# Supplementary material for: CLAAF: Multimodal fake information detection based on contrastive learning and adaptive Agg-modality fusion
Source: PLoS One. 2025 May 7;20(5):e0322556. doi: 10.1371/journal.pone.0322556 (PMC12057893; doi:10.1371/journal.pone.0322556)
Supplement: S1 File — (CSV) [file pone.0322556.s001.csv]

Í¼Æ¬Á´½Ó	±êÌâ	ÐòºÅ	ÄÚÈÝ	Ê±¼ä	ÏêÇéÁ´½Ó
https://p3.img.cctvpic.com/photoworkspace/2023/11/15/2023111509241315283.jpg	¡°·Ç½ÌÑ§ÈÎÎñ¡±Îå»¨°ËÃÅ ½ÌÊ¦ÃÇÈçºÎ²ÅÄÜ°²¾²µØ½ÌÊé£¿	45	×÷ÎªÒ»Ãû¸ßÈý°àÖ÷ÈÎ£¬ÕÅÜõÃæÁÙµÄÎÊÌâÊÇ£¬ËýÒª´¦ÀíµÄÎÄ¼þÔ½À´Ô½¶à¡£	2023/11/15 9:24	https://news.cctv.com/2023/11/15/ARTIZh7blikpMkxbNlZXMbZx231115.shtml
https://p2.img.cctvpic.com/photoworkspace/2023/11/15/2023111511011514694.jpg	Ò»½­ÇåË®Ïò±±ËÍ ¡°Ò»³ÇÇàÉ½°ë³Çºþ¡± ¹ÅÀÏ´óÔËºÓ»À·¢ÐÂÉú»ú	500	¼ÇÕß´ÓË®Àû²¿ÁË½âµ½£¬11ÔÂ15ÈÕ£¬ÄÏË®±±µ÷¶«ÏßÒ»ÆÚ¹¤³ÌÕýÊ½Í¨Ë®10ÖÜÄê£¬ÊÜË®ÇøÖ±½ÓÊÜÒæÈË¿Ú³¬6800Íò¡£	2023/11/15 11:03	https://news.cctv.com/2023/11/15/ARTIdxs5I0wUMnkQJUXRmLwe231115.shtml
https://p4.img.cctvpic.com/photoworkspace/2023/11/15/2023111510470641688.jpg	Ã¦!Ã¦!Ã¦!¶à¸öÁìÓò¹¤³ÌÏîÄ¿½¨ÉèÊµÊ© ÅàÓýÇ¿´ó·¢Õ¹ºó¾¢	503	11ÔÂ14ÈÕ£¬ÖØÇìÖÁÀ¥Ã÷¸ßËÙÌúÂ·ÔÆÄÏ¶Î½¨ÉèÈ¡µÃÖØ´ó½øÕ¹¡£Î»ÓÚÀ¥Ã÷ÊÐáÔÃ÷ÏØ¾³ÄÚµÄ°¢ÀïÌÁÌØ´óÇÅºÍ°Ë¼Ò´åÌØ´óÇÅÁ¬ÐøÁºÍ¬²½Íê³É×ªÌå×÷Òµ¡£	2023/11/15 10:49	https://news.cctv.com/2023/11/15/ARTICWxNfKIjFIhECO9kC7uU231115.shtml
https://p3.img.cctvpic.com/photoworkspace/2023/11/15/2023111510355385176.jpg	LNG´¬²úÒµÁ´»ù´¡º»Êµ ÅäÌ×ÖÆÔìÆóÒµ´´Ôì²úÖµ³¬Êý°ÙÒÚ	504	LNG´¬È«³ÆÒº»¯ÌìÈ»ÆøÔËÊä´¬£¬ÓÉÓÚÖÆÔìÄÑ¶È¼«´ó£¬±»¹ÚÒÔ¡°ÊÀ½çÔì´¬¹¤Òµ»Ê¹ÚÉÏµÄÃ÷Öé¡±¡£10ÔÂ£¬Î»ÓÚÉÏº£µÄÖÐ¹ú´¬²°»¦¶«ÖÐ»ªÔì´¬³§£¬Í¬Ê±ÔÚ½¨14ËÒLNG´¬£¬ÓÐÍû´´ÔìÈ«Äê½»¸¶6ËÒµÄÖÐ¹úÔì´¬ÐÂ¼ÍÂ¼¡£Õâ¸öÐÂ¼ÍÂ¼ÊÇÈçºÎÊµÏÖµÄ£¿	2023/11/15 10:39	https://news.cctv.com/2023/11/15/ARTIavRjisO20ORjdGE2mjtw231115.shtml
https://p3.img.cctvpic.com/photoworkspace/2023/11/15/2023111510095241592.jpg	ÉÂÎ÷ÑÓ°²£º»ÆºÓºø¿ÚÆÙ²¼³õ¶¬ÃÀ¾°	511	2023Äê11ÔÂ14ÈÕ£¬³õ¶¬Ê±½Ú£¬ÉÂÎ÷ÑÓ°²£¬ÓÎÈËÔÚ»ÆºÓºø¿ÚÆÙ²¼ÉÂÎ÷²àÓÎÀÀ¹ÛÆÙ¡£	2023/11/15 10:16	https://photo.cctv.com/2023/11/15/PHOAj71RNx9EHIrPt9CdygAm231115.shtml
https://p3.img.cctvpic.com/photoworkspace/2023/11/15/2023111509562349639.jpg	½­ËÕÑÎ³Ç£º»ðºìÝï×Ó²Ý°çö¦³õ¶¬Ìõ×ÓÄàÊªµØ	523	2023Äê11ÔÂ13ÈÕ£¬³õ¶¬Ê±½Ú£¬½­ËÕÑÎ³Ç£¬¶«Ì¨Ìõ×ÓÄàÊªµØ£¬³ÉÆ¬µÄÝï×Ó²ÝÔì¾ÍµÄ¡°ºìº£Ì²¡±£¬ÓëÇ¨áãµÄºòÄñ¡¢ÆÜÏ¢µÄ÷çÂ¹ÒÔ¼°³±Ï«ÐÎ³ÉµÄµØÃ²£¬¹´ÀÕ³öÒ»·ù·ùÊªµØµÄ×ÔÈ»ÉúÌ¬ÃÀÍ¼¡£	2023/11/15 10:01	https://photo.cctv.com/2023/11/15/PHOAcAr0QHwe5owhsy9kcwnO231115.shtml
https://p4.img.cctvpic.com/photoworkspace/2023/11/15/2023111509493258244.jpg	¶¬ÈÕÅ©Ã¦	528	³õ¶¬Ê±½Ú£¬¸÷µØÅ©ÃñÇÀ×¥Å©Ê±¿ªÕ¹Å©ÊÂ»î¶¯¡£	2023/11/15 9:55	https://photo.cctv.com/2023/11/15/PHOAeqwZB763EcXrQvsPJex9231115.shtml
https://p5.img.cctvpic.com/photoworkspace/2023/11/15/2023111509450827889.jpg	ÐÂ½®°ÍÖÝ£ºÌì¶ì²©Ë¹ÌÚºþÉÏ·ÉÏèæÒÏ·	530	2023Äê11ÔÂ14ÈÕ£¬ÐÂ½®°ÍÖÝ£¬Ìì¶ìÔÚ²©Ë¹ÌÚºþÉÏ·ÉÏè¡¢æÒÏ·¡£	2023/11/15 9:48	https://photo.cctv.com/2023/11/15/PHOAwQ4DdkAg03U7Hyw6w7ag231115.shtml
https://p1.img.cctvpic.com/photoworkspace/2023/11/15/2023111509395846023.jpg	¸ÊËàÖÛÇú£º²ØÏçÊÁ×ÓÖúÅ©ÔöÊÕ	533	½üÈÕ£¬¸ÊËàÊ¡¸ÊÄÏ²Ø×å×ÔÖÎÖÝÖÛÇúÏØµÄ´åÃñÃ¦×Å²ÉÊÕ¡¢ÁÀÉ¹ÊÁ×Ó£¬¼Ó¹¤ÖÆ×÷¾ÆÊÁ×ÓºÍÊÁ±ý¹©Ó¦ÊÐ³¡¡£	2023/11/15 9:42	https://photo.cctv.com/2023/11/15/PHOArp2yyGrWEVVW1xavuAko231115.shtml
https://p3.img.cctvpic.com/photoworkspace/2023/11/15/2023111509344978529.jpg	ÖØÇìÓÀ´¨Ê×ÌËÖ±·¢ÖÐÅ·°àÁÐ·¢³µ	534	11ÔÂ14ÈÕ£¬ÖØÇìÊÐÓÀ´¨ÇøÊ×ÌËÖÐÅ·°àÁÐJSQÉÌÆ·³µ×¨ÁÐË³Àû´ÓÓÀ´¨À¸¸ËÌ²Õ¾·¢³µ£¬Ö±·¢Å·ÖÞ¡£	2023/11/15 9:37	https://photo.cctv.com/2023/11/15/PHOA5UrRvM6ZzWuMrkfFCEl0231115.shtml
https://p5.img.cctvpic.com/photoworkspace/2023/11/15/2023111509301067162.jpg	ÑÅÂ³²Ø²¼´óÏ¿¹ÈÉî´¦µÄ¹¤²¼ÐÂÄê	535	11ÔÂ14ÈÕÊÇ²ØÀúµÄÊ®ÔÂ³õÒ»£¬Ò²ÊÇÎ÷²ØÁÖÖ¥ÊÐµÄ¹¤²¼ÐÂÄê¡£ÁÖÖ¥ÊÐÃ×ÁÖÊÐÅÉÕòË÷ËÉ´åÎ»ÓÚÑÅÂ³²Ø²¼´óÏ¿¹ÈÖÐµÄÄÏåÈ°ÍÍß·å½ÅÏÂ£¬40ËêµÄ´ÎÈÊ¶ÙÖéºÍ38ËêµÄÀ­°Í×¿ÂêÒ»¼Ò×¡ÔÚÕâÀï¡£	2023/11/15 9:33	https://photo.cctv.com/2023/11/15/PHOAx8aPUoSutUrZrAu0p5EH231115.shtml
https://p1.img.cctvpic.com/photoworkspace/2023/11/15/2023111508014030482.jpg	¡¾8µã¼û¡¿³öÕ÷£¡¹ú×ã¿ªÆôµÚ13´Î³å»÷ÊÀ½ç±­Ö®ÂÃ	538	ÖÐ¹ú¹ú¼ÒÄÐ×Ó×ãÇò¶Ó14ÈÕÏÂÎç·ÉÍùÌ©¹úÂü¹È£¬¿ªÆôµÚ13´Î³å»÷ÊÀ½ç±­Ö®ÂÃ¡£	2023/11/15 8:00	https://news.cctv.com/2023/11/15/ARTIIBZMUiXvSDiiafdDFuPb231114.shtml
https://p4.img.cctvpic.com/photoworkspace/2023/11/15/2023111506435485712.jpg	ÈË¿ÚÀÏÁä»¯¼Ó¾ç ÑøÀÏÄÑÌâºÎ½â	542	ÈÕÇ°£¬ÖÐÇà±¨¡¤ÖÐÇàÍø¼ÇÕß²É·Ã¶Ô»°×¨¼ÒÑ§Õß¡¢ÐÐÒµÈËÊ¿£¬Ì½ÌÖÈË¿ÚÀÏÁä»¯Éç»áÑøÀÏÄÑÌâµÄÆÆ½âÖ®µÀ¡£	2023/11/15 6:44	https://news.cctv.com/2023/11/15/ARTIAXLSOd9rmDaWCSQhv6ZV231115.shtml
https://p2.img.cctvpic.com/photoworkspace/2023/11/15/2023111509202977134.jpg	ÖÐÑëÆøÏóÌ¨¼ÌÐø·¢²¼´ó·çÀ¶É«Ô¤¾¯	545	Ô¤¼Æ£¬11ÔÂ15ÈÕ08Ê±ÖÁ16ÈÕ08Ê±£¬Ì¨Íåº£Ï¿¡¢°ÍÊ¿º£Ï¿¡¢ÄÏº£±±²¿ºÍÖÐ²¿º£Óò½«ÓÐ7~8¼¶¡¢Õó·ç9¼¶µÄ´ó·ç£»ÐÂ½®±±²¿¡¢ÄÚÃÉ¹Å´ó²¿¡¢¸ÊËà¡¢Çàº£¡¢É½Î÷¡¢ÉÂÎ÷±±²¿¡¢º£ÄÏµºµÈµØ²¿·ÖµØÇø½«ÓÐ5~7¼¶¡¢Õó·ç8~9¼¶µÄ´ó·ç¡£	2023/11/15 6:27	https://news.cctv.com/2023/11/15/ARTIel4n0b3zYybUlIf7b7N8231115.shtml
https://p3.img.cctvpic.com/photoworkspace/2023/11/15/2023111504061551514.jpg	¹ãÖÝ¹«»ý½ð¡°ÈÏ·¿²»ÈÏ´û¡± ×îµÍÊ×¸¶Á½³É£¬Ó°Ïì¼¸ºÎ£¿	547	¼ÌÉÏº£ºÍ±±¾©Ö®ºó£¬Ò»Ïß³ÇÊÐ¹ãÖÝÒ²ÂäÊµÁË¹«»ý½ð¡°ÈÏ·¿²»ÈÏ´û¡±Õþ²ß¡£ÁíÍâ£¬Ïà±È±±¾©ÉÏº££¬¹ãÖÝµÄÕþ²ß¸ü½øÒ»²½£¬Ê×Ì××¡·¿ÉêÇë¹«»ý½ð´û¿î£¬×îµÍÊ×¸¶±ÈÀýÓÉÔ­À´µÄ30%½µÖÁÁË20%¡£	2023/11/15 4:06	https://news.cctv.com/2023/11/15/ARTIxK6n2Hj5lGDDhO8d9Ii2231115.shtml
https://p2.img.cctvpic.com/photoworkspace/2023/11/15/2023111501143272640.jpg	½Ì¿ÆÎÄ×éÖ¯Ò»ÖÐÐÄÂä»§ÉÏº£ ¿Æ¼¼ÈËÁ¦×ÊÔ´ÔÍÄð¡°¾Û±ä¡±	549	×÷ÎªÓµÓÐÈ«Çò×î¶à¿Æ¼¼ÈËÁ¦×ÊÔ´µÄ¹ú¼Ò£¬ÖÐ¹úÓ­À´½Ì¿ÆÎÄ×éÖ¯µÄÒ»ÀàÖÐÐÄ¡£	2023/11/15 1:15	https://news.cctv.com/2023/11/15/ARTIyb757uEuK3Nl2MsRg8Sp231115.shtml
https://p4.img.cctvpic.com/photoworkspace/2023/11/15/2023111500231630452.jpg	µÚÈý¼¾¶È£¬Ó¤Ó×¶ùÅä·½Èé·ÛÈ«¹ú¼à¶½³é¼ìºÏ¸ñÂÊ99.85%	550	11ÔÂ14ÈÕÊÇÐÂ°æ¡¶Ó¤Ó×¶ùÅä·½Èé·ÛÉú²úÐí¿ÉÉó²éÏ¸Ôò¡·ÊµÊ©Ò»ÖÜÄê¡£	2023/11/15 0:23	https://news.cctv.com/2023/11/15/ARTIbhxeT7z6f3wsN1iF6rAW231115.shtml
https://p1.img.cctvpic.com/photoworkspace/2023/11/14/2023111423325938663.jpg	¹ãÖÝ×¡·¿¹«»ý½ð¡°ÈÏ·¿²»ÈÏ´û¡± Ê×Ì×·¿×îµÍÊ×¸¶±È20%	551	11ÔÂ14ÈÕ£¬¹ãÖÝ×¡·¿¹«»ý½ð¹ÜÀíÖÐÐÄ·¢²¼¡¶¹ãÖÝ×¡·¿¹«»ý½ð¹ÜÀíÖÐÐÄ¹ØÓÚÓÅ»¯¸öÈË×¡·¿¹«»ý½ð´û¿îÓÐ¹ØÊÂÏîµÄÍ¨Öª¡·£¬ÓÅ»¯¸öÈË×¡·¿¹«»ý½ð´û¿î¡£	2023/11/14 23:33	https://news.cctv.com/2023/11/14/ARTI6c9wTp7nZjRJqjWVORXW231114.shtml
https://p4.img.cctvpic.com/photoworkspace/2023/11/14/2023111423294468386.jpg	¹¤ÐÅ²¿£ºÅ·ÃË·´²¹Ìùµ÷²é½«ÑÏÖØÈÅÂÒÈ«ÇòÆû³µ²úÒµÁ´	552	Å·ÃË10ÔÂ¶ÔÖÐ¹úµç¶¯Æû³µ·¢Æð·´²¹Ìùµ÷²é¡£ÖÐ¹ú¹¤ÒµºÍÐÅÏ¢»¯²¿Ïà¹Ø¸ºÔðÈË¶Ô´Ë±íÊ¾Ç¿ÁÒ²»Âú£¬²¢±íÊ¾¡°Õâ½«ÑÏÖØÈÅÂÒºÍÅ¤Çú°üÀ¨Å·ÃËÔÚÄÚµÄÈ«ÇòÆû³µ²úÒµÁ´¹©Ó¦Á´£¬Ëðº¦Å·ÖÞ¹ã´óÏû·ÑÕßÀûÒæ¡±¡£	2023/11/14 23:29	https://news.cctv.com/2023/11/14/ARTI0Y2KnGOwggakA7FUMARV231114.shtml
https://p4.img.cctvpic.com/photoworkspace/2023/11/14/2023111423230270993.jpg	10ÔÂÐÅ´û×ÜÁ¿Æ½ÎÈ Ö§³ÖÊµÌå¾­¼ÃÁ¦¶È³ÖÐø	553	ÖÐ¹úÈËÃñÒøÐÐÈÕÇ°¹«²¼µÄÊý¾ÝÏÔÊ¾£¬10ÔÂ·ÝÈËÃñ±Ò´û¿îÔö¼Ó7384ÒÚÔª£¬Í¬±È¶àÔö1058ÒÚÔª¡£	2023/11/14 23:23	https://news.cctv.com/2023/11/14/ARTI3TPjs0zSnlXtTlKTYNYw231114.shtml
https://p5.img.cctvpic.com/photoworkspace/2023/11/14/2023111423205244525.jpg	¸ÕÇ¿@´ó¹úÍâ½»×îÇ°ÏßØ­Ï°Ö÷Ï¯¼´½«¿ªÆô¡°¾É½ðÉ½Ö®ÐÐ¡± Á½´ó¿´µãÊÀ½çÆÚ´ý£¡	554	¼¸ÌìÇ°£¬¡°´ó¹úÍâ½»×îÇ°Ïß¡±µÄÐ¡»ï°éÃÇ¾­¹ýÊ®¼¸¸öÐ¡Ê±µÄ·ÉÐÐ£¬¿çÔ½¿í¹ãµÄÌ«Æ½Ñó£¬À´µ½ÁËÎ»ÓÚÃÀ¹úÎ÷º£°¶µÄ¾É½ðÉ½¡£	2023/11/14 23:21	https://news.cctv.com/2023/11/14/ARTID6E3K6GLFMSecUSmPUFB231114.shtml
https://p1.img.cctvpic.com/photoworkspace/2023/11/14/2023111421540577005.jpg	½¹µã·ÃÌ¸£ººÃ¡°·á¡±¾°ÈçºÎ»æ¾Í	555	ÑÛÏÂÇïÊÕ»ù±¾½áÊø£¬¾¡¹ÜÍ³¼ÆÊý¾Ý»¹Ã»ÓÐ×îÖÕ³öÀ´£¬µ«ÊÇ¾ÝÅÐ¶Ï£¬½ñÄêÇïÁ¸ÈÔ½«ÊÇÒ»¸öÔö²ú¼¾£¬ÕâÒ²½«ÊÇÎÒ¹úÁ¬ÐøµÚ¶þÊ®¸ö·áÊÕÄê¡£ÄÇÃ´£¬½ñÄêÇïÁ¸µÄ·áÊÕÊÇÔõÃ´À´µÄÄØ£¿	2023/11/14 21:55	https://news.cctv.com/2023/11/14/ARTIfntH3o9ZwxiqP019k44w231114.shtml
https://p1.img.cctvpic.com/photoworkspace/2023/11/14/2023111420500992673.jpg	¿µ»Ô@´ó¹úÍâ½»×îÇ°ÏßØ­Õâ´ÎÈ¥µÄµØ·½ ÄãÒ»¶¨ÌýËµ¹ý	557	Ó¦ÃÀ¹ú×ÜÍ³°ÝµÇÑûÇë£¬¹ú¼ÒÖ÷Ï¯Ï°½üÆ½½«ÓÚ11ÔÂ14ÈÕÖÁ17ÈÕ¸°ÃÀ¹ú¾É½ðÉ½¾ÙÐÐÖÐÃÀÔªÊ×»áÎî£¬Í¬Ê±Ó¦Ñû³öÏ¯ÑÇÌ«¾­ºÏ×éÖ¯µÚÈýÊ®´ÎÁìµ¼ÈË·ÇÕýÊ½»áÒé¡£	2023/11/14 20:56	https://news.cctv.com/2023/11/14/ARTIIKeyQbLFFRfQjQMkoTtJ231114.shtml
https://p5.img.cctvpic.com/photoworkspace/2023/11/14/2023111420183117013.jpg	ÖÐ¹ú¿Õ¼äÕ¾ÉúÎïÑ§²ÕÍâ±©Â¶ÊµÑéÑùÆ·Íê³É³õ²½²âÊÔ	559	¼ÇÕß´ÓÖÐ¹úÔØÈËº½Ìì¹¤³Ì¿Õ¼äÓ¦ÓÃÏµÍ³»ñÏ¤£¬ËæÉñÖÛÊ®ÁùºÅ·É´¬·µ»ØµÄÖÐ¹ú¿Õ¼äÕ¾µÚÎåÅú22ÖÖÊµÑéÑùÆ·ÕýÂ½ÐøÕ¹¿ªµØÃæÑÐ¾¿£¬Ê×ÅúÉúÎïÑ§²ÕÍâ±©Â¶ÊµÑéÑùÆ·ÒÑÍê³É³õ²½²âÊÔ¡£	2023/11/14 20:26	https://news.cctv.com/2023/11/14/ARTIftfRUrfbzaEbzEbNZT9o231114.shtml
https://p3.img.cctvpic.com/photoworkspace/2023/11/14/2023111420183033623.jpg	·¢²¡ÂÊÉÏÉý ÎÒ¹úÌÇÄò²¡»¼Õß³¬1.4ÒÚ	560	½ñÌì£¨11ÔÂ14ÈÕ£©ÊÇÁªºÏ¹úÌÇÄò²¡ÈÕ¡£ÔÚÊÀ½ç·¶Î§ÄÚ£¬ÌÇÄò²¡·¢²¡ÂÊ³ÊÉÏÉýÇ÷ÊÆ¡£	2023/11/14 20:19	https://news.cctv.com/2023/11/14/ARTIOKJNidhpY6xy7TKnTPha231114.shtml
https://p5.img.cctvpic.com/photoworkspace/2023/11/14/2023111420143135122.jpg	15¸ö³ÇÊÐÆô¶¯¹«¹²ÁìÓò³µÁ¾È«Ãæµç¶¯»¯	561	½ñÌì£¬¹¤ÒµºÍÐÅÏ¢»¯²¿¡¢½»Í¨ÔËÊä²¿µÈ°Ë²¿ÃÅ·¢²¼£ºÔÚ±±¾©¡¢ÉîÛÚµÈ15¸ö³ÇÊÐÆô¶¯µÚÒ»Åú¹«¹²ÁìÓò³µÁ¾È«Ãæµç¶¯»¯ÊÔµã¡£	2023/11/14 20:18	https://news.cctv.com/2023/11/14/ARTIKMnZbWMrFw9pASFOfnh5231114.shtml
https://p3.img.cctvpic.com/photoworkspace/2023/11/14/2023111420044775408.jpg	ÎÒ¹úÍâÃ³ÈÍÐÔ³ÖÐøÕÃÏÔ	562	½ñÄêÒÔÀ´£¬ÎÒ¹úÍâÃ³ÐÂ¶¯ÄÜ¼Ó¿ì³É³¤£¬ÍÆ¶¯ÍâÃ³Æ½ÎÈ½¡¿µ·¢Õ¹µÄ»ý¼«ÒòËØÀÛ»ýÔö¶à£¬ÍâÃ³ÈÍÐÔ³ÖÐøÕÃÏÔ¡£	2023/11/14 20:17	https://news.cctv.com/2023/11/14/ARTIjIyzk7kwZwduEzRuXwPW231114.shtml
https://p2.img.cctvpic.com/photoworkspace/2023/11/14/2023111420075520063.jpg	¡¾Ò»Ïßµ÷ÑÐ¡¿ÎÒ¹úLNG´¬Äê½»¸¶ÄÜÁ¦·­·¬µÄ±³ºó	563	LNG´¬È«³ÆÒº»¯ÌìÈ»ÆøÔËÊä´¬£¬ÓÉÓÚÖÆÔìÄÑ¶È¼«´ó£¬±»¹ÚÒÔ¡°ÊÀ½çÔì´¬¹¤Òµ»Ê¹ÚÉÏµÄÃ÷Öé¡±¡£¶øÔÚ¸Õ¸Õ¹ýÈ¥µÄ10ÔÂ£¬Î»ÓÚÉÏº£µÄÖÐ¹ú´¬²°»¦¶«ÖÐ»ªÔì´¬³§£¬È´Í¬Ê±ÔÚ½¨14ËÒLNG´¬£¬ÓÐÍû´´ÔìÈ«Äê½»¸¶6ËÒµÄÖÐ¹úÔì´¬ÐÂ¼ÍÂ¼¡£	2023/11/14 20:17	https://news.cctv.com/2023/11/14/ARTImgDb0M6qE1OfNsumt91c231114.shtml
https://p4.img.cctvpic.com/photoworkspace/2023/11/14/2023111420124980071.jpg	²³º£Ê×¸öÇ§ÒÚ·½´óÆøÌïÒ»ÆÚÏîÄ¿Í¶²ú	564	½ñÌì£¬Î»ÓÚ²³º£ÖÐ²¿º£Óò£¬ÎÒ¹ú²³º£Ê×¸öÇ§ÒÚ·½´óÆøÌï¡ª¡ªÖÐ¹úº£ÓÍ²³ÖÐ19-6ÆøÌïÒ»ÆÚ¿ª·¢ÏîÄ¿³É¹¦Í¶²ú£¬±êÖ¾×ÅÎÒ¹úº£ÉÏÉî²ã¸´ÔÓÇ±É½ÓÍÆø²Ø¿ª·¢ÂõÈëÐÂ½×¶Î¡£	2023/11/14 20:17	https://news.cctv.com/2023/11/14/ARTITFpuCAI1nXHbiSDZTnx8231114.shtml
https://p1.img.cctvpic.com/photoworkspace/2023/11/14/2023111419365889921.jpg	ÍâÃ³·¢Á¦¡¢¿Æ¼¼×ÔÇ¿¡­¡­ »ã³ÉÍÆ¶¯ÖÐ¹ú¾­¼ÃÏòºÃµÄ¡°Ó²ºË¡±Á¦Á¿	565	10ÔÂÎÒ¹úÍâÃ³½ø³ö¿ÚÍ¬±ÈÔöËÙ¡¢Ç°10¸öÔÂ½ø³ö¿ÚÀÛ¼ÆÔöËÙË«Ë«×ªÕý£¬ÍâÃ³ÏòºÃÌ¬ÊÆ½øÒ»²½ÏÔÏÖ¡£	2023/11/14 20:13	https://news.cctv.com/2023/11/14/ARTIgTamZKzl1QH68dYyWJOW231114.shtml
https://p1.img.cctvpic.com/photoworkspace/2023/11/14/2023111420012158220.jpg	¡¾ÔÚÏ£ÍûµÄÌïÒ°ÉÏ¡¿È«¹úÇï¶¬ÖÖ¹ý¾Å³É°ë	567	Å©ÒµÅ©´å²¿×îÐÂÅ©Çéµ÷¶ÈÏÔÊ¾£¬È«¹úÇï¶¬ÖÖ½øÈëÎ²Éù£¬¶¬Ð¡Âó²¥ÖÖ¹ý¾Å³É°ë£¬Ìï¼ä¹ÜÀíÂ½ÐøÕ¹¿ª¡£	2023/11/14 20:06	https://news.cctv.com/2023/11/14/ARTIc5j1AImS6Z61fhOPQzFU231114.shtml
https://p5.img.cctvpic.com/photoworkspace/2023/11/14/2023111419430341982.jpg	¡¾ÐÂË¼ÏëÒýÁìÐÂÕ÷³Ì¡¿¹ú¼ÒË®ÍøÌåÏµ¼Ó¿ì¹¹½¨ Ë®×ÊÔ´ÓÅ»¯ÅäÖÃÄÜÁ¦ÕûÌåÌáÉý	568	Ï°½üÆ½×ÜÊé¼ÇÖ¸³ö£¬Ë®Íø½¨ÉèÆðÀ´£¬»áÊÇÖÐ»ªÃñ×åÔÚÖÎË®Àú³ÌÖÐÓÖÒ»¸öÊÀ¼Í»­¾í£¬»áÔØÈëÇ§ÇïÊ·²á¡£½ñÄêÒÔÀ´£¬ÎÒ¹ú¼ÓËÙÍÆ½ø¹ú¼ÒË®ÍøÖ÷¹Ç¼ÜºÍ´ó¶¯Âö½¨Éè£¬Ë®×ÊÔ´ÓÅ»¯ÅäÖÃÄÜÁ¦²»¶ÏÌáÉý¡£	2023/11/14 19:59	https://news.cctv.com/2023/11/14/ARTIzkngazXUPnRkutYUSlSR231114.shtml
https://p5.img.cctvpic.com/photoworkspace/2023/11/14/2023111419554191242.jpg	ÎÒ¹úÒÑÌ½Ë÷ÐÎ³É½¢ÔØ»ú·ÉÐÐÑ§Ô±ÕÐÊÕÑ¡°ÎÌØÉ«Ä£Ê½	570	º£¾üÕÐ·É¹¤×÷»áÒé14ÈÕÔÚÉ½¶«Çàµº¾ÙÐÐ¡£¼ÇÕßÔÚ»áÉÏ»ñÏ¤£¬ÎÒ¹úº£¾ü½¢ÔØ»ú·ÉÐÐÑ§Ô±ÔÚÕÐÊÕ·¶Î§¡¢Ñ¡°ÎÊÖ¶Î¡¢ÅàÑøÄ£Ê½ÉÏ²»¶ÏÍØÕ¹ÓÅ»¯£¬Öð²½ÐÎ³É½¢ÔØ»ú·ÉÐÐÑ§Ô±ÕÐÊÕÑ¡°ÎÌØÉ«Ä£Ê½£¬½¢ÔØ»ú·ÉÐÐÈË²ÅÑ¡ÓÅÅàÓÅ³ÉÐ§ÏÔÖø¡£	2023/11/14 19:56	https://news.cctv.com/2023/11/14/ARTI0D38AdDxcTEHxhKTum0o231114.shtml
https://p5.img.cctvpic.com/photoworkspace/2023/11/14/2023111418584932823.jpg	ÖÐ·½Ïà¹ØÈËÔ±ÒÑÓÚÈÕÇ°È«²¿°²È«Àë¿ª¼ÓÉ³	575	ÖÐ¹úÍâ½»²¿·¢ÑÔÈËÃ«ÄþÔÚ½ñÌì£¨11ÔÂ14ÈÕ£©µÄÀýÐÐ¼ÇÕß»áÉÏ½éÉÜ£¬¾­¹ý¶à·½Å¬Á¦£¬ÖÍÁô¼ÓÉ³µÄÖÐ·½Ïà¹ØÈËÔ±ÒÑÓÚÈÕÇ°È«²¿°²È«Àë¿ª¼ÓÉ³¡£	2023/11/14 18:59	https://news.cctv.com/2023/11/14/ARTI8DvyuUMvmscRbnrE7XOv231114.shtml
https://p5.img.cctvpic.com/photoworkspace/2023/11/14/2023111418452059833.jpg	´ÓÊý¾ÝÍ¸ÊÓÖÐ¹ú¾­¼Ã·¢Õ¹±ä»¯ Ç±Á¦´ó¡¢»îÁ¦×ã³É¹Ø¼ü´Ê	576	½ÚÄ¿Ò»¿ªÊ¼Ê×ÏÈÊýËµ¾­¼Ã£¬ÎÒÃÇ´ÓÊý¾ÝÍ¸ÊÓÖÐ¹ú¾­¼Ã·¢Õ¹±ä»¯¡£ÖÐ¹úÈËÃñÒøÐÐ×òÌì£¨11ÔÂ13ÈÕ£©¹«²¼10ÔÂ½ðÈÚÊý¾Ý¡£	2023/11/14 18:56	https://news.cctv.com/2023/11/14/ARTIGyzbHmpQ4nyRQsAMYT0F231114.shtml
https://p1.img.cctvpic.com/photoworkspace/2023/11/14/2023111418345950783.jpg	ÎÄÂÃÖúÁ¦Ïç´åÕñÐË²É·ç×ß½ø³¤ÊÙÖ®Ïç°ÍÂí	577	11ÔÂ13ÈÕÖÁ17ÈÕ£¬ÓÉÎÄ»¯ºÍÂÃÓÎ²¿°ì¹«Ìü¡¢²ÆÎñË¾Ö¸µ¼£¬ÖÐ¹úÂÃÓÎ±¨ÉçÖ÷°ìµÄ¡°µãÁÁÁéÉ½ÐãË® ¹²ÏíÃÀºÃÉú»î¡±2023ÎÄ»¯ºÍÂÃÓÎÖúÁ¦Ïç´åÕñÐË²É·çÐû´«»î¶¯£¬×ß½ø³¤ÊÙÖ®Ïç°ÍÂí¡£	2023/11/14 18:40	https://news.cctv.com/2023/11/14/ARTIM7kluklheUSUe1rIY3zE231114.shtml
https://p4.img.cctvpic.com/photoworkspace/2023/11/14/2023111417491077172.jpg	²³º£Ê×¸öÇ§ÒÚ·½´óÆøÌï¢ñÆÚÏîÄ¿Í¶²ú ¡°¸ÖÌú¸¡³Ç¡±½¨Ôì¼Ç	578	²³ÖÐ19-6ÆøÌï¢ñÆÚ¿ª·¢ÏîÄ¿¹æÄ£ÅÓ´ó£¬°üÀ¨ÐÂ½¨1×ùÖÐÐÄ´¦ÀíÆ½Ì¨¡¢3×ùÎÞÈË¾®¿ÚÆ½Ì¨ºÍ1×ùÌìÈ»Æø´¦ÀíÖÕ¶Ë£¬´Ó2022Äê3ÔÂ¿ª¹¤½¨Ôìµ½½¨³ÉÍ¶²ú£¬½öÓÃÊ±Ò»Äê°ë£¬´´ÔìÁËº£ÉÏ´óÐÍÓÍÆøÌï¿ª·¢ËÙ¶ÈÐÂ¼ÍÂ¼£¬Ò»ÆðÀ´»Ø¹ËÕâ×ù¡°¸ÖÌú¸¡³Ç¡±µÄ½¨ÉèÀú³Ì¡£	2023/11/14 17:49	https://news.cctv.com/2023/11/14/ARTI8hH04Eihikb56BIdsM6y231114.shtml
https://p5.img.cctvpic.com/photoworkspace/2023/11/14/2023111417411456964.jpg	¶à´ÎÔö°à ÖÐÃÀÖ±·É»úÆ±¼Û¸ñ³ÖÐøÏÂ½µ	579	½ñÄêÒÔÀ´£¬Ëæ×ÅÖÐÃÀ¼äº½°àµÄ¶à´ÎÔö°à£¬Ôø¾­¡°Ò»Æ±ÄÑÇó¡±µÄ»úÆ±¼Û¸ñ¿ªÊ¼³ÖÐøÏÂ½µ¡£¼ÇÕß²éÑ¯·¢ÏÖ£¬²»ÉÙº½ÏßÆ±¼Û½ÏÄê³õÆ½¾ùÏÂ½µ50%×óÓÒ¡£	2023/11/14 17:41	https://news.cctv.com/2023/11/14/ARTIG6CJWZyAal5e0XhsLKWS231114.shtml
https://p4.img.cctvpic.com/photoworkspace/2023/11/14/2023111416283720953.jpg	ÖÐ¹úÖÇÔì¡°Á´¡±ÆðÀ´ 5400¶à¼ÒÆóÒµÁªÊÖ¹²½¨¡°»ªÁúÒ»ºÅ¡±	594	¼ÇÕß´ÓÕýÔÚÉîÛÚ¾ÙÐÐµÄ¡°»ªÁúÒ»ºÅ¡±²úÒµÁ´½¨Éè»áÒéÉÏÁË½âµ½£¬¡°»ªÁúÒ»ºÅ¡±ºËµçÏîÄ¿ÕýÔÚ¼ÓËÙÍÆ½ø£¬Ä¿Ç°ÒÑÓÐ5400¶à¼ÒÆóÒµÁªºÏ²ÎÓëµ½¡°»ªÁúÒ»ºÅ¡±ºËµçÏîÄ¿µÄ½¨ÉèÖÐ¡£	2023/11/14 17:16	https://news.cctv.com/2023/11/14/ARTIN91eHdI89LTMSXBplt3x231114.shtml
https://p1.img.cctvpic.com/photoworkspace/2023/11/14/2023111416253664826.jpg	Î÷²ØÃ×ÁÖ£º¸ßÔ­Æ»¹û·áÊÕ	595	Ê±Öµ³õ¶¬£¬Î÷²ØÃ×ÁÖÊÐÇ¼ÄÉÏçÎ÷²ØÁÖÖ¥ÏÖ´úÆ»¹û±ê×¼»¯Ô°ÇøÄÚµÄ¸ßÔ­ÍíÊìÆ»¹ûÏ²»ñ·áÊÕ¡£	2023/11/14 17:10	https://photo.cctv.com/2023/11/14/PHOA9Bq3gIG9wZwZc8fBXABC231114.shtml
https://p3.img.cctvpic.com/photoworkspace/2023/11/14/2023111416492370866.jpg	ÖÐÑëÆøÏóÌ¨£º½ñÈÕ½µË®Ï¡ÉÙ Ã÷ÆðÓêÑ©Ôö¶à	596	½ñÌì£¨11ÔÂ14ÈÕ£©È«¹ú´ó²¿µØÇø½µË®Ï¡ÉÙ£¬½µÑ©Ö÷Òª³öÏÖÔÚÎ÷±±µØÇøÒÔ¼°¶«±±µØÇø£¬ÄÏ·½µÄ½µË®Öð½¥¼õÈõ£¬½öÔÚ»ªÄÏµØÇø»¹ÓÐ²¿·Ö½µÓê¡£	2023/11/14 16:49	https://news.cctv.com/2023/11/14/ARTINSR1yLKUENNmWCTW6YHE231114.shtml
https://p3.img.cctvpic.com/photoworkspace/2023/11/14/2023111416473065618.jpg	ÖÐ¶«²¿ÆøÎÂ»ØÉýÃ÷ÏÔ »ª±±»Æ»´ÔÙÏÖö²ÌìÆø	597	Ëæ×ÅÉÏÒ»ÂÖÀä¿ÕÆø¼ÌÐøÄÏÏÂ£¬½ñÌì£¨11ÔÂ14ÈÕ£©ÎÒ¹ú±±·½´ó²¿µØÇøÒÔ¼°ÄÏ·½²¿·ÖµØÇø£¬ÆøÎÂ½«Â½Ðø»ØÉý£¬Í¬Ê±£¬»ª±±¡¢»Æ»´µÈµØö²ÌìÆø½«ÔÙ¶È³öÏÖ¡£	2023/11/14 16:47	https://news.cctv.com/2023/11/14/ARTIfaFKMzI80gQeY3mww7ki231114.shtml
https://p1.img.cctvpic.com/photoworkspace/2023/11/14/2023111415281713801.jpg	É½¶«Íþº£ÆøÎÂ×ßµÍ ²ÝÄ¾½áËª	599	2023Äê11ÔÂ14ÈÕ£¬É½¶«Íþº£ÆøÎÂ×ßµÍ£¬²ÝÄ¾½áËª£¬´óµØ±ä°×£¬¾¡ÏÔº®Òâ¡£	2023/11/14 16:29	https://photo.cctv.com/2023/11/14/PHOAls5iRLMxL1Aoe1FvXFlw231114.shtml
https://p2.img.cctvpic.com/photoworkspace/2023/11/14/2023111416205269775.jpg	¡°ÊÀ½çµÄÏã¸ñÀïÀ­¡±Ö÷Ìâ²É·Ã»î¶¯ÕýÊ½Æô¶¯	600	ÎªÁ¢ÌåÕ¹ÏÖµÏÇì²Ø×å×ÔÖÎÖÝ¾­¼ÃÉç»á·¢Õ¹¡¢Ãñ×åÍÅ½á¡¢ÉúÌ¬ÎÄÃ÷µÈ·½ÃæÈ¡µÃµÄÐÂ½øÕ¹¡¢ÐÂ³ÉÐ§¡¢ÐÂ¾­Ñé£¬11ÔÂ14ÈÕÖÁ18ÈÕ£¬15¼ÒÃ½Ìå×é³É²É·ÃÍÅÉîÈëµÏÇì¸÷µØ£¬¿ªÕ¹¡°ÊÀ½çµÄÏã¸ñÀïÀ­¡±Ö÷Ìâ²É·Ã»î¶¯£¬ÔËÓÃ¶àÓïÖÖºÍÈÚÃ½±¨µÀµÄÐÎÊ½£¬Éú¶¯½²Êö¡°ÊÀ½çµÄÏã¸ñÀïÀ­¡±µÄ¹ÊÊÂ¡£	2023/11/14 16:21	https://news.cctv.com/2023/11/14/ARTI0bqKzfko1zZkch4o3fjB231114.shtml
https://p1.img.cctvpic.com/photoworkspace/2023/11/14/2023111417152395844.jpg	¼ì²ì»ú¹ØÒÀ·¨·Ö±ð¶ÔÕÅÎý¾ý¡¢Öì¶«¡¢Íõ¾ýÊ¦¡¢¼ªÕ×Ãñ¡¢ÍõÖ¾Ç¿ÌáÆð¹«Ëß	601	¼ì²ì»ú¹ØÒÀ·¨·Ö±ð¶ÔÕÅÎý¾ý¡¢Öì¶«¡¢Íõ¾ýÊ¦¡¢¼ªÕ×Ãñ¡¢ÍõÖ¾Ç¿ÌáÆð¹«Ëß¡£	2023/11/14 16:06	https://news.cctv.com/2023/11/14/ARTIVi4T7WzuCGz9JwCndALE231114.shtml
https://p1.img.cctvpic.com/photoworkspace/2023/11/14/2023111416370317237.jpg	ËÄ´¨¶ëÃ¼µçÓ°¼¯ÍÅÓÐÏÞ¹«Ë¾Ô­µ³Î¯Î¯Ô±¡¢¸±×Ü¾­ÀíÐí´«Í¨±»¿ª³ýµ³¼®ºÍ¹«Ö°	602	¾ÝËÄ´¨Ê¡¼ÍÎ¯¼àÎ¯ÏûÏ¢£ºÈÕÇ°£¬¾­ËÄ´¨Ê¡Î¯Åú×¼£¬Ê¡¼ÍÎ¯¼àÎ¯¶Ô¶ëÃ¼µçÓ°¼¯ÍÅÓÐÏÞ¹«Ë¾Ô­µ³Î¯Î¯Ô±¡¢¸±×Ü¾­ÀíÐí´«Í¨ÑÏÖØÎ¥¼ÍÎ¥·¨ÎÊÌâ½øÐÐÁËÁ¢°¸Éó²éµ÷²é¡£	2023/11/14 16:05	https://news.cctv.com/2023/11/14/ARTIpgN1AEvK3fHPZjabeNEz231114.shtml
https://p5.img.cctvpic.com/photoworkspace/2023/11/14/2023111415515567294.jpg	¡¾ºÎÎªÖÐÃÀÏà´¦Ö®µÀ¡¿±äÂÒ½»Ö¯ÖÐ¼á¶¨ºÍÆ½·¢Õ¹µÄÖ÷Öá	603	Ó¦ÃÀ¹ú×ÜÍ³°ÝµÇÑûÇë£¬ÖÐ¹ú¹ú¼ÒÖ÷Ï¯Ï°½üÆ½½«¸°ÃÀ¾ÙÐÐÖÐÃÀÔªÊ×»áÎî£¬Í¬Ê±Ó¦Ñû³öÏ¯ÑÇÌ«¾­ºÏ×éÖ¯Áìµ¼ÈËµÚÈýÊ®´Î·ÇÕýÊ½»áÒé¡£	2023/11/14 16:02	https://news.cctv.com/2023/11/14/ARTIL5g1TwqbbPw9X1vAKhUE231114.shtml
https://p4.img.cctvpic.com/photoworkspace/2023/11/14/2023111415044962363.jpg	ºþ±±ÒË²ý£ºÉ½¼ä³¿ÎíçÔÈÆ	604	2023Äê11ÔÂ14ÈÕ£¬ºþ±±ÒË²ý£¬ÒÄÁêÇøÌ«Æ½ÏªÕò¹Å´åÆº´å£¬³¿ÎíÈçÇáÉ´çÔÈÆÔÚÉ½¼ä£¬ÃÀ²»Ê¤ÊÕ¡£	2023/11/14 15:47	https://photo.cctv.com/2023/11/14/PHOA017t7CYhpz7My12eaCEo231114.shtml
https://p5.img.cctvpic.com/photoworkspace/2023/11/14/2023111415183420779.jpg	ÍòÀï³Û³Ò¡°ÐÂË¿Â·¡± ÖÐÅ·°àÁÐÅÜ³öÁÁÑÛ¡°³É¼¨µ¥¡±	605	ÖÐÅ·°àÁÐÊÇ¹²½¨¡°Ò»´øÒ»Â·¡±µÄ±êÖ¾ÐÔÆ·ÅÆ¡£¼Ó¿ìÍÆ½øÖÐÅ·°àÁÐ¸ßÖÊÁ¿·¢Õ¹£¬Ò²ÎªÐÂ½®¼Ó¿ìºËÐÄÇø½¨Éè£¬»ý¼«´òÔìÑÇÅ·»Æ½ðÍ¨µÀºÍÏòÎ÷¿ª·ÅÇÅÍ·±¤Ìá¹©ÁËÐÂ»úÓö¡£×öÎªÖÐÅ·°àÁÐÁ½´óÎ÷Í¨µÀµÄ»ô¶û¹ûË¹¿Ú°¶ºÍ°¢À­É½¿Ú¿Ú°¶£¬Ê®ÄêÀ´£¬È¡µÃÀ´ÄÄÐ©Í»ÆÆ·¢Õ¹ÄØ£¿ÏÂÃæ¾ÍÍ¨¹ýÒ»Ìõ¶ÌÆ¬À´ÁË½âÒ»ÏÂ¡£	2023/11/14 15:46	https://news.cctv.com/2023/11/14/ARTItCQIja774MU0PyeYtwEP231114.shtml
https://p5.img.cctvpic.com/photoworkspace/2023/11/14/2023111414520755783.jpg	×ß½ø¿Ú°¶¿´ÐÂ½® ¸ÐÊÜÐÂ½®·¢Õ¹»îÁ¦ÓëºÍÃÀÐÂ»­¾í	606	ÐÂ½®µØ´¦ÎÒ¹úÎ÷±±²¿£¬Â½µØ±ß¾³Ïß³¤´ï5700¶à¹«Àï£¬Óë°Ë¸ö¹ú¼Ò½ÓÈÀ£¬ÓÐ18¸ö¶ÔÍâ¿ª·Å¿Ú°¶£¬ÊÇÖÐ¹úÁ¬½ÓÖÐÑÇ¡¢Î÷ÑÇºÍÅ·ÖÞ×î±ã½ÝµÄÂ½Â·Í¨µÀ£¬Ò²ÊÇ¡°Ò»´øÒ»Â·¡±½¨ÉèµÄºËÐÄÇøÓò¡£´Ó½ñÌì£¨11ÔÂ14ÈÕ£©¿ªÊ¼£¬ÎÒÃÇ½«Á¬ÐøÈýÌìÍÆ³ö¡¶×ß½ø¿Ú°¶¿´ÐÂ½®¡·ÏµÁÐ±¨µÀ£¬´øÄú¸ÐÊÜÐÂ½®µÄ·¢Õ¹»îÁ¦ÓëºÍÃÀÐÂ»­¾í¡£½ñÌì£¬ÎÒÃÇÊ×ÏÈÈ¥ÐÂ½®µÄ°¢À­É½¿Ú¿Ú°¶ºÍ»ô¶û¹ûË¹¿Ú°¶¿´Ò»¿´¡£	2023/11/14 15:45	https://news.cctv.com/2023/11/14/ARTI1hZMiRFDgc0LKlNF7KrO231114.shtml
https://p2.img.cctvpic.com/photoworkspace/2023/11/14/2023111415373922367.jpg	Íâ½»²¿£ºÖÐ·½Ïà¹ØÈËÔ±ÒÑÓÚÈÕÇ°È«²¿°²È«Àë¿ª¼ÓÉ³	608	11ÔÂ14ÈÕ£¬Íâ½»²¿·¢ÑÔÈËÃ«ÄþÖ÷³ÖÀýÐÐ¼ÇÕß»á¡£ÓÐ¼ÇÕßÌáÎÊ£¬¾ÝÁË½â£¬ÓÐ¶àÃûÖÐ¹ú¹«ÃñÖÍÁô¼ÓÉ³µØ´ø¡£ÇëÍâ½»²¿½éÉÜËûÃÇÊÇ·ñÒÑ´Ó¼ÓÉ³³·Àë£¬ÖÐ·½²ÉÈ¡ÁËÄÄÐ©´ëÊ©£¬ÒÔÈ·±£ËûÃÇµÄ°²È«¡£	2023/11/14 15:37	https://news.cctv.com/2023/11/14/ARTIuv7w1NsmRTDm7nX0bWIQ231114.shtml
https://p4.img.cctvpic.com/photoworkspace/2023/11/14/2023111414470947764.jpg	°²»ÕÄþ¹ú£º¶¬ÈÕºìÉ¼ÁÖ ÃÀÈçÓÍ»­	609	11ÔÂ14ÈÕ£¬³õ¶¬Ê±½Ú£¬°²»ÕÊ¡Äþ¹úÊÐ·½ÌÁÏçÇàÁúÍåÊªµØµÄºìÉ¼ÁÖÃÀÈçÓÍ»­£¬ÓÎ¿Í³Ë×øÖñ·¤ÔÚºìÉ¼ÁÖÖÐÓÎÀÀ¹Û¹â¡£	2023/11/14 15:33	https://photo.cctv.com/2023/11/14/PHOAZ5I7PasoLXeXSRgNDrzb231114.shtml
https://p1.img.cctvpic.com/photoworkspace/2023/11/14/2023111414272116246.jpg	ËÕÖÝ£º¹ÃËÕ·ãÇÅÂ·ÇïÒâ°»È»	611	2023Äê11ÔÂ14ÈÕ£¬ËÕÖÝ£¬¹ÃËÕÇø·ãÇÅÂ·ÇïÒâ°»È»£¬·ãÒ¶ËÆ»ð¡£	2023/11/14 14:55	https://photo.cctv.com/2023/11/14/PHOAzHADolqDHI7VNovaILkR231114.shtml
https://p1.img.cctvpic.com/photoworkspace/2023/11/14/2023111413504788743.jpg	Ì½Ë÷¡°ÒË¾Ó»ðÐÇ¡±´ÓÎ´Í£Ö¹ ÎÒ¹ú¿ÆÑÐÍÅ¶ÓÈ¡µÃÖØ´óÍ»ÆÆ	612	»ðÐÇ×÷ÎªµØÇòµÄ¡°ÁÚ¾Ó¡±£¬ÒÑ³ÉÎªµ±Ç°Ì«ÑôÏµÌ½²âºÍÐÐÐÇ¿ÆÑ§µÄ½¹µã¡£ÈËÀàÒªÏëµ½»ðÐÇ¿ª·¢×ÊÔ´»òÒÆ¾Ó»ðÐÇ£¬Ê×ÏÈÒª¿Ë·þµÄÊÇÈ±·¦ÑõÆøµÄ»ðÐÇ»·¾³¡£½üÈÕ£¬ÖÐ¹ú¿ÆÑ§¼¼Êõ´óÑ§ÓëÉî¿ÕÌ½²âÊµÑéÊÒÑÐ¾¿ÍÅ¶ÓºÏ×÷£¬Í¨¹ýÈË¹¤ÖÇÄÜÇý¶¯»úÆ÷ÈËÊµÑé£¬ÀûÓÃ»ðÐÇÔÉÊ¯³É¹¦´´ÖÆ³öÊµÓÃµÄ²úÑõµç´ß»¯¼Á£¬ÎªÎ´À´»ðÐÇÌ½²âºÍµØÍâÎÄÃ÷Ì½Ë÷Ìá¹©ÁËÐÂµÄ¼¼ÊõÊÖ¶Î£¬ÕâÒ»³É¹û½ñÌì£¨14ÈÕ£©ÔÚ¹ú¼ÊÆÚ¿¯¡¶×ÔÈ»¡¤ºÏ³É¡·ÉÏ·¢±í¡£	2023/11/14 14:31	https://news.cctv.com/2023/11/14/ARTIHiNry2zIogCA8sijWPRo231114.shtml
https://p4.img.cctvpic.com/photoworkspace/2023/11/14/2023111414281221486.jpg	½­É½Èç»­£üÒ»ÑÛÇ§Äê Ì©Äþ¹Å³ÇµÄ¡°ÐÂ¡±´ò¿ª·½Ê½	613	Ì©ÄþÀúÊ·ÓÆ¾Ã£¬ËØÓÐ¡°ººÌÆ¹ÅÕò£¬Á½ËÎÃû³Ç¡±Ö®ÃÀÓþ¡£Ëµµ½Ì©ÄþµÄÀúÊ·ÈËÎÄ²»µÃ²»ÌáµÄÊÇÌ©Äþ¹Å³Ç¡£	2023/11/14 14:28	https://news.cctv.com/2023/11/14/ARTIvCMCIj1CU1JYzh90cW8p231114.shtml
https://p1.img.cctvpic.com/photoworkspace/2023/11/14/2023111414091697723.jpg	ÐÂ½®Ó­À´½µÑ© ¶«±±µØÇø½«ÓÐÃ÷ÏÔÓêÑ©ÌìÆø	615	×òÈÕ£¨11ÔÂ13ÈÕ£©£¬ÐÂ½®±±²¿³öÏÖÐ¡µ½ÖÐÑ©»òÓê¼ÐÑ©£¬ÑØÌìÉ½µØÇø¾ÖµØ´óÑ©¡£Ô¤¼Æ½ñÃ÷Á½Ìì£¬ÐÂ½®¡¢ÄÚÃÉ¹ÅµÈµØÓÐÓêÑ©ÌìÆø¡£15ÈÕÒ¹¼äÆð£¬¶«±±µØÇøµÄÓêÑ©ÌìÆø½«¼ÓÇ¿£¬ºÚÁú½­¡¢¼ªÁÖ¶«²¿¡¢ÁÉÄþ¶«±±²¿µÈµØÓÐÐ¡µ½ÖÐÑ©»òÓê¼ÐÑ©£¬¾ÖµØÓÐ´óµ½±©Ñ©¡£	2023/11/14 14:10	https://news.cctv.com/2023/11/14/ARTIIhQNzoWpoEo8D1YqKmYO231114.shtml
https://p4.img.cctvpic.com/photoworkspace/2023/11/14/2023111414050856158.jpg	Çàº£Âê¶ûµ²Ë®µçÕ¾ÕýÊ½ÏÂÕ¢ÐîË®	616	½ñÌì£¨11ÔÂ14ÈÕ£©,¹ú¼ÒÖØµãÄÜÔ´ÏîÄ¿¡ª¡ªÇàº£Âê¶ûµ²Ë®µçÕ¾ÕýÊ½ÏÂÕ¢ÐîË®£¬±êÖ¾×Å¸ÃµçÕ¾ÕýÊ½½øÈëÊ×Ì¨»ú×éÍ¶²ú·¢µçÇ°µÄ³å´Ì½×¶Î¡£	2023/11/14 14:07	https://news.cctv.com/2023/11/14/ARTIcKNS8H72fgeP5DowjNYq231114.shtml
https://p2.img.cctvpic.com/photoworkspace/2023/11/14/2023111414030522748.jpg	ÖÐÃÀÖ±·É¶¨ÆÚ¿ÍÔËº½°àÐÂÒ»ÂÖÔö°àÊ×ÌËº½°à·¢³ö	617	´Ó11ÔÂ9ÈÕÆð£¬ÖÐÃÀ¼äÖ±·É¶¨ÆÚ¿ÍÔËº½°àÔÙ´ÎÔö°à£¬2023/2024¶¬´ºº½¼¾£¬½«ÔöÖÁÃ¿ÖÜ70°à£¬Ë«·½º½¿Õ¹«Ë¾Ã¿ÖÜ¸÷ÔËÓª35°à¡£×òÌì£¨13ÈÕ£©°øÍí£¬ÐÂÒ»ÂÖÔö°àµÄÊ×ÌËº½°à´ÓÊ×¶¼»ú³¡Æð·É¡£	2023/11/14 14:03	https://news.cctv.com/2023/11/14/ARTI3XiTygbffx6E0ptfIAkI231114.shtml
https://p4.img.cctvpic.com/photoworkspace/2023/11/14/2023111413123142866.jpg	¿ª·¢µØ²ã±ÈÍ­Ó²¡¢ÎÂ¶È¸ß´ï204¡æ ÎÒ¹úº£ÉÏÉî²ã×ê¾®¼¼ÊõÊµÏÖ¿çÔ½	618	½ñÌì£¨11ÔÂ14ÈÕ£©£¬ÎÒ¹ú²³º£Ê×¸öÇ§ÒÚ·½´óÆøÌï¡ª¡ª²³ÖÐ19-6ÆøÌï¢ñÆÚ¿ª·¢ÏîÄ¿¼´½«Í¶²ú£¬±êÖ¾×ÅÎÒ¹úº£ÉÏÉî²ã¸´ÔÓÇ±É½ÓÍÆø²Ø¿ª·¢ÂõÈëÐÂ½×¶Î£¬¶Ô±£ÕÏ¹ú¼ÒÄÜÔ´°²È«¡¢ÓÅ»¯ÄÜÔ´½á¹¹¾ßÓÐÖØÒªÒâÒå¡£	2023/11/14 13:56	https://news.cctv.com/2023/11/14/ARTIyIoBBAdsc7vGznvYyfbC231114.shtml
https://p2.img.cctvpic.com/photoworkspace/2023/11/14/2023111411484262263.jpg	É½¶«ÈÙ³É£º´óÌì¶ì³¯Ï¼ÖÐ·ÉÎèæÒÏ·	619	2023Äê11ÔÂ14ÈÕ£¬É½¶«Íþº££¬ÈÙ³ÉÊÐ´óÌì¶ì¹ú¼Ò¼¶×ÔÈ»±£»¤Çø£¬³ÉÈº´óÌì¶ìÔÚ³¯Ï¼ÖÐ·ÉÎè¡¢æÒÏ·¡£	2023/11/14 13:41	https://photo.cctv.com/2023/11/14/PHOAxsA6pOVC5G5EO0GtzJ6X231114.shtml
https://p5.img.cctvpic.com/photoworkspace/2023/11/14/2023111411460370556.jpg	¶àÏµÍ³Ð­Í¬ ÖÐ¹ú¿Õ¼äÕ¾µÚÎåÅúÊµÑéÑùÆ·ÕýÕ¹¿ªÑÐ¾¿	620	²»¾ÃÇ°£¬ÉñÖÛÊ®ÁùºÅÔØÈË·É´¬·µ»Ø²ÕË³Àû·µ»Ø£¬´ø»ØÁË22ÖÖ¿ÆÑ§ÊµÑéÑùÆ·¡£ÖÐ¹ú¿Õ¼äÕ¾µÚÎåÅúÊµÑéÑùÆ·½»¸¶¸ø¿ÆÑ§¼ÒÖ®ºó£¬½«»áÕ¹¿ªÄÄÐ©¿ÆÑ§ÊµÑé£¿ÕâÐ©ÔÚ¿Õ¼äÕ¾Õ¹¿ªµÄ¿ÆÑ§ÊµÑéÓÖÓÐÔõÑùµÄ·¢ÏÖ£¿ÏÂÃæÎÒÃÇ¾Í¸úËæ¼ÇÕßÒ»ÆðÈ¥¿´Ò»¿´¡£	2023/11/14 13:28	https://news.cctv.com/2023/11/14/ARTI1wFTmPYeBXzfBBy3vQtG231114.shtml
https://p4.img.cctvpic.com/photoworkspace/2023/11/14/2023111410564118848.jpg	ÓÃÐÄÓÃÇéÓÃÁ¦Ð´ºÃ¡°Å¯¡±×Ö ¸÷µØ¶à´ë²¢¾Ù±£ÕÏÇ§¼ÒÍò»§ÎÂÅ¯¹ý¶¬	624	ÊÜÀä¿ÕÆøÓ°Ïì£¬´Ó11ÔÂ12ÈÕµ½13ÈÕ£¬ÄÏ·½¶àµØ³öÏÖÁË½µÎÂ½µÓêÌìÆø¡£Î´À´ÈýÌì£¬Õâ¹ÉÀä¿ÕÆøµÄÓ°Ïì½«Ç÷ÓÚ½áÊø£¬ÎÒ¹úÖÐ¶«²¿µØÇøµÄÆøÎÂ½«Öð½¥»ØÉý¡£ÖÐÑëÆøÏóÌ¨Ô¤¼Æ£¬±¾ÖÜÈý£¨15ÈÕ£©¿ªÊ¼£¬Ò»¹ÉÐÂµÄÀä¿ÕÆø½«×ÔÎ÷Ïò¶«Ó°ÏìÎÒ¹úÉÂÎ÷¡¢É½Î÷¡¢ÄÚÃÉ¹ÅµÈµØ£¬´øÀ´½µÎÂ¡¢ÓêÑ©µÈÌìÆø¹ý³Ì¡£ÎªÓ¦¶Ô½µÎÂº®³±ÌìÆø£¬¸÷µØ¶à´ë²¢¾Ù£¬È·±£ÈºÖÚÎÂÅ¯¹ý¶¬¡£	2023/11/14 12:03	https://news.cctv.com/2023/11/14/ARTIjDwxuqRtU8Px4ELgtggY231114.shtml
https://p4.img.cctvpic.com/photoworkspace/2023/11/14/2023111411225412161.jpg	¶þ¼¾¶ÈÄ©½ðÈÚÒµ»ú¹¹×Ü×Ê²ú449.21ÍòÒÚÔª ½ðÈÚ·çÏÕÕûÌåÊÕÁ²¡¢×ÜÌå¿É¿Ø	625	ÖÐ¹úÈËÃñÒøÐÐ×òÌì£¨11ÔÂ13ÈÕ£©·¢²¼×¨À¸ÎÄÕÂ¡£ÎÄÕÂÏÔÊ¾£¬µ±Ç°£¬ÎÒ¹ú½ðÈÚ·çÏÕÕûÌåÊÕÁ²¡¢×ÜÌå¿É¿Ø¡£	2023/11/14 12:02	https://news.cctv.com/2023/11/14/ARTIwNlQW4FLDze91nOxbP77231114.shtml
https://p3.img.cctvpic.com/photoworkspace/2023/11/14/2023111411462924066.jpg	ËÄ´¨°¢°Ó£º³õ¶¬Ê±·Ö ¾ÅÕ¯¹µ°×Ñ©°¨°¨	628	2023Äê11ÔÂ13ÈÕ£¬ËÄ´¨°¢°Ó£¬³õ¶¬Ê±·Ö£¬¾ÅÕ¯¹µ°×Ñ©°¨°¨£¬·ç¾°Èç»­¡£	2023/11/14 11:47	https://photo.cctv.com/2023/11/14/PHOAAOcAReKTOSy8ZAFkJOI0231114.shtml
https://p5.img.cctvpic.com/photoworkspace/2023/11/14/2023111411350662525.png	ÎÒ¹ú³ÉÎªÑÇÖÞÊ×¸öÓµÓÐÁ½Ö§Í¨¹ýÁªºÏ¹ú²âÆÀµÄÖØÐÍ¾ÈÔ®¶ÓµÄ¹ú¼Ò	629	11ÔÂ14ÈÕ£¬Ó¦¼±¹ÜÀí²¿¾ÙÐÐ×¨ÌâÐÂÎÅ·¢²¼»á£¬½éÉÜ¡°Ò»´øÒ»Â·¡±×ÔÈ»ÔÖº¦·ÀÖÎºÍÓ¦¼±¹ÜÀí¹ú¼ÊºÏ×÷»úÖÆ½¨Éè½øÕ¹³ÉÐ§£¬·¢²¼¡¶¡°Ò»´øÒ»Â·¡±¹ú¼ÒÔÖº¦ÆÀ¹À±¨¸æ¡·¡£	2023/11/14 11:35	https://news.cctv.com/2023/11/14/ARTIuYtRixlQMz8fIRAUpgP1231114.shtml
https://p2.img.cctvpic.com/photoworkspace/2023/11/14/2023111411344034684.jpg	½ñ¶¬ÎÒ¹ú´ó²¿µØÇøÆøÎÂ½Ó½ü³£ÄêÍ¬ÆÚ»òÆ«¸ß£¬½×¶ÎÐÔÀä¿ÕÆø»îÔ¾	630	½ñÄê¶¬¼¾£¨2023Äê12ÔÂÖÁ2024Äê2ÔÂ£©£¬ÎÒ¹ú´ó²¿µØÇøÆøÎÂ½Ó½ü³£ÄêÍ¬ÆÚ»òÆ«¸ß£¬Ç°¶¬Æ«Å¯£¬ºó¶¬ÆøÎÂ½Ó½ü³£Äê£¬µ«½×¶ÎÐÔÀä¿ÕÆøÇ÷ÓÚ»îÔ¾£¬ÇÒÄÏ·½½µË®Æ«¶à¡£Ã÷Äê´º¼¾£¨2024Äê3ÔÂÖÁ5ÔÂ£©£¬È«¹ú´ó²¿µØÇøÆøÎÂ½Ï³£ÄêÍ¬ÆÚÆ«¸ß£¬½µË®½Ó½ü³£Äêµ½Æ«¶à¡£	2023/11/14 11:34	https://news.cctv.com/2023/11/14/ARTI7tdRwZAshWSKOBOftsmL231114.shtml
https://p1.img.cctvpic.com/photoworkspace/2023/11/14/2023111411413434117.png	¹¤ÐÅ²¿µÈ°Ë²¿ÃÅÔÚ15¸ö³ÇÊÐÆô¶¯Ê×Åú¹«¹²ÁìÓò³µÁ¾È«Ãæµç¶¯»¯ÏÈÐÐÇøÊÔµã	631	¹¤ÐÅ²¿µÈ°Ë²¿ÃÅÔÚ15¸ö³ÇÊÐÆô¶¯Ê×Åú¹«¹²ÁìÓò³µÁ¾È«Ãæµç¶¯»¯ÏÈÐÐÇøÊÔµã£¬Ò»Í¼¶Á¶®£¡	2023/11/14 11:34	https://news.cctv.com/2023/11/14/ARTIBq2H1hlfjSQSdpTVo9Zw231114.shtml
https://p2.img.cctvpic.com/photoworkspace/2023/11/14/2023111411113993002.png	ºÓÄÏÉÌÇð¸¾Ó×±£½¡Ôº4885·Ý³öÉúÒ½Ñ§Ö¤Ã÷±»µÁ°¸ÐûÅÐ½á¹û¹«²¼ ÀîÄ³Ó¢±»ÅÐ°ËÄê	632	½üÈÕ£¬¾Í²¿·ÖÃ½ÌåºÍÍøÃñ¹Ø×¢ºÓÄÏÉÌÇðÊÐ¸¾Ó×±£½¡Ôº³öÉúÒ½Ñ§Ö¤Ã÷±»µÁ4885·Ý°¸¼þµÄ´¦ÀíÇé¿ö£¬¼ÇÕßÏòÉÌÇðÓÐ¹Ø·½Ãæ½øÐÐÁË²É·Ã¡£	2023/11/14 11:12	https://news.cctv.com/2023/11/14/ARTIkk64UL9L3AhkqIJQJ3KQ231114.shtml
https://p2.img.cctvpic.com/photoworkspace/2023/11/14/2023111410514885226.jpg	Íâ½»²¿ÁìÊÂ±£»¤ÖÐÐÄ·¢²¼ÐÂ°æ¡¶ÖÐ¹úÁìÊÂ±£»¤ÓëÐ­ÖúÖ¸ÄÏ¡·	636	¶àÄêÀ´£¬Íâ½»²¿ÁìÊÂ±£»¤ÖÐÐÄ³ÖÐø±àÓ¡¸üÐÂ¡¶ÖÐ¹úÁìÊÂ±£»¤ÓëÐ­ÖúÖ¸ÄÏ¡·£¬Ö¼ÔÚ°ïÖúÔÚº£ÍâºÍ¼Æ»®¸°º£ÍâµÄÖÐ¹ú¹«Ãñ¸üºÃµØÁË½â¸÷Ààº£Íâ°²È«·çÏÕ£¬ÌáÉý°²È«·À·¶ÒâÊ¶ºÍÄÜÁ¦¡£	2023/11/14 10:52	https://news.cctv.com/2023/11/14/ARTIyytBPJ49b0wH1shk2Ze2231114.shtml
https://p3.img.cctvpic.com/photoworkspace/2023/11/14/2023111410092929181.jpg	ÎÒ¹ú¿ªÍ¨Ê×Ìõ1.2T³¬¸ßËÙ»¥ÁªÍøÖ÷¸ÉÍ¨Â· ´«ÊäËÙ¶È´ïÇ§Õ×ÍøÂçµÄÇ§±¶	641	×òÌì£¨11ÔÂ13ÈÕ£©£¬ÎÒ¹úÊ×Ìõ1.2T³¬¸ßËÙ»¥ÁªÍøÖ÷¸ÉÍ¨Â·¿ªÍ¨ÐÂÎÅ·¢²¼»á¾ÙÐÐ£¬ÕâÒ²±êÖ¾×ÅÈ«ÇòÊ×ÌõT±ÈÌØ¼¶µÄÏÂÒ»´ú»¥ÁªÍøÖ÷¸ÉÍ¨Â·ÃæÊÀ¡£ÖµµÃÒ»ÌáµÄÊÇ£¬»¥ÁªÍøÖ÷¸ÉÍ¨Â·Êý¾Ý´«Êä´ïµ½Ã¿Ãë1.2T±ÈÌØ£¬ÕâÒ»ËÙ¶ÈÊÇÄ¿Ç°Ç§Õ×ÍøÂçµÄ1200±¶¡£	2023/11/14 10:46	https://news.cctv.com/2023/11/14/ARTIjFZyeBkhWPFlJh9mTY7C231114.shtml
https://p5.img.cctvpic.com/photoworkspace/2023/11/14/2023111409543352177.jpg	Êý¾ÝÖÐ¿´±ä»¯ ½ðÈÚÕþ²ßÓë²ÆÕþÕþ²ß·¢Á¦ÍÐ¾Ù¾­¼Ã´óÅÌ	642	ÑëÐÐ11ÔÂ13ÈÕÍí¼ä·¢²¼½ñÄê10ÔÂ½ðÈÚÍ³¼ÆÊý¾Ý±¨¸æ£¬¶àÏîÖ¸±êÏÔÊ¾¡¢½ðÈÚÒµÖ§³ÖÊµÌå¾­¼ÃÖÊÐ§³ÖÐø¸ÄÉÆ¡£	2023/11/14 10:45	https://news.cctv.com/2023/11/14/ARTIJtJ3dhVlUrR8PqU41wWb231114.shtml
https://p3.img.cctvpic.com/photoworkspace/2023/11/14/2023111410145478204.jpg	É½Î÷ÔË³Ç£ºµØ»Æ½øÈëÊÕ»ñ¼¾	647	?2023?Äê?11?ÔÂ?13?ÈÕ£¬É½Î÷ÔË³Ç£¬ÐÂç­ÏØµØ»Æ½øÈëÊÕ»ñ¼¾£¬Å©ÃñÌï¼ä¼Ó½ôÊÕ»ñ¡£	2023/11/14 10:19	https://photo.cctv.com/2023/11/14/PHOAG5KqwzbViNUEVr8FjNiQ231114.shtml
https://p5.img.cctvpic.com/photoworkspace/2023/11/14/2023111410083644072.jpg	ºÓ±±²ýÀè£ºÉÈ±´·áÊÕÁÀÉ¹Ã¦	648	½üÄêÀ´£¬ºÓ±±Ê¡ÇØ»ÊµºÊÐ²ýÀèÏØÒÔº£ÑóÄÁ³¡½¨ÉèÎªÆõ»ú£¬Í¨¹ýÒýµ¼ÉÈ±´ÑøÖ³»§ºÏÀíµ÷ÕûÑøÖ³ÇøÓò¡¢¹æ»®ÑøÖ³ÃÜ¶ÈµÈ¾Ù´ë£¬ÍÆ¶¯º£ÑóÉúÌ¬»Ö¸´£¬´Ù½øº£ÑóÑøÖ³Òµ½¡¿µ·¢Õ¹¡£	2023/11/14 10:11	https://photo.cctv.com/2023/11/14/PHOAogpr4n4DqioaK5zlM16y231114.shtml
https://p4.img.cctvpic.com/photoworkspace/2023/11/14/2023111410061671714.jpg	ºÓ±±³ÐµÂ£º½ðÉ½Áë³¤³ÇÉÏ¿ÕÏÖÑ¤ÀöÍíÏ¼	649	2023Äê11ÔÂ13ÈÕ£¬°øÍí£¬ºÓ±±Ê¡³ÐµÂÊÐÂÐÆ½ÏØ½ðÉ½Áë³¤³ÇÉÏ¿Õ³öÏÖÑ¤ÀöÍíÏ¼¡£	2023/11/14 10:07	https://photo.cctv.com/2023/11/14/PHOAH46IUiKnT5bOYcUf6TD6231114.shtml
https://p2.img.cctvpic.com/photoworkspace/2023/11/14/2023111410040612373.jpg	ÎÒ¹ú»§ÓÃ¹â·ü×°»úÍ»ÆÆ1ÒÚÇ§Íß£¬¸²¸ÇÅ©»§³¬¹ý500Íò	650	½ØÖÁ½ñÄê9ÔÂµ×£¬È«¹ú»§ÓÃ·Ö²¼Ê½¹â·üÀÛ¼Æ×°»úÈÝÁ¿Í»ÆÆ1ÒÚÇ§Íß£¬´ïµ½1.05ÒÚÇ§Íß£¬ÖúÍÆÎÒ¹ú¹â·ü·¢µç×Ü×°»ú¹æÄ£³¬5ÒÚÇ§Íß£¬´ïµ½5.2ÒÚÇ§Íß¡£	2023/11/14 10:04	https://news.cctv.com/2023/11/14/ARTICyhetzCKSk13XGEDsim0231114.shtml
https://p2.img.cctvpic.com/photoworkspace/2023/11/14/2023111410015983973.jpg	ÉòÑôÖÁÖ¥¼Ó¸ç¿ç¾³µçÉÌÈ«»õ»úÐÂº½Ïß¿ªº½	651	11ÔÂ13ÈÕ£¬ÉòÑôÖÁÖ¥¼Ó¸ç¿ç¾³µçÉÌÈ«»õ»úÐÂº½Ïß¿ªº½ÒÇÊ½ÔÚÉòÑôÌÒÏÉ¹ú¼Ê»ú³¡¾ÙÐÐ¡£¸Ãº½ÏßÊÇÉòÑôÊÐÄêÄÚ¿ªÍ¨µÄµÚ¶þÌõÖ±·ÉÃÀÖÞµÄÈ«»õ»úº½Ïß£¬ÊµÏÖÁËÁÉÉòµØÇø¶ÔÃÀÖÐ¶«²¿µØÇøº½¿Õ»õÔËµÄÐÂÍ»ÆÆ¡£	2023/11/14 10:03	https://photo.cctv.com/2023/11/14/PHOAQX0zIZPGofX2tvHwdrhk231114.shtml
https://p5.img.cctvpic.com/photoworkspace/2023/11/14/2023111409560080201.jpg	¸ßÔ­¶¬¼¾ÄÁ¸è	654	Î÷²Ø×ÔÖÎÇøµ±ÐÛÏØµØ´¦ÄîÇàÌÆ¹ÅÀ­É½ÄÏÂ´£¬Æ½¾ùº£°ÎÔ¼4200Ã×¡£ÒòÆäµØÊÆÆ½Ì¹¿íÀ«£¬ÏÄ¼¾Ë®²Ý·áÃÀ£¬¹ÊÃû¡°µ±ÐÛ¡±£¬²ØÓïÒâÎª¡°¾«ÐÄÌôÑ¡µÄÄÁ³¡¡±¡£	2023/11/14 10:00	https://photo.cctv.com/2023/11/14/PHOAaIMWQx6bRJFxMN9ApHBq231114.shtml
https://p2.img.cctvpic.com/photoworkspace/2023/11/14/2023111409480899595.jpg	ÃñÕþ²¿µÈ²¿ÃÅÓ¡·¢¡¶»ý¼«·¢Õ¹ÀÏÄêÖú²Í·þÎñÐÐ¶¯·½°¸¡·	655	ÃñÕþ²¿µÈ²¿ÃÅÓ¡·¢¡¶»ý¼«·¢Õ¹ÀÏÄêÖú²Í·þÎñÐÐ¶¯·½°¸¡·Ìá³ö£¬µ½2025Äêµ×£¬ÒÑÔÚÈ«ÇøÓòÊµÊ©ÀÏÄêÖú²Í·þÎñÕþ²ßµÄÊ¡·Ý£¬½øÒ»²½Ïò³ÇÏçÉçÇøÑÓÉì·þÎñ£¬ÌáÖÊÔöÐ§È¡µÃÐÂ½øÕ¹£»ÉÐÔÚ¾Ö²¿ÇøÓòÊµÊ©ÀÏÄêÖú²Í·þÎñÕþ²ßµÄÊ¡·Ý£¬·þÎñÀ©ÃæÔöÁ¿ÊµÏÖÐÂÍ»ÆÆ¡£	2023/11/14 9:48	https://news.cctv.com/2023/11/14/ARTIHVbxvVxkjR0WY0M9NvEc231114.shtml
https://p5.img.cctvpic.com/photoworkspace/2023/11/14/2023111409453961222.jpg	¡°½ð·ðÊÖ¡±Æ®Ïã	656	Ëæ×ÅÌìÆø×ªÁ¹£¬Õã½­Ê¡½ð»ªÊÐµÄ´«Í³¾­¼Ã×÷Îï·ðÊÖ½øÈë¼¯ÖÐ³ÉÊìÆÚ¡£	2023/11/14 9:47	https://photo.cctv.com/2023/11/14/PHOA1fi05ou6ARXewsgYLpOp231114.shtml
https://p1.img.cctvpic.com/photoworkspace/2023/11/14/2023111409424180839.jpg	ÉÏº£¾ÙÐÐÏû·ÀÐû´«ÔÂÕ¹Ê¾»î¶¯	657	11ÔÂ13ÈÕ£¬ÉÏº£ÊÐ³¤ÄþÇøÏû·À¾ÈÔ®Ö§¶ÓÖ÷°ìµÄ2023Äê¡°119¡±Ïû·ÀÐû´«ÔÂÆô¶¯Õ¹Ê¾»î¶¯ÔÚÏ½ÇøÄÚºçÇÅÒÕÊõÖÐÐÄ¾ÙÐÐ¡£	2023/11/14 9:44	https://photo.cctv.com/2023/11/14/PHOAKhd6KIgjG1fsfaVq1KoO231114.shtml
https://p2.img.cctvpic.com/photoworkspace/2023/11/14/2023111409183318242.jpg	´Ó¡°µã¡±¡°Ïß¡±¡°Ãæ¡±µ½¡°Èº¡±×ª±ä ÖÆÔìÒµ¼Ó¿ì×ªÐÍÉý¼¶Åî²ª·¢Õ¹	658	½ñÄêÒÔÀ´£¬ÎÒ¹ú¼Ó´ó¼¼¸ÄÍ¶Èë¡¢´´ÐÂ·þÎñ¾Ù´ë£¬²»¶ÏÍÆ¶¯´«Í³ÖÆÔìÒµ¼Ó¿ì×ªÐÍÉý¼¶¡£	2023/11/14 9:43	https://news.cctv.com/2023/11/14/ARTIoMi7nrLExiPEI8agZcaE231114.shtml
https://p5.img.cctvpic.com/photoworkspace/2023/11/14/2023111409395541387.jpg	Î§ÈÆ¡°ÍÁÌØ²ú¡±×öÎÄÕÂ ¸÷µØÌØÉ«²úÒµÎÈ²½·¢Õ¹	659	È«ÃæÍÆ½øÏç´åÕñÐËÊÇÐÂÊ±´ú½¨ÉèÅ©ÒµÇ¿¹úµÄÖØÒªÈÎÎñ¡£¸÷µØ²»¶ÏÎ§ÈÆ¡°ÍÁÌØ²ú¡±×öÎÄÕÂ£¬ÍÆ¶¯ÌØÉ«²úÒµÎÈ²½·¢Õ¹£¬ÔúÊµÍÆ½øÏç´åÕñÐË¡£	2023/11/14 9:42	https://news.cctv.com/2023/11/14/ARTI6D6LsRreIVBjHrpaLTD0231114.shtml
https://p1.img.cctvpic.com/photoworkspace/2023/11/14/2023111409382267860.jpg	ËÉ»¨½­¸ÉÁ÷¹þ¶û±õ¶Î·â½­	660	11ÔÂ13ÈÕ£¬ËÉ»¨½­¸ÉÁ÷¹þ¶û±õ¶Î·â½­¡£	2023/11/14 9:41	https://photo.cctv.com/2023/11/14/PHOA9FYJWRQtQVLCLI7i6WMV231114.shtml
https://p1.img.cctvpic.com/photoworkspace/2023/11/14/2023111409342985617.jpg	ÖÐÀÏÌúÂ·¿ªÐÐ±±¾©ÖÁÍòÏó¿ç¾³ÂÃÓÎ×¨ÁÐ	663	ÖÐÀÏÌúÂ·¿ªÍ¨½üÁ½ÄêÀ´£¬¿ç¾³¿ÍÔËÁÐ³µ·øÉä·¶Î§²»¶ÏÀ©´ó£¬11ÔÂ13ÈÕ£¬±±¾©ÖÁÍòÏóÂÃÓÎ×¨ÁÐÕýÊ½·¢³µ¡£	2023/11/14 9:36	https://news.cctv.com/2023/11/14/ARTI1XRipnYYGEGfCiGmOdKX231114.shtml
https://p4.img.cctvpic.com/photoworkspace/2023/11/14/2023111409313230867.jpg	¹ú¼ÒÎÀÉú½¡¿µÎ¯£ººôÎüµÀ¼²²¡½øÈë¸ß·¢¼¾½Ú¸÷µØÒª¼á³Ö¶à²¡Í¬·ÀÍ¬ÖÎ	664	¹ú¼ÒÎÀÉú½¡¿µÎ¯11ÔÂ13ÈÕ¾ÙÐÐÐÂÎÅ·¢²¼»á£¬½éÉÜ¶¬¼¾ºôÎüµÀ¼²²¡·ÀÖÎÓÐ¹ØÇé¿ö	2023/11/14 9:33	https://news.cctv.com/2023/11/14/ARTIPfjVAcBjbn14pqVGtrCF231114.shtml
https://p5.img.cctvpic.com/photoworkspace/2023/11/14/2023111409291087737.jpg	¹ú¼ÒÒ©¼à¾Ö·¢²¼ÓÃÒ©ÌáÊ¾	665	11ÔÂ13ÈÕ£¬ÓÉ¹ú¼ÒÒ©¼à¾ÖÖ÷°ìµÄ2023Äê¡°È«¹ú°²È«ÓÃÒ©ÔÂ¡±»î¶¯ÔÚ±±¾©Æô¶¯£¬Ö÷ÌâÊÇ¡°°²È«ÓÃÒ©½¡¿µÎªÃñ¡±¡£»î¶¯ÆÚ¼ä·¢²¼ÁËÓÃÒ©ÌáÊ¾£¬×¨¼ÒÕë¶ÔÇï¶¬¼¾³£¼û¼²²¡£¬×÷³öÕë¶ÔÐÔ½â¶Á¡£	2023/11/14 9:30	https://news.cctv.com/2023/11/14/ARTITxxrPjqEAmFCFTtIknPt231114.shtml
https://p3.img.cctvpic.com/photoworkspace/2023/11/14/2023111409145339051.jpg	Ï°ÓïÆ·¶Á | ¡°Ò»¸±Ò©·½²»¿ÉÄÜ°üÖÎ°Ù²¡¡±	666	µ³µÄÊ®°Ë´óÒÔÀ´£¬Ï°½üÆ½×ÜÊé¼Ç·¢±íµÄÒ»ÏµÁÐÖØÒª½²»°ºÍÖØÒªÎÄÕÂ£¬·ç¸ñÏÊÃ÷¡¢Ë¼ÏëÉîåä¡¢ÄÚº­Éî¿Ì£¬ÓÃÀúÊ·Ó³ÕÕÏÖÊµ¡¢Ô¶¹ÛÎ´À´£¬ÉÁÒ«×ÅÂí¿ËË¼Ö÷ÒåµÄÕæÀí¹âÃ¢¡£ÕâÐ©ÖØÒª½²»°ºÍÎÄÕÂÖÐ³äÂú÷ÈÁ¦µÄÓïÑÔ£¬ÊÇÏ°½üÆ½×ÜÊé¼ÇÖ´ÕþÀíÄîµÄÕæÊµÐ´ÕÕ£¬Ò²ÊÇËûÈË¸ñ÷ÈÁ¦µÄÉú¶¯ÌåÏÖ¡£ÑëÊÓÍø¡¶ÌìÌìÑ§Ï°¡·À¸Ä¿ÍÆ³ö¡°Ï°ÓïÆ·¶Á¡±ÏµÁÐ£¬ÒÔ¡°ÐÂÎÅÂþ»­+ÎÄ×ÖÆ·¶Á¡±µÄÐÎÊ½£¬´øÄú´Ó²»Í¬Î¬¶È¸ÐÎòÏ°½üÆ½×ÜÊé¼ÇµÄÓïÑÔ÷ÈÁ¦¡£	2023/11/14 9:15	https://news.cctv.com/2023/11/14/ARTISZxq29dcT2cKfls7wgcc231113.shtml
https://p2.img.cctvpic.com/photoworkspace/2023/11/14/2023111408015641479.jpeg	´ó¹úÀ´ÐÅØ­¹ÄÁë¹ÊÊÂ	667	½ñÌìµÄ¡¶´ó¹úÀ´ÐÅ¡·½²ÊöµÄ¾ÍÊÇ¡°¹ÄÁëÖ®ÓÑ¡±´«³ÐÓÑÒê¼Ñ»°µÄ¹ÊÊÂ¡£	2023/11/14 8:21	https://news.cctv.com/2023/11/14/ARTIUv2Rcihv6EdQYEYrj4Yn231114.shtml
https://p1.img.cctvpic.com/photoworkspace/2023/11/14/2023111408000270971.jpg	Ê±ÕþÎ¢¹Û²ìØ­ÒÔÖÐ¹úÊ½ÏÖ´ú»¯ÍÆ¶¯ÑÇÌ«·±ÈÙÈ«Çò·¢Õ¹	668	ÐÂÊ±´úÐÂÕ÷³Ì£¬ÖÐ¹ú½«¼ÌÐøÓëÑÇÌ«Ð¯ÊÖ¡¢ÓëÊÀ½çÍ¬ÐÐ£¬ÎªÍÆ¶¯¹¹½¨ÈËÀàÃüÔË¹²Í¬Ìå¡¢½¨ÉèÒ»¸ö¸ü¼ÓÃÀºÃµÄÊÀ½ç¹±Ï×ÖÐ¹úÖÇ»ÛºÍÖÐ¹úÁ¦Á¿¡£	2023/11/14 8:00	https://news.cctv.com/2023/11/14/ARTI17SEhg0FDXVYfAKcXCM3231114.shtml
https://p3.img.cctvpic.com/photoworkspace/2023/11/14/2023111407251914980.jpg	ÎÒ¹ú¾­¼Ã×ÜÌå»ØÉýÏòºÃ ¸ßÖÊÁ¿·¢Õ¹ÔúÊµÍÆ½ø	669	·çÓêÖÐ·¢Õ¹×³´óµÄÖÐ¹ú¾­¼Ã£¬¶¨½«ÎÞ¾å·çÓêÏòÇ°½ø¡£	2023/11/14 7:26	https://news.cctv.com/2023/11/14/ARTIdsCCG2RXUu6irhFYGK0s231114.shtml
https://p5.img.cctvpic.com/photoworkspace/2023/11/13/2023111323101327383.jpg	Ïò´ï¡¤·ÒÆæÌá°¸ | 95ËêÖÐ¹úÃÀÔºÅ¬Á¦ÖØ½¨21ÊÀ¼ÍµÄÌìÈËÖ®¼Ê	677	½üÈÕ£¬¡°Ïò´ï¡¤·ÒÆæÌá°¸¡ª¡ªÉÏº£¿Æ¼¼ÒÕÊõ´óÕ¹ôßµÚÆß½ì¹ú¼Ê¿çÃ½ÌåÒÕÊõ½Ú¡±ÓÚÉÏº£ÕÅ½­¿ÆÑ§»áÌÃÊ¢´óÁÁÏà£¬ÆäÈ«ÐÂÇý¶¯¿ª·Å½çÃæ£¬Í¨¹ý´´×÷¡¢ÂÛÌ³ºÍÕ¹ÑÝµÈ¶àÔªÂ·¾¶»ã¾Û´´ÔìÐÔÄÜÁ¿£¬ÑûÇë´ï¡¤·ÒÆæ¹²Í¬Ë¼¿¼ÒÕÊõÓë¿Æ¼¼±³ºóµÄÈËÀàÊ±´úÃüÌâ¡£	2023/11/13 23:12	https://news.cctv.com/2023/11/13/ARTIbRW3GEz46XwPNAjJiBnC231113.shtml
https://p5.img.cctvpic.com/photoworkspace/2023/11/13/2023111320134221716.png	¹ú¼ÒÎÀÉú½¡¿µÎ¯£ººôÎüµÀ¼²²¡½øÈë¸ß·¢¼¾½Ú ¸÷µØÒª¼á³Ö¶à²¡Í¬·ÀÍ¬ÖÎ	679	¹ú¼ÒÎÀÉú½¡¿µÎ¯½ñÌì£¨11ÔÂ13ÈÕ£©¾ÙÐÐÐÂÎÅ·¢²¼»á£¬½éÉÜ¶¬¼¾ºôÎüµÀ¼²²¡·ÀÖÎÓÐ¹ØÇé¿ö¡£	2023/11/13 20:15	https://news.cctv.com/2023/11/13/ARTIK9bkEyZ1O0VG0SmjUcqU231113.shtml
https://p3.img.cctvpic.com/photoworkspace/2023/11/13/2023111320062859704.png	Õã½­ÍÆ¶¯´«Í³´åÂäÓÅÊÆ»¥²¹Áª¶¯·¢Õ¹	680	Õã½­µÄ¹ú¼Ò¼¶´«Í³´åÂäÊýÁ¿Î»¾ÓÈ«¹úÇ°ÁÐ¡£½ü¼¸Äê£¬µ±µØÔÚ¼Ó´ó±£»¤Á¦¶ÈµÄÍ¬Ê±£¬»¹»ý¼«´òÔì´Óµ¥¸ö´«Í³´åÂä±£»¤·¢Õ¹µ½¶à¸ö´«Í³´åÂäÁª¶¯±£»¤·¢Õ¹µÄÄ£Ê½£¬ÂÊÏÈÌ½Ë÷³öÒÔ´«Í³´åÂä±£»¤ÀûÓÃÎªÌØÉ«µÄÏç´åÕñÐËÐÂÂ·×Ó¡£	2023/11/13 20:14	https://news.cctv.com/2023/11/13/ARTItVe5OCFg8847eU5fos8I231113.shtml
https://p3.img.cctvpic.com/photoworkspace/2023/11/13/2023111320005562796.png	ÒÀÍÐ¿Ú°¶¾Û²úÒµ ÐÂ½®¾­¼ÃÂõÉÏÐÂÌ¨½×	681	ÐÂ½®ÏÖÓÐ¾­¹úÎñÔºÅú×¼µÄ¶ÔÍâ¿ª·Å¿Ú°¶18¸ö£¬ÒÀÍÐ¿Ú°¶ÓÅÊÆ£¬³©´ïÍ¨µÀ¡¢¾Û¼¯²úÒµ£¬ÐÂ½®ÕýÅ¬Á¦´òÔì³ÉÎªÑÇÅ·¡°»Æ½ðÍ¨µÀ¡±ºÍÎÒ¹úÏòÎ÷¿ª·ÅµÄÇÅÍ·±¤¡£	2023/11/13 20:14	https://news.cctv.com/2023/11/13/ARTIgDaW3GkxmFvkKgL7kRtf231113.shtml
https://p5.img.cctvpic.com/photoworkspace/2023/11/13/2023111319514344773.png	¡¾ÐÂÊ±´úÐÂÕ÷³ÌÐÂÎ°Òµ¡ª¡ªÊµ¸ÉóÆÐÐ¡¿Êý×Ö¾­¼ÃÖúÁ¦¹óÖÝ¸ßÖÊÁ¿·¢Õ¹	682	¹óÖÝÔÚÊµÊ©Êý×Ö¾­¼ÃÕ½ÂÔÉÏÇÀÐÂ»ú£¬×¥ÀÎ¡°ËãÁ¦¡±ÕâÒ»¶ÀÌØÓÅÊÆ×ÊÔ´£¬¼Ó¿ìÅàÓý´óÊý¾Ý²úÒµ£¬³ÖÐøÍÆ¶¯Êý×Ö»¯ÓëÊµÌå¾­¼ÃÉî¶ÈÈÚºÏ£¬ÒÔÊý×Ö¼¼Êõ¸³ÄÜ¸ßÖÊÁ¿·¢Õ¹¡£	2023/11/13 20:14	https://news.cctv.com/2023/11/13/ARTI6RjJhYkMBspvKfbbmC5z231113.shtml
https://p1.img.cctvpic.com/photoworkspace/2023/11/13/2023111319311843711.jpg	¸÷ÐÐ¸÷Òµ¡°ß¬Ö¸³ÉÈ­¡±ºÏÁ¦ÖÂÔ¶ ¼¤·¢ÖÐ¹ú¾­¼ÃÔö³¤ÐÂ¶¯ÄÜ	683	½ñÌì£¨11ÔÂ13ÈÕ£©µÄ¡¶ÊýËµ¾­¼Ã¡·¹Ø×¢ÖÆÔìÒµ¡¢Å©Òµ¡¢½ðÈÚ¡¢¾­¼Ã¡¢ÖØ´ó¹¤³ÌµÈÏà¹ØÁìÓò³öÏÖÁËÈô¸ÉÀûºÃÏûÏ¢¡£ÎÒ¹úÖÆÔìÒµÕý¼ÓËÙ×ªÐÍÉý¼¶£¬ÊÍ·Å³ö¸ü¶àµÄÔö³¤¶¯ÄÜ£»Å©Òµ·½ÃæÔÙÓ­·áÊÕÏ²Ñ¶£¬È«ÄêÁ¸Ê³²úÁ¿ÓÐÍû´´ÐÂ¸ß£»½ðÈÚ³ÖÐøÔöÇ¿¶ÔÊµÌå¾­¼ÃÖ§³ÖÁ¦¶È£¬10ÔÂ¶ÔÊµÌå¾­¼Ã·¢·ÅµÄÈËÃñ±Ò´û¿îÔö¼Ó4837ÒÚÔª¡£	2023/11/13 20:09	https://news.cctv.com/2023/11/13/ARTIKiveADYlJ5qG9DfQKyDm231113.shtml
https://p1.img.cctvpic.com/photoworkspace/2023/11/13/2023111319492233290.jpg	£¨ÈËÈ¨ÐÐ¶¯¿´ÖÐ¹ú£©ÎýÁÖ¹ùÀÕ²ÝÔ­ÐÂÄÁÈË£ºÑøÖ³ÎÞÈË»¯£¬ÊÕÈë¶àÔª»¯£¬Éú»îÏÖ´ú»¯	685	½üÈÕ£¬ÄÚÃÉ¹ÅÎýÁÖ¹ùÀÕ²ÝÔ­Ó­À´ÁËÒ»³¡´óÑ©£¬Òø×°ËØ¹üÖ®ÏÂµÄÃ£Ã£Ñ©Ô­¾²Ú×°²È»£¬µ«°¢À­ÌÚ°ÍÌØ¶ûºÍ²ÝÔ­ÉÏËùÓÐÄÁÃñÃÇÒ»Ñù£¬¶¼ÔÚÈÈ»ð³¯ÌìµØÎª¹ý¶¬×ö×Å×¼±¸¡£	2023/11/13 19:55	https://news.cctv.com/2023/11/13/ARTIEsBOn70xhoOMpoxVGBdx231113.shtml
https://p4.img.cctvpic.com/photoworkspace/2023/11/13/2023111319462781975.jpg	¹ú¼ÊÇàÄêÖÐ¹úÐÐ£ºÔÚ°²»Õ¸ÐÊÜ¿Æ¼¼Óë×ÔÈ»ºÍÐ³¹²Éú	686	11ÔÂ9ÈÕÖÁ12ÈÕ£¬2023Äê¡°¹ú¼ÊÇàÄêÖÐ¹úÐÐ¡±À´µ½°²»ÕÊ¡£¬À´×Ô10¸ö¹ú¼ÒµÄÊ®¼¸ÃûÇàÄêÔÚÕâÀïÌ½Ñ°»Õ·çÍîÔÏµÄ¶ÀÌØ÷ÈÁ¦£¬¸ÐÊÜ½­»´´óµØÓ¿¶¯µÄ¿Æ¼¼´´ÐÂ»îÁ¦£¬ÁìÂÔ°²»Õ¿Æ¼¼Óë×ÔÈ»ºÍÐ³¹²ÉúÐÂÍ¼¾°¡£	2023/11/13 19:55	https://news.cctv.com/2023/11/13/ARTIlco23A5u9gRSZFJmrE0g231113.shtml
https://p3.img.cctvpic.com/photoworkspace/2023/11/13/2023111319432772046.png	Ñ§Ï°½øÐÐÊ±Ø­Àú´ÎAPEC»áÒéÉÏ Ï°½üÆ½Ö÷Ï¯¸ßÕ°Ô¶Öõ ³«µ¼Ð¯ÊÖ¹¹½¨ÑÇÌ«ÃüÔË¹²Í¬Ìå	688	Àú´ÎAPEC»áÒéÉÏ£¬Ï°½üÆ½Ö÷Ï¯¸ßÕ°Ô¶Öõ£¬³«µ¼Ð¯ÊÖ¹¹½¨ÑÇÌ«ÃüÔË¹²Í¬Ìå¡£	2023/11/13 19:54	https://news.cctv.com/2023/11/13/ARTIopLFmiE3LqE70jz3nZpj231113.shtml
https://p2.img.cctvpic.com/photoworkspace/2023/11/13/2023111319464989240.png	ÎÒ¹úÖÆÔìÒµ×ªÐÍÉý¼¶³ÖÐøÌáËÙ	690	½ñÄêÒÔÀ´£¬ÎÒ¹ú¼Ó´ó¼¼¸ÄÍ¶Èë£¬ÍÆ¶¯´«Í³ÖÆÔìÒµ¼Ó¿ì×ªÐÍ£¬Í¬Ê±£¬»ý¼«ÅàÓýÕ½ÂÔÐÔÐÂÐË²úÒµ£¬ÐÎ³É¸ü¶àÏÈ½øÖÆÔìÒµ²úÒµ¼¯Èº¡£	2023/11/13 19:53	https://news.cctv.com/2023/11/13/ARTIXv48O9xpVOVIzgkqDvfH231113.shtml
https://p3.img.cctvpic.com/photoworkspace/2023/11/13/2023111319342961074.png	¡¾Ñ§Ë¼Ïë Ç¿µ³ÐÔ ÖØÊµ¼ù ½¨ÐÂ¹¦¡¿Õæ×¥Êµ¸É ÍÆ¶¯µÚ¶þÅúÖ÷Ìâ½ÌÓýÂäÊµÂäÏ¸	691	µÚ¶þÅúÑ§Ï°¹á³¹Ï°½üÆ½ÐÂÊ±´úÖÐ¹úÌØÉ«Éç»áÖ÷ÒåË¼ÏëÖ÷Ìâ½ÌÓý¿ªÕ¹ÒÔÀ´£¬¸÷µØÕæ×¥Êµ¸É¡¢ÎñÇóÊµÐ§£¬²»¶ÏÍÆ¶¯Ö÷Ìâ½ÌÓýÂäÊµÂäÏ¸¡£	2023/11/13 19:52	https://news.cctv.com/2023/11/13/ARTIyU3MFW8M4wMWAhctA6hL231113.shtml
https://p5.img.cctvpic.com/photoworkspace/2023/11/13/2023111319263794509.png	¹¹ÖþÃñ¼äÅ¦´ø ÍÆ¶¯ÖÐÃÀ¹ØÏµ½¡¿µÎÈ¶¨·¢Õ¹	693	11ÔÂ3ÈÕ£¬µÚÎå½ìÖÐÃÀÓÑ³Ç´ó»áÔÚ½­ËÕËÕÖÝ¾ÙÐÐ¡£Ï°½üÆ½Ö÷Ï¯Ïò´ó»áÖÂÐÅÖ¸³ö£¬ÖÐÃÀ¹ØÏµ»ù´¡ÔÚÃñ¼ä£¬Á¦Á¿Ô´ÈªÔÚÈËÃñÓÑºÃ¡£Ï£ÍûÓë»á¸÷·½¹²Í¬ÎªÍÆ¶¯ÖÐÃÀ¹ØÏµ½¡¿µÎÈ¶¨·¢Õ¹¡¢Ôö½øÁ½¹úÈËÃñ¸£ìí·¢»Ó¸ü´ó×÷ÓÃ¡£¸÷½çÈËÊ¿±íÊ¾£¬ÒªÎªÖÐÃÀÁ½¹úÓÑºÃ×÷³ö¹±Ï×¡£	2023/11/13 19:38	https://news.cctv.com/2023/11/13/ARTIyvxuLgTDCv3CsaF2HXdJ231113.shtml
https://p2.img.cctvpic.com/photoworkspace/2023/11/13/2023111318354436494.jpg	´óÃÀÉ½ºÓÎå²Ê°ßìµÈçÊ«Èç»­ ÉúÌ¬Í¼¾°ºÍÐ³Áé¶¯Ô¾È»ÑÛÇ°	697	ÕâÁ½Ìì£¬Î»ÓÚÉÂÎ÷ÓÜÁÖµÄºÓ¿ÚÌì¶ì×ÔÈ»±£»¤µØÓ­À´ÁË´óÅúÄÏÇ¨µÄºòÄñ¡£ËüÃÇ³ÉÈº½á°é£¬ÔÚË®ÖÐæÒÏ·ÃÙÊ³¡£ÕâÅúºòÄñÒÔ°×Ìì¶ì¡¢³àÂéÑ¼¡¢°×ðØµÈÎªÖ÷£¬ÊýÁ¿Ô¼1ÍòÖ»¡£ÆäÖÐ£¬¹ú¼Ò¶þ¼¶ÖØµã±£»¤ÄñÀà°×Ìì¶ìÔ¼ÓÐ300Ö»¡£	2023/11/13 18:55	https://news.cctv.com/2023/11/13/ARTIfEXA7bS4SgrneJmsb0J9231113.shtml
https://p1.img.cctvpic.com/photoworkspace/2023/11/13/2023111318531218176.jpg	µ×ÅÌÎÈ¡¢ÈÍÐÔ×ã ÖÐ¹ú¾­¼Ã·¢Õ¹¶¯ÄÜÇ¿¾¢ÅÜ³ö¡°¼ÓËÙ¶È¡±	698	ÑÛÏÂ£¬È«¹úÇïÊÕ½ø¶ÈÒÑ¹ý¾Å³É°ë¡£´Ó¶«±±Æ½Ô­µ½ÖÐÔ­´óµØ£¬´ÓÎ÷ÄÏÉ½Çøµ½ÓãÃ×Ö®Ïç£¬ÇïÁ¸ÕýÂ½ÐøÊÕ´¢Èë²Ö¡£ÎÒ¹úÇïÁ¸Ôö²úÒÑ³É¶¨¾Ö£¬È«ÄêÁ¸Ê³²úÁ¿ÓÐÍûÔÙ´´ÐÂ¸ß£¬Á¬Ðø9Äê±£³ÖÔÚ1.3ÍòÒÚ½ïÒÔÉÏ¡£	2023/11/13 18:55	https://news.cctv.com/2023/11/13/ARTIiw0C844RZiSS75yZ1ynF231113.shtml
https://p2.img.cctvpic.com/photoworkspace/2023/11/13/2023111318334848944.jpg	£¨×ß½ø¿Ú°¶¿´ÐÂ½®£©¹ã¶«Ô®½®Ê®ÈýÄê ÔÁÐÂ¹²ÍØ¹ú¼Ê¾­Ã³ÐÂÆª	699	¹ã¶«Æô¶¯ÐÂÒ»ÂÖÔ®½®¹¤×÷13Äê£¬Í¶ÈëÓâ340¶àÒÚÔª(ÈËÃñ±Ò£¬ÏÂÍ¬)ÍÆ½øÃñÉúÔ®½®¡¢²úÒµÔ®½®¡¢ÖÇÁ¦Ô®½®¡¢ÎÄ»¯Èó½®£¬½á³ö·áË¶³É¹û¡£Á¬ÈÕÀ´£¬¼ÇÕßËæ¡°ËÄ¼¾¿´ÐÂ½®¡±Ö®¡°×ß½ø¿Ú°¶¿´ÐÂ½®¡±Ö÷Ìâ²É·ÃÍÅ£¬×ß·Ã¹ã¶«Ô®½®ÊÜÔ®µØ¿¦Ê²ÁË½âµ½£¬´´ÐÂÔ®½®Ä£Ê½ÈÃÔÁÐÂÁ½µØÐ¯ÊÖ¹²ÍØ¹ú¼Ê¾­Ã³¡°ÅóÓÑÈ¦¡±¡£	2023/11/13 18:39	https://news.cctv.com/2023/11/13/ARTIOYsWgh3lFcwSHsDYgKPT231113.shtml
https://p3.img.cctvpic.com/photoworkspace/2023/11/13/2023111318275735914.jpg	ÐÂ»ªÍøÆÀ£º»îÁ¦¡°Ð¡ÇàÃ¢¡±£¬Çà´ºÕÀ¹âÃ¢	701	µÚÒ»½ìÈ«¹úÑ§Éú£¨ÇàÄê£©ÔË¶¯»áÕýÈç»ðÈçÝ±½øÐÐ¡£Çà´ºµÄÊ¢»áÉÏ£¬¡°Ð¡ÇàÃ¢¡±µÄ±íÏÖÒ²±¸ÊÜÖõÄ¿¡£ËûÃÇ»ÓÈ÷º¹Ë®¡¢Ä¬Ä¬·îÏ×£¬ÎªÑ§Çà»á¹±Ï×Çà´ºÁ¦Á¿£¬ÊÕ»ñÎÞÊýµãÔÞ¡£	2023/11/13 18:39	https://news.cctv.com/2023/11/13/ARTIEvu5lBFBkbUtF22hqNJt231113.shtml
https://p3.img.cctvpic.com/photoworkspace/2023/11/13/2023111318223570647.jpg	¡°ËÄÏÂ»ù²ã¡±µÄÉî¿ÌÆôÊ¾	702	¡°ËÄÏÂ»ù²ã¡±ÊÇÏ°½üÆ½×ÜÊé¼ÇÔÚ¸£½¨¹¤×÷ÆÚ¼ä¼á³Öµ³µÄÈºÖÚÂ·ÏßµÄÉú¶¯Ð´ÕÕ£¬ÊÇ¸£½¨¸÷¼¶µ³×éÖ¯×öºÃÈºÖÚ¹¤×÷µÄ¡°½ðÔ¿³×¡±¡£ÎÒÃÇÒªÉîÈëÑ§Ï°¹á³¹Ï°½üÆ½×ÜÊé¼ÇÖØÒª½²»°ÖØÒªÖ¸Ê¾ÅúÊ¾¾«Éñ£¬ÇÐÊµ°ÑÎÕºÃ¡°ËÄÏÂ»ù²ã¡±ÔÌº¬µÄÂí¿ËË¼Ö÷ÒåÁ¢³¡¹Ûµã·½·¨£¬ÍÆ¶¯Éî»¯ÔËÓÃ¡°ËÄÏÂ»ù²ã¡±³£Ì¬³¤Ð§£¬ÔÚÖÐ¹úÊ½ÏÖ´ú»¯½¨ÉèÐÂÕ÷³ÌÉÏ²»¶ÏÈ¡µÃÐÂ³ÉÐ§¡£	2023/11/13 18:39	https://news.cctv.com/2023/11/13/ARTIuMlwhfdfCwV10Ugo0tdT231113.shtml
https://p4.img.cctvpic.com/photoworkspace/2023/11/13/2023111318091764873.jpg	½­É½Èç»­£üÒ»Æ¬Ò¶×Ó±³ºóµÄÉúÌ¬ÃÜÂë£ºÑà×Óñ½ÒòºÎ³öÈ¦£¿	707	ÑØ×ÅÉ½Â·ÍùÇ°×ß£¬Ò»¿éÐÑÄ¿µÄµç×ÓÆÁÓ³ÈëÑÛÁ±£¬ÆÁÉÏ¼ÇÂ¼×Å»·¾³ÊµÊ±¼à²âµÄÎåÏîÖ¸±ê¡ª¡ª¸ºÑõÀë×Ó¡¢ÎÂ¶È¡¢Êª¶È¡¢PM2.5¡¢PM10£¬ºìÉ«µÄÊý×Ö¹ö¶¯¸üÐÂ¡£Õâ²»ÊÇÀ´µ½ÁËÄ³¸ö»·¾³¼à²âÕ¾£¬¶øÊÇ×ß½øÁËÎ»ÓÚÎäÒÄÑÒ²èºËÐÄ²úÇøµÄÑà×Óñ½ÉúÌ¬²èÔ°¡£	2023/11/13 18:38	https://news.cctv.com/2023/11/13/ARTIxNfRUuVbox4gWYiisXVk231113.shtml
https://p5.img.cctvpic.com/photoworkspace/2023/11/13/2023111318063782123.png	Êý¶ÁÖÐ¹ú | È«Ãñ»§ÍâÔË¶¯ÈÈÇé¸ßÕÇ »§ÍâÔË¶¯³¡µØÉèÊ©Ñ¸ËÙÔö³¤	708	È«Ãñ»§ÍâÔË¶¯ÈÈÇé¸ßÕÇ£¬»§ÍâÔË¶¯³¡µØÉèÊ©Ñ¸ËÙÔö³¤¡£	2023/11/13 18:38	https://news.cctv.com/2023/11/13/ARTInfRP4fXSci20blUvEy1Z231113.shtml
https://p1.img.cctvpic.com/photoworkspace/2023/11/13/2023111318054253479.png	Êý¶ÁÖÐ¹ú | ·ÜÁ¦¿ªÍØÐÂ¾ÖÃæ Ïç´åÕñÐËÖØµã¹¤×÷ÎÈ²½ÍÆ½ø	709	·ÜÁ¦¿ªÍØÐÂ¾ÖÃæ£¬Ïç´åÕñÐËÖØµã¹¤×÷ÎÈ²½ÍÆ½ø¡£	2023/11/13 18:37	https://news.cctv.com/2023/11/13/ARTIAhAzpnhbTZnDhynNMyCf231113.shtml
https://p5.img.cctvpic.com/photoworkspace/2023/11/13/2023111317410758555.jpg	×¨¼Ò»ØÓ¦¶àÖÖºôÎüµÀ¼²²¡ÈÈµãÎÊÌâ Ò»¸ö¡°½¨Òé¡±ºÍÒ»¸ö¡°²»½¨Òé¡±Òý¹Ø×¢	712	¹ú¼ÒÎÀÉú½¡¿µÎ¯½ñÌì£¨11ÔÂ13ÈÕ£©¾ÙÐÐÐÂÎÅ·¢²¼»á£¬½éÉÜ¶¬¼¾ºôÎüµÀ¼²²¡·ÀÖÎÓÐ¹ØÇé¿ö¡£Õë¶Ô¹«ÖÚ¹Ø×¢µÄ¶àÖÖºôÎüµÀ¼²²¡£¬·¢²¼»áÉÏ£¬±±¾©ÊÐºôÎü¼²²¡ÑÐ¾¿ËùËù³¤Í¯³¯êÍ½éÉÜ£¬·ÎÑ×Ö§Ô­ÌåºÍÐÂ¹Ú²¡¶¾¡¢Á÷¸Ð²¡¶¾µÈÒýÆðµÄÖ¢×´ÏàËÆ£¬½¨Òé´ó¼ÒÍ¨¹ý¿¹Ô­ÒÔ¼°ºËËá¼ì²âÃ÷È·²¡Ô­Ñ§Õï¶ÏÒÔºóÔÙÓÃÒ©¡£	2023/11/13 18:03	https://news.cctv.com/2023/11/13/ARTIdSSmO2IZHlMBXLIai6WM231113.shtml
https://p4.img.cctvpic.com/photoworkspace/2023/11/13/2023111317105194641.jpg	ÕâÐ©ÐÐÎªÒª²»µÃ£¡¹«°²½»¹Ü²¿ÃÅÑÏ²é10ÖÖÑÏÖØ½»Í¨Î¥·¨ÐÐÎª	715	½üÈÕ£¬¹«°²²¿½»Í¨¹ÜÀí¾Ö²¿Êð¸÷µØ¹«°²½»Í¨¹ÜÀí²¿ÃÅ¿ªÕ¹×¨ÏîÕûÖÎÐÐ¶¯£¬ÖØÈ­´ò»÷Ò×ÕØÊÂÕØ»ö½»Í¨Î¥·¨·¸×ïÐÐÎª¡£¾Û½¹¹«Â·¿ÍÔËºÍÂÃÓÎ¿ÍÔË³µÁ¾³¬Ô±³¬ÔØ¡¢Æ£ÀÍ¼ÝÊ»¡¢³Ë¿Í²»Ê¹ÓÃ°²È«´ø£¬Î£»¯Æ·ÔËÊä³µÎ¥·´½ûÏÞÐÐ¹æ¶¨Í¨ÐÐ¡¢Æ£ÀÍ¼ÝÊ»£¬»õ³µÑÏÖØ³¬ÔØ¡¢Æ£ÀÍ¼ÝÊ»¡¢¸ßËÙ¹«Â·²»°´¹æ¶¨³µµÀÐÐÊ»£¬6×ùÒÔÉÏÐ¡¿Í³µ³¬Ô±ÔØ¿Í£¬Ð¡¿Í³µ¾Æ¼Ý×í¼ÝµÈ10ÖÖÑÏÖØÎ¥·¨ÐÐÎª£¬²ÉÈ¡ÍøÉÏÓëÍøÏÂÏà½áºÏ¡¢Â·Ãæ¼ì²éÓë¼¯ÖÐ²é¼©Ïà½áºÏµÄ·½Ê½£¬»áÍ¬Ïà¹Ø²¿ÃÅ¼¯ÖÐÖÎÀíÈË¡¢³µ¡¢Â·¡¢…	2023/11/13 17:33	https://news.cctv.com/2023/11/13/ARTIorpXquhoNQuro22fdYkd231113.shtml
https://p3.img.cctvpic.com/photoworkspace/2023/11/13/2023111316473155486.jpg	ÄÏÑÇÐÂÍ¨µÀÀï×Î¿Ú°¶ÕýÊ½¿ªÍ¨	717	11ÔÂ13ÈÕ£¬ÖÐ¹ú-ÄÏÑÇÐÂÃ³Ò×Í¨µÀ¡ª¡ªÀï×Î¿Ú°¶Ë³Àû¿ªÍ¨ÔËÐÐ¡£	2023/11/13 17:21	https://photo.cctv.com/2023/11/13/PHOAoTqaFZhqx7fJcm8S8IkZ231113.shtml
https://p1.img.cctvpic.com/photoworkspace/2023/11/13/2023111316160859594.jpg	Êý¾ÝÀï¿´Êµ»Ý ÄÏË®±±µ÷¶«ÏßÒ»ÆÚ¹¤³Ì¿ªÆôµÚ11Äê¶ÈÈ«Ïßµ÷Ë®	720	½ñÌì£¨11ÔÂ13ÈÕ£©ÉÏÎç£¬ÄÏË®±±µ÷¶«ÏßÒ»ÆÚ¹¤³Ì¿ªÆô2023¡ª2024ÄêÈ«Ïßµ÷Ë®£¬ÕâÒ²ÊÇÄÏË®±±µ÷¶«ÏßÒ»ÆÚ¹¤³ÌµÚ11¸öÄê¶ÈÈ«Ïßµ÷Ë®¡£	2023/11/13 16:19	https://news.cctv.com/2023/11/13/ARTId2oGJe21Haw1pD5cWVH5231113.shtml
https://p4.img.cctvpic.com/photoworkspace/2023/11/13/2023111316071693124.jpg	×ß½ø½­ËÕºéÔó¹Å¹àÇø	722	½üÈÕ£¬½­ËÕºéÔó¹Å¹àÇøµÈ4¸ö¹¤³Ì³É¹¦ÈëÑ¡2023Äê£¨µÚÊ®Åú£©ÊÀ½ç¹à¸È¹¤³ÌÒÅ²úÃûÂ¼¡£	2023/11/13 16:09	https://photo.cctv.com/2023/11/13/PHOAcudCU5RBXcFJDk1dbkxx231113.shtml
https://p4.img.cctvpic.com/photoworkspace/2023/11/13/2023111315172670959.jpg	ºìÉ«ÑªÂöÐ½»ðÏà´« ¶ÍÔìÉúËÀÓë¹²¡¢ËùÏòÅûÃÒµÄÊ¤Õ½¡°¼âµ¶¡±	723	ÑëÊÓÍøÏûÏ¢£ºÈÕÇ°£¬ÎÒÃÇµÄ¼ÇÕßÔÚÄÏ²¿Õ½Çø²É·ÃÊ±£¬ÌýËµÁËÕâÑùÒ»¸öµ¥Î»£ºËüÁ¬Ðø27Äê±»ÆÀÎª¡°È«Ãæ½¨ÉèÏÈ½øÁ¬¡±ºÍ¡°ËÄÌú¡±ÏÈ½øµ¥Î»£¬ÈÙÁ¢¼¯Ìå¶þµÈ¹¦7´Î£¬ÈýµÈ¹¦18´Î¡£Õâµ½µ×ÊÇ¸öÊ²Ã´ÑùµÄÁ¬¶Ó£¿ÎªÊ²Ã´ÄÜ»ñµÃÕâÃ´¶àµÄÈÙÓþ£¿ËûÃÇµÄÃØ¾÷ÊÇ²»ÊÇ¿ÉÒÔÈÃ¸ü¶àµÄ»ù²ãÁ¬¶Ó½è¼øÑ§Ï°£¿	2023/11/13 16:06	https://news.cctv.com/2023/11/13/ARTI9l0D7esBzsrqKPMANHhn231113.shtml
https://p1.img.cctvpic.com/photoworkspace/2023/11/13/2023111315213546525.jpg	ÂÃÓÎÏû·ÑÓÖÌíÐÂÑ¡Ôñ£¡ÖÐÀÏÌúÂ·¿ªÐÐ±±¾©ÖÁÍòÏó¿ç¾³×¨ÁÐ	727	ÖÐÀÏÌúÂ·¿ªÍ¨½üÁ½ÄêÀ´£¬¿ç¾³¿ÍÔËÁÐ³µ·øÉä·¶Î§²»¶ÏÀ©´ó£¬½ñÌì£¨11ÔÂ13ÈÕ£©£¬±±¾©ÖÁÍòÏóÂÃÓÎ×¨ÁÐÕýÊ½·¢³µ¡£	2023/11/13 15:24	https://news.cctv.com/2023/11/13/ARTIeQFPDAd0GlUtxB1WrG9H231113.shtml
https://p4.img.cctvpic.com/photoworkspace/2023/11/13/2023111315025519026.jpg	ÊÜº®³±Ó°Ïì º¼ÖÝÎ÷ºþÅû¡°±¡É´¡±	737	11ÔÂ13ÈÕ£¬ÊÜº®³±Ó°Ïì£¬º¼ÖÝ½üÈÕÆøÎÂÖè½µ£¬Î÷ºþ¾°ÇøÐ¡ÄÏºþË®Óò±»ÎíÆøÁýÕÖ¡£	2023/11/13 15:04	https://photo.cctv.com/2023/11/13/PHOA7fdSyhe6TNpxS0T4Ap3A231113.shtml
https://p4.img.cctvpic.com/photoworkspace/2023/11/13/2023111311212296420.jpg	176ÒÚÔª¡¢6.39ÒÚ¼þ¡¢54.3Íò±êÏä¡­¡­Êý×ÖÖÐ¿´µ½Á÷¶¯µÄÖÐ¹úÊÍ·Å²ª²ªÉú»ú	738	¹ú¼ÒÓÊÕþ¾Ö11ÔÂ12ÈÕ·¢²¼Êý¾Ý£¬11ÔÂ1ÈÕÖÁ11ÈÕ£¬È«¹úÓÊÕþ¿ìµÝÆóÒµ¹²À¿ÊÕ¿ìµÝ°ü¹ü52.64ÒÚ¼þ£¬Í¬±ÈÔö³¤23.22%£¬ÈÕ¾ùÒµÎñÁ¿ÊÇÆ½ÈÕÒµÎñÁ¿µÄ1.4±¶¡£ÆäÖÐ11ÔÂ11ÈÕµ±Ìì£¬¹²À¿ÊÕ¿ìµÝ°ü¹ü6.39ÒÚ¼þ£¬ÊÇÆ½ÈÕÒµÎñÁ¿µÄ1.87±¶£¬Í¬±ÈÔö³¤15.76%¡£	2023/11/13 14:57	https://news.cctv.com/2023/11/13/ARTIqfEft3BPZeEJmb9Bg9Xe231113.shtml
https://p5.img.cctvpic.com/photoworkspace/2023/11/13/2023111314091362513.jpg	ÍêÉÆÕþ²ß·¨¹æ¡¢ÒòµØÖÆÒË¡¢±ê±¾¼æÖÎ ±£ÕÏÑ§Éú¿Î¼ä»î¶¯	741	Îª±£ÕÏ¿Î¼äÊ®·ÖÖÓÑ§ÉúÃÇÄÜ¶¯ÆðÀ´£¬½ÌÓý²¿ÃÅ½üÄêÀ´Ò²³öÌ¨ÁËÈô¸ÉÎÄ¼þ£¬´ÓÕþ²ß·¨¹æ²ãÃæ×ö³öÁËÏàÓ¦¹æ¶¨¡£	2023/11/13 14:30	https://news.cctv.com/2023/11/13/ARTIHN9uJB3p4FeqrS0bmra9231113.shtml
https://p5.img.cctvpic.com/photoworkspace/2023/11/13/2023111314213953857.jpg	ÏÃÃÅ¡°ÃÀÈËÊ÷¡±³õ¶¬ÈçÔ¼ÕÀ·Å	742	½üÈÕ£¬ÏÃÃÅµºÄÚÍâµÄÃÀÀöÒìÄ¾ÃÞÂ½ÐøÕÀ·Å£¬Ò»¶ä¶ä·Û»¨ÔÚÖ¦Í·Ïà¾Û³ÉÍÅ£¬Ô¶¹Û²ÓÈôÑÌÏ¼¡£	2023/11/13 14:25	https://photo.cctv.com/2023/11/13/PHOA9apvKRoAwDhhYrFFXEXz231113.shtml
https://p5.img.cctvpic.com/photoworkspace/2023/11/13/2023111313520999612.jpg	Ïç´åÕñÐËÀ«²½Ç°ÐÐÕýµ±Ê± ÈºÖÚÑü°üÔ½À´Ô½¹Ä¡¢Éú»îÔ½À´Ô½ºÃ	744	½üÆÚ£¬ÖØÇìÁºÆ½ÇøµÄèÖ×ÓÖÖÖ²»§ÃÇÕýÔÚ²ÉÕªèÖ×Ó¡£½ñÄê£¬µ±µØµÄèÖ×Ó²úÁ¿Ô¤¼Æ½«´ïµ½30Íò¶Ö£¬³ýÁËÏúÊÛÏÊ¹ûÒÔÍâ£¬µ±µØ»¹Í¨¹ýÉî¼Ó¹¤Ìá¸ßèÖ×ÓµÄ¸½¼ÓÖµ¡£	2023/11/13 13:54	https://news.cctv.com/2023/11/13/ARTI3K8CUAkPRcA379bZs650231113.shtml
https://p1.img.cctvpic.com/photoworkspace/2023/11/13/2023111313232665731.jpg	É½¶«»ÆºÓÈý½ÇÖÞ¹ú¼Ò¼¶×ÔÈ»±£»¤ÇøÓ­À´´óÅúÔ½¶¬ºòÄñ	745	³õ¶¬Ê±½Ú£¬Î»ÓÚÉ½¶«Ê¡¶«ÓªÊÐµÄ»ÆºÓÈý½ÇÖÞ¹ú¼Ò¼¶×ÔÈ»±£»¤ÇøÓ­À´´óÅúÔ½¶¬ºòÄñ¡£	2023/11/13 13:50	https://photo.cctv.com/2023/11/13/PHOAOs7c8QIkVyxhQcrVLJoH231113.shtml
https://p4.img.cctvpic.com/photoworkspace/2023/11/13/2023111313073391413.jpg	¡°¶à°Í°·¾­¼Ã¡±·¢Á¦¡¢¡°´ó¹úÖØÆ÷¡±ÉÏ¼Ü¡­¡­ ¡°Ë«Ê®Ò»¡±Ïû·ÑÁÁµãÆµ³ö¡¢»îÁ¦ÊÍ·Å	746	¸Õ¸ÕÂäÄ»µÄ¡°Ë«Ê®Ò»¡±´øÈÈÁË¶¬¼¾Ïû·Ñ¡£¶à¸öµçÉÌÆ½Ì¨µÄÊý¾ÝÏÔÊ¾£¬¡°Ë«Ê®Ò»¡±ÆÚ¼ä¶©µ¥Á¿ºÍ³É½»¶î¶¼ÊµÏÖÁËÈ«ÃæÔö³¤¡£ÕâÒ²Îª¹Û²ì µ±Ç°ÖÐ¹úÏû·ÑÇ÷ÊÆÓë¾­¼Ã×´¿öÌá¹©ÁËÒ»ÉÈ´°¿Ú¡£¡°ÂòÂòÂò¡±±³ºó£¬½ñÄêµÄ¡°Ë«Ê®Ò»¡±£¬Ïû·ÑÓÐºÎÐÂ±ä»¯£¿	2023/11/13 13:45	https://news.cctv.com/2023/11/13/ARTIxPoKcqguNm9P79xccVFN231113.shtml
https://p2.img.cctvpic.com/photoworkspace/2023/11/13/2023111313392691629.jpg	¶à²¿ÃÅÖúÁ¦Å©ÌØ²úÆ·¼ÄµÝ¸ßÐ§ ÖÐÎ÷²¿µØÇø¿ìµÝÒµÎñÁ¿³ÖÐøÔö³¤	747	ÈÕÇ°£¬¹ú¼ÒÓÊÕþ¾Ö¼Ó´óÓë½»Í¨ÔËÊä¡¢Å©ÒµÅ©´å¡¢ÉÌÎñ¡¢¹©ÏúµÈ²¿ÃÅµÄÐ­×÷£¬²¢Éî¶ÈÈÚÈëµçÉÌ²úÒµÁ´£¬²»½ö¼ÄµÝ·þÎñ¸ü¼Ó¿ìËÙ×¼È·£¬Ò²Ê¹µÃÅ©ÌØ²úÆ·ÓÈÆäÊÇÖÐÎ÷²¿µØÇøµÄ¿ìµÝÒµÎñÁ¿³ÖÐøÔö³¤¡£	2023/11/13 13:42	https://news.cctv.com/2023/11/13/ARTI2rGp6gRdD665ZvudHChu231113.shtml
https://p5.img.cctvpic.com/photoworkspace/2023/11/13/2023111313185525851.jpg	Î¢¼ÍÂ¼Æ¬¡¶¼Ó¿ìÐÎ³ÉÐÂÖÊÉú²úÁ¦¡·µÚÒ»¼¯¡ª¡ªÍ¦½øµØÐÄ	748	´ÓÉîº£ÉîµØµÄ¡°ÎÞÈËÇø¡±£¬µ½Ë«Ì¼¾ºÈüµÄ¡°Ö÷Õ½³¡¡±£»´ÓÐÂ²ÄÁÏÖ®Íõ£¬µ½¡°¸ÖÌú´©É½¼×¡±£»´ÓÀ¶É«µÄº£ÉÏÁ¸²Ö£¬µ½Ò£Ô¶µÄÌ«¿ÕÐÇ¼Ê¡­¡­Ò»³¡Ê·ÎÞÇ°ÀýµÄ¾ºÈüÒÑ¾­´òÏì£¬Ò»¶ÎÖµµÃÆÚ´ýµÄÕ÷³ÌÐìÐì¿ªÆô¡£Õ¸ÐÂµÄÈüµÀÉÏ£¬ÐÂÖÊÉú²úÁ¦ÕýÔÚ¼ÓËÙÐÎ³É£¬ÖÐ¹ú¾­¼ÃÕýÔÚÂõÏò¸ßÖÊÁ¿·¢Õ¹µÄÂ·ÉÏ·ÜÁ¦Ç°ÐÐ¡£ÐÂµÄ¹ÊÊÂÀï£¬ÓÐÄÄÐ©²»ÎªÈËÖªµÄÆæ¼££¿ÖÊµÄ·ÉÔ¾ÖÐ£¬ÓÖ²ª·¢³öÔõÑùµÄÉú²úÁ¦£¿	2023/11/13 13:29	https://news.cctv.com/2023/11/13/ARTICo4hW18LxQSEe7FqlmTs231113.shtml
https://p2.img.cctvpic.com/photoworkspace/2023/11/13/2023111313161427137.jpg	ÉíÅ¯ÐÄ¸üÅ¯£¡¶àµØ¼Ó¿ìÍÆ½ø»Ö¸´ÖØ½¨ ±£ÕÏÊÜÔÖÈºÖÚ°²È«¹ý¶¬	749	½ñÄê°ËÔÂ£¬ÎÒ¹ú¶«±±µØÇø¡¢ºÓ±±µÈµØÔâÓöºéÀÔÔÖº¦£¬¶Ôµ±µØ·¿ÎÝÔì³É²»Í¬³Ì¶ÈµÄËð»µ¡£Ëæ×Å¶¬¼¾µ½À´ÆøÎÂ×ßµÍ£¬ÎªÈ·±£ÊÜÔÖÈºÖÚ°²È«ÎÂÅ¯¹ý¶¬£¬µ±µØ¼Ó¿ìÍÆ½øÔÖºó»Ö¸´ÖØ½¨¡¢·¿ÎÝÐÞÉÉµÈ¹¤×÷¡£	2023/11/13 13:19	https://news.cctv.com/2023/11/13/ARTIAkAXVV4nL009bAAuM2A8231113.shtml
https://p4.img.cctvpic.com/photoworkspace/2023/11/13/2023111313040313377.jpg	È«¹ú¶àµØÓ­½µÎÂ½µÑ© ¶à´ë²¢¾Ù±£ÕÏÉú²úÉú»î	750	ÕâÁ½Ìì£¬ÊÜÀä¿ÕÆøÓ°Ïì£¬È«¹ú¶àµØÓ­À´½µÎÂÓêÑ©ÌìÆø¡£¸÷µØ²ÉÈ¡¶àÖÖ´ëÊ©Ó¦¶Ô²»ÀûÌìÆø£¬±£ÕÏÉú²úÉú»î¡£	2023/11/13 13:05	https://news.cctv.com/2023/11/13/ARTIHvBwlvpq4mHma8Nhzbbj231113.shtml
https://p1.img.cctvpic.com/photoworkspace/2023/11/13/2023111312425646779.jpg	ÖÐ¹ú¾­¼ÃÔ²×À»áØ­ÉèÁ¢ÃñÓª¾­¼Ã·¢Õ¹¾Ö£¬ÖÐ¹úÊÍ·ÅÊ²Ã´ÐÅºÅ£¿	752	½¨Á¢½¡È«ÃñÓª¾­¼Ã·¢Õ¹ÐÎÊÆ¼à²âÖ¸±êÌåÏµ£¬ÃÜÇÐ¹Ø×¢²¢¼°Ê±ÍÆ¶¯½â¾öÖØ´óÃçÍ·ÐÔµÄ¡¢ÇãÏòÐÔµÄÎÊÌâ£»½¨Á¢Ö§³ÖÃñÓªÆóÒµÌáÉý¹ú¼Ê¾ºÕùÁ¦µÄ·þÎñÌåÏµ£»×éÖ¯¿ªÕ¹¡°Ê®ÎåÎå¡±Ê±ÆÚÓÅ»¯ÃñÓª¾­¼Ã·¢Õ¹»·¾³µÄÖØ´ó¿ÎÌâÑÐ¾¿¡­¡­	2023/11/13 12:43	https://news.cctv.com/2023/11/13/ARTIDjqZS17b2cTIn9XAmVZk231113.shtml
https://p4.img.cctvpic.com/photoworkspace/2023/11/13/2023111311280528861.jpg	ÊµÊµÔÚÔÚ±£ÃñÉú ¸÷µØ¶à¾Ù´ëÈ·±£ÈºÖÚ°²È«ÎÂÅ¯¹ý¶¬	754	Ëæ×Å¹©Å¯¼¾µÄµ½À´£¬ÁÉÄþÊ¡×ÅÁ¦ÍÆ½øÈ¼ÃºÐ¡¹øÂ¯ÌÔÌ­½ø¶È£¬ÉòÑô¡¢ÌúÁëµÈ¶à¸ö³ÇÊÐË³ÀûÊµÏÖÈÈÄÜ×ª»»£¬²¢ÈëÈÈµçÁª²úÈÈÔ´¡£	2023/11/13 11:55	https://news.cctv.com/2023/11/13/ARTIc2Ci0YxyYf5wbDjRwfcs231113.shtml
https://p5.img.cctvpic.com/photoworkspace/2023/11/13/2023111311495781939.jpg	Îå¹È·áµÇÁ¸Âú²Ö£¡È«¹úÇïÁ¸ÊÕ¹ºË³³©ÓÐÐò Âó²¥Æ½ÎÈÍÆ½ø	755	¼ÇÕß×òÌì£¨11ÔÂ12ÈÕ£©´ÓºÓÄÏÊ¡Å©ÒµÅ©´åÌü»ñÏ¤£¬ºÓÄÏ¶¬Ð¡Âó²¥ÖÖ¹¤×÷»ù±¾½áÊø¡£½ØÖÁ×òÌìÏÂÎç£¬ºÓÄÏÈ«Ê¡Ð¡ÂóÒÑ²¥ÖÖÃæ»ý´ï8472ÍòÄ¶£¬Õ¼Ô¤¼ÆÃæ»ýµÄ99.3%£¬Âó²¥ÈÕ½ø¶È19ÍòÄ¶£¬Ð¡ÂóÒÑ³öÃçÃæ»ý´ïµ½7998ÍòÄ¶¡£	2023/11/13 11:52	https://news.cctv.com/2023/11/13/ARTI61RGRVZkDqnk40BXkHyL231113.shtml
https://p5.img.cctvpic.com/photoworkspace/2023/11/13/2023111310202581780.jpg	¡°00ºó¡±ÐÂÍâÃ³ÈË´Ó0³ö·¢ ÐÂÈüµÀÉÏÐøÐ´¡°How can¡±µÄ¹ÊÊÂ	756	ÕâÐ©Ìì£¬¹ã½»»áÁ¬×Å½ø²©»á£¬¸÷¹úÍâÃ³ÈËÀ´À´ÍùÍù¡£ÕâÆäÖÐ£¬¡°00ºó¡±¹ÃÄï·½Ý¼ÊÇ¸öÍâÃ³¾­Ñé»¹²»µ½°ëÄêµÄ¡°ÐÂÍâÃ³ÈË¡±¡£½ñÄêÈýÔÂ·Ý£¬Ëý´Ó»¥ÁªÍø¹«Ë¾´ÇÖ°£¬´òËã×Ô¼º´´Òµ¡£×¨Òµ²»¶Ô¿Ú¡¢Ó¢Óï²»Ì«ºÃ£¬´ÓÃ»½Ó´¥¹ýÍâÃ³µÄËý£¬ÔõÃ´¾Í¸ÒÌ¤ÉÏÍâÃ³ÕâÌõ´´ÒµÂ·ÁË£¿À´¿´½ñÌìµÄ¹ÊÊÂ¡£	2023/11/13 11:52	https://news.cctv.com/2023/11/13/ARTILp6KJ4N3EIu0i4KrHRlB231113.shtml
https://p1.img.cctvpic.com/photoworkspace/2023/11/13/2023111311445317993.jpg	×î¸ß¼ì£ºÖúÁ¦ÎÞÕÏ°­»·¾³½¨Éè 2019ÄêÖÁ2023Äê9ÔÂ¹²°ìÀí¹«ÒæËßËÏ°¸¼þ7526¼þ	759	2023Äê9ÔÂ1ÈÕ£¬¡¶ÖÐ»ªÈËÃñ¹²ºÍ¹úÎÞÕÏ°­»·¾³½¨Éè·¨¡·ÕýÊ½Ê©ÐÐ£¬¸Ã·¨½«¼ì²ì¹«ÒæËßËÏ×÷Îª¼à¶½¹ÜÀíµÄ¶µµ×±£ÕÏ´ëÊ©½øÐÐÁËÃ÷È·¹æ¶¨¡£	2023/11/13 11:45	https://news.cctv.com/2023/11/13/ARTIdbrtcvr1BYK5YY7UbKhL231113.shtml
https://p1.img.cctvpic.com/photoworkspace/2023/11/13/2023111311412998215.jpg	ÄÏË®±±µ÷¶«ÏßÒ»ÆÚ¹¤³ÌÆô¶¯µÚ11¸öÄê¶ÈÈ«Ïßµ÷Ë®	760	½ñÌìÉÏÎçÊ®µã£¬Î»ÓÚÉ½¶«Ê¡Ôæ×¯ÊÐµÄÄÏË®±±µ÷¶«ÏßÌ¨¶ù×¯±ÃÕ¾¿ª»ú£¬±êÖ¾×ÅÄÏË®±±µ÷¶«ÏßÒ»ÆÚ¹¤³Ì2023¡ª2024ÄêµÚ11¸öÄê¶ÈµÄÈ«Ïßµ÷Ë®¹¤×÷¿ªÊ¼Æô¶¯¡£	2023/11/13 11:41	https://news.cctv.com/2023/11/13/ARTI8CrJlk8I5KFJVUq5CUxB231113.shtml
https://p5.img.cctvpic.com/photoworkspace/2023/11/13/2023111311374196947.jpg	ÂÃÓÎÓÐÄÄÐ©ÐÂÍæ·¨£¿ÎÄ»¯ºÍÂÃÓÎ²¿Ìá¹©ÁËÕâÐ©Ë¼Â·	761	½ñÌì£¨13ÈÕ£©£¬ÎÄ»¯ºÍÂÃÓÎ²¿·¢²¼¡¶¹úÄÚÂÃÓÎÌáÉý¼Æ»®£¨2023¡ª2025Äê£©¡·£¬Ö÷ÒªÄ¿±êÊÇ£¬µ½2025Äê£¬¹úÄÚÂÃÓÎÊÐ³¡¹æÄ£±£³ÖºÏÀíÔö³¤¡¢Æ·ÖÊ½øÒ»²½ÌáÉý¡£	2023/11/13 11:37	https://news.cctv.com/2023/11/13/ARTIyhmdBid2nBXtZODBwLNc231113.shtml
https://p2.img.cctvpic.com/photoworkspace/2023/11/13/2023111311040652665.png	¡°µ³Ê·Áù¶Ô¡±ÆôÊ¾Â¼ | 6.¡¶¸Ï¿¼¶Ô¡·	762	¡¶¡°µ³Ê·Áù¶Ô¡±ÆôÊ¾Â¼¡·| µÚÁù¼¯¡¶¸Ï¿¼¶Ô¡·	2023/11/13 11:23	https://news.cctv.com/2023/11/13/ARTIYVjUkE3dAnW9akjf59vH231113.shtml
https://p4.img.cctvpic.com/photoworkspace/2023/11/13/2023111311063063030.jpg	ÖÐ¹ú¾­¼ÃÔ²×À»á£üÃñÓª¾­¼Ã´ó¼ÒÌ¸	763	ÍÆ¶¯ÃñÓª¾­¼Ã·¢Õ¹Õþ²ßÃÜ¼¯³öÌ¨£¬ÈçºÎÌáÕñÃñÓªÆóÒµÐÅÐÄ£¿ÈçºÎÓ¦±ä¿ËÄÑ£¬×ßºÃ¸ßÖÊÁ¿·¢Õ¹Ö®Â·£¿ÐÂ³ÉÁ¢µÄÃñÓª¾­¼Ã·¢Õ¹¾ÖµÄÖ°ÔðÊÇÊ²Ã´£¿	2023/11/13 11:23	https://news.cctv.com/2023/11/13/ARTIxB1qLZj8BSqpHQ5I9qIF231113.shtml
https://p1.img.cctvpic.com/photoworkspace/2023/11/13/2023111310494187137.jpg	½ñÄê¡°Ë«Ê®Ò»¡±Ïû·ÑÕ¹ÏÖ³öÐÂÇ÷ÊÆÐÂ¶¯Ïò ÂÌÉ«¡¢Ó²ºË¡¢¹²Ïí³ÉÎª¹Ø¼ü´Ê	766	ÁÙ½üÄêÖÕ£¬¸Õ¸ÕÂäÄ»µÄ¡°Ë«Ê®Ò»¡±´øÈÈÁË¶¬¼¾Ïû·Ñ¡£¶à¸öµçÉÌÆ½Ì¨µÄÊý¾ÝÏÔÊ¾£¬¡°Ë«Ê®Ò»¡±ÆÚ¼ä£¬¶©µ¥Á¿ºÍ³É½»¶î¶¼ÊµÏÖÁËÈ«ÃæÔö³¤£¬ÕâÒ²Îª¹Û²ìµ±Ç°ÎÒ¹úÏû·ÑÇ÷ÊÆÓë¾­¼Ã×´¿öÌá¹©ÁËÒ»ÉÈ´°¿Ú¡£¡°ÂòÂòÂò¡±±³ºó£¬½ñÄêµÄ¡°Ë«Ê®Ò»¡±ÓÖÓÐÄÄÐ©ÐÂµÄÇ÷ÊÆºÍ¶¯Ïò£¿À´¿´¼ÇÕßµÄ±¨µÀ¡£	2023/11/13 11:19	https://news.cctv.com/2023/11/13/ARTIgH8HRsaXfEoOod0vMDOZ231113.shtml
https://p1.img.cctvpic.com/photoworkspace/2023/11/13/2023111310383219170.jpg	ÐÂ»ªÈ«Ã½+Ø­¡°ÀÏÊÖÒÕ¡±´´Ôì¡°ÐÂ¾­¼Ã¡±¡ª¡ª¹ÅÀÏ·ÇÒÅ°çö¦²úÒµÐÂ¾°	767	Ò¹Ä»ÏÂ£¬°²»ÕÊ¡»ÆÉ½ÊÐÐÂ°²½­±ßµÄÍÍÏªºÓ½ÖÈËÍ·ÔÜ¶¯¡£Á÷¹âÒç²ÊµÄ»ÕÖÝÆáÆ÷¡¢ÇÉ¶áÌì¹¤µÄÂ®ÖÝµ°µñ¡¢ÇåÏãËÄÒçµÄÂÌ²èÖÆ×÷¡­¡­Ò»ÏîÏî¶à×Ë¶à²ÊµÄ´«Í³·ÇÒÅ¼¼ÒÕ£¬µãÈ¼ÁË»ÕÖÝ¹Å½ÖµÄÑÌ»ðÆø¡£	2023/11/13 11:18	https://news.cctv.com/2023/11/13/ARTIxf2EVxM3YSvwKpn2HrgN231113.shtml
https://p5.img.cctvpic.com/photoworkspace/2023/11/13/2023111310595616245.jpg	ÎÒ¹úÐÂ²ÄÁÏ²úÒµ½øÈëÅî²ª·¢Õ¹¼ÓËÙÆÚ ÆóÒµÊµÁ¦Öð²½ÔöÇ¿	774	¹¤ÒµºÍÐÅÏ¢»¯²¿ÈÕÇ°·¢²¼µÄ×îÐÂÐÅÏ¢ÏÔÊ¾£¬½ñÄêÒÔÀ´£¬ÎÒ¹úÐÂ²ÄÁÏ²úÒµ¹æÄ£²»¶ÏÀ©´ó£¬²úÒµ´´ÐÂÄÜÁ¦³ÖÐøÌáÉý¡£ÐÂ²ÄÁÏ²úÒµ½øÈëµ½Åî²ª·¢Õ¹µÄ¼ÓËÙÆÚ¡£	2023/11/13 11:15	https://news.cctv.com/2023/11/13/ARTI5dfGtc4LJXWudEaScJAc231113.shtml
https://p4.img.cctvpic.com/photoworkspace/2023/11/13/2023111310214258514.jpg	×ß½ø°²»ÕÊ¡ÆîÃÅÉßÉËÑÐ¾¿Ëù	777	2021Äê£¬ÆîÃÅÉßÉËÁÆ·¨±»ÁÐÈëµÚÎåÅú¹ú¼Ò¼¶·ÇÎïÖÊÎÄ»¯ÒÅ²ú´ú±íÐÔÏîÄ¿ÃûÂ¼¡£	2023/11/13 10:23	https://photo.cctv.com/2023/11/13/PHOAwwBasuG1MmxdzZJrpfl8231113.shtml
https://p5.img.cctvpic.com/photoworkspace/2023/11/13/2023111310194043271.jpg	¸÷µØ¿ªÕ¹¶àÑùÏû·À°²È«Ðû´«»î¶¯ Ìá¸ßÃñÖÚÓ¦¼±´¦ÖÃÄÜÁ¦	778	11ÔÂÊÇÈ«¹úÏû·ÀÐû´«ÔÂ¡£Á¬ÈÕÀ´£¬È«¹ú¸÷µØÏû·ÀÈËÔ±¿ªÕ¹¶àÑùÏû·À°²È«Ðû´«»î¶¯£¬ÌáÉýÃñÖÚµÄÏû·À°²È«ÒâÊ¶£¬ÔöÇ¿×Ô¾È±ÜÏÕÄÜÁ¦¡£	2023/11/13 10:20	https://news.cctv.com/2023/11/13/ARTI8pr0nDXAvUP35q8A5qNi231113.shtml
https://p5.img.cctvpic.com/photoworkspace/2023/11/13/2023111309255987950.jpg	ÖØÇì£ºÐÂÄÜÔ´³µ¼ÓËÙ¡°×ß³öÈ¥¡±	779	11ÔÂ11ÈÕ£¬ÖØÇìÆû³µÕû³µ½ø¿Ú¿Ú°¶°ÚÂúÁËÆû³µ¡£	2023/11/13 10:15	https://photo.cctv.com/2023/11/13/PHOAIRahcFLzGOCrnOoThZPI231113.shtml
https://p2.img.cctvpic.com/photoworkspace/2023/11/13/2023111310125517356.jpg	¶à¾Ù´ëÖúÆóç£À§½âÄÑ¡¢ÖúÍÆ²úÒµ·¢Õ¹ ²úÒµµ³½¨ÁªÃË½»³öÐÂ´ð¾í	780	Õë¶ÔÖÐÐ¡Î¢ÆóÒµ¼ì²âÄÑ¡¢ÈÚ×ÊÄÑµÈÎÊÌâ£¬½­ËÕÌ©ÖÝÐË»¯ÊÐ½áºÏµØ·½²úÒµÐèÇó£¬×é½¨²úÒµµ³½¨ÁªÃË£¬ÖúÆóç£À§½âÄÑ£¬ÖúÍÆ²úÒµ·¢Õ¹¡£	2023/11/13 10:13	https://news.cctv.com/2023/11/13/ARTIKoA1eY57W2JaB79WIOzs231113.shtml
https://p1.img.cctvpic.com/photoworkspace/2023/11/13/2023111310092715073.jpg	¼ªÁÖÏÖÎíÚ¡¾°¹Û	782	11ÔÂ12ÈÕ£¬¼ªÁÖÊ¡¼ªÁÖÊÐÏÖÎíÚ¡¾°¹Û¡£	2023/11/13 10:12	https://photo.cctv.com/2023/11/13/PHOAfw4Y93Wv9RuirtYWoRjQ231113.shtml
https://p1.img.cctvpic.com/photoworkspace/2023/11/13/2023111310115971881.jpg	ÇàÉ½±ÌË®¼ä´£Á¢´´ÐÂÖ®³Ç£¨¸ßÖÊÁ¿·¢Õ¹µ÷ÑÐÐÐ£©	783	¼ÎÁê½­Óë³¤½­ÏàÓö£¬ÔÚÉ½³Ç½ÅÏÂÐ¯ÊÖ¶«È¥£¬¼ÎÁê½­ÒÔ¶«¡¢³¤½­ÒÔ±±µÄÕâÆ¬1200Æ½·½¹«ÀïÍÁµØ£¬±ãÊÇÎÒ¹úµÚÈý¸ö¡¢ÄÚÂ½µÚÒ»¸ö¹ú¼Ò¼¶¿ª·¢¿ª·ÅÐÂÇø¡ª¡ªÖØÇìÁ½½­ÐÂÇø¡£	2023/11/13 10:12	https://news.cctv.com/2023/11/13/ARTIcqxCcUdNCwgpgOnj8qfl231113.shtml
https://p5.img.cctvpic.com/photoworkspace/2023/11/13/2023111310103130810.jpg	¿ª·Å¹²Ïí¡¢Éî»¯ºÏ×÷µÄÊ¢»á£¨½ø²©»á¹Û²ì£©	784	11ÔÂ10ÈÕ£¬µÚÁù½ìÖÐ¹ú¹ú¼Ê½ø¿Ú²©ÀÀ»áÔÚ¹ú¼Ò»áÕ¹ÖÐÐÄ£¨ÉÏº££©ÂäÄ»¡£ÔÚ6ÌìÊ±¼äÀï£¬Õâ³¡¸ß±ê×¼¡¢¸ßÖÊÁ¿¡¢¸ßË®Æ½µÄÈ«Çò¾­Ã³Ê¢»á£¬¼¯¾ÛÁË72¸ö¹ú¼ÒºÍ¹ú¼Ê×éÖ¯²Î¼Ó¹ú¼ÒÕ¹£¬128¸ö¹ú¼ÒºÍµØÇøµÄ3486¼ÒÆóÒµ²Î¼ÓÆóÒµÕ¹£¬¾Ù°ìÁËÕþ²ß½â¶Á¡¢¶Ô½ÓÇ©Ô¼¡¢Í¶×Ê´Ù½ø¡¢ÑÐ¾¿·¢²¼¡¢²úÆ·Õ¹Ê¾µÈ¸÷ÀàÅäÌ×»î¶¯122³¡£¬°´Äê¼ÆÒâÏò³É½»½ð¶î784.1ÒÚÃÀÔª£¬±ÈÉÏ½ìÔö³¤6.7%¡£½ø²©»áË¶¹ûÀÛÀÛ¡¢Ô½°ìÔ½ºÃ£¬ÏòÊÀ½çÊÍ·Å³öÖÐ¹ú³ÖÐøÍÆ½ø¸ßË®Æ½¶ÔÍâ¿ª·Å¡¢Óë¸÷¹ú¹²Ïí·¢Õ¹»úÓöµ…	2023/11/13 10:10	https://news.cctv.com/2023/11/13/ARTIHn3dNNyWBuNtiQoHsi4a231113.shtml
https://p4.img.cctvpic.com/photoworkspace/2023/11/13/2023111309275964713.jpg	´ÓÐÂÌØµã¿´Ïû·ÑÉý¼¶ Ïò¡°ÐÂ¡±¶øÐÐÕÛÉäÖÐ¹ú¾­¼ÃÐÂ»îÁ¦	785	¹ú¼ÒÓÊÕþ¾ÖÊý¾ÝÏÔÊ¾£¬11ÔÂ1ÈÕÖÁ11ÈÕ£¬È«¹úÓÊÕþ¿ìµÝÆóÒµ¹²À¿ÊÕ¿ìµÝ°ü¹ü52.64ÒÚ¼þ£¬Í¬±ÈÔö³¤23.22%£¬ÈÕ¾ùÒµÎñÁ¿ÊÇÆ½ÈÕÒµÎñÁ¿µÄ1.4±¶¡£ÆäÖÐ£¬11ÔÂ11ÈÕµ±Ìì£¬¹²À¿ÊÕ¿ìµÝ°ü¹ü6.39ÒÚ¼þ£¬ÊÇÆ½ÈÕÒµÎñÁ¿µÄ1.87±¶£¬Í¬±ÈÔö³¤15.76%¡£	2023/11/13 10:10	https://news.cctv.com/2023/11/13/ARTICn7g3gnpVWSMEsGLohky231113.shtml
https://p4.img.cctvpic.com/photoworkspace/2023/11/13/2023111310092786876.jpg	ÎªÊÀ½ç¾­¼Ã¸´ËÕºÍÈ«Çò·¢Õ¹·±ÈÙ¹±Ï×Á¦Á¿£¨ºÍÒô£©	786	½ø²©»áÔ½°ìÔ½ºÃ£¬ÕÃÏÔÖÐ¹ú²»¶ÏÍÆ½ø¸ßË®Æ½¿ª·ÅµÄÎüÒýÁ¦£¬³ÖÐøÎªÊÀ½ç¾­¼Ã¸´ËÕ×¢ÈëÕýÄÜÁ¿¡£	2023/11/13 10:09	https://news.cctv.com/2023/11/13/ARTIrojtrtWiqgTXb5NnBxda231113.shtml
https://p3.img.cctvpic.com/photoworkspace/2023/11/13/2023111310073080516.jpg	³õ¶¬ºïÈ¤	787	³õ¶¬Ê±½Ú£¬ÔÚËÄ´¨°×ºÓ¹ú¼Ò¼¶×ÔÈ»±£»¤Çø£¬Ò°Éú´¨½ðË¿ºïÍæÄÖæÒÏ·£¬ÃÈÌ¬Ê®×ã¡£	2023/11/13 10:08	https://photo.cctv.com/2023/11/13/PHOAtigFYccNofh9mZcHYaIZ231113.shtml
https://p2.img.cctvpic.com/photoworkspace/2023/11/13/2023111310073811387.jpg	È·±£ÊÜÔÖÈºÖÚ°²È«ÎÂÅ¯¹ý¶¬£¨Ñ§Ë¼Ïë Ç¿µ³ÐÔ ÖØÊµ¼ù ½¨ÐÂ¹¦£©	788	½ñÄêÑ´ÆÚ£¬»ª±±¡¢¶«±±¡¢»Æ»´µÈµØ³öÏÖ¼«¶Ë½µÓê£¬Òý·¢ºéÀÔºÍµØÖÊÔÖº¦£¬Ôì³É¶àµØÖØ´óÈËÔ±ÉËÍö¡£Ï°½üÆ½×ÜÊé¼Ç¸ß¶ÈÖØÊÓ·ÀÑ´¿¹ºé¾ÈÔÖºÍÔÖºó»Ö¸´ÖØ½¨¹¤×÷£¬¶à´Î×÷³öÖØÒªÖ¸Ê¾ÅúÊ¾£¬ÒªÇóÓÐ¹ØµØ·½ºÍ²¿ÃÅÈ«Á¦±£ÕÏÈËÃñÈºÖÚÉúÃü²Æ²ú°²È«£¬¾¡¿ì»Ö¸´ÔÖÇøÕý³£Éú²úÉú»îÖÈÐò¡£9ÔÂÉÏÑ®£¬Ï°½üÆ½×ÜÊé¼ÇÇ°ÍùºÚÁú½­ÉÐÖ¾ÊÐ¿´ÍûÎ¿ÎÊÊÜÔÖÈºÖÚ¡£±±·½Èë¶¬Ö®¼Ê£¬Ï°½üÆ½×ÜÊé¼ÇÓÖÀ´µ½±±¾©¡¢ºÓ±±ÊÜÔÖ½ÏÖØµÄÏà¹ØµØÇø£¬¿´ÍûÎ¿ÎÊÊÜÔÖÈºÖÚ£¬¼ì²éÖ¸µ¼ÔÖºó»Ö¸´ÖØ½¨¹¤×÷¡£	2023/11/13 10:07	https://news.cctv.com/2023/11/13/ARTIq243y7kGtDPTRZybFwPt231113.shtml
https://p3.img.cctvpic.com/photoworkspace/2023/11/13/2023111310050337703.jpg	Ô½¶¬ºòÄñÂ½ÐøµÖ´ï Û¶ÑôºþÓ­À´×î¼Ñ¹ÛÄñ¼¾	790	11ÔÂ12ÈÕ£¬ÄÏ²ýÎåÐÇ°×º×±£»¤Ð¡Çø£¬³ÉÈº½á¶ÓµÄ°×º×¡¢»Òº×µÈÔ½¶¬ºòÄñÂ½ÐøµÖ´ï¡£	2023/11/13 10:06	https://photo.cctv.com/2023/11/13/PHOAwJGRjXuYGmmgxuJCHdww231113.shtml
https://p2.img.cctvpic.com/photoworkspace/2023/11/13/2023111309505782461.jpg	¡°ÖÐ¹úÃæ°ü¹ú¼Ò¶Ó¡±³ÆÐÛÊÀ½çÃæ°ü´óÈü ËûÃÇÊÇÈçºÎ×öµ½µÄ£¿	791	µÚ¾Å½ìÊÀ½çÃæ°ü´óÈü×î½üÔÚ·¨¹úÄÏÌØ¾ÙÐÐ£¬ÁîÈË¾ªÏ²µÄÊÇ£¬ÖÐ¹ú¶ÓÊ×´Î¶áµÃÕâÏîÈüÊÂµÄ¹Ú¾ü¡£ÔÚ·¨¹úÕâ¸öÄÃÃæ°üµ±Ö÷Ê³µÄ¹ú¶ÈÀï£¬ÄÃµ½Ãæ°üÖÆ×÷¹Ú¾ü£¬ÄÑ¶È¿ÉÏë¶øÖª£¬ÓÐÍøÓÑÆÀÂÛÕâ¾ÍºÃ±È¡°ÀÏÍâÀ´ÖÐ¹ú°ü½È×ÓÄÃÁËµÚÒ»Ãû¡±¡£ÄÇÃ´£¬ÖÐ¹úÃæ°üÊ¦ÊÇÈçºÎ×öµ½µÄÄØ£¿	2023/11/13 9:57	https://news.cctv.com/2023/11/13/ARTILSM6f3pnj3kZaBsRoUVZ231113.shtml
https://p4.img.cctvpic.com/photoworkspace/2023/11/13/2023111309221835204.jpg	ÏßÉÏÏû·Ñ»ðÈÈ¡¢¿ìµÝÎïÁ÷ÅÜ³ö¡°¼ÓËÙ¶È¡± ÕÃÏÔÖÐ¹ú¾­¼ÃÈÍÐÔºÍ»îÁ¦	798	½øÈëÄêÖÕÏû·ÑÍú¼¾£¬¿ìµÝÐÐÒµÒ²½øÈëÁËÒ»ÄêÖ®ÖÐ×îÃ¦ÂµµÄ½×¶Î¡£½ñÄêµÄ¼ÄµÝÒµÎñÍú¼¾ÔÚ11ÔÂ1ÈÕºÍ11ÈÕÐÎ³ÉÁ½²¨¸ß·å£¬»ðÈÈµÄÏßÉÏÏû·ÑºÍ¿ìËÙµÄÉÌÆ·Á÷Í¨³ä·ÖÕÃÏÔÖÐ¹ú¾­¼Ã·¢Õ¹µÄÈÍÐÔºÍ»îÁ¦¡£	2023/11/13 9:52	https://news.cctv.com/2023/11/13/ARTIyuwuYGJ9kpCa7foMUIdW231113.shtml
https://p1.img.cctvpic.com/photoworkspace/2023/11/13/2023111309372912841.jpg	×ß½ø¡°00ºó¡±¹ÃÄïµÄ´´Òµ¹ÊÊÂ ¹ã½»»á+½ø²©»á´øÀ´ÎÞÏÞ»úÓö	799	¹ã½»»áÁ¬×Å½ø²©»á£¬¸÷¹úÍâÃ³ÉÌ»§À´À´ÍùÍù£¬¶øÔÚ¹ã¶«µÄ¡°00ºó¡±¹ÃÄïÐ¡·½£¬²Ù×ÅÒ»¿Ú¡°´¨Î¶Ê®×ã¡±µÄÓ¢Óï£¬×öÆðÁËºÍ·ÇÖÞÐ¡ÉÌ»§µÄÍâÃ³ÉúÒâ£¬ÈÃÖÐ¹úµÄÉÌÆ·ÏúÍùÔ¶·½£¬ÈÃÔ¶·½µÄ¿ÍÈËÏ²°®ÖÐ¹úÉÌÆ·¡£½ÓÏÂÀ´£¬ÎÒÃÇ¸úËæ¼ÇÕßµÄ¾µÍ·Ò»Æð×ß½øËýµÄ´´Òµ¹ÊÊÂ¡£	2023/11/13 9:52	https://news.cctv.com/2023/11/13/ARTII2WjOHKhzyw7VMRt9trc231113.shtml
https://p4.img.cctvpic.com/photoworkspace/2023/11/13/2023111309501135671.jpg	ÔªÊ×Íâ½»¡¤ÐÄÏà½üØ­¶à×ß¶¯¡¢¶à½»Á÷£¬¸ÐÊÜÖÐÃÀ¾­Ã³ºÏ×÷µÄÕæÊµÂö¶¯	800	¡°ÖÐÃÀ¹ØÏµ²»Ó¦¸ÃÊÇÄãÊäÎÒÓ®¡¢ÄãÐËÎÒË¥µÄÁãºÍ²©ÞÄ£¬ÖÐÃÀ¸÷×ÔÈ¡µÃ³É¹¦¶Ô±Ë´ËÊÇ»úÓö¶ø·ÇÌôÕ½¡£¡±2022Äê11ÔÂ14ÈÕ£¬Ï°½üÆ½Ö÷Ï¯ÔÚÓ¡¶ÈÄáÎ÷ÑÇ°ÍÀåµºÍ¬ÃÀ¹ú×ÜÍ³°ÝµÇ¾ÙÐÐ»áÎîÊ±Ö¸³ö¡£	2023/11/13 9:51	https://news.cctv.com/2023/11/13/ARTIkviSzBa0QOlNQMDU2B7Y231113.shtml
https://p4.img.cctvpic.com/photoworkspace/2023/11/13/2023111309142869362.jpg	ÐÂ½®×ÔÃ³Çø¿¦Ê²Æ¬Çø½ÒÅÆ Ê×Åú35¼ÒÆóÒµÈë×¤	804	11ÔÂ11ÈÕ£¬ÎÒ¹úÎ÷±±ÑØ±ßµØÇøÊ×¸ö×ÔÓÉÃ³Ò×ÊÔÑéÇø¡ª¡ªÖÐ¹ú£¨ÐÂ½®£©×ÔÓÉÃ³Ò×ÊÔÑéÇø¿¦Ê²Æ¬Çø½ÒÅÆ£¬²¢Ó­À´Ê×Åú35¼ÒÆóÒµÈë×¤£¬Ç©Ô¼ÂäµØÏîÄ¿×Ê½ð³¬¹ý176ÒÚÔª£¬º­¸ÇÉÌÃ³ÎïÁ÷¡¢µç×ÓÐÅÏ¢¡¢ÐÂ²ÄÁÏ¡¢Æû³µ¼Ó¹¤µÈÁìÓò¡£	2023/11/13 9:14	https://news.cctv.com/2023/11/13/ARTI82UQd3AIxaeiPlMJhFjf231113.shtml
https://p5.img.cctvpic.com/photoworkspace/2023/11/13/2023111308313722595.jpg	½­É½Èç»­Ø­ÉúÌ¬Ñà×Óñ½ Ò»Ñ¿Ò»Ò¶Ò»Ä¨Ïã	806	ÓêºóµÄÎäÒÄÉ½·Â·ð´ò·­ÁË´ó×ÔÈ»µÄµ÷É«ÅÌ£¬´ø×ÅÏÞ¶¨ÂË¾µ¸ñÍâÇåÐÂÃ÷ÑÞ¡£½üÈÕ£¬ÑëÊÓÍø¼ÇÕßËæ¡°½­É½Èç»­¡±ÍøÉÏÖ÷ÌâÐû´«»î¶¯²É·ÃÍÅ×ß½øÎäÒÄÉ½Ñà×Óñ½Ç§Ä¶ÉúÌ¬²èÔ°£¬ÁË½â¡°Íò¹ÅÉ½Ë®²è¡±ÒÔ¼°Ëü±³ºóµÄ¡°ÉúÌ¬ÃÜÂë¡±¡£	2023/11/13 8:31	https://news.cctv.com/2023/11/13/ARTIvgIH8nknlZMzKxSxyVD5231113.shtml
https://p3.img.cctvpic.com/photoworkspace/2023/11/13/2023111307171861870.jpg	µÚ¾ÅÅú¹ú¼Ò×éÖ¯Ò©Æ·¼¯²É41ÖÖÒ©Æ·²É¹º³É¹¦	808	½üÈÕ£¬µÚ¾ÅÅú¹ú¼Ò×éÖ¯Ò©Æ·¼¯ÖÐ´øÁ¿²É¹ºÔÚÉÏº£²úÉúÄâÖÐÑ¡½á¹û¡£´Ë´Î¼¯²ÉÓÐ41ÖÖÒ©Æ·²É¹º³É¹¦£¬ÄâÖÐÑ¡Ò©Æ·Æ½¾ù½µ¼Û58%£¬Ô¤¼ÆÃ¿Äê¿É½ÚÔ¼Ò©·Ñ182ÒÚÔª¡£	2023/11/13 7:19	https://news.cctv.com/2023/11/13/ARTIKosfGRRITbdTr9WdM9yF231113.shtml
https://p4.img.cctvpic.com/photoworkspace/2023/11/13/2023111307153642552.jpg	ÖÐÑë²ÆÕþÀÛ¼Æ°²ÅÅ855ÒÚÔªÒýµ¼½ÌÊ¦Ôú¸ùÅ©´å¡¢·þÎñ»ù²ã	809	¼ÇÕß´Ó½ÌÓý²¿ÐÂÎÅ·¢²¼»áÉÏ»ñÏ¤£ºÎªÖ§³ÖÅ©´å½ÌÊ¦¶ÓÎé½á¹¹²»¶ÏÓÅ»¯£¬2018Äêµ½2023Äê£¬ÖÐÑë²ÆÕþÀÛ¼Æ°²ÅÅ855ÒÚÔª£¬³ÖÐøÖ§³ÖÊµÊ©Ïà¹Ø¼Æ»®ºÍÕþ²ß£¬Òýµ¼½ÌÊ¦Ôú¸ùÅ©´å¡¢·þÎñ»ù²ã¡£	2023/11/13 7:15	https://news.cctv.com/2023/11/13/ARTIY35WOl8W9ahaFeEOdyed231113.shtml
https://p1.img.cctvpic.com/photoworkspace/2023/11/12/2023111221574734786.jpg	Á½²¿ÃÅ·¢²¼¹«¸æ ½ø¿ÚÐÅÏ¢¼¼ÊõÉè±¸3CÈÏÖ¤ÊÔµãÐÂÕþ²ßÀ´ÁË	810	¶ÔÓÚÔÚÊÔµãµØÇø½ø¿ÚµÄCCCÈÏÖ¤·¶Î§ÄÚÐÅÏ¢¼¼ÊõÉè±¸£¬ÈÏÖ¤Î¯ÍÐÈËÔÚÉêÇëCCCÈÏÖ¤Ê±£¬¿ÉÒÔ²ÉÓÃ×ÔÎÒÉùÃ÷ÆÀ¼Û·½Ê½Ö¤Ã÷²úÆ··ûºÏCCCÈÏÖ¤µç´Å¼æÈÝÐÔ±ê×¼¡£	2023/11/13 0:09	https://news.cctv.com/2023/11/13/ARTIcHlVCc5m8mmX3DnRv8tx231112.shtml
https://p1.img.cctvpic.com/photoworkspace/2023/11/13/2023111300320694335.jpg	ÊÀ½çµÚÒ»£¡Õâ22ÏîÅ©ÒµÎÄ»¯ÒÅ²ú£¬ÎªºÎÎüÒýÈ«ÇòÄ¿¹â£¿	811	È«ÇòÖØÒªÅ©ÒµÎÄ»¯ÒÅ²ú£¬ÔÙÌíÈýÎ»ÖÐ¹ú¡°³ÉÔ±¡±£¡	2023/11/13 0:06	https://news.cctv.com/2023/11/13/ARTIXoT2Cycjgq3O9TnSEpCN231112.shtml
https://p3.img.cctvpic.com/photoworkspace/2023/11/12/2023111222464129243.jpg	Í¬±ÈÔö³¤7% Ç°Èý¼¾¶È³¤½­¸ÉÏß¼¯×°ÏäÍÌÍÂÁ¿ÎÈÖÐÓÐ½ø	813	11ÔÂÉÏÑ®£¬ÓÐ×Å¡°´¨¶õÑÊºí¡±Ö®³ÆµÄºþ±±ÒË²ý½­Ë®³Î±Ì¡£¸ðÖÞ°ÓÏÂÓÎµÄ°×Ñó¸ÛÇÅµõÆðÂä²»Í££¬Ò»±ßÊÇÒ»ËÒËÒÂúÔØ»õÎïµÄ¾ÞÂÖÓÐÐò¿¿²´£¬Ò»±ßÊÇ¶Ñ³¡ÄÚ¼¯×°ÏäÕûÆëÅÅÁÐ¡£	2023/11/13 0:03	https://news.cctv.com/2023/11/13/ARTI2Ex21XRQ5n2fKhLTuq8I231112.shtml
https://p2.img.cctvpic.com/photoworkspace/2023/11/12/2023111221193829686.jpg	½¹µã·ÃÌ¸£ºÕþ²ßÆë·¢Á¦ ·¢Õ¹»ÝÃñÉú	815	½ñÄêÒÔÀ´£¬ÎÒ¹ú¾­¼ÃÔËÐÐÃæÁÙ²»È·¶¨ÒòËØÔö¶à£¬¸ø²¿·ÖÈºÖÚµÄ¾ÍÒµ¡¢ÊÕÈëµÈ·½Ãæ´øÀ´Ò»¶¨Ó°Ïì¡£½ñÄêÎÒ¹úÁ¸Ê³ÊÕ³ÉÈçºÎ£¿ÍÑÆ¶ÈºÖÚ»á²»»á·µÆ¶£¿ÖØµãÈËÈºµÄ¾ÍÒµÈçºÎ±£ÕÏ£¿·¿×ÓÄÜ²»ÄÜ¹»Èë×¡£¿ÕâÒ»ÏµÁÐµÄÎÊÌâ¶¼Éæ¼°µ½ÈËÃñÈºÖÚµÄ°²Î£ÀäÅ¯¡£Õë¶ÔÕâÐ©ÎÊÌâ£¬Ïà¹Ø²¿ÃÅ¶¼²ÉÈ¡ÁËÄÄÐ©´ëÊ©£¿ÓÖ²úÉúÁËÊ²Ã´ÑùµÄÐ§¹û£¿ÎÒÃÇÀ´ÌýÌýËûÃÇµÄ»Ø´ð¡£	2023/11/12 21:33	https://news.cctv.com/2023/11/12/ARTIn5uWvbACrmvSLLOTQDUz231112.shtml
https://p5.img.cctvpic.com/photoworkspace/2023/11/12/2023111220204895504.jpg	Õþ²ß¡°×éºÏÈ­¡±¼ÓÁ¦ÌáÐ§ ÖÐ¹ú¾­¼Ã¡°¶àÃæ¿ª»¨¡±ÐÀÐÀÏòÈÙ	816	½ñÌì£¨11ÔÂ12ÈÕ£©£¬¡¶ÐÂÎÅÁª²¥¡·±¨µÀÁËÇïÁ¸ÊÕ»ñ¡¢ÄÜÔ´¹©¸øµÈ·½ÃæµÄÏà¹Ø±¨µÀ£¬½áºÏ¹«²¼µÄÊý¾ÝºÍ¶ÔÓÚ·¿µØ²úÊÐ³¡ÈÈµãÎÊÌâµÄÈ¨Íþ»ØÓ¦£¬ÎÒÃÇ¿ÉÒÔ¿´µ½ÖÐ¹ú¸÷·½ÃæÕýÔÚÎÈ²½·¢Õ¹£¬Öî¶àÁìÓò½ÔÈ¡µÃÁËÐÂ³É¼¨£¬ÕâÐ©¶¼Îª¾­¼Ã³ÖÐø»ØÉýÏòºÃµì¶¨ÁË¼áÊµµÄ»ù´¡¡£ÏÂÃæ£¬ÎÒÃÇÒ»ÆðÀ´ÊáÀí¡£	2023/11/12 20:48	https://news.cctv.com/2023/11/12/ARTIFfMcYIsNSZNHf92evfXF231112.shtml
https://p1.img.cctvpic.com/photoworkspace/2023/11/12/2023111220322195733.png	¿´Í¼Ñ§Ï°Ø­È·±£¹ã´óÈËÃñÈºÖÚ°²¾ÓÀÖÒµ¡¢ÎÂÅ¯¹ý¶¬	817	11ÔÂ10ÈÕ£¬Ï°½üÆ½×ÜÊé¼ÇÔÚ±±¾©¡¢ºÓ±±¿¼²ìÔÖºó»Ö¸´ÖØ½¨¹¤×÷¡£×ÜÊé¼ÇÉîÈëÑ§Ð£¡¢ÉçÇø¡¢´å×¯¡¢Ë®Àû¹¤³Ì¹¤µØ£¬ÊµµØ²ì¿´´åÈÝ´åÃ²£¬ÁË½â»ù´¡ÉèÊ©»Ö¸´½¨ÉèÌáÉýµÈÇé¿ö£¬ÒªÇóÓÐ¹Ø²¿ÃÅ¼á³ÖÒÔÈËÃñÎªÖÐÐÄ£¬¼á³ÖÏµÍ³¹ÛÄî£¬×ÅÑÛ³¤Ô¶¡¢¿ÆÑ§¹æ»®£¬°Ñ»Ö¸´ÖØ½¨ÓëÍÆ¶¯¸ßÖÊÁ¿·¢Õ¹¡¢ÍÆ½øÈÍÐÔ³ÇÊÐ½¨Éè¡¢ÍÆ½øÏç´åÕñÐË¡¢ÍÆ½øÉúÌ¬ÎÄÃ÷½¨ÉèµÈ½ôÃÜ½áºÏÆðÀ´£¬ÓÐÕë¶ÔÐÔµØ²ÉÈ¡´ëÊ©£¬ÔÙ½ÓÔÙÀ÷×¥ºÃÔÖºó»Ö¸´ÖØ½¨£¬È·±£¹ã´óÈËÃñÈºÖÚ°²¾ÓÀÖÒµ¡¢ÎÂÅ¯¹ý¶¬¡£	2023/11/12 20:38	https://news.cctv.com/2023/11/12/ARTIG8wWwbtuhdN3WOi9ZlC4231112.shtml
https://p2.img.cctvpic.com/photoworkspace/2023/11/12/2023111220300792404.jpg	²tÍû¡¤ÖÎ¹úÀíÕþ¼ÍÊÂØ­´òÔìÄÚÂ½µØÇø¸Ä¸ï¿ª·Å¸ßµØ	818	Ò»ÉùÆûµÑ³¤Ãù£¬Â½º£ÐÂÍ¨µÀ¡°ÉÛÑô-»³»¯-¶«ÃË¡±Ê×ÌË½ÓÐø°àÁÐÕýÊ½³ö·¢¡£ÕâÌËÔØÓÐÉÛÑô¼Ù·¢ÊÎÆ·¡¢¼Òµç¡¢Ð¬ÀàµÈ¡°Ïæ×ÖºÅ¡±²úÆ·µÄÁÐ³µ£¬¿ªÍù»³»¯¹ú¼ÊÂ½¸Û¼¯½áÖÐ×ª£¬ÔÙ·¢ÍùÈÕ±¾¡¢ÀÏÎÎ¡¢Ó¡¶È¡¢ÄáÈÕÀûÑÇ¡¢ÄÏ·ÇµÈ¹ú¼ÒºÍµØÇø¡£	2023/11/12 20:38	https://news.cctv.com/2023/11/12/ARTIeTitNVvnP98ZMX2Ah9LQ231112.shtml
https://p3.img.cctvpic.com/photoworkspace/2023/11/12/2023111220213677611.png	¡¾ÐÂÊ±´úÐÂÕ÷³ÌÐÂÎ°Òµ¡ª¡ªÊµ¸ÉóÆÐÐ¡¿ºþ±±ÊµÊ©Á÷Óò×ÛºÏÖÎÀí ÊØ×¡ÉúÌ¬µ×Ïß	820	µØ´¦³¤½­ÖÐÓÎµÄºþ±±£¬ÊÇ³¤½­¾¶Á÷Àï³Ì×î³¤µÄÊ¡·Ý£¬Ò²ÊÇ³¤½­Á÷ÓòÖØÒªË®Ô´º­ÑøµØºÍ¹ú¼ÒÖØÒªÉúÌ¬ÆÁÕÏ¡£½ñÄêÒÔÀ´£¬ºþ±±¼Ó´óÁ¦¶ÈÊµÊ©Á÷Óò×ÛºÏÖÎÀí£¬¼á¾öÊØ×¡ÉúÌ¬°²È«µ×Ïß¡£	2023/11/12 20:34	https://news.cctv.com/2023/11/12/ARTI0LVcq1m54kRjlLA8fGXs231112.shtml
https://p5.img.cctvpic.com/photoworkspace/2023/11/12/2023111220162033587.png	¡¾Ñ§Ë¼Ïë Ç¿µ³ÐÔ ÖØÊµ¼ù ½¨ÐÂ¹¦¡¿½ôÌù»ù²ãÌØµã ÔúÊµÍÆ½øµÚ¶þÅúÖ÷Ìâ½ÌÓý	821	µÚ¶þÅúÑ§Ï°¹á³¹Ï°½üÆ½ÐÂÊ±´úÖÐ¹úÌØÉ«Éç»áÖ÷ÒåË¼ÏëÖ÷Ìâ½ÌÓýÆô¶¯ÒÔÀ´£¬¸÷µØ¼á³Ö¡°Ñ§Ë¼ÓÃ¹áÍ¨¡¢ÖªÐÅÐÐÍ³Ò»¡±£¬¼ìÊÓÕû¸ÄÍ»³öÎÊÌâ£¬¾Û½¹ÈºÖÚ¼±ÄÑ³îÅÎ£¬²»¶ÏÍÆ½øÖ÷Ìâ½ÌÓý×ßÉî×ßÊµ¡£	2023/11/12 20:34	https://news.cctv.com/2023/11/12/ARTIuH93tzlXk1hqzAR8UxNh231112.shtml
https://p2.img.cctvpic.com/photoworkspace/2023/11/12/2023111220022534563.png	È«¹úÇïÁ¸ÊÕ»ñ¹ý¾Å³É°ë	822	½ñÄêÒÔÀ´£¬¸÷µØÉîÈëÍÆ½ø²ØÁ¸ÓÚµØ¡¢²ØÁ¸ÓÚ¼¼Õ½ÂÔ£¬¿Ë·þºéÀÔ¡¢¸ÉºµµÈ×ÔÈ»ÔÖº¦Ó°Ïì£¬Ò»ÊÖ×¥Å©Òµ·ÀÔÖ¼õÔÖ£¬Ò»ÊÖÎÈÃæ»ýÌáµ¥²ú£¬È«¹úÁ¸Ê³¹©¸ø±£ÕÏÄÜÁ¦ÓÐÁËÐÂµÄÌáÉý¡£	2023/11/12 20:33	https://news.cctv.com/2023/11/12/ARTIzH8trXJrjO1pPIWKOBPj231112.shtml
https://p1.img.cctvpic.com/photoworkspace/2023/11/12/2023111219423844891.jpg	µÚ1ÊÓµãØ­ÉîÇéµÄÇ£¹Ò	823	11ÔÂ10ÈÕ£¬ÖÐ¹²ÖÐÑë×ÜÊé¼Ç¡¢¹ú¼ÒÖ÷Ï¯¡¢ÖÐÑë¾üÎ¯Ö÷Ï¯Ï°½üÆ½ÔÚ±±¾©¡¢ºÓ±±¿¼²ìÔÖºó»Ö¸´ÖØ½¨¹¤×÷¡£ËûÏÈºóÀ´µ½ÃÅÍ·¹µ¡¢±£¶¨µÈµØ£¬ÊµµØÁË½âÔÖºó»Ö¸´ÖØ½¨Çé¿ö¡£	2023/11/12 19:52	https://news.cctv.com/2023/11/12/ARTIf8RGzRX2xVMd5GbOh0cr231112.shtml
https://p5.img.cctvpic.com/photoworkspace/2023/11/12/2023111218160455063.png	¡°Ë«Ê®Ò»¡±Ò»·ÖÖÓ ÖÐ¹úÎïÁ÷·¢ÉúÁËÊ²Ã´£¿	828	¡°ÉÏÎçÏÂµ¥¡¢ÏÂÎçÅäËÍ¡±£¬¡°½ñÌìÏÂµ¥£¬Ã÷ÌìÅäËÍ¡±£¬½ñÄê¡°Ë«Ê®Ò»¡±¿ìµÝÌáËÙ£¬ÄãÖªµÀ¡°Ë«Ê®Ò»¡±ÆÚ¼äµÄÒ»·ÖÖÓ£¬ÖÐ¹úÎïÁ÷ÕýÔÚ·¢ÉúÊ²Ã´£¿	2023/11/12 18:41	https://news.cctv.com/2023/11/12/ARTIxg58spJOs2vI4KVfgtXX231112.shtml
https://p5.img.cctvpic.com/photoworkspace/2023/11/12/2023111218084337299.jpg	²tÍûØ­¸Û²ú³ÇÈÚºÏ·¢Õ¹µÄÌì½òÐÐ¶¯	829	Ìì½òÒÀº£¶ø½¨£¬Òò¸Û¶øÐË£¬¸Û¿Ú×ÊÔ´ÊÇÖØÒªÕ½ÂÔ×ÊÔ´ºÍ¡°Ó²ºË¡±ÓÅÊÆ£¬Òª×ö´ó×öÓÅ×öÇ¿¸Û¿Ú¾­¼Ã£¬Í³³ï¡°½ò³Ç¡±¡°±õ³Ç¡±ºÍÌì½ò¸Û×ÊÔ´£¬×ÅÁ¦´Ù½ø¸Û²ú³ÇÉî¶ÈÈÚºÏ¡£	2023/11/12 18:40	https://news.cctv.com/2023/11/12/ARTIdxInoLXPRqEDwFrhVX15231112.shtml
https://p1.img.cctvpic.com/photoworkspace/2023/11/12/2023111218040876556.jpg	³¤Èý½Ç¡¤ÐÂ³±Í·Ø­Á¿×Ó´ó½Ö	830	º­¸ÇÈýÊ¡Ò»ÊÐµÄ³¤Èý½ÇµØÇøÓÂÁ¢ÎÒ¹ú¾­¼Ã³±Í·£¬²»µ½È«¹ú4%µÄÍÁµØÃæ»ý£¬´´ÔìÁËÈ«¹ú½üËÄ·ÖÖ®Ò»µÄ¾­¼Ã×ÜÁ¿¡£³¤Èý½ÇÒ»Ìå»¯·¢Õ¹ÉÏÉýÎª¹ú¼ÒÕ½ÂÔÒÑÂúÎåÖÜÄê£¬½­ËÕ¡¢Õã½­¡¢°²»Õ¡¢ÉÏº£µÄÈËÃñ¹ýÉÏÁËÔõÑùµÄÉú»î£¿ÈÃÎÒÃÇÍ¨¹ýËÄ¼¯Î¢ÊÓÆµ£¬¿´¿´ÈýÊ¡Ò»ÊÐÔÚ½»Í¨¡¢»·¾³¡¢¿Æ¼¼¡¢ÃñÉúµÈÁìÓòµÄ±ä»¯¡£	2023/11/12 18:40	https://news.cctv.com/2023/11/12/ARTIH8wRQ4vYcQy6X67QLpLX231112.shtml
https://p5.img.cctvpic.com/photoworkspace/2023/11/12/2023111217584379898.png	¼ÇÕßÊÖ¼ÇØ­ÐÐ×ß»ÆºÓ	831	»ÆºÓ£¬´Ó°ÍÑÕ¿¦À­É½Âö³ö·¢£¬Ò»ãüÇåÈª»ãÄÉ°Ù´¨£¬ÖÕ³ÉÌÏÌÏÖ®ÊÆ¡£Ç§°ÙÄêÀ´£¬ÕâÌõÄ¸Ç×ºÓÑøÓýÁËÁ½°¶°ÙÐÕ£¬×ÌÑøÖÐ»ªÎÄÃ÷¡£¶ø½ñ£¬ÐÐ×ßÔÚ»ÆºÓ°¶±ß£¬´«Í³ÓëÐÂÉú½»Ö¯µÄÆøÏ¢ÆËÃæ¶øÀ´¡£	2023/11/12 18:40	https://news.cctv.com/2023/11/12/ARTIcqbDK8MMMXPjbJjpfYou231112.shtml
https://p5.img.cctvpic.com/photoworkspace/2023/11/12/2023111216512272942.jpg	µÚ1ÊÓµã£üÏ°½üÆ½ÔÚÃî·åÉ½Ãñ×åÑ§Ð£¿¼²ì	833	11ÔÂ10ÈÕ£¬Ï°½üÆ½×ÜÊé¼ÇÀ´µ½±±¾©ÃÅÍ·¹µÃî·åÉ½Ãñ×åÑ§Ð££¬Í¬Ê¦ÉúÃÇÇ×ÇÐ½»Á÷¡£½ñÄêÑ´ÆÚ£¬ÕâÀïÊÇÁÙÊ±±ÜÔÖ³¡ËùºÍ·ÀÑ´¿¹ºé¾ÈÔÖÈËÔ±×¤µØ¡£ÔÚÑ§Ð£²Ù³¡ÉÏ£¬Ï°½üÆ½Ç×ÇÐÎ¿ÎÊÁËÒò¹«ÎþÉüÁÒÊ¿¼ÒÊôºÍ²ÎÓë·ÀÑ´¿¹ºé¾ÈÔÖµÄ»ù²ãµ³Ô±¸É²¿ÈºÖÚ¡¢Ïû·À¼°Ó¦¼±¾ÈÔ®ÈËÔ±¡¢¹úÆóÖ°¹¤¡¢Ö¾Ô¸Õß´ú±íµÈ¡£	2023/11/12 18:40	https://news.cctv.com/2023/11/12/ARTI83Eq5GqW3Od1HcdYsTnp231112.shtml
https://p5.img.cctvpic.com/photoworkspace/2023/11/12/2023111215020265270.jpg	Ïû·À¾ÈÔ®¡°ºÚ¿Æ¼¼¡±ÌíÖúÁ¦ ÈÃÓ¦¼±¾ÈÔ®ÄÜÁ¦±¶Ôö	834	½øÈë½ñÌìµÄÐÂÎÅÖ±²¥¼äÖÜÄ©ÌØ±ð²ß»®¡¶¿Æ¼¼ÍÆ¶¯Á¦¡·£¬11ÔÂÊÇÈ«¹úÏû·ÀÐû´«ÔÂ¡£½ñÌìÎÒÃÇÒª¹Ø×¢µÄÊÇÓ¦¼±¾ÈÔ®ÖÐµÄ¿Æ¼¼Á¦Á¿¡£¸ß²ã½¨ÖþÒ»µ©·¢Éú»ðÔÖ£¬ÂûÑÓËÙ¶È¿ì£¬×÷ÒµÃæÏÁÐ¡£¬ÆË¾ÈÄÑ¶È´ó£¬ÊÇÈ«ÊÀ½ç¶¼ÃæÁÙµÄ¾ÈÔ®ÄÑÌâ¡£ÎÒÃÇÏÈÀ´¿´Á½Æð¸ß²ã»ðÔÖÊÂ¹Ê¡£	2023/11/12 18:20	https://news.cctv.com/2023/11/12/ARTINLtR1HfiUbefElVflSnC231112.shtml
https://p5.img.cctvpic.com/photoworkspace/2023/11/12/2023111216470552564.jpg	µÍÄÜºÄ+´´ÐÂÐÔ ¹ú²úÖÐÑë¿Õµ÷ÖÇÄÜ»¯Éú²úÖúÁ¦¹ú¼Ò¡°Ë«Ì¼¡±Õþ²ß	836	¡°µÆËþ¹¤³§¡±ÓÉÊÀ½ç¾­¼ÃÂÛÌ³×éÖ¯åàÑ¡£¬Ò»¶¨³Ì¶ÈÉÏ´ú±íµ±½ñÈ«ÇòÖÆÔìÒµÁìÓòÖÇÄÜÖÆÔìºÍÊý×Ö»¯×î¸ßË®Æ½¡£½ñÌì£¨11ÔÂ12ÈÕ£©µÄ¡¶ÖÇÔìÖÐ¹ú µ÷ÑÐÒ»Ïß¡·½ÚÄ¿×éÀ´µ½É½¶«ÇàµºµÄÒ»¼ÒÖÐÑë¿Õµ÷¡°µÆËþ¹¤³§¡±¡£ÈÃÎÒÃÇ¸úËæ¼ÇÕß¾µÍ·£¬Ò»ÆðÌ½Ë÷¹ú²úÖÐÑë¿Õµ÷µÄÖÇÄÜ»¯Éú²ú¡£	2023/11/12 17:59	https://news.cctv.com/2023/11/12/ARTIOfH8XcBPte8Dg2pZfXm2231112.shtml
https://p2.img.cctvpic.com/photoworkspace/2023/11/12/2023111217070762897.jpg	¶àµØ»ý¼«Ì½Ë÷Çå½àÈ¡Å¯ÐÂ·½Ê½ ÇÐÊµÌáÉý°ÙÐÕ»ñµÃ¸ÐºÍÐÒ¸£¸Ð	838	Ã¿Äê¶¬¼¾²ÉÅ¯¼¾¶¼ÊÇÎÒ¹ú´óÆøÎÛÈ¾·ÀÖÎµÄ¹¥¼áÆÚ£¬¸÷µØÔÚ²»¶ÏÌ½Ë÷Çå½à¹©Å¯µÄÐÂ·½Ê½¡£ÉúÌ¬»·¾³²¿µÄÊý¾ÝÏÔÊ¾£¬ÎÒ¹ú±±·½µØÇøÒÑÓÐ3700¶àÍò»§¾ÓÃñÊµÏÖÁËÉ¢ÃºÌæ´ú£¬ÊµÐÐÇå½à¹©Å¯¡£	2023/11/12 17:56	https://news.cctv.com/2023/11/12/ARTIdvIMQsUfi3ZsseEA4XHG231112.shtml
https://p2.img.cctvpic.com/photoworkspace/2023/11/12/2023111217212137906.jpg	¹þ¶û±õ£ºËÉ»¨½­·â¶³ ¸¡±ùÁ¬Æ¬	839	2023Äê11ÔÂ12ÈÕ£¬¹þ¶û±õÁ¬Ðø½µÎÂ£¬ËÉ»¨½­ÉÏ¸¡±ùÁ¬Æ¬¡£	2023/11/12 17:24	https://photo.cctv.com/2023/11/12/PHOAA0p0ZgCbxh0dh9Hg9GzV231112.shtml
https://p3.img.cctvpic.com/photoworkspace/2023/11/12/2023111217063078937.jpg	ÊÀ½ç³ÇµØ×éÖ¯ÑÇÌ«ÇøµÚ¾Å½ì»áÔ±´ó»áÃ÷ÆðÔÚÒåÎÚ¾ÙÐÐ	840	11ÔÂ13-15ÈÕ£¬¡°ÊÀ½ç³ÇµØ×éÖ¯ÑÇÌ«ÇøµÚ¾Å½ì»áÔ±´ó»á¡±½«ÔÚÕã½­ÒåÎÚÊÐ¾Ù°ì¡£ÅìÅÈÐÂÎÅ´Ó12ÈÕÕÙ¿ªµÄÐÂÎÅ·¢²¼»á»ñÏ¤£¬ÊÀ½ç³ÇµØ×éÖ¯ÊÇÈ«Çò×î´óµÄÊÀ½ç³ÇÊÐºÍµØ·½Õþ¸®¹ú¼Ê×éÖ¯£¬±»ÓþÎª¡°µØ·½Õþ¸®ÁªºÏ¹ú¡±¡£	2023/11/12 17:06	https://news.cctv.com/2023/11/12/ARTI9bL6puGuls9RQ0vwjIaD231112.shtml
https://p4.img.cctvpic.com/photoworkspace/2023/11/12/2023111216211289119.jpg	ÕÒ»ØÑ§Éú¡°¿Î¼äÊ®·ÖÖÓ¡± Ðè¶à·½¹²Í¬Å¬Á¦	846	½üÆÚ£¬Ò»Ð©µØ·½ÖÐÐ¡Ñ§Éú¡°¿Î¼ä10·ÖÖÓ±»Ô¼Êø¡±µÄÎÊÌâÊÜµ½Éç»á¹ã·º¹Ø×¢£¬²»ÉÙ¼Ò³¤·´Ó³£¬¿Î¼äÊ®·ÖÖÓÑ§Éú³ýÁË½ÓË®¡¢ÉÏ²ÞËù£¬ÆäËûÊ±¼ä¶¼µÃÀÏÀÏÊµÊµ´ýÔÚ½ÌÊÒÀï¡£Ëæºó£¬½ÌÓý²¿Ïà¹Ø¸ºÔðÈË±íÊ¾£¬ÖÐÐ¡Ñ§Ð£°²ÅÅ¿Î¼äÐÝÏ¢Ê®·ÖÖØÒª¡¢Ê®·Ö±ØÒª¡£ÄÇÃ´£¬ÏÖÔÚ¸÷µØÑ§Ð£µÄ¿Î¼äÇé¿öÔõÃ´ÑùÁËÄØ£¿ÎÒÃÇÀ´¿´¼ÇÕßµÄÌ½·Ã¡£	2023/11/12 16:39	https://news.cctv.com/2023/11/12/ARTICLFQmv90KyXiWYHaxVtO231112.shtml
https://p5.img.cctvpic.com/photoworkspace/2023/11/12/2023111215442920058.jpg	µ±¹Å´úÒÅÖ·ÓöÉÏÏÖ´ú¸ß¿Æ¼¼ ¼ûÖ¤ÐÂ½®²ÓÀÃµÄ¶àÔªÎÄ»¯½»ÈÚ	847	½üÈÕ£¬¹ú¼ÒÎÄÎï¾Ö×éÖ¯¿ªÕ¹ÐÂ½®ÎÄÎï±£»¤ÀûÓÃ³É¹ûÕ¹Ê¾»î¶¯£¬¾Û½¹ÎÄÎï±£»¤¡¢¿¼¹ÅÑÐ¾¿¡¢Õ¹Ê¾ÀûÓÃ¡¢¿Æ¼¼´´ÐÂµÈÁìÓò¡£°¢¿ËËÕµØÇøÊÇÈ«½®ÎÄÎï´óÇøÖ®Ò»£¬ÓÐ²»¿ÉÒÆ¶¯ÎÄÎïµã673´¦£¬ÆäÖÐÓÐÈ«¹úÖØµãÎÄÎï±£»¤µ¥Î»18´¦¡£¿Ë×Î¶ûÇ§·ð¶´¡¢ËÕ°ÍÊ²·ðËÂÒÅÖ·¡¢¿Ë×Î¶ûæØ¹þ·éìÝÔÚÊý×Ö»¯±£»¤ºÍÔ¤·ÀÐÔ±£»¤µÈ·½ÃæÈ¡µÃÁËÏÔÖø½øÕ¹¡£	2023/11/12 16:38	https://news.cctv.com/2023/11/12/ARTIgDmJ4tyVQgDM8hpzH00G231112.shtml
https://p4.img.cctvpic.com/photoworkspace/2023/11/12/2023111216265986037.jpg	ÐÂ½®ÂêÄÉË¹ÏØÉ½ÇøÓ­´óÃæ»ý½µÎÂ½µÑ© ÉüÐó»ØÈ¦Ô½¶¬	848	ÊÜÀä¿ÕÆøÓ°Ïì£¬11ÔÂ11ÈÕÁè³¿¿ªÊ¼µ½Ò¹¼ä£¬ÐÂ½®²ý¼ªÖÝÂêÄÉË¹ÏØÄÏ²¿É½Çø³öÏÖ´óÃæ»ý½µÎÂ½µÑ©ÌìÆø£¬µ±µØÄÁÃñ½ô¼±½«·ÅÑøÔÚÒ°ÍâµÄÉüÐó¸Ï»ØÅïÈ¦±Üº®¹ý¶¬¡£	2023/11/12 16:36	https://news.cctv.com/2023/11/12/ARTIx6USbUN1HR2YT34TTQL6231112.shtml
https://p4.img.cctvpic.com/photoworkspace/2023/11/12/2023111215573921410.jpg	ÔÆÄÏÆÕ¶ý£º³õ¶¬²èÔ°³¿ÎíçÔÈÆ ×³ÃÀÈç»­	849	³õ¶¬Ê±½Ú£¬Î»ÓÚÔÆÄÏÊ¡ÆÕ¶ýÊÐË¼Ã©ÇøÒÐÏóÕòµÄÍòÄ¶²èÔ°³¿ÎíçÔÈÆ£¬×³ÃÀÈç»­¡£	2023/11/12 16:23	https://photo.cctv.com/2023/11/12/PHOAARRfIbxmndAbKv5aiinh231112.shtml
https://p3.img.cctvpic.com/photoworkspace/2023/11/12/2023111215054399015.jpg	´òÔì¡°¸ßÌ¨¡±ÉÏÎÄÂÃÈÚºÏÐÂ·¶±¾ ¿¦Ê²¹Å³Ç±£»¤ÊÍ·ÅÐÂ»îÁ¦	854	ÎÄÎïÓëÎÄ»¯µÄ±£»¤Óë´«³Ð£¬ÀúÊ·ÓëÏÖ´úµÄ½»ÈÚÓë·¢Õ¹¡£À´µ½¿¦Ê²£¬ÈËÃÇÆËÃæ¶øÀ´µÄ¸ÐÊÜ¾ÍÊÇ³äÂúÅ¨ÓôµÄÀúÊ·ÎÄ»¯·çÇé¡£ÏÂÃæÎÒÃÇ¾Í¸úËæ¼ÇÕßµÄ½Å²½£¬µ½¿¦Ê²¿´Ò»¿´¡£	2023/11/12 15:32	https://news.cctv.com/2023/11/12/ARTIDTXl6eBYdczywZQ6kBV8231112.shtml
https://p1.img.cctvpic.com/photoworkspace/2023/11/12/2023111215090053752.jpg	É½¶«Ì©°²£ºÌ©É½ÔÆÕôÎíÓ¿ÅûÒø×°	856	2023Äê11ÔÂ11ÈÕ£¬É½¶«Ì©°²Ó­À´³õÑ©£¬Ñ©ºóÌ©É½ÅûÉÏÁËÒøÉ«µÄÊ¢×°¡£	2023/11/12 15:11	https://photo.cctv.com/2023/11/12/PHOA1V65PsVL0Mt03JZRKBOa231112.shtml
https://p1.img.cctvpic.com/photoworkspace/2023/11/12/2023111214435396845.jpg	ÎÚÕò¡°ÍøÊÂ¡±£ü100ÃëËÙÀÀÖÐ¹úÊ®Äê¡°ÍøÊÂ¡±	858	´Ó±¼ÅÜµ½³¬Ô½£¬±ä»¯µÄ²»½ö½öÊÇ·ÉÊÅµÄÊ±¹â¡¢Ôö³¤µÄÊý×Ö£¬¸ü¶àµÄÊÇÊý²»¾¡µÄÖÇ»Û»¯ÌáÉý¡£	2023/11/12 14:44	https://news.cctv.com/2023/11/12/ARTIB7wttIH6FSOU2WXpVj1x231112.shtml
https://p5.img.cctvpic.com/photoworkspace/2023/11/12/2023111214433495263.jpg	¡°´å³¬¡±µ½¸Û£¬±¼¸°Ò»³¡ÇéÒêÖ®Ô¼	859	Ïã¸ÛÃ÷ÐÇ×ãÇò¶ÓµÄ´´Ê¼³ÉÔ±¡¢ÈË³Æ¡°ß·¸ç¡±µÄ³Â°ÙÏé×îÔç¹Ø×¢µ½¹óÖÝ¡°´å³¬¡±¡£¡±¡¡¡¡10ÈÕÏÂÎç£¬Éí×Å¹óÖÝ´«Í³Ãñ×å·þÊÎµÄÀ²À²¶Ó´ÓÏã¸ÛÎ÷¾ÅÁú¸ßÌúÕ¾ÕûÆëÁÁÏà£¬ÔÚÈËÈºÖÐÂíÉÏÊÜµ½ÁË×·Åõ¡£	2023/11/12 14:43	https://news.cctv.com/2023/11/12/ARTIsOEPFzcz7broPXEsJkbv231112.shtml
https://p2.img.cctvpic.com/photoworkspace/2023/11/12/2023111213451513058.jpg	¹¹½¨·¿µØ²ú·¢Õ¹ÐÂÄ£Ê½ ´Ù½ø½ðÈÚºÍ·¿µØ²úÊÐ³¡Á¼ÐÔÑ­»·	860	½ñÄêÒÔÀ´£¬·¿µØ²úÊÐ³¡±¸ÊÜ¹Ø×¢¡£´Ó²¿ÃÅµ½µØ·½£¬¡°ÈÏ·¿²»ÈÏ´û¡±¡¢½µµÍÊ×¸¶±ÈÀý¡¢½µµÍ°´½Ò´û¿îÀûÂÊ£¬Òò³ÇÊ©²ß¡¢Ò»³ÇÒ»²ß£¬Ò»ÏµÁÐ·¿µØ²úµ÷ÕûÓÅ»¯´ëÊ©½ÓÁ¬³öÌ¨¡£½ñÌìµÄ¡¶È¨Íþ·ÃÌ¸¡·À´¿´×ÜÌ¨ÑëÊÓ¼ÇÕß¶Ô×¡·¿³ÇÏç½¨Éè²¿²¿³¤ÄßºçµÄ×¨·Ã¡£	2023/11/12 14:29	https://news.cctv.com/2023/11/12/ARTIiHNLJGXf1AMWBsUorcS4231112.shtml
https://p2.img.cctvpic.com/photoworkspace/2023/11/12/2023111214150914324.jpg	µÚ1ÊÓµã£ü¡°×ÜÊé¼ÇÀ´¿´ÍûÎÒÃÇ£¬ÌìÀäµ«ÐÄÊÇÅ¯µÄ¡±	861	11ÔÂ10ÈÕ£¬Ï°½üÆ½×ÜÊé¼ÇÀ´µ½±±¾©ÃÅÍ·¹µÃî·åÉ½ÕòË®Óø×ì´å¿¼²ì£¬ÌýÈ¡¸Ã´åÇé¿ö½éÉÜ£¬Ëæºó²½ÐÐ²ì¿´´åÈÝ´åÃ²£¬ÁË½â»ù´¡ÉèÊ©»Ö¸´½¨ÉèÌáÉýµÈÇé¿ö¡£	2023/11/12 14:27	https://news.cctv.com/2023/11/12/ARTIazjmGxnOY6nQsLp07Yvt231112.shtml
https://p4.img.cctvpic.com/photoworkspace/2023/11/12/2023111214165077554.jpg	ÌØÐ´£ºÉúÕßÒÔ¼áÇ¿¸æÎ¿Ó¢Áé	862	³õ¶¬µÄ±±¾©ÃÅÍ·¹µ£¬ÎçºóÆøÎÂ±Æ½üÁã¶È¡£Ãî·åÉ½Ãñ×åÑ§Ð£ÄÚ£¬Óïµ÷Æ½»ºµÄÁõè¯ÈÔÄÑÑÚÇéÐ÷Ó¿¶¯¡£	2023/11/12 14:27	https://news.cctv.com/2023/11/12/ARTImEzVKWyhxkJycuskT7EQ231112.shtml
https://p1.img.cctvpic.com/photoworkspace/2023/11/12/2023111213521233430.jpg	ÖÐ¹úÄÜÔ´ÐÐÒµÔö²ú±£¹©±¸Õ½Ó­·å¶È¶¬ Çå½àÄÜÔ´Ìá¹©¸ü¶àÂÌÉ«Ö§³Å	864	Ô¤¼ÆÎ´À´10Ìì£¬ÖÐ¹ú´ó²¿·ÖµØÇøÆøÎÂ½Ó½ü³£ÄêÍ¬ÆÚ»òÆ«µÍ1¡æ¡ª2¡æ¡£ Ãæ¶ÔµÍÎÂÌìÆø£¬ÃºÌ¿¡¢ÌìÈ»ÆøµÈÄÜÔ´ÐÐÒµ¼Ó´óÔö²ú±£¹©Á¦¶È£¬±¸Õ½Ó­·å¶È¶¬¡£	2023/11/12 13:53	https://news.cctv.com/2023/11/12/ARTIWrtZUUR7903lxanXkwL0231112.shtml
https://p2.img.cctvpic.com/photoworkspace/2023/11/12/2023111213404194747.jpg	ÓÊÕþ¿ìµÝÖúÁ¦Ïû·ÑÊÐ³¡»Ö¸´À©´ó ÕÃÏÔÖÐ¹ú¾­¼Ã·¢Õ¹ÅìÅÈ¶¯ÄÜ	865	½øÈëÄêÖÕÏû·ÑÍú¼¾£¬¿ìµÝÐÐÒµÒ²½øÈëÁËÒ»ÄêÖ®ÖÐ×îÃ¦ÂµµÄ½×¶Î¡£½ñÄêµÄ¼ÄµÝÒµÎñÍú¼¾ÔÚ±¾ÔÂ1ÈÕºÍ11ÈÕÐÎ³ÉÁ½²¨¸ß·å¡£½ñÌì£¨11ÔÂ12ÈÕ£©£¬¹ú¼ÒÓÊÕþ¾Ö·¢²¼Êý¾Ý£¬×òÌìÈ«¹ú¿ìµÝ´¦ÀíÁ¿´ï6.39ÒÚ¼þ¡£	2023/11/12 13:41	https://news.cctv.com/2023/11/12/ARTIBv5L2wkM7kuOp5Uz3qPi231112.shtml
https://p2.img.cctvpic.com/photoworkspace/2023/11/12/2023111213213441689.jpg	52.64ÒÚ¼þ£¡¼ûÖ¤Ïû·Ñ»îÁ¦ ¡°Ë«11¡±¿ìµÝÎïÁ÷¡°¼ÓËÙÅÜ¡±	867	¹ú¼ÒÓÊÕþ¾Ö½ñÌì£¨11ÔÂ12ÈÕ£©·¢²¼Êý¾Ý£¬11ÔÂ1ÈÕÖÁ11ÈÕ£¬È«¹úÓÊÕþ¿ìµÝÆóÒµ¹²À¿ÊÕ¿ìµÝ°ü¹ü52.64ÒÚ¼þ£¬Í¬±ÈÔö³¤23.22%£¬ÈÕ¾ùÒµÎñÁ¿ÊÇÆ½ÈÕÒµÎñÁ¿µÄ1.4±¶¡£	2023/11/12 13:25	https://news.cctv.com/2023/11/12/ARTIg23L3Eie4eDd9ffMvHGJ231112.shtml
https://p2.img.cctvpic.com/photoworkspace/2023/11/12/2023111213202190479.jpg	Íâ×ÊÆóÒµ³ÖÐøÉî¸ûÖÐ¹ú ¶ÔÖÐ¹ú¾­¼ÃºÍÊÐ³¡Ç°¾°³äÂúÐÅÐÄ	868	½üÆÚ£¬Ò»ÅúÍâ×Ê´óÏîÄ¿·×·×ÂäµØ¡£Íâ×ÊÆóÒµ³ÖÐøÉî¸ûÖÐ¹ú£¬¶ÔÖÐ¹ú¾­¼ÃºÍÊÐ³¡Ç°¾°³äÂúÐÅÐÄ¡£	2023/11/12 13:21	https://news.cctv.com/2023/11/12/ARTIooGcTJmvjIzuJh2ttYSC231112.shtml
https://p4.img.cctvpic.com/photoworkspace/2023/11/12/2023111213092227889.jpg	º®³±ÏÂµÄÁ÷¸Ð¸ß·¢ÆÚ ÈçºÎÕýÈ·Ô¤·À£¿	870	½ü¼¸Ìì£¬Ëæ×ÅÈ«¹ú´óÃæ»ý¿ªÊ¼½µÎÂ£¬Á÷¸Ð¸ß·¢ÆÚÒ²ËæÖ®¶øÖÁ¡£¶¬¼¾£¬ÈËÃÇÃæÁÙÁ÷¸Ð¡¢·ÎÑ×Ö§Ô­ÌåµÈ¶àÖÖºôÎüµÀ²¡Ô­Ìåµþ¼ÓÁ÷ÐÐµÄ·çÏÕ£¬ÄÄÐ©ÖØµãÈËÈº¡¢ÄÄÐ©ÖØµã³¡ËùÐèÒª¸ñÍâ¹Ø×¢£¿ÓÖ¸ÃÈçºÎ¶à²¡¹²·À£¿	2023/11/12 13:12	https://news.cctv.com/2023/11/12/ARTIVffe0viggLCtC0bgPqnv231112.shtml
https://p3.img.cctvpic.com/photoworkspace/2023/11/12/2023111211032769828.jpg	ÉúÌ¬ÏòºÃÄñôæõÑ ¶àµØÓ­À´ºòÄñÇ¨áã¸ß·å	871	ÌìÆø×ªÀä£¬ºòÄñÔ½¶¬ÄÏÇ¨¡£³ÉÈº½á¶ÓµÄºòÄñ»ò°¿ÏèÓÚÊªµØÉÏ¿Õ£¬»òÂþÓÎÓÚË®ÃæÖ®ÉÏ£¬ÓëÌì¿ÕË®Ãæ½»Ïà»ÔÓ³£¬¹¹³ÉÁË¶¬ÈÕÀïµÄÒ»·ùÃÀÀö»­¾í¡£	2023/11/12 11:57	https://news.cctv.com/2023/11/12/ARTIhY5ES9RoVdrU7PTul0OW231112.shtml
https://p5.img.cctvpic.com/photoworkspace/2023/11/12/2023111210153892590.png	º£±¨Ø­×ÜÊé¼ÇµÄÕâÐ©»°£¬ºÜÅ¯ÐÄ	872	10ÈÕ£¬Ï°½üÆ½×ÜÊé¼ÇÔÚ±±¾©¡¢ºÓ±±¿¼²ìÔÖºó»Ö¸´ÖØ½¨¹¤×÷£¬Ò»¾ä¾äÉîÇé»°Óï£¬Ò»´Î´ÎÕæÇÐ¹Ø»³£¬ÈÃÈË±¶¸ÐÎÂÅ¯¡¢ÉîÊÜ¹ÄÎè¡£	2023/11/12 11:06	https://news.cctv.com/2023/11/12/ARTIPEzg79BiY4YFo40sXj7D231112.shtml
https://p2.img.cctvpic.com/photoworkspace/2023/11/12/2023111211011641253.jpg	ºñÖ²°®¹úÇé»³ ÅàÑøÊ±´úÐÂÈË£¨Éî¾Û½¹£©	875	°®¹úÖ÷ÒåÊÇÖÐ»ªÃñ×å×îÖØÒªµÄ¾«Éñ²Æ¸»£¬¼¤ÀøÒ»´úÓÖÒ»´úÖÐ»ª¶ùÅ®×ÔÇ¿²»Ï¢¡¢²»Ð¸·Ü¶·¡£Ò»¶ÎÊ±¼äÒÔÀ´£¬¸÷¼¶¸÷ÀàÑ§Ð£°ìºÃË¼ÏëÕþÖÎÀíÂÛ¿Î£¬ÍÆ¶¯Ïà¹ØÄÚÈÝÈÚÈë¸÷ÀàÑ§¿Æ£¬¹ã·º×éÖ¯¿ªÕ¹Ð£ÄÚÍâÊµ¼ù»î¶¯£¬½«°®¹úÖ÷Òå½ÌÓý¹á´©ÓýÈËÈ«¹ý³Ì¡£	2023/11/12 11:02	https://news.cctv.com/2023/11/12/ARTIePO6RBTY8cx8xS4Szgqa231112.shtml
https://p5.img.cctvpic.com/photoworkspace/2023/11/12/2023111210345284941.jpg	×öºÃ±£¹©¡°Ñ¹²ÕÊ¯¡± ÄÜÔ´ÐÐÒµ¡°ÂíÁ¦È«¿ª¡±±¸Õ½Ó­·å¶È¶¬	878	¸ù¾ÝÖÐÑëÆøÏóÌ¨ÏûÏ¢£¬½ñÃ÷Á½Ìì£¬Àä¿ÕÆø¼ÌÐøÓ°ÏìÎÒ¹úÖÐ¶«²¿µØÇø£¬ÖÐ¶«²¿´ó²¿µØÇø×îµÍÆøÎÂ»òÈÕÆ½¾ùÆøÎÂÀÛ¼Æ½µÎÂ4µ½8¡æ£¬¾ÖµØ½µÎÂ10¡æÒÔÉÏ¡£´ó·ù½µÎÂ¸øÄÜÔ´±£ÕÏÌá³ö¸ü¸ßµÄÒªÇó¡£×÷ÎªÄÜÔ´±£ÕÏÖÐ¡°Ñ¹²ÕÊ¯¡±£¬ÃºÌ¿ÐÐÒµ¼Ó´óÔö²ú±£¹©±¸Õ½Ó­·å¶È¶¬¡£	2023/11/12 11:00	https://news.cctv.com/2023/11/12/ARTI65GaZLvlN4UV0MBSt101231112.shtml
https://p5.img.cctvpic.com/photoworkspace/2023/11/12/2023111210444252652.jpg	¶àµØ¡°²ËÀº×Ó¡±ÊÕ»ñÃ¦ Îï·á¼ÛÎÈ»îÁ¦Íú	879	Á¢¶¬¹ýºó£¬Çï¶¬Êß²ËÓ­À´ÁË¼¯ÖÐ²ÉÊÕ¼¾¡£Õâ¶ÎÊ±¼ä£¬ÖØÇìäüÄÏÇøÃ¿Ìì²ÉÊÕ³¬¹ý600¶Ö¸ÊÀ¶£¬¹©Ó¦ÖÜ±ßÊÐ³¡¡£	2023/11/12 10:47	https://news.cctv.com/2023/11/12/ARTIoTQSwoSYrskwkZrLntRD231112.shtml
https://p4.img.cctvpic.com/photoworkspace/2023/11/12/2023111210361888982.jpg	×îìÅÃñ×å·ç »¶ÀÖÂíÀ­ËÉ	887	11ÔÂ11ÈÕ£¬2023¹óÖÝ»·À×¹«É½ÂíÀ­ËÉÃùÇ¹¿ªÅÜ¡£	2023/11/12 10:38	https://photo.cctv.com/2023/11/12/PHOAhJrgVTHxX7AR9NctLSPL231112.shtml
https://p4.img.cctvpic.com/photoworkspace/2023/11/12/2023111210313966338.png	11ÔÂ13ÈÕÆðÑëÊÓ²Æ¾­ÍÆ³öÏµÁÐÎ¢¼ÍÂ¼Æ¬¡¶¼Ó¿ìÐÎ³ÉÐÂÖÊÉú²úÁ¦¡·	891	Ò»¶ÎÖµµÃÆÚ´ýµÄÕ÷³ÌÐìÐì¿ªÆô£¬ÖÐ¹ú¾­¼ÃÕýÔÚÂõÏò¸ßÖÊÁ¿·¢Õ¹µÄÂ·ÉÏ·ÜÁ¦Ç°ÐÐ¡£ÐÂµÄ¹ÊÊÂÀï£¬ÓÐÄÄÐ©²»ÎªÈËÖªµÄÆæ¼££¿ÖÊµÄ·ÉÔ¾ÖÐ£¬ÓÖ²ª·¢³öÔõÑùµÄÉú²úÁ¦£¿	2023/11/12 10:35	https://news.cctv.com/2023/11/12/ARTIe4id9LROAzNuJ55u8rvs231112.shtml
https://p2.img.cctvpic.com/photoworkspace/2023/11/12/2023111210333516483.jpg	¼ªÁÖ£ºÑ©ºóÎíÚ¡ÈÇÈË×í	892	11ÔÂ11ÈÕ£¬¼ªÁÖÊ¡¼ªÁÖÊÐ·áÂúÇø£¬´óÑ©¹ýºóÊ÷Ä¾Ö¦Í·¹ÒÂúÎíÚ¡¡£	2023/11/12 10:35	https://photo.cctv.com/2023/11/12/PHOAkRVQ5ACGnvRu0EGdw0Ua231112.shtml
https://p5.img.cctvpic.com/photoworkspace/2023/11/12/2023111210121157299.jpg	È«Ô±³ö¶¯¡¢È«Á¦ÒÔ¸°¡¢È«ËÙÍÆ½ø ¶à´ë²¢¾ÙÈ«Á¦±£ÕÏ¶¬¼¾¹©Æø	894	Ëæ×ÅÎÒ¹ú¶àµØÆøÎÂÏÂ½µ£¬ÓÐ×ÅÌìÈ»Æø¡°Á¸²Ö¡±Ö®³ÆµÄ´¢Æø¿â¿ªÊ¼Â½Ðø¹©Æø¡£½üÈÕ£¬ÎÒ¹ú×î´óµÄ´¢Æø¿âºôÍ¼±Ú´¢Æø¿â¿ªÊ¼ÁË½ñ¶¬µÄ¹©Æø¹¤×÷¡£	2023/11/12 10:32	https://news.cctv.com/2023/11/12/ARTIWTiIEgKfteG8zuuJh4YB231112.shtml
https://p4.img.cctvpic.com/photoworkspace/2023/11/12/2023111210295863352.jpg	ÐÂ½®×ÔÃ³Çø¿¦Ê²Æ¬Çø½ÒÅÆ Ê×Åú35¼ÒÆóÒµÈë×¤	895	11ÔÂ11ÈÕ£¬ÖÐ¹ú£¨ÐÂ½®£©×ÔÓÉÃ³Ò×ÊÔÑéÇø¿¦Ê²Æ¬Çø½ÒÅÆ¡£	2023/11/12 10:30	https://photo.cctv.com/2023/11/12/PHOAJxQYGH3vTAvw0kDZ0rZd231112.shtml
https://p5.img.cctvpic.com/photoworkspace/2023/11/12/2023111209552467617.jpg	¸ß¿ªÎÈ×ß¡¢ÓÅÁ¸ÓÅ¼Û¡¢ÖÇÄÜÊÕ´¢ ¸÷µØÇïÁ¸ÊÕ¹º¹¤×÷È«ÃæÕ¹¿ª	896	¹ú¼ÒÁ¸Ê³ºÍÎï×Ê´¢±¸¾Ö×îÐÂ·¢²¼£¬µ±Ç°È«¹úÇïÁ¸ÊÕ»ñ½Ó½üÎ²Éù£¬¸÷µØÊÕ¹º¹¤×÷È«ÃæÕ¹¿ª¡£½ØÖÁÄ¿Ç°£¬Ö÷²úÇø¸÷ÀàÁ¸Ê³ÆóÒµÀÛ¼ÆÊÕ¹ºÇïÁ¸4219Íò¶Ö£¬Í¬±ÈÔö¼Ó463Íò¶Ö¡£ÆäÖÐ£¬ÖÐÍíµ¾ÕûÌåÆ·ÖÊºÃÓÚÉÏÄê£¬ÊÕ¹º¼Û¸ñ¸ß¿ªÎÈ×ß¡£	2023/11/12 10:28	https://news.cctv.com/2023/11/12/ARTIzGjWdCnxY9yU1CYLiKoE231112.shtml
https://p4.img.cctvpic.com/photoworkspace/2023/11/12/2023111210241955407.jpg	¹Å¶¼Î÷°²³õ¶¬Ó­³õÑ©	897	11ÔÂ11ÈÕ£¬ÉÂÎ÷Ê¡Î÷°²ÊÐÓ­À´Á¢¶¬ÒÔÀ´Ê×³¡½µÑ©£¬°×Ñ©ÑÚÓ³ÏÂµÄ¹Å¶¼¹ÅÆÓÄþ¾²¡£	2023/11/12 10:25	https://photo.cctv.com/2023/11/12/PHOAlgsTduWHCSAu1lIOXDLQ231112.shtml
https://p3.img.cctvpic.com/photoworkspace/2023/11/12/2023111210213864158.jpg	Ã¦ÂµµÄ¡°Ë«Ê®Ò»¡±	898	¡°Ë«Ê®Ò»¡±µ±Ìì£¬¸÷µØµçÉÌ¡¢ÎïÁ÷µÈÏà¹ØÆóÒµÈ«Á¦ÔË×ª£¬Ó¦¶ÔÍø¹ºÎïÁ÷¸ß·å¡£	2023/11/12 10:23	https://photo.cctv.com/2023/11/12/PHOASZcr68zAHQV7d3qLwHhl231112.shtml
https://p3.img.cctvpic.com/photoworkspace/2023/11/12/2023111210202784052.jpg	¶à¾Ù´ë×öºÃÊß²ËÎÈ²ú±£¹© ±£ÕÏº®³±ÌìÆøÏÂ¡°²ËÀº×Ó¡±¹©Ó¦	899	É½¶«À¼ÁêÏØÊÇÖØÒªµÄÊß²ËÉú²ú»ùµØ£¬Ò²ÊÇ³¤Èý½ÇµØÇøÊß²ËµÄÖØÒª¹©Ó¦µØ¡£ÎªÁË·Àº®·À¶³£¬À¼ÁêÏØ²ÉÈ¡¶àÖÖ´ëÊ©×öºÃÊß²ËÎÈ²ú±£¹©¹¤×÷¡£	2023/11/12 10:23	https://news.cctv.com/2023/11/12/ARTIG1Q1M4aZjfpER0brulYz231112.shtml
https://p3.img.cctvpic.com/photoworkspace/2023/11/12/2023111210014179334.jpg	¹Ï¹ûÏã¡¢ÓãÂú²Õ Ï²¿´¸÷µØ²ÉÊÕºÃ¡°·á¡±¹â	900	½øÈëÁ¢¶¬Ê±½Ú£¬¸÷µØ²»¶Ï¼Ó¿ìÔÚÌï¾­¼Ã×÷ÎïµÄÊÕ»ñ½ø¶È¡£À´¿´¼ÇÕß´ÓÉ½¶«¡¢ºÓ±±¡¢½­Î÷µÈµØ·¢»ØµÄ±¨µÀ¡£ÔÚÉ½¶«µÂÖÝÁÙÒØÏØ£¬ÉÏÇ§Ä¶µÄÉú²ËÒÑ½øÈë²ÉÊÕÍíÆÚ¡£	2023/11/12 10:16	https://news.cctv.com/2023/11/12/ARTIO5KO6wPNPuNJt5UUUttc231112.shtml
https://p3.img.cctvpic.com/photoworkspace/2023/11/12/2023111209184682769.jpg	¡°Êý×Ö»¯+¿Æ¼¼»¯+»úÐµ»¯¡±ÖúÁ¦ ÇïÁ¸ÊÕ»ñ½øÈëÉ¨Î²½×¶Î	901	ÇïÁ¸ÊÇÈ«ÄêÁ¸Ê³Éú²úµÄÖØÍ·£¬Ä¿Ç°¸÷Á¸Ê³Ö÷²úÇøÓñÃ×¡¢´ó¶¹ÒÑ»ù±¾ÊÕ»ñÍê±Ï£¬ÄÏ·½Ë®µ¾ÊÕ»ñÒÑ½øÈëÉ¨Î²½×¶Î¡£	2023/11/12 10:09	https://news.cctv.com/2023/11/12/ARTIBiyiU2JlOirkKogJJOJd231112.shtml
https://p2.img.cctvpic.com/photoworkspace/2023/11/12/2023111209410686530.jpg	¸÷µØÔúÊµ×öºÃ¹©ÈÈ¹©ÆøÔËÐÐ¹¤×÷ È·±£ÈºÖÚÎÂÅ¯¹ý¶¬	902	°éËæ×Å½µÑ©½µÎÂÌìÆø£¬¸÷µØÔúÊµ×öºÃ¹©ÈÈ¹©ÆøÔËÐÐ±£ÕÏ£¬¼°Ê±¼ìÐÞÎ¬»¤£¬È·±£³ÇÏç¾ÓÃñÎÂÅ¯¹ý¶¬¡£	2023/11/12 10:08	https://news.cctv.com/2023/11/12/ARTIEVfRc8OI3cp4t3tigxnT231112.shtml
https://p5.img.cctvpic.com/photoworkspace/2023/11/12/2023111209355423878.jpg	Ñ¹ÊµÔðÈÎÇóÖÊÁ¿ ¾«×¼·¢Á¦×¥ÂäÊµ¡ª¡ª¸÷µØ³ÖÐøÍÆ¶¯Ö÷Ìâ½ÌÓýÔúÊµ¿ªÕ¹	903	Ñ§Ï°Ï°½üÆ½ÐÂÊ±´úÖÐ¹úÌØÉ«Éç»áÖ÷ÒåË¼ÏëµÄÄ¿µÄÔÚÓÚÔËÓÃ£¬ÔÚÓÚ°ÑÕâÒ»Ë¼Ïë±ä³É¸ÄÔìÖ÷¹ÛÊÀ½çºÍ¿Í¹ÛÊÀ½çµÄÇ¿´óË¼ÏëÎäÆ÷¡£µÚ¶þÅúÑ§Ï°¹á³¹Ï°½üÆ½ÐÂÊ±´úÖÐ¹úÌØÉ«Éç»áÖ÷ÒåË¼ÏëÖ÷Ìâ½ÌÓýÆô¶¯ÒÔÀ´£¬¸÷µØÕæ×¥Êµ¸É¡¢ÎñÇóÊµÐ§£¬±¼×ÅÎÊÌâÈ¥¡¢´ø×ÅÎÊÌâÑ§¡¢¶Ô×ÅÎÊÌâ¸Ä£¬°ÑÀíÂÛÑ§Ï°¡¢µ÷²éÑÐ¾¿¡¢ÍÆ¶¯·¢Õ¹¡¢¼ìÊÓÕû¸ÄµÈÖØµã´ëÊ©ÓÐ»úÈÚºÏ¡¢Ò»ÌåÍÆ½ø£¬²»¶ÏÍÆ¶¯Ö÷Ìâ½ÌÓýÂäÊµÂäÏ¸¡£	2023/11/12 9:36	https://news.cctv.com/2023/11/12/ARTI5NczF6sdWgYG9Dzq7oRs231112.shtml
https://p5.img.cctvpic.com/photoworkspace/2023/11/12/2023111206492913969.jpg	ÎÄÂÃ²úÒµ¸³ÄÜ ÈÃ¹¤ÒµÒÅ²ú³ÉÎªÎÄÂÃÐÂµØ±ê	910	Ôø¾­·ÏÆúµÄ¿óÇøÒÅÖ·£¬±äÎªÂÌÒâ°»È»µÄÉúÌ¬ÂÃÓÎÇø£»ÎôÈÕµÄ¾É³§·¿£¬Èç½ñÒÑÊÇÊ±ÉÐµÄÎÄ´´¾Û¼¯µØ£»Äã¿ÉÒÔ×ß½øÆóÒµ£¬Ç×ÑÛ¼ûÖ¤¸ÖÌúÈçºÎÁ¶³É£¬Ò²¿ÉÒÔ×ß½øÒ»×ùÐ¡Õò£¬¸ÐÊÜ¿ÕÆøÖÐÃÖÂþµÄÇÉ¿ËÁ¦µÄÏãÌð¡­¡­	2023/11/12 6:49	https://news.cctv.com/2023/11/12/ARTIOlyJ9sk7u3Q5aUkelXca231112.shtml
https://p3.img.cctvpic.com/photoworkspace/2023/11/12/2023111206193272594.jpg	½ðÉ³½­ÉÏÓÎÔÚ½¨×î´óË®µçÕ¾³É¹¦½ØÁ÷	911	¹ú¼ÒÄÜÔ´¼¯ÍÅ11ÈÕÐû²¼£¬¹«Ë¾ËùÊô½ðÉ³½­ÐñÁúË®µçÕ¾µ±ÈÕ³É¹¦ÊµÏÖ´ó½­½ØÁ÷¡£	2023/11/12 6:20	https://news.cctv.com/2023/11/12/ARTIvUAyt35caHpJROrY6Akv231112.shtml
https://p2.img.cctvpic.com/photoworkspace/2023/11/11/2023111120393976054.jpg	½¹µã·ÃÌ¸£º ´òºÃ¡°×éºÏÈ­¡± ºÏÁ¦´Ù·¢Õ¹	912	2023ÄêÒÔÀ´£¬ÎÒ¹ú¹úÃñ¾­¼Ã»ØÉýÏòºÃ£¬·¢Õ¹ÖÊÁ¿ÎÈ²½ÌáÉý£¬µ«Í¬Ê±ÎÒÃÇÃæ¶ÔµÄ¹úÄÚÍâ»·¾³ÒÀÈ»¸´ÔÓÑÏ¾þ£¬¾­¼Ã»Ö¸´Ò²ÊÇÒ»¸ö²¨ÀËÊ½·¢Õ¹£¬ÇúÕÛÊ½Ç°½øµÄ¹ý³Ì¡£ÎªÁË½â¾ö¾­¼ÃÔËÐÐÖÐµÄÍ»³öÎÊÌâ£¬ÔúÊµÍÆ½ø¸ßÖÊÁ¿·¢Õ¹£¬¸÷²¿ÃÅÍÆ³öÁËÒ»ÏµÁÐÕþ²ß¾Ù´ë¡£	2023/11/11 21:13	https://news.cctv.com/2023/11/11/ARTI6Z64qNCFc2TPCSspWvq7231111.shtml
https://p1.img.cctvpic.com/photoworkspace/2023/11/11/2023111120543825402.jpg	µãÔÞ´óÃÀÖÐ¹ú£¡¡°½­É½Èç»­¡±ÍøÉÏÖ÷ÌâÐû´«»î¶¯ÔÚ¸£½¨ÎäÒÄÉ½Æô¶¯	913	11ÔÂ11ÈÕ£¬ÔÚÖÐÑëÍøÐÅ°ìÍøÂç´«²¥¾ÖÖ¸µ¼ÏÂ£¬ÓÉÖÐ¹úÐÂÎÅÍøºÍ¸£½¨Ê¡Î¯ÍøÐÅ°ì¡¢É½Î÷Ê¡Î¯ÍøÐÅ°ì¡¢ÄÚÃÉ¹Å×ÔÖÎÇøµ³Î¯ÍøÐÅ°ì¡¢º£ÄÏÊ¡Î¯ÍøÐÅ°ì¡¢ÐÂ½®Î¬Îá¶û×ÔÖÎÇøµ³Î¯ÍøÐÅ°ìµÈ¶àµØÍøÐÅ°ì¹²Í¬Ö÷°ìµÄ¡°½­É½Èç»­¡±ÍøÉÏÖ÷ÌâÐû´«»î¶¯ÔÚ¸£½¨ÎäÒÄÉ½Æô¶¯¡£	2023/11/11 20:56	https://news.cctv.com/2023/11/11/ARTIRpi3xBqvHKXj1Y4o7K84231111.shtml
https://p5.img.cctvpic.com/photoworkspace/2023/11/11/2023111120211547455.jpg	Í¸¹ýÊý¾Ý¿´±ä»¯£º¡°Ë«11¡±¹ºÎïÈÈÕÃÏÔÏû·ÑÊÐ³¡»îÁ¦	914	2023Äê¡°Ë«Ê®Ò»¡±´ó´Ù²½ÈëµÚ15¸öÄêÍ·£¬Ïû·ÑÐèÇó¸ü¼ÓÏ¸·Ö¡¢´¹Ö±£¬Ïû·Ñ¸üÇ÷·ÖÉ¢»¯¡¢¸öÐÔ»¯£¬ÖÇÄÜ»¯¡¢ÌåÑé»¯£¬¸ßÆ·ÖÊ²úÆ·³Ê±¬·¢Ê½Ôö³¤¡£´Ó²úÒµ¶Ë¿´£¬Ïû·ÑÐèÇóµÄ¶àÑùÒ²ÍÆ¶¯¹©¸ø¶Ë¸öÐÔ»¯Éú²ú¡¢ÈáÐÔ»¯¶¨ÖÆ½¥³ÉÇ÷ÊÆ¡£	2023/11/11 20:45	https://news.cctv.com/2023/11/11/ARTIGxeBDvt1HebI838mMb5O231111.shtml
https://p1.img.cctvpic.com/photoworkspace/2023/11/11/2023111120164683880.jpg	¼ÍÄî·Ñ³Ç½»ÏìÀÖÍÅ·Ã»ª50ÖÜÄêÒôÀÖ»áÔÚ¾©¾ÙÐÐ	919	11ÔÂ10ÈÕ£¬¡°¿çÔ½°ë¸öÊÀ¼ÍµÄÓÑÒê¡±¡ª¡ª¼ÍÄî·Ñ³Ç½»ÏìÀÖÍÅ·Ã»ª50ÖÜÄêÒôÀÖ»áÔÚ±±¾©¾ÙÐÐ¡£	2023/11/11 20:17	https://news.cctv.com/2023/11/11/ARTIEYSr8taSyjQBg5a1bTt1231111.shtml
https://p4.img.cctvpic.com/photoworkspace/2023/11/11/2023111120101617899.jpg	Íâ×ÊÆóÒµ³ÖÐø¼Ó´óÍ¶×ÊÁ¦¶È	921	½üÆÚ£¬Ò»ÅúÍâ×Ê´óÏîÄ¿·×·×ÂäµØ£¬Íâ×ÊÆóÒµ³ÖÐøÉî¸ûÖÐ¹ú£¬¶ÔÖÐ¹ú¾­¼ÃºÍÊÐ³¡Ç°¾°³äÂúÐÅÐÄ¡£	2023/11/11 20:13	https://news.cctv.com/2023/11/11/ARTInP0M5vS1rZSrG03cv6Hk231111.shtml
https://p5.img.cctvpic.com/photoworkspace/2023/11/11/2023111120070011022.jpg	¡¾È¨Íþ·ÃÌ¸¡¿¼Ó¿ì¹¹½¨·¿µØ²ú·¢Õ¹ÐÂÄ£Ê½	922	½ñÄêÒÔÀ´£¬·¿µØ²úÊÐ³¡±¸ÊÜ¹Ø×¢£¬Ò»ÏµÁÐÕþ²ßÐ§¹ûÔõÃ´Ñù£¬ÈçºÎ¿´´ý·¿µØ²úÊÐ³¡£¬ÈçºÎÖØ¹¹·¿µØ²ú·¢Õ¹Ä£Ê½£¿½ñÌì£¨11ÔÂ11ÈÕ£©µÄ¡¶È¨Íþ·ÃÌ¸¡·À´¿´¶Ô×¡·¿³ÇÏç½¨Éè²¿²¿³¤ÄßºçµÄ×¨·Ã¡£	2023/11/11 20:13	https://news.cctv.com/2023/11/11/ARTIJLzz2XjHwTPNrfGnKISq231111.shtml
https://p2.img.cctvpic.com/photoworkspace/2023/11/11/2023111120105645855.jpg	2023ÊÀ½çÇàÄê¿ÆÑ§¼Ò·å»á¾Û½¹¿É³ÖÐø·¢Õ¹	924	2023ÊÀ½çÇàÄê¿ÆÑ§¼Ò·å»á11ÔÂ11ÈÕÔÚÕã½­Ê¡ÎÂÖÝÊÐ¿ªÄ»£¬½ü800Î»À´×Ôº£ÄÚÍâµÄ×¨¼ÒÑ§Õß¡¢»ú¹¹´ú±í¡¢ÆóÒµ¼ÒÒÔ¼°ÇàÄê¿Æ¼¼ÈË²Å´ú±íÆë¾ÛÒ»ÌÃ£¬Ì½ÌÖÒÔ¿Æ¼¼´´ÐÂÍÆ¶¯¿É³ÖÐø·¢Õ¹¡£	2023/11/11 20:11	https://news.cctv.com/2023/11/11/ARTIcC7SKl7dPxNu5oNTBQmu231111.shtml
https://p4.img.cctvpic.com/photoworkspace/2023/11/11/2023111120015490765.jpg	ÔÙ½ÓÔÙÀ÷×öºÃÔÖºó»Ö¸´ÖØ½¨¡ª¡ªÏ°½üÆ½×ÜÊé¼ÇÔÚ±±¾©ºÓ±±¿¼²ìÔÖºó»Ö¸´ÖØ½¨¹¤×÷Òý·¢¹ã´ó¸É²¿ÈºÖÚÈÈÁÒ·´Ïì	925	Ï°½üÆ½×ÜÊé¼ÇÔÚ±±¾©¡¢ºÓ±±¿¼²ìÔÖºó»Ö¸´ÖØ½¨¹¤×÷Ê±Ç¿µ÷£¬¸÷¼¶µ³Î¯ºÍÕþ¸®¡¢¸÷ÓÐ¹Ø·½ÃæÒªÈÏÕæ¹á³¹ÂäÊµµ³ÖÐÑë¾ö²ß²¿Êð£¬ÔÙ½ÓÔÙÀ÷×¥ºÃÔÖºó»Ö¸´ÖØ½¨£¬È·±£¹ã´óÈËÃñÈºÖÚ°²¾ÓÀÖÒµ¡¢ÎÂÅ¯¹ý¶¬¡£	2023/11/11 20:08	https://news.cctv.com/2023/11/11/ARTI9Zcmc5cjUHMmseW8P7ox231111.shtml
https://p5.img.cctvpic.com/photoworkspace/2023/11/11/2023111120045599511.jpg	°²»Õ£º½Õ¸Ñ¡°Ñ­»·¡±²úÒµ³ÉÎªÅ©ÒµÍ¶×ÊÐÂÈÈµã	926	´Ó²»µÃ²»·ÙÉÕ´¦ÀíµÄÅ©Ìï¡°·ÏÆúÎï¡±£¬×ª±äÎª¸÷Ê½¸÷ÑùÓÐ×Å¿É¹Û¾­¼Ã¼ÛÖµµÄ²ÄÁÏ¡¢·ÊÁÏ¡¢ËÇÁÏ¡­¡­11ÔÂ10ÈÕÖÁ11ÈÕÔÚ°²»ÕºÏ·Ê¾Ù°ìµÄ2023°²»Õ½Õ¸ÑôßÐóÇÝÑøÖ³·ÏÆúÎï×ÛºÏÀûÓÃ²úÒµ²©ÀÀ»áÉÏ£¬ÍÆ¶¯½Õ¸Ñ×ª»¯ÎªËÇÁÏ£¬ÒÔ¡°¹ý¸¹¡±·½Ê½Í¶ÈëÑøÖ³ÒµµÄÖÖÑøÑ­»·²úÒµÐÂÄ£Ê½³ÉÎªÅ©ÒµÍ¶×ÊÐÂÈÈµã¡£	2023/11/11 20:05	https://news.cctv.com/2023/11/11/ARTIs5nNyTOTp89J6qCsfz9N231111.shtml
https://p4.img.cctvpic.com/photoworkspace/2023/11/11/2023111118594872313.jpg	Ç©Ô¼£¡ÖÐÑë¹ã²¥µçÊÓ×ÜÌ¨Óë±±ÃÀÖ°Òµ±ùÇòÁªÃË¡¢ÃÀ¹úÍøÇòÐ­»áÐû¸æºÏ×÷	936	ÔÚ¹ú¼ÒÖ÷Ï¯Ï°½üÆ½½«¸°ÃÀ¹ú¾ÙÐÐÖÐÃÀÔªÊ×»áÎî¡¢Í¬Ê±³öÏ¯ÑÇÌ«¾­ºÏ×éÖ¯µÚÈýÊ®´ÎÁìµ¼ÈË·ÇÕýÊ½»áÒéÖ®¼Ê£¬11ÔÂ10ÈÕ£¬ÖÐ¹úÖÐÑë¹ã²¥µçÊÓ×ÜÌ¨Óë±±ÃÀÖ°Òµ±ùÇòÁªÃË¡¢ÃÀ¹úÍøÇòÐ­»á·Ö±ðÇ©ÊðºÏ×÷±¸ÍüÂ¼£¬¾ÍÐÂÖÜÆÚ°æÈ¨ºÏ×÷¡¢¼¼Êõ´´ÐÂÑÐ·¢¡¢ÌåÓýÁìÓò½»Á÷µÈ·½Ãæ´ï³ÉÒ»ÖÂ¡£	2023/11/11 19:07	https://news.cctv.com/2023/11/11/ARTIV0AlHhCIeiCVP3DE93th231111.shtml
https://p2.img.cctvpic.com/photoworkspace/2023/11/11/2023111116220824339.jpg	µÚÁù½ìÖÐ¹ú·ÇÎïÖÊÎÄ»¯ÒÅ²ú´«Í³¼¼ÒÕ´óÕ¹¿ªÕ¹	945	11ÔÂ10ÈÕ£¬µÚÁù½ìÖÐ¹ú·ÇÎïÖÊÎÄ»¯ÒÅ²ú´«Í³¼¼ÒÕ´óÕ¹ÔÚ°²»ÕÊ¡»ÆÉ½ÊÐ¿ªÄ»¡£	2023/11/11 16:24	https://photo.cctv.com/2023/11/11/PHOAY31fWuoHvDk7G0rislmo231111.shtml
https://p4.img.cctvpic.com/photoworkspace/2023/11/11/2023111115271368748.jpg	Ö¤¼à»áÐÞ¶©Ê×·¢ÆóÒµÏÖ³¡¼ì²é¹æ¶¨ Ç¿»¯¡°Éê±¨¼´µ£Ôð¡±ÒªÇó	953	¼ÇÕßÈÕÇ°´ÓÖÐ¹úÖ¤¼à»á»ñÏ¤£¬Îª½øÒ»²½Ç¿»¯Ê×·¢ÆóÒµÐÅÏ¢ÅûÂ¶¼à¹Ü£¬¶½´Ù±£¼öÈË¡¢Ö¤È¯·þÎñ»ú¹¹¹éÎ»¾¡Ôð£¬±£»¤Í¶×ÊÕßºÏ·¨È¨Òæ£¬Î¬»¤Ö¤È¯ÊÐ³¡ÖÈÐò£¬°´ÕÕ×¢²áÖÆ¸Ä¸ïÊÐ³¡»¯¡¢·¨ÖÎ»¯µÄÒªÇó£¬Ö¤¼à»á¶Ô¡¶Ê×·¢ÆóÒµÏÖ³¡¼ì²é¹æ¶¨¡·½øÐÐÁËÐÞ¶©£¬ÏÖÏòÉç»á¹«¿ªÕ÷ÇóÒâ¼û¡£	2023/11/11 15:27	https://news.cctv.com/2023/11/11/ARTI0bLR18CwIYtbmECHXawD231111.shtml
https://p4.img.cctvpic.com/photoworkspace/2023/11/11/2023111114233427382.jpg	ºþÄÏÓÀÖÝ£º´åÃñ¹ûÔ°²ÉÊÕÉ°ÌÇéÙ	954	2023Äê11ÔÂ10ÈÕ£¬ºþÄÏÓÀÖÝ£¬µÀÏØò¼°ÓÕò¹â¼ÒÁë´åÉ°ÌÇéÙÖÖÖ²»ùµØ£¬´åÃñÃ¦×Å²ÉÊÕÉ°ÌÇéÙ¡£	2023/11/11 15:24	https://photo.cctv.com/2023/11/11/PHOAKA7AQ7pnreq0Hij85dDt231111.shtml
https://p5.img.cctvpic.com/photoworkspace/2023/11/11/2023111115131995194.jpg	¹¹½¨·¿µØ²ú·¢Õ¹ÐÂÄ£Ê½ ÍÆ¶¯·¿µØ²ú¸ßÖÊÁ¿·¢Õ¹¡ª¡ª·Ã×¡·¿³ÇÏç½¨Éè²¿µ³×éÊé¼Ç¡¢²¿³¤Äßºç	956	½ñÄêÒÔÀ´£¬·¿µØ²úÊÐ³¡±¸ÊÜ¹Ø×¢¡£´Ó²¿ÃÅµ½µØ·½£¬¡°ÈÏ·¿²»ÈÏ´û¡±¡¢½µµÍÊ×¸¶±ÈÀý¡¢½µµÍ°´½Ò´û¿îÀûÂÊ¡­¡­Ò»ÏµÁÐ·¿µØ²úµ÷ÕûÓÅ»¯´ëÊ©½ÓÁ¬³öÌ¨¡£ÕâÐ©Õþ²ßµÄÐ§¹ûÈçºÎ£¿ÔõÑùÑÐÅÐ·¿µØ²úÊÐ³¡£¿ÈçºÎÖØ¹¹·¿µØ²ú·¢Õ¹ÐÂÄ£Ê½£¿	2023/11/11 15:13	https://news.cctv.com/2023/11/11/ARTIieM7aGQsnC2ysrHxlU7F231111.shtml
https://p3.img.cctvpic.com/photoworkspace/2023/11/11/2023111115100630879.jpg	¡°½»Í¨Íø¡±Óë¡°ÄÜÔ´Íø¡±¸ß¶ÈÈÚºÏ ÐÂÐÍ´¢ÄÜÐÂÂ·¾¶Ìá¸ßÐÂÄÜÔ´Ê¹ÓÃÐ§ÂÊ	957	2023ÊÀ½ç´¢ÄÜ´ó»á11ÔÂ10ÈÕÔÚ¸£½¨ÄþµÂ±ÕÄ»¡£¹¤ÒµºÍÐÅÏ¢»¯²¿µÄ¶àÏî×îÐÂÐÅÏ¢ÏÔÊ¾£¬ÎÒ¹ú´¢ÄÜ²úÒµÉúÌ¬ÒÑ³õ²½ÐÎ³É¡£ÆäÖÐ£¬ÐÂÐÍ´¢ÄÜ±íÏÖÁÁÑÛ£¬×°»ú¹æÄ£³ÖÐøÔö¸ß¡£½ØÖÁ2023Äê9ÔÂµ×£¬ÎÒ¹úÒÑ½¨³ÉÍ¶ÔËÐÂÐÍ´¢ÄÜÏîÄ¿ÀÛ¼Æ×°»ú¹æÄ£´ï2123ÍòÇ§Íß£¬Î»¾ÓÈ«ÇòÇ°ÁÐ¡£	2023/11/11 15:13	https://news.cctv.com/2023/11/11/ARTI0abPdjX8yWiVTRj5ptFW231111.shtml
https://p2.img.cctvpic.com/photoworkspace/2023/11/11/2023111113340035063.jpg	¼ÃÄÏÓ­À´Èë¶¬µÚÒ»³¡Ñ©	961	2023Äê11ÔÂ11ÈÕ£¬¼ÃÄÏ£¬Ç§·ðÉ½Ñ©ºóÒø×°ËØ¹ü£¬ÂúÉ½¶¼ÊÇÓñÊ÷ÇíÖ¦¡£	2023/11/11 14:52	https://photo.cctv.com/2023/11/11/PHOAARUWe3GGtk9LYNBUAohK231111.shtml
https://p1.img.cctvpic.com/photoworkspace/2023/11/11/2023111114325688037.jpg	Í»ÆÆ¼¼Êõ±ÚÀÝ£¡º£ÉÏÖ±Çý·çµç»ú×éºËÐÄ¼¼Êõ¹ú²ú»¯ÊµÏÖ¿çÔ½Ê½·¢Õ¹	964	11ÔÂ10ÈÕ£¬È«ÐÂÒ»´ú18Õ×Íßº£ÉÏÖ±Çý·çµç»ú×éÔÚ¸£½¨¸£ÇåÏÂÏß¡£ÕâÒ²ÊÇÄ¿Ç°ÒÑÏÂÏßµÄÈ«Çòµ¥»úÈÝÁ¿×î´ó¡¢Ò¶ÂÖÖ±¾¶×î´óµÄº£ÉÏÖ±Çý·çµç»ú×é¡£	2023/11/11 14:34	https://news.cctv.com/2023/11/11/ARTIEkjixlGLh5Xdst55YwSl231111.shtml
https://p5.img.cctvpic.com/photoworkspace/2023/11/11/2023111114313318989.jpg	Ö¤¼à»á£º·¢»Ó·¢ÐÐ¼à¹ÜÌõÏßÏµÍ³ºÏÁ¦ Ñ¹Êµ¸¨µ¼»ú¹¹ÔðÈÎ	965	¼ÇÕßÈÕÇ°´ÓÖÐ¹úÖ¤¼à»á»ñÏ¤£¬Îª½øÒ»²½¹æ·¶¸¨µ¼Ïà¹Ø¹¤×÷£¬ÍÆ½øÅÉ³ö»ú¹¹·¢ÐÐ¼à¹Ü×ªÐÍ£¬Ö¤¼à»á½áºÏ¼à¹ÜÊµ¼ù£¬ÑÐ¾¿ÐÞ¶©ÁË¡¶Ê×´Î¹«¿ª·¢ÐÐ¹ÉÆ±²¢ÉÏÊÐ¸¨µ¼¼à¹Ü¹æ¶¨¡·£¬ÏÖÏòÉç»á¹«¿ªÕ÷ÇóÒâ¼û¡£	2023/11/11 14:31	https://news.cctv.com/2023/11/11/ARTITTlmJe009LysJLKg76lj231111.shtml
https://p1.img.cctvpic.com/photoworkspace/2023/11/11/2023111113551011678.jpg	ÖÖÁ¸¡°Èý±ä¡±£¡ÌïµØÀï¡°³¤³ö¡±ÐÂ¼¼Êõ ÖúÁ¦ÏÖ´úÑ­»·Å©Òµ¸ßÖÊÁ¿·¢Õ¹	967	ÑÛÏÂ£¬ÇïÁ¸ÊÕ»ñÒÑ¾­½Ó½üÎ²Éù¡£2023ÄêÇïÊÕÆÚ¼ä£¬ÔÚÁ¸Ê³Ö÷²úÇø½­ËÕÌ«²Ö£¬ÌïµØÀï²»½ö³¤³ö³ÁµéµéµÄ½ð»Æµ¾¹È£¬Ò²¡°Éú³¤³ö¡±µÄÒ»ÏîÏîÐÂ¼¼Êõ¡¢Ò»¸ö¸öÐÂ³¡¾°£¬ÈÃÏç´åÃæÃ²»ÀÈ»Ò»ÐÂ¡£	2023/11/11 13:57	https://news.cctv.com/2023/11/11/ARTIfu0YPaehioyyQmN3T9bp231111.shtml
https://p3.img.cctvpic.com/photoworkspace/2023/11/11/2023111113070430026.jpg	¹ã¶«½«Ó­À´¡°»»¼¾Ê½¡±½µÓê½µÎÂ	968	2023Äê11ÔÂ10ÈÕ£¬¹ãÖÝ£¬ÆøÏóÌ¨Ô¤±¨£¬µ±ÌìÌìÆø×ªÁ¹£¬½µÓê»¹½«³ÖÐø1ÖÁ2Ìì£¬ºóÃæÆøÎÂ½«ÖðÈÕ½µµÍ¡£	2023/11/11 13:51	https://photo.cctv.com/2023/11/11/PHOAjkmNsyYdvXWYnpdULmwW231111.shtml
https://p3.img.cctvpic.com/photoworkspace/2023/11/11/2023111113353732084.jpg	ÖÐ¹ú£¨ÐÂ½®£©×ÔÓÉÃ³Ò×ÊÔÑéÇø¿¦Ê²Æ¬ÇøÕýÊ½½ÒÅÆ	969	11ÔÂ11ÈÕ£¬ÖÐ¹ú£¨ÐÂ½®£©×ÔÓÉÃ³Ò×ÊÔÑéÇø¿¦Ê²Æ¬ÇøÕýÊ½½ÒÅÆ£¬¿¦Ê²Æ¬Çø28.48Æ½·½¹«Àï£¨º¬ÐÂ½®Éú²ú½¨Éè±øÍÅµÚÈýÊ¦3.81Æ½·½¹«Àï£»º¬¿¦Ê²×ÛºÏ±£Ë°Çø3.56Æ½·½¹«Àï£©¡£	2023/11/11 13:36	https://news.cctv.com/2023/11/11/ARTIoDpUkustxoIupW7q4e7a231111.shtml
https://p5.img.cctvpic.com/photoworkspace/2023/11/11/2023111113171391521.jpg	ÏßÉÏÈÈÄÖ¡¢ÏßÏÂ³Á½þ¡¢¹ú»õáÈÆð¡­¡­È«ÇþµÀÁãÊÛÊ±´ú ¸ÐÊÜ¾­¼Ã¡°Âö¶¯¡±	971	×÷Îª¹Û²ìÏû·ÑÊÐ³¡µÄÖØÒª¡°´°¿Ú¡±£¬2023Äê¡°Ë«Ê®Ò»¡±´ó´Ù²½ÈëµÚ15¸öÄêÍ·¡£Ïû·Ñ»Ø¹éÀíÐÔ£¬Ïû·ÑÐèÇó¸ü¼ÓÏ¸·Ö¡¢´¹Ö±£¬Ïû·Ñ¸üÇ÷·ÖÉ¢»¯¡¢¸öÐÔ»¯£¬ÖÇÄÜ»¯¡¢ÌåÑé»¯£¬¸ßÆ·ÖÊ²úÆ·³Ê±¬·¢Ê½Ôö³¤¡£	2023/11/11 13:18	https://news.cctv.com/2023/11/11/ARTIoCP9f0tHIxDjnXeJJH2w231111.shtml
https://p2.img.cctvpic.com/photoworkspace/2023/11/11/2023111113051146180.jpg	²»Í¬Ê±´ú£¬Í¬Ò»Æ¬º£¿Õ£¡»»ÓðÐÂ·É ÔÆ¶ËÖ®ÉÏÊéÐ´ÖÒ³Ï	973	1958Äê10ÔÂ10ÈÕ£¬ÔÚ¹úÍÁ·À¿Õ×÷Õ½ÖÐ£¬·ÉÐÐÔ±¶Å·ïÈðÒ»¾Ù»÷ÂäÁ½¼ÜµÐ»úºó£¬²»ÐÒ±»µÐ»ú»÷ÖÐ×³ÁÒÎþÉü£¬Äê½ö25Ëê¡£1958Äê£¬¿Õ¾üÎª¶Å·ïÈð×·¼ÇÒ»µÈ¹¦£¬²¢ÊÚÓèËû¡°¿Õ¾üÓ¢ÐÛÕ½Ê¿¡±ÈÙÓþ³ÆºÅ¡£	2023/11/11 13:07	https://news.cctv.com/2023/11/11/ARTIQDpOohuWbCOeNBMFyaAx231111.shtml
https://p2.img.cctvpic.com/photoworkspace/2023/11/11/2023111112575059819.jpg	À¥Ã÷ÕýÊ½¿ªÆô¹ÛÅ¸¼¾	974	2023Äê11ÔÂ10ÈÕ£¬´óÅúºì×ìÅ¸·ÉµÖÔÆÄÏÀ¥Ã÷£¬À¥Ã÷ÒÑ¿ªÆô¹ÛÅ¸¼¾¡£	2023/11/11 12:59	https://photo.cctv.com/2023/11/11/PHOA6fy80k3H1CeVPodH22fd231111.shtml
https://p2.img.cctvpic.com/photoworkspace/2023/11/11/2023111113283129759.jpg	½ÌÓý²¿·¢²¼ÖÐÐ¡Ñ§ÉúÎèµ¸µÈÌåÓýÒÕÊõÀàÐ£ÍâÅàÑµ°²È«ÌáÐÑ	977	½üÆÚ£¬½ÌÓý²¿ÁªºÏ¹«°²²¿¡¢¹ú¼ÒÏû·À¾ÈÔ®¾Ö¿ªÕ¹ÖÐÐ¡Ñ§ÉúÐ£ÍâÅàÑµ¡°°²È«ÊØ»¤¡±×¨ÏîÐÐ¶¯£¬È«ÃæÊØ»¤ÖÐÐ¡Ñ§ÉúÅàÑµ°²È«¡£	2023/11/11 12:45	https://news.cctv.com/2023/11/11/ARTIXHNO2bq6kgRIkejq88S0231111.shtml
https://p4.img.cctvpic.com/photoworkspace/2023/11/11/2023111114263524317.jpg	ÎÒ¹úÐÂÔöÈýÏîÈ«ÇòÖØÒªÅ©ÒµÎÄ»¯ÒÅ²ú	978	ºÓ±±¿í³Ç´«Í³°åÀõÔÔÅàÏµÍ³¡¢°²»ÕÍ­Áê°×½ªÖÖÖ²ÏµÍ³ºÍÕã½­ÏÉ¾Ó¹ÅÑîÃ·Èº¸´ºÏÖÖÑøÏµÍ³Í¨¹ý×¨¼ÒÆÀÉó£¬ÕýÊ½±»ÁªºÏ¹úÁ¸Å©×éÖ¯ÈÏ¶¨ÎªÈ«ÇòÖØÒªÅ©ÒµÎÄ»¯ÒÅ²ú¡£½ØÖÁÄ¿Ç°£¬ÎÒ¹úÈ«ÇòÖØÒªÅ©ÒµÎÄ»¯ÒÅ²úÔöÖÁ22Ïî£¬ÊýÁ¿¼ÌÐø±£³ÖÊÀ½çÊ×Î»¡£	2023/11/11 12:08	https://news.cctv.com/2023/11/11/ARTIkIKSDUJn6QiyKgcgDJ3Z231111.shtml
https://p2.img.cctvpic.com/photoworkspace/2023/11/11/2023111112005065471.jpg	½ðÉ³½­ÉÏÓÎÔÚ½¨×î´óË®µçÕ¾³É¹¦½ØÁ÷	979	¹ú¼ÒÄÜÔ´¼¯ÍÅ11ÈÕÐû²¼£¬¹«Ë¾ËùÊô½ðÉ³½­ÐñÁúË®µçÕ¾µ±ÈÕ³É¹¦ÊµÏÖ´ó½­½ØÁ÷¡£ÐñÁúË®µçÕ¾Î»ÓÚËÄ´¨Ê¡µÃÈÙÏØºÍÔÆÄÏÊ¡µÂÇÕÏØ½»½çµÄ½ðÉ³½­¸ÉÁ÷ÉÏÓÎºÓ¶Î£¬×°»úÈÝÁ¿240ÍòÇ§Íß£¬µçÕ¾½¨³Éºó£¬Äê·¢µçÁ¿Ô¼105ÒÚÇ§ÍßÊ±¡£	2023/11/11 12:01	https://news.cctv.com/2023/11/11/ARTImzIa4M79qXnUsbn4OjWt231111.shtml
https://p5.img.cctvpic.com/photoworkspace/2023/11/11/2023111115215624266.jpg	ºÎÁ¢·å¸±×ÜÀí·ÃÃÀÇé¿ö´µ·ç»áÎÄ×ÖÊµÂ¼	980	µ±µØÊ±¼ä11ÔÂ10ÈÕ£¬²ÆÕþ²¿¸±²¿³¤ÁÎáºÔÚÃÀ¹ú¾É½ðÉ½Ö÷³ÖÕÙ¿ª´µ·ç»á£¬½éÉÜÖÐ¹²ÖÐÑëÕþÖÎ¾ÖÎ¯Ô±¡¢¹úÎñÔº¸±×ÜÀí¡¢ÖÐÃÀ¾­Ã³ÖÐ·½Ç£Í·ÈËºÎÁ¢·å·ÃÃÀÇé¿ö£¬²¢»Ø´ð¼ÇÕßÌáÎÊ¡£	2023/11/11 11:32	https://news.cctv.com/2023/11/11/ARTIf3HyQfpknkPm1Vwi5PVU231111.shtml
https://p1.img.cctvpic.com/photoworkspace/2023/11/11/2023111111301837772.jpg	¶à¶Ë·¢Á¦Ó­½ÓÄêÖÕÏû·ÑÍú¼¾ ¿ìµÝÁ¿±¬·¢Ê½Ôö³¤ÕÛÉäÏû·ÑÊÐ³¡Åî²ª»îÁ¦	981	Ò»ÄêÒ»¶ÈµÄÄêÖÕÏû·ÑÍú¼¾ÒÑ¾­µ½À´£¬2023ÄêµÄÏû·ÑÍú¼¾£¬¼ÇÕß¿´µ½£¬Ïû·ÑÐèÇó¸ü¼ÓÏ¸·Ö¡¢´¹Ö±£¬Ïû·Ñ¸üÇ÷·ÖÉ¢»¯¡¢¸öÐÔ»¯£¬ÖÇÄÜ»¯¡¢ÌåÑé»¯¡¢¸ßÆ·ÖÊ²úÆ·³Ê±¬·¢Ê½Ôö³¤¡£´Ó²úÒµ¶Ë¿´£¬Ïû·ÑÐèÇóµÄ¶àÑùÒ²ÍÆ¶¯¹©¸ø¶Ë¸öÐÔ»¯Éú²ú¡¢ÈáÐÔ»¯¶¨ÖÆ½¥³ÉÇ÷ÊÆ¡£	2023/11/11 11:32	https://news.cctv.com/2023/11/11/ARTII9swjuhgGlu8EQBLiKcY231111.shtml
https://p1.img.cctvpic.com/photoworkspace/2023/11/11/2023111111074355567.jpg	¶¬¼¾±£¹©Ìí¡°µ×Æø¡±£¡29.7ÒÚ¡¢1.48ÒÚ¡¢9.6ÒÚ¡­¡­¸÷µØ¶à´ë²¢¾ÙÖúÁ¦¶¬¹©	982	½üÈÕ£¬Ëæ×ÅÎÒ¹ú¶àµØÆøÎÂÏÂ½µ£¬ÓÐ×ÅÌìÈ»Æø¡°Á¸²Ö¡±Ö®³ÆµÄ´¢Æø¿â¿ªÊ¼Â½Ðø¹©Æø¡£11ÔÂ9ÈÕ£¬ÎÒ¹ú×î´óµÄ´¢Æø¿â¡ª¡ªºôÍ¼±Ú´¢Æø¿â¿ªÊ¼ÁË½ñ¶¬µÄ¹©Æø¹¤×÷¡£	2023/11/11 11:09	https://news.cctv.com/2023/11/11/ARTIjnCX3XCBwUsAP6c8psSV231111.shtml
https://p3.img.cctvpic.com/photoworkspace/2023/11/11/2023111110501799097.jpg	º½ÌìVlogØ­ÉñÖÛÊ®ÆßºÅº½ÌìÔ±³Ë×éÔÚÃ¦É¶£¿	983	ÉñÖÛÊ®ÆßºÅº½ÌìÔ±³Ë×éÈë×¤¿Õ¼äÕ¾µÄÁ½ÖÜÊ±¼äÀï×öÁËÄÄÐ©¹¤×÷£¿ËûÃÇÊÊÓ¦µÃ»¹ºÃÂð£¿	2023/11/11 10:58	https://news.cctv.com/2023/11/11/ARTIr6PNobLs9zihhbsd0akl231111.shtml
https://p2.img.cctvpic.com/photoworkspace/2023/11/11/2023111110561370275.jpg	Ç°ÑØ¿Æ¼¼¸ü¡°½ÓµØÆø¡± ´òÍ¨¿ÆÑÐ³É¹ûÂäµØ¡°×îºóÒ»¹«Àï¡±	984	Ç°ÑØ¿Æ¼¼ÈçºÎ¸ü¡°½ÓµØÆø¡±£¿É½¶«Ê¡²©Ê¿ºó´´ÐÂÊµ¼ù»ùµØÔÚÕ¾²©Ê¿ºóÈÎÏÍÎº¼°ÆäÍÅ¶ÓÍ¨¹ý²úÑ§ÑÐ½áºÏ£¬³É¹¦¿çÔ½¿ÆÑÐ³É¹ûÂäµØ¡°×îºóÒ»¹«Àï¡±¡£	2023/11/11 10:57	https://news.cctv.com/2023/11/11/ARTIB6cFH3FTuFoPd51PWIbF231111.shtml
https://p1.img.cctvpic.com/photoworkspace/2023/11/11/2023111110545271876.jpg	ºÓ±±ÐÛ°²ÐÂÇø¾Ù°ìµÚÎå½ìÈË²ÅÖÇÁ¦½»Á÷´ó»á ·¢²¼ÈË²ÅÐèÇó7200¶àÏî	985	½ñÌì£¨11ÔÂ11ÈÕ£©£¬ºÓ±±ÐÛ°²ÐÂÇø¾Ù°ìµÚÎå½ìÈË²ÅÖÇÁ¦½»Á÷´ó»á£¬ÐÛ°²ÐÂÇøÊ¡¼¶ÈËÁ¦×ÊÔ´·þÎñ²úÒµÔ°Í¬Ê±¾ÙÐÐ½ÒÅÆ¡£ÔÚÈË²ÅÖÇÁ¦½»Á÷´ó»áÏÖ³¡£¬À´×ÔÐÛ°²ÐÂÇø¼°¾©½òµØÇø¹²156¼ÒÓÃÈËµ¥Î»·¢²¼ÁË¸÷ÀàÈË²ÅÐèÇó7200¶àÏî¡£	2023/11/11 10:56	https://news.cctv.com/2023/11/11/ARTIjT3BksONjHk84aeijksO231111.shtml
https://p1.img.cctvpic.com/photoworkspace/2023/11/11/2023111110524428532.jpg	2023ÄêÊÀ½ç»¥ÁªÍø´ó»áÎÚÕò·å»á±ÕÄ» ³ÊÏÖËÄ·½ÃæÌØµã	986	023ÄêÊÀ½ç»¥ÁªÍø´ó»áÎÚÕò·å»á(ÏÂ³Æ·å»á)10ÈÕÔÚÕã½­ÎÚÕò±ÕÄ»¡£µ±ÈÕ¾ÙÐÐµÄÐÂÎÅ·¢²¼»áÉÏ£¬ÊÀ½ç»¥ÁªÍø´ó»áÃØÊé³¤ÈÎÏÍÁ¼½éÉÜ£¬½ñÄê·å»á³ÊÏÖËÄ·½ÃæÌØµã£¬¼´¾Û½¹ÀíÄîÒýÁì¡¢³ªÏìºÏ×÷Ç¿Òô¡¢ÁÁµã¾«²Ê·×³Ê¡¢»ñµÃ¹ã·º´«²¥¡£	2023/11/11 10:52	https://news.cctv.com/2023/11/11/ARTIMnRiWWP0k8bDKlKOG3Py231111.shtml
https://p2.img.cctvpic.com/photoworkspace/2023/11/11/2023111110490473189.jpg	2023ÄêÊÀ½ç»¥ÁªÍø´ó»áÎÚÕò·å»á±ÕÄ» Ê®Äê£¬ÊéÐ´Êý×ÖÊÀ½çÐÂÍøÊÂ	987	½ñÄêÊÇÎÚÕò·å»áµÄµÚÊ®Äê£¬´ó»áÎ§ÈÆ¡°½¨Éè°üÈÝ¡¢ÆÕ»Ý¡¢ÓÐÈÍÐÔµÄÊý×ÖÊÀ½ç¡ª¡ªÐ¯ÊÖ¹¹½¨ÍøÂç¿Õ¼äÃüÔË¹²Í¬Ìå¡±Ö÷Ìâ£¬²ÉÓÃÏßÉÏÏßÏÂÏà½áºÏµÄ·½Ê½¾Ù°ì£¬ÎüÒýÁËÈ«Çò126¸ö¹ú¼ÒºÍµØÇøµÄ1800¶àÃû¼Î±ö²Î»á£¬¹ú±ðÊý´´ÀúÄêÀ´ÐÂ¸ß¡£	2023/11/11 10:52	https://news.cctv.com/2023/11/11/ARTIgDOdea94BgIIc8R38XIj231111.shtml
https://p4.img.cctvpic.com/photoworkspace/2023/11/11/2023111110490850599.jpg	¹ã½áÁ¼Ôµ¡¢ÂúÔØ¶ø¹é£¬ÒÀÒÀ²»Éá¡°ËÄÒ¶²Ý¡±£¡Ã÷ÄêÔÙ¼û¡­¡­	988	±¾½ì½ø²©»áÉÏ£¬À´×Ô154¸ö¹ú¼Ò¡¢µØÇøºÍ¹ú¼Ê×éÖ¯µÄÀ´±öÆë¾Û¡°ËÄÒ¶²Ý¡±¡£¹ú¼Ò×ÛºÏÕ¹³ÉÎª×ÛºÏÐÎÏóÕ¹Ê¾ÖØÒªÆ½Ì¨¡£	2023/11/11 10:52	https://news.cctv.com/2023/11/11/ARTIjfcUDG0GOVnnyyrnSFnZ231111.shtml
https://p3.img.cctvpic.com/photoworkspace/2023/11/11/2023111110371812326.jpg	ÁÁµã·×³Ê ³É¹û·áË¶¡­¡­½ø²©»á²É¹ºÉÌ¡°¹ºÎï³µ¡±¼æ¾ß¡°ÑÌ»ðÆø¡±ºÍ¿Æ¼¼¸Ð	989	ÎªÆÚ6ÌìµÄµÚÁù½ìÖÐ¹ú¹ú¼Ê½ø¿Ú²©ÀÀ»áÓÚ11ÔÂ10ÈÕ±ÕÄ»¡£11ÔÂ10ÈÕÏÂÎç£¬½ø²©»á±ÕÄ»ÐÂÎÅÍ¨Æø»á¾ÙÐÐ£¬ÖÐ¹ú¹ú¼Ê½ø¿Ú²©ÀÀ¾Ö¸±¾Ö³¤Ëï³Éº£±íÊ¾£¬°´Ò»Äê¼Æ£¬µÚÁù½ì½ø²©»áÀÛ¼ÆÒâÏò³É½»´ï784.1ÒÚÃÀÔª£¬½ÏÉÏ½ìÔö³¤6.7%¡£´ËÍâ£¬Ëï³Éº£»¹±íÊ¾£¬ÓÐ442Ïî´ú±íÐÔÐÂ²úÆ·¡¢ÐÂ¼¼Êõ¡¢ÐÂ·þÎñÔÚµÚÁù½ì½ø²©»áÉÏÊ×·¢¡£	2023/11/11 10:39	https://news.cctv.com/2023/11/11/ARTIjtdbWuntm5BTVMT40n6O231111.shtml
https://p4.img.cctvpic.com/photoworkspace/2023/11/11/2023111110084677972.jpg	ÔÚÖ÷Ìâ½ÌÓýÖÐºñÖ²¡°ÃñÖØÇ§¾û¡±µ×ÔÌ	990	Ö÷Ìâ½ÌÓý³ÉÐ§ºÃ²»ºÃ£¬ÈºÖÚ¿´µÃ×îÇå³þ¡¢¸ÐÊÜ×îÖ±½Ó¡¢×îÓÐ·¢ÑÔÈ¨¡£	2023/11/11 10:09	https://news.cctv.com/2023/11/11/ARTIYUbx37yiZrslAOitmlY7231111.shtml
https://p3.img.cctvpic.com/photoworkspace/2023/11/11/2023111109315911798.jpg	¹þ¶û±õ£ºËÉ»¨½­¿ªÊ¼½á±ù ±ùÃæ³ÊÏÖ¶àÑùÎÆÀí	991	2023Äê11ÔÂ10ÈÕ£¬¹þ¶û±õ£¬¸Õ¸Õ½á±ùµÄËÉ»¨½­½­Ãæ£¬ÐÎ³É¸÷ÖÖÓÐÈ¤µÄÎÆÀí¡£	2023/11/11 9:33	https://photo.cctv.com/2023/11/11/PHOA328lWZRHoV0xgHZptCNr231111.shtml
https://p2.img.cctvpic.com/photoworkspace/2023/11/11/2023111109260477701.jpg	ÖÐ¹úµÚ40´ÎÄÏ¼«¿¼²ì¶Ó´©Ô½³àµÀ½øÈëÄÏ°ëÇò	992	±±¾©Ê±¼ä11ÔÂ9ÈÕ22Ê±£¬ÕýÔÚÖ´ÐÐÖÐ¹úµÚ40´ÎÄÏ¼«¿¼²ìÈÎÎñµÄ¡°Ñ©Áú2¡±ºÅ´©Ô½³àµÀ½øÈëÄÏ°ëÇò¡£´ËÇ°£¬¡°Ñ©Áú¡±ºÅºÍ¡°Ìì»Ý¡±ÂÖ»õ´¬·Ö±ðÓÚ8ÈÕ¡¢9ÈÕÊ»¹ý³àµÀ¡£ÖÁ´Ë£¬ÖÐ¹úµÚ40´ÎÄÏ¼«¿¼²ì¶Ó3ËÒ´¬È«²¿½øÈëÄÏ°ëÇò¡£	2023/11/11 9:28	https://photo.cctv.com/2023/11/11/PHOAUgyLEcAVrxpuQuqsRSFa231111.shtml
https://p2.img.cctvpic.com/photoworkspace/2023/11/11/2023111109260698652.jpg	½ñÄêÖÐÅ·°àÁÐ¶«Í¨µÀÍ¨ÐÐÁ¿Í»ÆÆ5000ÁÐ	993	½ñÄê½ØÖÁ11ÔÂ11ÈÕ£¬ÖÐÅ·°àÁÐ¶«Í¨µÀÂúÖÞÀï¡¢Ëç·ÒºÓ¡¢Í¬½­ÌúÂ·¿Ú°¶½ñÄêÀÛ¼ÆÍ¨ÐÐ5087ÁÐ£¬ÔËËÍ»õÎï54.3Íò±êÏä£¬Í¬±È·Ö±ðÔö³¤4.1%¡¢16.4%£¬½ÏÈ¥ÄêÌáÇ°½ü10ÌìÍê³É¸ÃÄ¿±ê£¬°àÁÐÊýÁ¿³ÖÐø±£³Ö¸ßÎ»ÔËÐÐ¡£	2023/11/11 9:26	https://news.cctv.com/2023/11/11/ARTIYMYYZMaeL8OU5xUWMLy8231111.shtml
https://p3.img.cctvpic.com/photoworkspace/2023/11/11/2023111109200325089.jpg	¹ã¶«Ê¡ÎÀÉú½¡¿µÎ¯µ³×éÊé¼Ç¡¢Ö÷ÈÎÖìºê½ÓÊÜÉó²éµ÷²é	995	¹ã¶«Ê¡ÎÀÉú½¡¿µÎ¯µ³×éÊé¼Ç¡¢Ö÷ÈÎÖìºêÉæÏÓÑÏÖØÎ¥¼ÍÎ¥·¨£¬Ö÷¶¯Í¶°¸£¬Ä¿Ç°Õý½ÓÊÜ¹ã¶«Ê¡¼ÍÎ¯¼àÎ¯¼ÍÂÉÉó²éºÍ¼à²ìµ÷²é¡£	2023/11/11 8:32	https://news.cctv.com/2023/11/11/ARTIsMyv1PXIboGlyLE7YvWS231111.shtml
https://p1.img.cctvpic.com/photoworkspace/2023/11/11/2023111109452210026.jpg	ÃñÕþ²¿£º½ñÄêÇ°Èý¼¾¶ÈÈ«¹ú569Íò¶ÔÐÂÈËµÇ¼Ç½á»é	996	11ÔÂ10ÈÕ£¬ÃñÕþ²¿ÍøÕ¾·¢²¼ÁË¡¶2023Äê3¼¾¶ÈÃñÕþÍ³¼ÆÊý¾Ý¡·£¬¾ÝÍ³¼Æ£¬½ñÄêÇ°Èý¼¾¶È£¬È«¹ú°ìÀí½á»éµÇ¼ÇÎª569.0Íò¶Ô£¬°ìÀíÀë»éµÇ¼Ç197.3Íò¶Ô¡£	2023/11/11 7:39	https://news.cctv.com/2023/11/11/ARTIp0TQBGSEx7W2hpNWyC46231111.shtml
https://p2.img.cctvpic.com/photoworkspace/2023/11/11/2023111107081378268.jpg	ÖÐ¹úÖ¤¼à»áÄâÐÞ¸Ä¹æ¶¨ Ç¿»¯Ê×·¢ÆóÒµÐÅÏ¢ÅûÂ¶¼à¹Ü	997	ÖÐ¹úÖ¤¼à»á10ÈÕ·¢²¼ÏûÏ¢³Æ£¬Ö¤¼à»á¶Ô¡¶Ê×·¢ÆóÒµÏÖ³¡¼ì²é¹æ¶¨¡·(ÏÂ³Æ¡¶¼ì²é¹æ¶¨¡·)½øÐÐÁËÐÞ¶©£¬ÏòÉç»á¹«¿ªÕ÷ÇóÒâ¼û¡£	2023/11/11 7:08	https://news.cctv.com/2023/11/11/ARTIAa4ZgUqqh3EfEQXP5pdE231111.shtml
https://p5.img.cctvpic.com/photoworkspace/2023/11/11/2023111100264094275.jpg	ÊÐ³¡¼à¹Ü×Ü¾Ö·¢²¼¡°Ë«Ê®Ò»¡±ÍøÂç¼¯ÖÐ´ÙÏúºÏ¹æÌáÊ¾	999	Îª¹æ·¶´ÙÏú¾­ÓªÐÐÎª£¬Î¬»¤¡°Ë«Ê®Ò»¡±ÆÚ¼äÍøÂç½»Ò×ÊÐ³¡ÖÈÐò£¬±£»¤Ïû·ÑÕßºÏ·¨È¨Òæ£¬ÊÐ³¡¼à¹Ü×Ü¾Ö10ÈÕ·¢²¼¡°Ë«Ê®Ò»¡±ÍøÂç¼¯ÖÐ´ÙÏúºÏ¹æÌáÊ¾¡£	2023/11/11 0:26	https://news.cctv.com/2023/11/11/ARTIG61ZkDvm0ErBweap1lrD231111.shtml
https://p3.img.cctvpic.com/photoworkspace/2023/11/15/2023111510560687349.jpg	¶íÂÞË¹¡°ÌìÀÇÐÇ-23¡±Ä£ÄâÃÜ±Õ¿Õ¼äÊµÑéÔÚÄªË¹¿ÆÆô¶¯	1000	¶íÂÞË¹¡°ÌìÀÇÐÇ-23¡±(SIRIUS-23)ÃÜ±Õ¿Õ¼äÄ£ÄâÊµÑé14ÈÕÔÚÎ»ÓÚÄªË¹¿ÆµÄ¶íÂÞË¹¿ÆÑ§ÔºÉúÎïÒ½Ñ§ÎÊÌâÑÐ¾¿Ëù»ùµØÆô¶¯¡£	2023/11/15 10:56	https://news.cctv.com/2023/11/15/ARTIw9EJoiOKSy5QcHs9Tpxa231115.shtml
https://p2.img.cctvpic.com/photoworkspace/2023/11/15/2023111510532812919.jpg	²®Àû×ÈÐû²¼ÖÐ¶ÏÓëÒÔÉ«ÁÐÍâ½»¹ØÏµ ºôÓõÁ¢¼´Í£»ð	1001	¾ÝÃÀ¹úÓÐÏßµçÊÓÐÂÎÅÍø£¨CNN£©±¨µÀ£¬µ±µØÊ±¼ä11ÔÂ14ÈÕ£¬²®Àû×ÈÕþ¸®Ðû²¼ÖÐ¶ÏÓëÒÔÉ«ÁÐµÄÍâ½»¹ØÏµ£¬Ô­ÒòÊÇÒÔÉ«ÁÐ¾Ü¾øÔÚ¼ÓÉ³µØ´øÍ£»ð¡£	2023/11/15 10:53	https://news.cctv.com/2023/11/15/ARTI5neKLLTbRogfSuBB21f7231115.shtml
https://p3.img.cctvpic.com/photoworkspace/2023/11/15/2023111510520417093.jpg	·¨¹ú²ÎÒéÔºÍ¨¹ýÐÂÒÆÃñ·¨°¸ ÊÕ½ô¶àÏî¸£Àû´ëÊ©	1002	µ±µØÊ±¼ä14ÈÕ£¬·¨¹ú²ÎÒéÔºÍ¨¹ýÁËÐÂÒÆÃñ·¨°¸£¬¸ÃÎÄ±¾Ëæºó½«Ìá½»¹úÃñÒé»á£¬Ô¤¼Æ½«ÒýÆð¼¤ÁÒ±çÂÛ¡£	2023/11/15 10:52	https://news.cctv.com/2023/11/15/ARTIMSF0tUt8VCzLZL0OXRrT231115.shtml
https://p1.img.cctvpic.com/photoworkspace/2023/11/15/2023111510502312103.jpg	ÃÀ¹úÖÚÒéÔºÍ¨¹ýÁÙÊ±Ö§³ö·¨°¸ ÒÔ±ÜÃâÕþ¸®¹ØÃÅ	1003	µ±µØÊ±¼ä14ÈÕ£¬ÃÀ¹úÖÚÒéÔºÍ¨¹ýÁËÒ»ÏîÁÙÊ±Ö§³ö·¨°¸£¬¸Ã·¨°¸¿É±ÜÃâÃÀ¹úÕþ¸®¹ØÃÅ¡£	2023/11/15 10:50	https://news.cctv.com/2023/11/15/ARTI6KxxrONsJEZbzQELMBqC231115.shtml
https://p2.img.cctvpic.com/photoworkspace/2023/11/15/2023111510471841097.jpg	ÒÔÉ«ÁÐ½ø¹¥¼ÓÉ³×î´óÒ½Ôº ¶Ø´Ù¹þÂíË¹Í¶½µ	1004	¾ÝÂ·Í¸ÉçÏûÏ¢£¬ÒÔÉ«ÁÐ¾ü·½±íÊ¾£¬ËûÃÇÔÚµ±µØÊ±¼ä15ÈÕ¶Ô¼ÓÉ³µØ´ø×î´óµÄÒ½ÔºÏ£·¨Ò½Ôº½øÐÐÁËÍ»Ï®¡£	2023/11/15 10:47	https://news.cctv.com/2023/11/15/ARTImxbDKbzZPk2RPginyXx8231115.shtml
https://p3.img.cctvpic.com/photoworkspace/2023/11/15/2023111510172844896.jpg	¼ÓÉ³µØ´ø£ºÁ÷ÀëÊ§ËùµÄ°ÍÀÕË¹Ì¹ÈË	1005	¼ÓÉ³µØ´øÈË¿Ú´óÔ¼230Íò¡£ÁªºÏ¹ú½ü¶«°ÍÀÕË¹Ì¹ÄÑÃñ¾È¼ÃºÍ¹¤³Ì´¦Êý¾ÝÏÔÊ¾£¬¼ÓÉ³µØ´øÆù½ñÒÑÓÐ½ü160ÍòÈËÁ÷ÀëÊ§Ëù¡£	2023/11/15 10:19	https://photo.cctv.com/2023/11/15/PHOAkhb7oBZkHjEirddXE2dZ231115.shtml
https://p5.img.cctvpic.com/photoworkspace/2023/11/15/2023111506512380222.jpg	¶à¹úÁìµ¼ÈË½«ÖÁ£¬ÃÀ¹ú¾É½ðÉ½½øÈë¡°APECÊ±¼ä¡±	1009	µ±µØÊ±¼ä11ÔÂ15ÈÕÖÁ17ÈÕ£¬2023ÄêÑÇÌ«¾­ºÏ×éÖ¯(APEC)Áìµ¼ÈË·ÇÕýÊ½»áÒé½«ÔÚÃÀ¹ú¾É½ðÉ½ÕÙ¿ª¡£¾ÝÑÇÌ«¾­ºÏ×éÖ¯2023Äê»áÒé¹Ù·½ÍøÕ¾½éÉÜ£¬¾É½ðÉ½´ú±íÁË¡°¸´Ô­Á¦¡¢´´ÐÂºÍ°üÈÝÐÔµÄ¹ÊÊÂ¡±£¬ÕâÒ²ÊÇ2023ÄêÑÇÌ«¾­ºÏ×éÖ¯µÄºËÐÄÖ÷Ìâ¡£	2023/11/15 6:51	https://news.cctv.com/2023/11/15/ARTIWtMjYpYHKbHAR5v0Sdaw231115.shtml
https://p4.img.cctvpic.com/photoworkspace/2023/11/15/2023111504073831313.jpg	¿¨Ã·Â×»Ø¹é ¸øÖ§³ÖÂÊµÍµÄËÕÄÉ¿ËÕþ¸®´øÀ´¶à´ó¸Ä±ä£¿	1010	Ó¢¹úÊ×ÏàËÕÄÉ¿Ë£¨Rishi Sunak£©½«Ç°Ê×Ïà¿¨Ã·Â×£¨David Cameron£©ÕÙ»ØÄÚ¸ó£¬ÊÇÒ»²½ºÃÆåÂð£¿	2023/11/15 4:08	https://news.cctv.com/2023/11/15/ARTIpTr9F6rzMG0IGcfAVn3w231115.shtml
https://p3.img.cctvpic.com/photoworkspace/2023/11/15/2023111503371546370.jpg	ÄÚËþÄáÑÇºú£ºÊ×ÒªÄ¿±êÊÇÕ½Ê¤¹þÂíË¹¡¢½â¾È±»¿ÛÑºÈËÔ±	1011	µ±µØÊ±¼ä14ÈÕ£¬ÒÔÉ«ÁÐ×ÜÀíÄÚËþÄáÑÇºú±íÊ¾£¬ÒÔÉ«ÁÐµÄÊ×ÒªÄ¿±êÊÇ³¹µ×Õ½Ê¤¹þÂíË¹²¢½â¾È±»¿ÛÑºÈËÔ±£¬È»ºóÒÔÉ«ÁÐ½«´¦Àí±±·½±ß¾³µÄÎÊÌâ¡£	2023/11/15 3:37	https://news.cctv.com/2023/11/15/ARTIlcuyGZ8cUTnNVPRiLsO0231115.shtml
https://p5.img.cctvpic.com/photoworkspace/2023/11/15/2023111500211932999.jpg	µÂ¹ú·À³¤£ºÅ·ÃËÎÞ·¨¶ÒÏÖÏòÎÚ½»¸¶100ÍòÃ¶ÅÚµ¯µÄ³ÐÅµ	1012	µÂ¹ú·À³¤±«ÀïË¹¡¤Æ¤Ë¹ÍÐÀïÎÚË¹14ÈÕ±íÊ¾£¬Å·ÃË½«ÎÞ·¨¶ÒÏÖ´ËÇ°×÷³öµÄÔÚÒ»ÄêÄÚÏòÎÚ¿ËÀ¼Ìá¹©100ÍòÃ¶ÅÚµ¯µÄ³ÐÅµ¡£Óë´ËÍ¬Ê±£¬Å·ÃËÕýÔÚÉè·¨È·±£¶Ô»ù¸¨µÄÎäÆ÷¹©Ó¦¡£	2023/11/15 0:21	https://news.cctv.com/2023/11/15/ARTIpwySIIKP4BuAIDAsRLUs231115.shtml
https://p5.img.cctvpic.com/photoworkspace/2023/11/15/2023111500200072518.jpg	ÃÀ¹ú10ÔÂCPIÍ¬±ÈÔö3.2% µÍÓÚÊÐ³¡Ô¤ÆÚ ÃÀÔªÖ¸Êý´óµø	1013	ÃÀ¹ú10ÔÂCPIÕÇ·ùµÍÓÚÔ¤ÆÚ£¬ÃÀÔªÖ¸Êý´óµø¡£	2023/11/15 0:20	https://news.cctv.com/2023/11/15/ARTIBo7xjH4XAaeCH9kg4zbA231115.shtml
https://p3.img.cctvpic.com/photoworkspace/2023/11/15/2023111500180268467.jpg	ÆÕ¾©»òÓÚ2024Äê3ÔÂ²Î¼Ó¶í×ÜÍ³´óÑ¡£¿	1014	µ±µØÊ±¼ä13ÈÕ£¬¶íÂÞË¹×ÜÍ³ÐÂÎÅÃØÊéÅåË¹¿Æ·ò±íÊ¾£¬¶íÂÞË¹×ÜÍ³ÆÕ¾©ÉÐÎ´¾ö¶¨ÊÇ·ñ²Î¼Ó2024Äê¶íÂÞË¹×ÜÍ³Ñ¡¾Ù¡£	2023/11/15 0:18	https://news.cctv.com/2023/11/15/ARTIE8dlID7INRU9Q7vL9DBJ231115.shtml
https://p2.img.cctvpic.com/photoworkspace/2023/11/14/2023111420241051847.jpg	¹ú¼ÊÉç»áÆÚ´ýÏ°½üÆ½Ö÷Ï¯¸°ÃÀ¹ú¾ÙÐÐÖÐÃÀÔªÊ×»áÎîÍ¬Ê±³öÏ¯ÑÇÌ«¾­ºÏ×éÖ¯µÚÈýÊ®´ÎÁìµ¼ÈË·ÇÕýÊ½»áÒé	1015	¹ú¼ÊÈËÊ¿ÆÚ´ý¼´½«¾ÙÐÐµÄÖÐÃÀÔªÊ×¾É½ðÉ½»áÎîÄÜ¹»ÍÆ¶¯Á½¹ú¹ØÏµÖØ»Ø½¡¿µÎÈ¶¨·¢Õ¹¹ìµÀ£¬ÏàÐÅÏ°½üÆ½Ö÷Ï¯´Ë·Ã½«ÍÆ¶¯ÑÇÌ«ÊµÏÖ¸ü´ó·¢Õ¹·±ÈÙ¡£	2023/11/14 20:26	https://news.cctv.com/2023/11/14/ARTIRQU4kyHrAibMnACiQPR0231114.shtml
https://p4.img.cctvpic.com/photoworkspace/2023/11/14/2023111417175528612.jpg	´«³Ð·É»¢¶Ó¾«Éñ ºñÖ²ÖÐÃÀÃñ¼äÓÑºÃ¸ù»ù	1020	ÖÐÃÀ¹ØÏµµÄÏ£ÍûÔÚÈËÃñ£¬»ù´¡ÔÚÃñ¼ä£¬Î´À´ÔÚÇàÄê¡£9ÔÂ12ÈÕ£¬Ï°½üÆ½Ö÷Ï¯ÔÚ¸´ÐÅÃÀÖÐº½¿ÕÒÅ²ú»ù½ð»áÖ÷Ï¯¸ñÁÖºÍ·É»¢¶ÓÀÏ±øÄªÒ®¡¢Âó¿ËÂíÂ×Ê±Ö¸³ö£º¡°ÐÂÊ±ÆÚÖÐÃÀ¹ØÏµµÄ½¡¿µÎÈ¶¨·¢Õ¹£¬ÐèÒªÐÂÊ±ÆÚ·É»¢¶ÓÔ±µÄ²ÎÓëºÍÖ§³Ö£¬Ï£Íû·É»¢¶Ó¾«ÉñÄÜ¹»ÔÚÁ½¹úÈËÃñÖ®¼äÒ»´úÒ»´ú´«³ÐÏÂÈ¥¡£¡±	2023/11/14 17:18	https://news.cctv.com/2023/11/14/ARTIhgHZPI5U905u2ILUmSZK231114.shtml
https://p1.img.cctvpic.com/photoworkspace/2023/11/14/2023111415553886327.jpg	Íâ½»²¿£ºÖÐ·½¶Ô¼ÓÉ³ÄÏ²¿ÁªºÏ¹ú¹¤×÷ÈËÔ±¾Ó×¡´óÂ¥ÔâÏ®Éî¸ÐÕð¾ª Ç¿ÁÒÇ´Ôð	1022	11ÔÂ14ÈÕ£¬Íâ½»²¿·¢ÑÔÈËÃ«ÄþÖ÷³ÖÀýÐÐ¼ÇÕß»á¡£ÓÐ¼ÇÕßÌáÎÊ£¬¾Ý±¨µÀ£¬13ÈÕ£¬ÁªºÏ¹ú½ü¶«°ÍÀÕË¹Ì¹ÄÑÃñ¾È¼ÃºÍ¹¤³Ì´¦Ö÷ÈÎ×¨Ô±³Æ£¬ÒÔÉ«ÁÐÏ®»÷ÁË¼ÓÉ³ÄÏ²¿Ò»¶°ÁªºÏ¹ú¹¤×÷ÈËÔ±¾Ó×¡µÄ´óÂ¥¡£Í¬ÈÕ£¬Å¦Ô¼ÁªºÏ¹ú×Ü²¿½µ°ëÆì£¬Îª±¾ÂÖ°ÍÒÔ³åÍ»ÖÐÓöÄÑµÄ101Ãû¹¤×÷ÈËÔ±Ö¾°§¡£ÖÐ·½¶Ô´ËÓÐºÎÆÀÂÛ£¿	2023/11/14 15:55	https://news.cctv.com/2023/11/14/ARTIAMhFs23FDcxp1698qPYP231114.shtml
https://p1.img.cctvpic.com/photoworkspace/2023/11/14/2023111415405860344.jpg	ÄÏÓ¡¶ÈÑó·¢Éú5.7¼¶µØÕð ÕðÔ´Éî¶È10Ç§Ã×	1023	11ÔÂ14ÈÕ15Ê±00·ÖÔÚÄÏÓ¡¶ÈÑó£¨ÄÏÎ³3.70¶È£¬¶«¾­87.00¶È£©·¢Éú5.7¼¶µØÕð£¬ÕðÔ´Éî¶È10Ç§Ã×¡£	2023/11/14 15:28	https://news.cctv.com/2023/11/14/ARTIwGNMnrLGgKyI3tfQ0GOs231114.shtml
https://p2.img.cctvpic.com/photoworkspace/2023/11/14/2023111411544030710.jpg	ÖÐ¹úÐÂÄÜÔ´¹«½»ÖúÁ¦ÖÇÀûÂÌÉ«½»Í¨	1025	ÖÇÀûÊ¥µØÑÇ¸ç520Â·¹«½»Â·ÏßÊÇÎª2023·ºÃÀÔË¶¯»áÌØ±ð¿ªÉèµÄ£¬¸ºÔð½«Ç°À´¹Û»áµÄ¸÷¹ú¹ÛÖÚÔËÍù±ÈÈü³¡¹Ý¡£ÕâÌõÂ·ÏßµÄ10Á¾Ë«²ãÐÂÄÜÔ´¹«½»³µÓÉÖÐ¹úÖÆÔì£¬ÏòÊÀ½ç½²Êö×ÅÖÐ¹úÐÂÄÜÔ´¹«½»³µºÍÊ¥µØÑÇ¸çµÄÂÌÉ«»·±£¹ÊÊÂ¡£	2023/11/14 14:28	https://photo.cctv.com/2023/11/14/PHOACymiRW6hSMy0VlxVC5AF231114.shtml
https://p3.img.cctvpic.com/photoworkspace/2023/11/14/2023111411093786359.jpg	ÒÔ¾ü¿ÕÏ®¼ÓÉ³µØ´øÄÏ²¿ÃñÕ¬ ÖÂ9ËÀ¶àÉË	1026	¾Ý°ÍÀÕË¹Ì¹Í¨Ñ¶Éçµ±µØÊ±¼ä11ÔÂ14ÈÕÏûÏ¢£¬ÒÔÉ«ÁÐ¾ü¶Óµ±ÌìÁè³¿¿ÕÏ®¼ÓÉ³µØ´øÄÏ²¿³ÇÊÐº¹ÓÈÄáË¹µÄÁ½×ùÃñÕ¬£¬Ôì³É9ÈËËÀÍö£¬¶àÈËÊÜÉË¡£	2023/11/14 11:08	https://news.cctv.com/2023/11/14/ARTIE5Hd4K5keY2tk8kdWJk6231114.shtml
https://p5.img.cctvpic.com/photoworkspace/2023/11/14/2023111410561686175.jpg	²¼ÁÖ¿Ï±»ÆØ³ÐÈÏ£ºÃÀ¹úÎñÔºÄÚ²¿¶Ô°ÝµÇÕþ¸®´¦Àí±¾ÂÖ°ÍÒÔ³åÍ»·½Ê½ÓÐ·ÖÆç	1027	¾ÝÃÀ¹úÓÐÏßµçÊÓÐÂÎÅÍø£¨CNN£©±¨µÀ£¬ÃÀ¹ú¹úÎñÇä²¼ÁÖ¿ÏÔÚµ±µØÊ±¼ä13ÈÕ·¢¸ø¹úÎñÔº¹¤×÷ÈËÔ±µÄµç×ÓÓÊ¼þÖÐ³ÐÈÏ£¬ÃÀ¹úÎñÔºÄÚ²¿¶Ô°ÝµÇÕþ¸®´¦ÀíÒÔÉ«ÁÐºÍ°ÍÀÕË¹Ì¹ÒÁË¹À¼µÖ¿¹ÔË¶¯£¨¹þÂíË¹£©Õ½ÕùµÄ·½Ê½´æÔÚ·ÖÆç¡£	2023/11/14 10:58	https://news.cctv.com/2023/11/14/ARTI9RrC4jjDrfRoVJW2pTC1231114.shtml
https://p3.img.cctvpic.com/photoworkspace/2023/11/14/2023111410440474691.jpg	ÈÕ±¾ÄÚ¸ó¹ÙÔ±½ÓÁ¬´ÇÖ° Ê×Ïà°¶ÌïÎÄÐÛµÀÇ¸	1028	11ÔÂ13ÈÕ£¬ÈÕ±¾²ÆÎñ¸±´ó³¼ÉñÌïÏÜ´ÎÒòÇ·Ë°ÎÊÌâ´ÇÖ°£¬ÕâÒ²ÊÇ°¶ÌïÐÂÒ»½ìÄÚ¸ó³ÉÁ¢Á½¸öÔÂÄÚ£¬µÚÈýÃûÄÚ¸ó¹ÙÔ±´ÇÖ°¡£µ±Ìì£¬ÈÕ±¾Ê×Ïà°¶ÌïÎÄÐÛ¶Ô´Ë±íÊ¾µÀÇ¸¡£	2023/11/14 10:46	https://news.cctv.com/2023/11/14/ARTIsHWGwkKrj5kye0XOYbcC231114.shtml
https://p4.img.cctvpic.com/photoworkspace/2023/11/14/2023111406355675081.jpg	ÒÉÔâ¿Ö²ÀÏ®»÷£¡¶íÂÞË¹Ò»ÁÐ³µ19½Ú³µÏáÍÑ¹ì£¡Ôø´«³ö±¬Õ¨Éù¡ú	1034	¶íÂÞË¹ÄªË¹¿ÆÌúÂ·¾Öµ±µØÊ±¼ä11ÈÕ±íÊ¾£¬µ±ÌìÉÏÎç7µã£¬Ò»ÁÐ»õÔËÁÐ³µÔÚÍ¾¾­ÁºÔÞÖÝÊ±·¢ÉúÊÂ¹Ê£¬¹²ÓÐ19½Ú³µÏáÍÑ¹ì¡£	2023/11/14 6:36	https://news.cctv.com/2023/11/14/ARTIfaSvaH062CZSyQ0ZxM8B231114.shtml
https://p3.img.cctvpic.com/photoworkspace/2023/11/14/2023111400145066689.jpg	Ó¡¶ÈÅÅµÆ½ÚÈ¼·ÅÑÌ»¨ÈÈÇé²»¼õ£¬Èý×ù³ÇÊÐÉÏ°ñÈ«ÇòÊ®´óÎÛÈ¾³ÇÊÐ	1035	¾Ý¡¶²Î¿¼ÏûÏ¢¡·±¨µÀ£¬11ÔÂ12ÈÕ£¬Ó¡¶ÈÓ­À´Äê¶È×îÊ¢´ó½ÚÇìÅÅµÆ½Ú£¬Ê¥³Ç°¢Ô¼ÌáÑÇ¶¯Ô±2.5ÍòÈË£¬ÔÚºÓµÌµãÁÁ³¬¹ý220ÍòÕµÓÍµÆ£¬±ÈÈ¥Äê¶à³ö½«½ü65ÍòÕµ£¬Ë¢ÐÂÁËÈ¥Äê´´ÏÂµÄ¼ªÄáË¹ÊÀ½ç¼ÍÂ¼¡£	2023/11/14 0:15	https://news.cctv.com/2023/11/14/ARTISPvXGF4e0nokAGhThZlp231114.shtml
https://p5.img.cctvpic.com/photoworkspace/2023/11/14/2023111400131679387.jpg	Îª·ÀÃ÷Äê°×¹¬Ò×Ö÷£¬ÔóÁ¬Ë¹»ù»ò½«Ñ°ÇóÓëÌØÀÊÆÕÖ±½Ó¶Ô»°£¿	1036	¾Ý»·ÇòÍøÔ®Òý¡°½ñÈÕ¶íÂÞË¹¡±£¨RT£©¡¢¶íÐÂÉç¡¢ËþË¹ÉçµÈ¶íÃ½±¨µÀ£¬»ù¸¨Ò»Î»ÄÚ²¿ÏûÏ¢ÈËÊ¿µ±µØÊ±¼ä12ÈÕ¸æËßÎÚ¿ËÀ¼Ã½Ìå¡°Strana.ua¡±£¬¿¼ÂÇµ½ÃÀ¹ú2024Äê´óÑ¡µ±Ç°¹²ºÍµ³ÁìÅÜÕßÌØÀÊÆÕÖØÐÂÈëÖ÷°×¹¬µÄ¿ÉÄÜ£¬ÎÚ×ÜÍ³ÔóÁ¬Ë¹»ù¿ÊÍûÓëÌØÀÊÆÕ½øÐÐÖ±½Ó¶Ô»°¡£	2023/11/14 0:13	https://news.cctv.com/2023/11/14/ARTIr37lzHYXluYth4qfWVP9231114.shtml
https://p1.img.cctvpic.com/photoworkspace/2023/11/14/2023111400113647463.jpg	Ó¢¹ú¡°Ï·¾çÐÔ¡±ÈËÊÂ±ä¶¯£º¿¨Ã·Â×¡°¸´³ö¡±£¬ÄÚÕþ´ó³¼Ôâ½âÖ°	1037	¾Ý»·ÇòÍøÔ®ÒýÓ¢¹úÌì¿ÕÐÂÎÅÌ¨±¨µÀ£¬Ó¢¹úÄÚÕþ´ó³¼ËÕÀ­¡¤²¼À×¸¥Âü±»½âÖ°¡£Áí¾ÝCCTV¹ú¼ÊÊ±Ñ¶ÏûÏ¢£¬´ËÇ°ÈÎÓ¢¹úÍâ½»´ó³¼µÄÕ²Ä·Ë¹¡¤¿ËÀ³¸¥Àû±»ÈÎÃüÎªÄÚÕþ´ó³¼£¬Ó¢¹úÇ°Ê×Ïà´÷Î¬¡¤¿¨Ã·Â×Ôò±»ÈÎÃüÎªÓ¢¹úÍâ½»´ó³¼¡£	2023/11/14 0:11	https://news.cctv.com/2023/11/14/ARTIt86KLuGK8CNpJHSPhoEj231114.shtml
https://p4.img.cctvpic.com/photoworkspace/2023/11/14/2023111400095841528.jpg	ÁªºÏ¹ú½Ì¿ÆÎÄ×éÖ¯Ò»ÀàÖÐÐÄÊ×´ÎÂä»§ÖÐ¹úÉÏº££¬ÒâÎ¶×ÅÊ²Ã´£¿	1038	µ±µØÊ±¼ä11ÔÂ9ÈÕ£¬ÔÚ·¨¹ú°ÍÀè¾ÙÐÐµÄÁªºÏ¹ú½Ì¿ÆÎÄ×éÖ¯µÚ42½ì´ó»á£¬Í¨¹ýÁËÔÚÖÐ¹úÉÏº£ÉèÁ¢½Ì¿ÆÎÄ×éÖ¯¹ú¼ÊSTEM½ÌÓýÑÐ¾¿Ëù£¨UNESCO IISTEM£©µÄ¾öÒé£¬±êÖ¾×Å½Ì¿ÆÎÄ×éÖ¯Ò»ÀàÖÐÐÄÊ×´ÎÂä»§ÖÐ¹ú¡£	2023/11/14 0:10	https://news.cctv.com/2023/11/14/ARTIM1sYNqE30kaTSBjSP21V231114.shtml
https://p4.img.cctvpic.com/photoworkspace/2023/11/13/2023111321581061770.jpg	ÆÕ¾©Ç©Êð¾ö¶¨ ÅÉÇ²¶í¸±×ÜÀíÂÊÍÅ²Î¼ÓÑÇÌ«¾­ºÏ×éÖ¯Áìµ¼ÈË·ÇÕýÊ½»áÒé	1039	¶íÂÞË¹×ÜÍ³ÆÕ¾©13ÈÕÇ©Êð¾ö¶¨£¬ÅÉÇ²ÓÉ¶íÂÞË¹¸±×ÜÀí°ÂÎ¬¶ûÇð¿ËÎªÊ×µÄ¶íÂÞË¹´ú±íÍÅÓÚ11ÔÂ13ÈÕÖÁ11ÔÂ19ÈÕ³ö·ÃÃÀ¹ú£¬²Î¼ÓÑÇÌ«¾­ºÏ×éÖ¯Áìµ¼ÈË·ÇÕýÊ½»áÒé¡£	2023/11/14 0:06	https://news.cctv.com/2023/11/14/ARTIaZKnD3rB1Ve6SJViwQgy231113.shtml
https://p4.img.cctvpic.com/photoworkspace/2023/11/13/2023111322023146232.jpg	Å·ÃËÍ¨¹ýÐÂ¹æ ÔÊÐí¼Æ»®Ç°ÍùÉê¸ùµØÇøÕßÔÚÏßÉêÇëÇ©Ö¤	1040	Å·ÃËÀíÊÂ»áµ±µØÊ±¼ä13ÈÕÍ¨¹ýÒ»ÏîÐÂ¹æ£¬ÔÊÐí¼Æ»®Ç°ÍùÉê¸ùµØÇøÕßÔÚÏßÉêÇëÇ©Ö¤¡£	2023/11/14 0:06	https://news.cctv.com/2023/11/14/ARTII9VSL3Tcz0iWD5QwDXe4231113.shtml
https://p1.img.cctvpic.com/photoworkspace/2023/11/13/2023111322040930468.jpg	Òâ´óÀûÂíÏ·ÍÅÊ¨×Ó³öÌÓ ¡°¹ä½Ö¡±ÊýÐ¡Ê±±»×¥»Ø	1041	µ±µØÊ±¼ä11ÔÂ11ÈÕ£¬ÔÚÒâ´óÀûº£±õ³ÇÕòÀ­µÏË¹²¨Àû£¬Ò»¼ÒÂíÏ·ÍÅÀïµÄÒ»Í·³ÉÄêÐÛÊ¨ÌÓ³öÁýÉá£¬ÔÚÍâÃæ¡°¹ä¡±ÁË¼¸¸öÐ¡Ê±ºó²Å±»×¥»Ø¡£	2023/11/14 0:05	https://news.cctv.com/2023/11/14/ARTIim2UxD7F59OC10affGjJ231113.shtml
https://p4.img.cctvpic.com/photoworkspace/2023/11/13/2023111319393425437.jpg	ÐÂ»ªÊ±ÆÀ£º»ã¾ÛÖÐÃÀ½»Á÷ºÏ×÷µÄÕýÄÜÁ¿¡ª¡ªÍÆ¶¯ÖÐÃÀ¹ØÏµ»Ø¹éÕý¹ìÏµÁÐÆÀÂÛÖ®Îå	1042	Ç°²»¾Ã£¬ÔÚÃÀÖÐ¹ØÏµÈ«¹úÎ¯Ô±»áÄê¶È°ä½±ÍíÑçÉÏ£¬°ÙËê¸ßÁäµÄÃÀ¹úÇ°¹úÎñÇä»ùÐÁ¸ñÔÚ»ñ½±ÖÂ´ÇÖÐËµ£¬¡°ÎÒÒ»ÉúÖÐµÄÒ»°ëÊ±¼ä¶¼ÔÚÎªÃÀÖÐ¹ØÏµ¹¤×÷¡±£¬ÃÀÖÐÖ®¼äµÄºÍÆ½ºÏ×÷ÖÁ¹ØÖØÒª£¬·ûºÏÁ½¹úºÍÊÀ½çµÄÀûÒæ¡£¾¡¹ÜÖÐÃÀ¹ØÏµÔÚ¹ýÈ¥Ò»¶ÎÊ±¼äÔâÓöÑÏÖØÀ§ÄÑ£¬µ«Èç»ùÐÁ¸ñ°ã¼á³Ö²»Ð¸Î¬»¤ºÍ´Ù½øÖÐÃÀ¹ØÏµ½¡¿µ·¢Õ¹µÄÈË²¢²»ÉÙ£¬Ö§³ÖÖÐÃÀ½»Á÷ºÏ×÷µÄÁ¦Á¿´ÓÎ´È±Ï¯¡£ÕýÈçÃÀÖÐ¹ØÏµÈ«¹úÎ¯Ô±»á»á³¤Å·Â×Ë¹ËùËµ£¬ÃÀÖÐ¹ØÏµ½üÀ´»ñµÃ¸ÄÉÆ£¬Á½¹úÃñ¼äÅ¦´øÒÀÈ»ÀÎ¹Ì¡£ÔÚÃÀÖÐ¹…	2023/11/13 19:54	https://news.cctv.com/2023/11/13/ARTISLV1pu0Lkprl97wWqIji231113.shtml
https://p1.img.cctvpic.com/photoworkspace/2023/11/13/2023111319013125007.jpg	¹ú¼Ê¹Û²ìØ­°¢À­²®-ÒÁË¹À¼¹ú¼Ò¹²Í¬·¢³öÍ£»ðÖ¹Õ½ÉùÒô	1043	ÎªÆÚÒ»ÌìµÄ°¢À­²®-ÒÁË¹À¼¹ú¼ÒÁìµ¼ÈËÁªºÏÌØ±ð·å»á11ÈÕÔÚÉ³ÌØ°¢À­²®Ê×¶¼ÀûÑÅµÃÂäÏÂá¡Ä»¡£»áÒéÌá³ö¶àÏîÒªÇóºÍºôÓõ£¬°üÀ¨´òÆÆ¶Ô¼ÓÉ³µØ´øµÄÎ§À§£¬Á¢¼´Ïò¸ÃµØÔËËÍ°üÀ¨È¼ÁÏÔÚÄÚµÄÈËµÀ¾ÈÔ®Îï×Ê£¬µ÷²éÒÔÉ«ÁÐÔÚ¼ÓÉ³µØ´øµÄÎ¥·¨ÐÐÎªµÈ¡£	2023/11/13 19:01	https://news.cctv.com/2023/11/13/ARTIwGQmFPd726fJVtD0O8bZ231113.shtml
https://p3.img.cctvpic.com/photoworkspace/2023/11/13/2023111318003915749.jpg	ÖÐ¹úÎïÁ÷ÎªÈ«Çò¾­¼ÃÌí¶¯ÄÜ£¨¹ú¼ÊÂÛµÀ£©	1046	Ëæ×Å¡°Ë«11¡±¹ºÎï½ÚÔÙ¶ÈÀ´ÁÙ£¬ÖÐ¹ú¸ßÐ§µÄÎïÁ÷Òý·¢ÍâÃ½¹Ø×¢¡£¾ÝÃÀ¹úÊ¯Ó¢²Æ¾­ÍøÕ¾±¨µÀ£¬ÖÐ¹úÕþ¸®ÕýÍÆ¶¯ÖÐ¹ú±ä³ÉÎïÁ÷Ç¿¹ú¡£Ëæ×ÅÖÐ¹úµçÉÌºÍ¼¼Êõ¾ÞÍ·½ø¾üÅäËÍºÍ¿ìµÝÁìÓò£¬ËüÃÇ»ò½«ÍÆ¶¯È«ÇòÎïÁ÷Òµ·¢Éú¾Þ±ä¡£	2023/11/13 18:37	https://news.cctv.com/2023/11/13/ARTIx6CH9TweleyTMPQ8Ni71231113.shtml
https://p4.img.cctvpic.com/photoworkspace/2023/11/13/2023111318282598148.jpg	Ó¢¹úÇ°Ê×Ïà¿¨Ã·Â×±»ÈÎÃüÎªÍâ½»´ó³¼	1047	11ÔÂ13ÈÕ£¬Ó¢¹úÊ×ÏàËÕÄÉ¿ËÕýÊ½ÈÎÃüÇ°Ê×Ïà¿¨Ã·Â×ÎªÍâ½»´ó³¼£¬½ÓÌæÕ²Ä·Ë¹¡¤¿ËÀ³¸¥Àû¡£2016Äê£¬Ó¢¹ú¡°ÍÑÅ·¡±¹«Í¶½á¹û½ÒÏþºó£¬Ö§³Ö¡°ÁôÅ·¡±µÄ¿¨Ã·Â×Ðû²¼´ÇÈ¥Ê×ÏàÖ°Îñ£¬²¢´ÇÈ¥±£ÊØµ³ÒéÔ±Ò»Ö°¡£	2023/11/13 18:28	https://news.cctv.com/2023/11/13/ARTIFJJyrMNFo8ZgA4ORQ2y5231113.shtml
https://p5.img.cctvpic.com/photoworkspace/2023/11/13/2023111315504169199.jpg	µÚÊ®°Ë½ìµÏ°Ýº½¿ÕÕ¹¿ªÄ» ÎüÒý³¬¹ý1400¼Ò²ÎÕ¹ÉÌ	1051	µ±µØÊ±¼ä11ÔÂ13ÈÕ10Ê±£¬ÎªÆÚ5ÌìµÄµÚÊ®°Ë½ìµÏ°Ýº½¿ÕÕ¹ÔÚ°¢ÁªÇõµÏ°ÝµÄ°¢ÀÕÂí¿ËÍ¼Ä·¹ú¼Ê»ú³¡À­¿ªá¡Ä»¡£	2023/11/13 15:51	https://news.cctv.com/2023/11/13/ARTIhb3nZudwayOcWakBnfgc231113.shtml
https://p1.img.cctvpic.com/photoworkspace/2023/11/13/2023111315284429598.jpg	½üÈýÖÜÒÔÀ´µÚÈý´Î ÃÀ·½³ÆÔÙ´Î´ò»÷ÐðÀûÑÇ¾³ÄÚÉèÊ©	1054	ÃÀ¹ú¹ú·À²¿³¤°ÂË¹Í¡12ÈÕ·¢±íÉùÃ÷³Æ£¬ÃÀ¾ü¶ÔÐðÀûÑÇ¶«²¿µÄÁ½´¦ÉèÊ©ÊµÊ©¡°¾«È·´ò»÷¡±£¬°üÀ¨Ò»´¦ÑµÁ·ÉèÊ©ºÍÒ»¸ö°²È«ÎÝ¡£¸ù¾ÝÃÀ¹ú¹ú·À²¿µÄÏà¹ØËµ·¨£¬ÕâÐ©ÉèÊ©ÓÉÒÁÀÊÒÁË¹À¼¸ïÃüÎÀ¶Ó¼°Æä¸½Êô×éÖ¯Ê¹ÓÃ¡£¶ÔÓÚÕâÒ»Ëµ·¨£¬ÐðÀûÑÇÒÔ¼°ÒÁÀÊ¹Ù·½Ä¿Ç°ÉÐÎÞ»ØÓ¦¡£ÕâÊÇ½üÈýÖÜÒÔÀ´£¬ÃÀ¾üµÚÈý´Î¶ÔÐð¾³ÄÚÉèÊ©·¢ÆðÀàËÆ´ò»÷¡£	2023/11/13 15:31	https://news.cctv.com/2023/11/13/ARTIA53xVukIccGmZVhPd8XS231113.shtml
https://p3.img.cctvpic.com/photoworkspace/2023/11/13/2023111314240922995.jpg	²£ÀûÎ¬ÑÇ¶àÆð´ó»ðÐÎ³É¡°»ðÁú¾í¡± ¾ÓÃñ½ô¼±ÊèÉ¢	1057	½üÈÕ£¬²£ÀûÎ¬ÑÇÊ¥¿ËÂ³Ë¹µØÇø¶«²¿·¢ÉúÊ®¼¸Æð»ðÔÖ£¬»ðÊÆÐ×ÃÍ²¢²úÉú´óÁ¿Å¨ÑÌ£¬²¿·ÖµØÇø»¹³öÏÖÁË¡°»ðÁú¾í¡±ÏÖÏó¡£´ó»ð»¹ÇÖÏ®ÁËµ±µØµÄÒ»¸ö¹ú¼Ò¹«Ô°£¬¸½½üÉçÇøµÄ¾ÓÃñ±»½ô¼±ÊèÉ¢¡£	2023/11/13 14:25	https://news.cctv.com/2023/11/13/ARTIKQVtuctj9ai6JkWJAVqP231113.shtml
https://p4.img.cctvpic.com/photoworkspace/2023/11/13/2023111314202556831.jpg	µÂ¹ú¼Æ»®2024Äê½«¶ÔÎÚ¾üÊÂÖ§³ÖÔö¼ÓÒ»±¶	1058	µÂ¹ú¹ú·À²¿³¤Æ¤Ë¹ÍÐÀïÎÚË¹µ±µØÊ±¼ä12ÈÕÐû²¼£¬µÂ¹úÔÚ2024Äê½«°Ñ¶ÔÎÚ¿ËÀ¼µÄ¾üÊÂÖ§³ÖÔö¼ÓÒ»±¶£¬´ïµ½80ÒÚÅ·Ôª¡£	2023/11/13 14:20	https://news.cctv.com/2023/11/13/ARTIBRywOKnQodvDXCSCrIEj231113.shtml
https://p1.img.cctvpic.com/photoworkspace/2023/11/13/2023111313212681375.jpg	Òâ´óÀû£º°£ÌØÄÉ»ðÉ½Åç·¢	1063	°£ÌØÄÉ»ðÉ½º£°Î3300¶àÃ×£¬ÊÇÅ·ÖÞ×î¸ß¡¢»î¶¯×îÆµ·±µÄ»ðÉ½¡£	2023/11/13 13:22	https://photo.cctv.com/2023/11/13/PHOACwmMaOjobVECiehtX2xj231113.shtml
https://p2.img.cctvpic.com/photoworkspace/2023/11/13/2023111313195221122.jpg	´óÐÜÃ¨¡°¶¡¶¡¡±Ó×áÌÌå¼ì±¨¸æ¸üÐÂ	1064	µ±µØÊ±¼ä11ÔÂ12ÈÕ£¬¶íÂÞË¹ÄªË¹¿Æ¶¯ÎïÔ°Ô°³¤·¢²¼ÁË´óÐÜÃ¨¡°¶¡¶¡¡±Ó×áÌµÄ×îÐÂÌå¼ìÇé¿ö¡£	2023/11/13 13:20	https://photo.cctv.com/2023/11/13/PHOAM12CnoK7GRXgJcdYVbpo231113.shtml
https://p3.img.cctvpic.com/photoworkspace/2023/11/13/2023111313175725846.jpg	Ó¢¹ú£º¼ÍÄîÍ£Õ½	1065	11ÔÂ11ÈÕÊÇÓ¢Áª°î¹ú¼ÒÍ£Õ½¼ÍÄîÈÕ£¬Ò²³Æ¡°ÕóÍö½«Ê¿¼ÍÄîÈÕ¡±¡£	2023/11/13 13:19	https://photo.cctv.com/2023/11/13/PHOAOllpobWYWvBefUHV0TH2231113.shtml
https://p1.img.cctvpic.com/photoworkspace/2023/11/13/2023111310183525042.jpg	·¨¹ú±±²¿½ü20ÍòÈËÃæÁÙºéË®ÍþÐ²	1069	11ÔÂ11ÈÕ£¬·¨¹ú¼ÓÀ´º£Ï¿Ê¡£¬ÊÜÔÖ×îÑÏÖØµÄÉçÇøÖ®Ò»°¢¿ËË¹¶à´¦µØÇø±»ºéË®ÑÍÃ»¡£	2023/11/13 10:20	https://photo.cctv.com/2023/11/13/PHOAxA91vaKfa0FthwTDGImL231113.shtml
https://p3.img.cctvpic.com/photoworkspace/2023/11/13/2023111310140768692.jpg	¡°Ñ©Áú2¡±ºÅº½ÐÐÍ¾ÖÐ³É¹¦¾ÈÔ®Ò»Çó¾È´¬Ö»	1070	11ÔÂ11ÈÕ£¬¿¼²ì¶Ó½«Çó¾È´¬Ö»×ªÒÆÖÁ¡°Ñ©Áú2¡±ºÅ¡£	2023/11/13 10:16	https://photo.cctv.com/2023/11/13/PHOAfP0mLBszkh6h5YdJTZcJ231113.shtml
https://p3.img.cctvpic.com/photoworkspace/2023/11/13/2023111309124693606.jpg	¡°ÐÇÖÛ¡±»òÓÚÒ»ÖÜÄÚÊÔ·É	1072	ÃÀ¹úÌ«¿ÕÌ½Ë÷¼¼Êõ¹«Ë¾10ÈÕËµ£¬¡°ÐÇÖÛ¡±»ð¼ý¼°·É´¬¼¯³ÉÏµÍ³¿ÉÄÜÔÚÒ»ÖÜÄÚÊÔ·É¡£Èç¹ûÒ»ÇÐË³Àû£¬Õâ½«ÊÇ¡°ÐÇÖÛ¡±×Ô4ÔÂÊ×´ÎÊÔ·ÉÊ§°ÜÒÔÀ´µÚ¶þ´Î¿ªÕ¹ÊÔ·É¡£	2023/11/13 9:13	https://news.cctv.com/2023/11/13/ARTItDlv5KEZOwpC65gU7IDa231113.shtml
https://p4.img.cctvpic.com/photoworkspace/2023/11/13/2023111307100061601.jpg	NASA¡°»ðÐÇ²ÉÑù·µ»Ø¡±ÈÎÎñ³É±¾ì­Éý£¬Ó°ÏìÆäËûÏîÄ¿ÍÆ½ø	1074	ÃÀ¹ú¹ú¼Òº½¿Õº½Ìì¾Ö£¨NASA£©ºÍÅ·ÖÞº½Ìì¾Ö£¨ESA£©¹²Í¬Éè¼ÆµÄ¡°»ðÐÇ²ÉÑù·µ»Ø¡±¼Æ»®ÔÚ4ÄêÇ°ÇÃ¶¨£¬¼Æ»®´Ó»ðÐÇÉÏ²É¼¯Ô¼600¿ËÑù±¾ËÍ»ØµØÇò¡£	2023/11/13 7:10	https://news.cctv.com/2023/11/13/ARTILclwI0wtVwm0j4y2nlKZ231113.shtml
https://p1.img.cctvpic.com/photoworkspace/2023/11/13/2023111307081248425.jpg	È«ÇòÁù´úÕ½»ú·¢Õ¹×´¿ö£ºÓ¢ÒâÈÕ¸ø³öÊ±¼ä±íÊÇÔÚ2035ÄêÖ®Ç°½¨Ôì³ö	1075	ÃÀ¹úÖÆÔìÉÌ½«Ê×·ÉµÄB-21³ÆÎªµÚÒ»¼ÜÁù´ú»ú¡£Áù´ú»úÊÇÊ²Ã´ÑùµÄ±ê×¼£¬Ä¿Ç°¸÷¹úÔÚÁù´ú»úµÄÑÐÖÆÓë·¢Õ¹·½Ãæ½øÕ¹ÈçºÎ£¿	2023/11/13 7:08	https://news.cctv.com/2023/11/13/ARTIv5elKCA2oDLfoKTQtWsJ231113.shtml
https://p5.img.cctvpic.com/photoworkspace/2023/11/13/2023111306593971988.jpg	ÄÜ¹»½øÐÐ¡°´©Í¸Ê½´ò»÷¡±£¿ÃÀB-21ºäÕ¨»úÊ×·É£¬´óÁ¿¼¼ÊõÏ¸½ÚÆØ¹â	1076	µ±µØÊ±¼ä11ÔÂ10ÈÕ£¬ÃÀ¹ú¿Õ¾üµÄÏÂÒ»´úºäÕ¨»úB-21Íê³ÉÊ×·É¡£¹«¿ªµÄÊÓÆµºÍÍ¼ÏñÏÔÊ¾ÁË¸Ã»ú´óÁ¿Ï¸½Ú¡£	2023/11/13 7:00	https://news.cctv.com/2023/11/13/ARTICrsyUZs3TxnilFrbnaeF231113.shtml
https://p4.img.cctvpic.com/photoworkspace/2023/11/13/2023111306582051915.jpg	²©À×Àû³Æ¡°ÎÚ¿ËÀ¼Õ½Ê¤¶íÂÞË¹µÄÇ°¾°²»ÊÇÁ¢¸Í¼ûÓ°¡±£¬Ôú¹þÂÞÍÞ»ØÓ¦	1077	¡°ÎÚ¿ËÀ¼Õ½Ê¤¶íÂÞË¹µÄÇ°¾°²»ÊÇÁ¢¸Í¼ûÓ°µÄ¡£¡±¾ÝÎÚ¿ËÀ¼¡¶»ù¸¨¶ÀÁ¢±¨¡·12ÈÕ±¨µÀ£¬Å·ÃËÍâ½»Óë°²È«Õþ²ß¸ß¼¶´ú±í²©À×Àûµ±µØÊ±¼ä11ÈÕÔÚÅ·ÖÞÉç»áµ³´ú±í´ó»áÉÏ±íÊ¾£¬²»ÒªÆÚ´ýÎÚ¿ËÀ¼ÔÚ¶ÌÊ±¼äÄÚ»ñÊ¤¡£	2023/11/13 6:58	https://news.cctv.com/2023/11/13/ARTIRDuwZ6M0FWWTdNs6RtZL231113.shtml
https://p3.img.cctvpic.com/photoworkspace/2023/11/13/2023111306571290523.jpg	ÉÌÒµ´óºà±³¾ÞÕ®³öÌÓ£¡Ó¡Ã½£ºÓ¡¶ÈÀÏÀµÇ·¿îÃ¿ÌìÒÔ³¬Ê®ÒÚÂ¬±ÈËÙ¶ÈÔö¼Ó	1078	ÔÚÓ¡¶È£¬ÓÐÕâÑùÒ»Èº¡°¶ñÒâÍÏÇ·Õß¡±£¬ËûÃÇËäÈ»ÓÐ¾­¼Ã³¥»¹ÄÜÁ¦£¬µ«È´¹ÊÒâ²»³¥»¹ËùÇ·´û¿î¡£¾ÝÐÂ¼ÓÆÂ¡¶º£Ï¿Ê±±¨¡·12ÈÕ±¨µÀ£¬Ó¡¶ÈÀ´×Ô¶ñÒâÍÏÇ·ÕßµÄÎ´³¥ÒøÐÐ´û¿îÒÑ´´ÐÂ¸ß£¬ÕâÒýÆðÓ¡¶ÈÈË¶Ô¹úÄÚÕþÖÎ¸ÉÔ¤ºÍ¼à¶½¸¯°ÜÓÐÐ§ÐÔµÄÖÊÒÉ¡£	2023/11/13 6:57	https://news.cctv.com/2023/11/13/ARTICNi1Z1FTB9Epu5YrlnYI231113.shtml
https://p3.img.cctvpic.com/photoworkspace/2023/11/13/2023111300283013901.jpg	¹ú¼ÊÈñÆÀØ­ÊÂÔÚÈËÎª ÖÐÃÀÔªÊ×¾É½ðÉ½»áÎîÖµµÃÆÚ´ý	1080	ÖÐÃÀ½üÆÚÒ»ÏµÁÐ½»Íù¶Ô»°£¬·¢³öÁËÎÈ¶¨Ë«±ß¹ØÏµµÄ»ý¼«ÐÅºÅ£¬Ò²ÎªÖÐÃÀÔªÊ×ÏÂÖÜµÄ¾É½ðÉ½»áÎî´òÏÂ»ù´¡¡£	2023/11/13 0:29	https://news.cctv.com/2023/11/13/ARTIzMdYgC7Y3lbSttQRoL5a231113.shtml
https://p1.img.cctvpic.com/photoworkspace/2023/11/12/2023111222005447416.jpg	¡°ÐÇ½¢¡±»òÓÚÒ»ÖÜÄÚ¿ªÕ¹µÚ¶þ´ÎÊÔ·É	1081	µ±µØÊ±¼ä10ÈÕ£¬ÃÀ¹úÌ«¿ÕÌ½Ë÷¼¼Êõ¹«Ë¾Ëµ£¬¡°ÐÇ½¢¡±»ð¼ý¼°·É´¬¼¯³ÉÏµÍ³¿ÉÄÜÔÚÒ»ÖÜÄÚÊÔ·É¡£Èç¹ûÒ»ÇÐË³Àû£¬Õâ½«ÊÇ¡°ÐÇ½¢¡±×Ô4ÔÂÊ×´ÎÊÔ·ÉÊ§°ÜÒÔÀ´µÚ¶þ´Î¿ªÕ¹ÊÔ·É¡£	2023/11/13 0:10	https://news.cctv.com/2023/11/13/ARTIAjo7HIJIXL21BtOoaxQp231112.shtml
https://p4.img.cctvpic.com/photoworkspace/2023/11/12/2023111223005037425.jpg	°ÍÀÕË¹Ì¹·½Ãæ³Æ¼ÓÉ³µØ´øÍøÂçºÍÍ¨ÐÅ·þÎñ½«ÓÚ16ÈÕÍêÈ«Í£Ö¹	1082	µ±µØÊ±¼ä11ÔÂ12ÈÕ£¬°ÍÀÕË¹Ì¹µçÊÓÌ¨Ô®Òý°ÍÀÕË¹Ì¹Í¨ÐÅºÍÐÅÏ¢¼¼Êõ²¿²¿³¤µÄ»°±¨µÀ³Æ£¬ÓÉÓÚÈ¼ÁÏ¼´½«ºÄ¾¡£¬¼ÓÉ³µØ´øµÄÍøÂçºÍÍ¨ÐÅ·þÎñ½«ÔÚ16ÈÕÍêÈ«Í£Ö¹¡£	2023/11/13 0:03	https://news.cctv.com/2023/11/13/ARTItGG44ZhjIjICnfXta3a9231112.shtml
https://p3.img.cctvpic.com/photoworkspace/2023/11/12/2023111220531580473.jpg	¶íÆø×Ü²Ã£ºÅ·ÃË¹ú¼ÒÈÔÔÚ¹ºÂò¶íÂÞË¹ÌìÈ»Æø	1083	¶íÂÞË¹ÌìÈ»Æø¹¤Òµ¹É·Ý¹«Ë¾£¨¶íÆø£©×Ü²ÃÃ×ÀÕ½üÈÕÔÚ½ÓÊÜ¶íÂÞË¹-1ÆµµÀ²É·ÃÊ±±íÊ¾£¬Ò»Ð©Ôø¼á³Æ½«Í£Ö¹¹ºÂò¶íÂÞË¹ÌìÈ»ÆøµÄÅ·ÃË¹ú¼Ò£¬ÈÔÔÚ´Ó¶íÂÞË¹¹ºÂòÌìÈ»Æø¡£×÷Îª»ØÓ¦£¬¶íÂÞË¹°ä·¢ÌìÈ»ÆøÂ¬²¼½áËã·¨Áî£¬ÒªÇó·ÇÓÑºÃ¹ú¼ÒÓÃÂ¬²¼Ö§¸¶ÌìÈ»Æø·ÑÓÃ¡£	2023/11/12 20:53	https://news.cctv.com/2023/11/12/ARTIkOp2cVHIlKZpQpnNijET231112.shtml
https://p2.img.cctvpic.com/photoworkspace/2023/11/12/2023111220513094221.jpg	¡°Ñ©Áú2¡±ºÅº½ÐÐÍ¾ÖÐ³É¹¦¾ÈÔ®Ò»Çó¾È´¬Ö»	1084	¿¼²ì¶Ó¸±Áì¶ÓÎº¸£º£±íÊ¾£¬°´ÕÕ¹ú¼Êº£ÊÂ·¨¹æ²ÉÈ¡Ïà¹Ø´ëÊ©£¬¿¼²ì¶Ó·¢ÑïÈËµÀÖ÷Òå¾«Éñ£¬³É¹¦½«Çó¾È´¬Ö»ºÍÈËÔ±ÒÆ½»µ±µØ½ÓÓ¦´¬Ö»¡£	2023/11/12 20:52	https://news.cctv.com/2023/11/12/ARTI87RbNaX3VLL3TjCQhjNi231112.shtml
https://p2.img.cctvpic.com/photoworkspace/2023/11/12/2023111220291295052.png	ÖúÁ¦ÍÆ¶¯¹¹½¨¿ª·ÅÐÍÊÀ½ç¾­¼Ã ÈÃºÏ×÷¹²Ó®»Ý¼°ÊÀ½ç¡ª¡ª¹ú¼ÊÈËÊ¿»ý¼«ÆÀ¼ÛµÚÁù½ìÖÐ¹ú¹ú¼Ê½ø¿Ú²©ÀÀ»á	1085	¹ú¼ÊÈËÊ¿»ý¼«ÆÀ¼ÛµÚÁù½ìÖÐ¹ú¹ú¼Ê½ø¿Ú²©ÀÀ»á£¬±íÊ¾½ø²©»áÒÑ³ÉÎªÈ«Çò¹²ÏíµÄ¹ú¼Ê¹«¹²²úÆ·£¬²»¶ÏÎªÊÀ½çÌá¹©ÐÂ»úÓö£¬ÎªÍÆ¶¯¹¹½¨¿ª·ÅÐÍÊÀ½ç¾­¼Ã×÷³ö»ý¼«¹±Ï×¡£	2023/11/12 20:36	https://news.cctv.com/2023/11/12/ARTIEALId7dOJeahAoWXfLai231112.shtml
https://p3.img.cctvpic.com/photoworkspace/2023/11/12/2023111219454120373.jpg	ÐÂ»ªÊ±ÆÀ£ºµØÇòÈÝµÃÏÂÖÐÃÀ¸÷×Ô·¢Õ¹¡¢¹²Í¬·±ÈÙ¡ª¡ªÍÆ¶¯ÖÐÃÀ¹ØÏµ»Ø¹éÕý¹ìÏµÁÐÆÀÂÛÖ®ËÄ	1086	Ó¦ÃÀ¹ú×ÜÍ³°ÝµÇÑûÇë£¬¹ú¼ÒÖ÷Ï¯Ï°½üÆ½½«ÓÚ11ÔÂ14ÈÕÖÁ17ÈÕ¸°ÃÀ¹ú¾É½ðÉ½¾ÙÐÐÖÐÃÀÔªÊ×»áÎî£¬Í¬Ê±Ó¦Ñû³öÏ¯ÑÇÌ«¾­ºÏ×éÖ¯µÚÈýÊ®´ÎÁìµ¼ÈË·ÇÕýÊ½»áÒé¡£Á½¹úÔªÊ×½«¾ÍÊÂ¹ØÖÐÃÀ¹ØÏµµÄÕ½ÂÔÐÔ¡¢È«¾ÖÐÔ¡¢·½ÏòÐÔÎÊÌâ£¬ÒÔ¼°ÊÂ¹ØÊÀ½çºÍÆ½Óë·¢Õ¹µÄÖØ´óÎÊÌâÉîÈë¹µÍ¨¡£ÔªÊ×Íâ½»ÊÇÖÐÃÀ¹ØÏµµÄ¡°Ö¸ÄÏÕë¡±ºÍ¡°¶¨ÅÌÐÇ¡±£¬ÖÐÃÀ¸÷½çºÍ¹ú¼ÊÉç»áÒ²Òò´Ë¶ÔÕâ´Î¾É½ðÉ½»áÎî±¶¼ÓÆÚ´ý£¬ÆÚ´ýÖÐÃÀ¹ØÏµÔÚÔªÊ×Íâ½»Õ½ÂÔÒýÁìÏÂ¾¡¿ì»Øµ½½¡¿µÎÈ¶¨·¢Õ¹µÄÕý¹ì¡£	2023/11/12 19:52	https://news.cctv.com/2023/11/12/ARTIe4hnQ65127B6DJfu9EC1231112.shtml
https://p5.img.cctvpic.com/photoworkspace/2023/11/12/2023111218342643907.jpg	ÊÀ½ç»¥ÁªÍø´ó»áÊ×ÅúÈ«ÇòÇàÄêÁì¾üÕß¸°Õã¿ªÕ¹µ÷ÑÐ	1088	11ÔÂ10ÈÕÖÁ11ÈÕ£¬ÊÀ½ç»¥ÁªÍø´ó»áÊ×ÅúÈ«ÇòÇàÄêÁì¾üÕß¸°Õãµ÷ÑÐÍÅ×ß½øÎÚÕò¡¢°²¼ª¡¢º¼ÖÝµÈµØ£¬ÔÚ¸ÐÊÜ¹ÅÕòÌØÉ«ÎÄ»¯¡¢Ïç´åÊý×Ö½¨Éè¡¢³ÇÊÐ¸ßËÙ·¢Õ¹ÖÐ£¬ÕÒÑ°»¥ÁªÍøÇ¶ÈëÉú»îµÄÊµ¼ùÃÜÂë¡£	2023/11/12 18:42	https://news.cctv.com/2023/11/12/ARTIPwFiZryZE52HDZwlnKMT231112.shtml
https://p3.img.cctvpic.com/photoworkspace/2023/11/12/2023111218215517180.jpg	Ã½Ìå±¨µÀ£º½ø²©»áÌáÉýÖÐ¹úÊÐ³¡ÎüÒýÁ¦	1091	¾ÝËþË¹Éç11ÔÂ10ÈÕ±¨µÀ£¬¾Ý¶íÂÞË¹³ö¿ÚÖÐÐÄ·¢²¼µÄÐÂÎÅ¸å£¬ÔÚµÚÁù½ìÖÐ¹ú¹ú¼Ê½ø¿Ú²©ÀÀ»á£¨½ø²©»á£©ÉÏ£¬¶íÂÞË¹ÆóÒµ¾ÍÌá¹©101ÒÚÂ¬²¼£¨1Â¬²¼Ô¼ºÏ0.079ÔªÈËÃñ±Ò¡ª¡ª±¾Íø×¢£©µÄ²úÆ·ÓëÖÐ¹ú»ï°é´ï³É³õ²½Ð­Òé¡£¶í³ö¿ÚÖÐÐÄÊÇ½ø²©»á¶íÂÞË¹¹ú¼ÒÕ¹ÇøµÄ×éÖ¯·½¡£	2023/11/12 18:41	https://news.cctv.com/2023/11/12/ARTI1xttmiB5eBLWgektcXXK231112.shtml
https://p2.img.cctvpic.com/photoworkspace/2023/11/12/2023111217243166401.png	ÈÕ±¾·ÀÎÀÊ¡£º½«ÌáÇ°²¿Êð¸ÄÁ¼ÐÍ12Ê½°¶½¢µ¼µ¯	1093	ÈÕ±¾¹ú²ú¸ÄÁ¼ÐÍ12Ê½°¶½¢µ¼µ¯Ô­¼Æ»®ÓÚ2026Äê²¿Êð£¬ÈÕ±¾·ÀÎÀÊ¡ÈÕÇ°±íÊ¾£¬½«°Ñ²¿ÊðÊ±¼äÌáÇ°¡£12Ê½°¶½¢µ¼µ¯ÊÇÈÕ±¾×ÔÐÐÑÐ·¢µÄ³µÔØ·´½¢µ¼µ¯£¬Éä³Ì200¹«Àï×óÓÒ£¬ÈÕ±¾¼Æ»®ÓÚ2026ÄêÍÆ³ö»ùÓÚ12Ê½·´½¢µ¼µ¯µÄ¸Ä½øÐÍµ¼µ¯£¬Éä³ÌÔ¤¼Æ½«¿É´ï1000¹«Àï¡£	2023/11/12 17:24	https://news.cctv.com/2023/11/12/ARTIpWbdkzxhAvY2pduIZKZw231112.shtml
https://p4.img.cctvpic.com/photoworkspace/2023/11/12/2023111216263713871.jpg	¡°ÐÇ½¢¡±»òÓÚÒ»ÖÜÄÚ¿ªÕ¹µÚ¶þ´ÎÊÔ·É	1096	µ±µØÊ±¼ä10ÈÕ£¬ÃÀ¹úÌ«¿ÕÌ½Ë÷¼¼Êõ¹«Ë¾Ëµ£¬¡°ÐÇ½¢¡±»ð¼ý¼°·É´¬¼¯³ÉÏµÍ³¿ÉÄÜÔÚÒ»ÖÜÄÚÊÔ·É¡£¡÷µ±µØÊ±¼ä4ÔÂ22ÈÕ£¬Ò»ÃûÃñÖÚ×ß¹ý²©¿¨Ææ¿¨·¢Éä»ùµØµÄ·¢ÉäÌ¨£¬¡°ÐÇ½¢¡±20ÈÕÔÚÕâÀïÊ×´ÎÊÔ·É£¬»ð¼ýÉý¿Õ²»¾Ãºó±¬Õ¨¡£	2023/11/12 16:27	https://news.cctv.com/2023/11/12/ARTIf0cunddkEGnChysWlu9e231112.shtml
https://p1.img.cctvpic.com/photoworkspace/2023/11/12/2023111215263810537.jpg	Ó¢¹úÂ×¶Ø£ºÊýÊ®ÍòÃñÖÚÓÎÐÐÉùÔ®°ÍÀÕË¹Ì¹	1097	11ÔÂ11ÈÕ£¬ÊýÊ®ÍòÃñÖÚÔÚÓ¢¹úÂ×¶Ø²Î¼ÓÉùÔ®°ÍÀÕË¹Ì¹µÄÓÎÐÐ¼¯»á£¬ºôÓõ¾¡¿ìÊµÏÖ¼ÓÉ³Í£»ð¡£	2023/11/12 15:27	https://photo.cctv.com/2023/11/12/PHOA16mPAsG31x7n4dFKv9PR231112.shtml
https://p2.img.cctvpic.com/photoworkspace/2023/11/12/2023111215063096692.jpg	Ó¡¶ÈÍ¬Ê±µãÁÁ220ÓàÍòÕµÓÍµÆ Ë¢ÐÂÊÀ½ç¼ÍÂ¼	1098	11ÔÂ11ÈÕ£¬Ó¡¶È°¢Ô¼ÌáÑÇµãÁÁ220¶àÍòÕµÓÍµÆ£¬´´ÔìÁËÒ»ÏîÐÂµÄ¼ªÄáË¹ÊÀ½ç¼ÍÂ¼¡£	2023/11/12 15:07	https://photo.cctv.com/2023/11/12/PHOANyOtpfWf40XAfgORb6mz231112.shtml
https://p2.img.cctvpic.com/photoworkspace/2023/11/12/2023111215030713056.jpg	¡°Ë«Ê®Ò»¡±¹ºÎï½ÚÔÚÓ¡¶ÈÄáÎ÷ÑÇ³ÉÎª³±Á÷	1099	½üÄêÀ´£¬ÖÐ¹úµÄ¡°Ë«Ê®Ò»¡±¹ºÎï½Ú×ßÏò¹ú¼Ê£¬ÔÚÓ¡¶ÈÄáÎ÷ÑÇÒ²Öð½¥³ÉÎª³±Á÷¡£	2023/11/12 15:04	https://photo.cctv.com/2023/11/12/PHOAsXBYq7MeY7HyN0Hgv6Ag231112.shtml
https://p4.img.cctvpic.com/photoworkspace/2023/11/12/2023111215020132247.jpg	·¨¹ú¼ÍÄîÒ»Õ½Í£Õ½ÈÕ ¿­ÐýÃÅ±»µãÁÁ	1100	11ÔÂ11ÈÕ£¬·¨¹ú°ÍÀè¾ÙÐÐÒ»Õ½Í£Õ½ÈÕ¼ÍÄî»î¶¯£¬¿­ÐýÃÅÔÚµÆ¹â±íÑÝÖÐ±»ÕÕÁÁ¡£	2023/11/12 15:02	https://photo.cctv.com/2023/11/12/PHOAcY93rzCnMnwsL9IUbNPg231112.shtml
https://p4.img.cctvpic.com/photoworkspace/2023/11/12/2023111214274989860.jpg	ÃÀ¹úÒ»¾ü»úÔÚµØÖÐº£¶«²¿×¹»Ù ¡°Î´·¢ÏÖµÐ¶Ô»î¶¯¼£Ïó¡±	1101	¾ÝÃÀ¹úÓÐÏßµçÊÓÐÂÎÅÍø(CNN)±¨µÀ£¬ÃÀ¹úÅ·ÖÞË¾Áî²¿µ±µØÊ±¼ä11ÈÕ±íÊ¾£¬Ò»¼ÜÃÀ¹ú¾üÓÃ·É»úÔÚµØÖÐº£¶«²¿×¹»Ù¡£¸ÃË¾Áî²¿Ò²Ã»ÓÐÍ¸Â¶×¹ÂäµÄ·É»úÐÍºÅ¡¢ÊÇ·ñÓÐÈËÔ±ÉËÍöÒÔ¼°»ú×éÈËÔ±×´¿ö£¬¡°³öÓÚ¶ÔÊÜÓ°Ïì¼ÒÍ¥µÄ×ðÖØ£¬ÎÒÃÇÄ¿Ç°²»»áÍ¸Â¶ÓÐ¹ØÉæÊÂÈËÔ±µÄ½øÒ»²½ÐÅÏ¢¡£	2023/11/12 14:28	https://news.cctv.com/2023/11/12/ARTIDJOjzTjRy40L5tvZkELI231112.shtml
https://p5.img.cctvpic.com/photoworkspace/2023/11/12/2023111214260265648.jpg	ÈÕ±¾Ãñ¼ä×éÖ¯¾ÙÐÐ¼¯»áÒªÇó·µ»¹ÖÐ¹ú±»ÂÓ¶áÎÄÎï	1102	ÓÉÈÕ±¾ÓÐÊ¶Ö®Ê¿×é³ÉµÄ¡°ÖÐ¹úÎÄÎï·µ»¹ÔË¶¯ÍÆ½ø»á¡±11ÈÕÔÚ¶«¾©×éÖ¯¼¯»á£¬ÒªÇóÈÕ±¾Õþ¸®·µ»¹Õ½ÕùÆÚ¼ä´ÓÖÐ¹úÂÓ¶áµÄÎÄÎï¡£11ÔÂ11ÈÕ£¬¡°ÖÐ¹úÎÄÎï·µ»¹ÔË¶¯ÍÆ½ø»á¡±ÔÚ¶«¾©×éÖ¯¼¯»á£¬ÒªÇóÈÕ±¾Õþ¸®·µ»¹Õ½ÕùÆÚ¼ä´ÓÖÐ¹úÂÓ¶áµÄÎÄÎï¡£	2023/11/12 14:26	https://news.cctv.com/2023/11/12/ARTIgGEtj2tmbYdHoqdnnfar231112.shtml
https://p2.img.cctvpic.com/photoworkspace/2023/11/12/2023111212480487642.jpg	±±Ô¼£º½«¼ÌÐøÏòÎÚ¿ËÀ¼Ìá¹©¾üÊÂÖ§³Ö	1104	±±Ô¼ÃØÊé³¤Ë¹ÍÐ¶ûëø±´¸ñµ±µØÊ±¼ä11ÔÂ10ÈÕ±íÊ¾£¬Èç¹û¶íÂÞË¹ÔÚ¶íÎÚ³åÍ»ÖÐ»ñÊ¤½«Ó°Ïì±±Ô¼µÄ°²È«¡£¶Ô´Ë£¬¶í·½¶à´ÎÖ¸ÔðÎ÷·½¹ú¼ÒµÄÐÐÎªÊÇ¡°¹°»ð¡±£¬ÒâÔÚÀûÓÃÎÚ¿ËÀ¼¡°ºÄ¾¡¶íÂÞË¹µÄ¾üÊÂ¹¤ÒµÁ¦Á¿¡±£¬ÕâÓÐ¿ÉÄÜ¼Ó¾ç³åÍ»£¬²¢Òý·¢¡°ÎÞ·¨Ô¤¼ÆµÄºó¹û¡±¡£	2023/11/12 12:48	https://news.cctv.com/2023/11/12/ARTIxyD7P701lAg1uzzJLVfX231112.shtml
https://p4.img.cctvpic.com/photoworkspace/2023/11/12/2023111210485112010.jpg	¼ÓÇ¿½»Á÷»¥¼ø ´Ù½øÃñÐÄÏàÍ¨£¨¾µÍ·ÀïµÄ¹²½¨¡°Ò»´øÒ»Â·¡±£©	1108	¹ÅË¿³ñÖ®Â·ÃàØ¨ÍòÀï£¬ÑÓÐøÇ§Äê£¬Á¬½Ó¶«Î÷·½£¬¼ûÖ¤ÁËÈËÀàÎÄÃ÷½»Á÷»¥¼øµÄ¹ÊÊÂ¡£Èç½ñ£¬¹²½¨¡°Ò»´øÒ»Â·¡±ÎÈ²½ÍÆ½ø£¬ÖÐ¹ú»ý¼«Í¬¸÷·½ÍÆ¶¯ÎÄ»¯¡¢¿Æ¼¼µÈÁìÓòºÏ×÷£¬²»¶ÏÔö½øÈËÎÄ½»Á÷¡¢ÎÄ»¯½»ÈÚºÍÃñÐÄÏàÍ¨£¬Îª¹¹½¨ÈËÀàÃüÔË¹²Í¬Ìåº»ÊµÈËÎÄ»ù´¡¡£	2023/11/12 11:03	https://news.cctv.com/2023/11/12/ARTI6bsyQZEL2L21mhEscTRw231112.shtml
https://p3.img.cctvpic.com/photoworkspace/2023/11/12/2023111210311890864.jpg	¼ÓÉ³£ºÃñÖÚ±»ÆÈÏòÄÏ³·Àë	1111	Ëæ×ÅÒÔ¾üÓë¹þÂíË¹¼¤ÁÒ½»»ð£¬´óÅú¾Ó×¡ÔÚ¼ÓÉ³µØ´ø±±²¿µÄÃñÖÚ±»ÆÈÏòÄÏ³·Àë¡£	2023/11/12 10:32	https://photo.cctv.com/2023/11/12/PHOAVRMgRhNY62rco25mvWbF231112.shtml
https://p5.img.cctvpic.com/photoworkspace/2023/11/12/2023111210283947565.jpg	º«¹ú¸ß¿¼ÔÚ¼´ ¼Ò³¤Îª¿¼ÉúÖò¹âÆí¸£	1112	11ÔÂ11ÈÕ£¬º«¹úÊ×¶û£¬½­ÄÏÇø·î¶÷ËÂ¾ÙÐÐÁËÆí¸£Öò¹â»î¶¯£¬Ñ§Éú¼Ò³¤Îª¸ß¿¼Æí¸£¡£	2023/11/12 10:29	https://photo.cctv.com/2023/11/12/PHOAFmQxaBRDvWcfQwa4JUDI231112.shtml
https://p2.img.cctvpic.com/photoworkspace/2023/11/12/2023111210264082601.jpg	ÑÇÌ«¾­ºÏ×éÖ¯µÚÈýÊ®´ÎÁìµ¼ÈË·ÇÕýÊ½»áÒé½«¾ÙÐÐ °²±£´ëÊ©Éý¼¶	1113	ÑÇÌ«¾­ºÏ×éÖ¯µÚÈýÊ®´ÎÁìµ¼ÈË·ÇÕýÊ½»áÒé½«ÔÚÃÀ¹ú¾É½ðÉ½¾ÙÐÐ¡£	2023/11/12 10:27	https://photo.cctv.com/2023/11/12/PHOANhMpnWht5idrGcfIB6Yp231112.shtml
https://p4.img.cctvpic.com/photoworkspace/2023/11/12/2023111210214177448.png	ÍâÃ½£ºÔ¼30ÍòÈËÔÚÂ×¶Ø²Î¼ÓÖ§³Ö°ÍÀÕË¹Ì¹ÓÎÐÐ£¬Ó¢Ê×ÏàÇ´Ôð¡°Ç×¹þÂíË¹Õß¡±	1114	¾ÝÃÀ¹úÓÐÏßµçÊÓÐÂÎÅÍø£¨CNN£©¡¢Ó¢¹ú¡¶ÎÀ±¨¡·µÈÍâÃ½±¨µÀ£¬Ó¢¹úÊ×¶¼Â×¶Øµ±µØÊ±¼äÖÜÁù£¨11ÈÕ£©¾ÙÐÐÖ§³Ö°ÍÀÕË¹Ì¹µÄ´ó¹æÄ£Ê¾Íþ»î¶¯¡£¹ØÓÚ´Ë´ÎÔÚÂ×¶Ø¿¹Òé»î¶¯µÄ¹æÄ££¬¡¶ÎÀ±¨¡·¾ßÌå³Æ£¬Ó¢¹úÄÚ¸ó´ó³¼Âõ¿Ë¶û¡¤¸ê·òµ±ÌìÒ»¶ÈÔÚÂ×¶ØÎ¬¶àÀûÑÇ³µÕ¾±»Ç×°ÍÀÕË¹Ì¹¿¹ÒéÕß¡°Î§¹¥¡±¡£	2023/11/12 10:25	https://news.cctv.com/2023/11/12/ARTIOMhchbIaFYP26A6tGUFW231112.shtml
https://p3.img.cctvpic.com/photoworkspace/2023/11/12/2023111209555491222.jpg	ÊÀÎÀ×éÖ¯³ÆÓë¼ÓÉ³µØ´øÏ£·¨Ò½ÔºÊ§È¥ÁªÏµ	1117	ÊÀ½çÎÀÉú×éÖ¯×Ü¸ÉÊÂÌ·µÂÈû12ÈÕ·¢±íÉùÃ÷³Æ£¬ÊÀÎÀ×éÖ¯Óë¼ÓÉ³µØ´øÏ£·¨Ò½ÔºÊ§È¥ÁªÏµ£¬¶Ô´Ë¡°Éî¸Ðµ£ÓÇºÍ¿Ö¾å¡±¡£	2023/11/12 9:56	https://news.cctv.com/2023/11/12/ARTImo6KEXcEiiPWKDAng7B1231112.shtml
https://p4.img.cctvpic.com/photoworkspace/2023/11/12/2023111209364999211.jpg	°¢À­²®-ÒÁË¹À¼¹ú¼ÒÁìµ¼ÈËÌØ±ð·å»áÒªÇó´òÆÆ¶Ô¼ÓÉ³µØ´øµÄÎ§À§	1119	°¢À­²®-ÒÁË¹À¼¹ú¼ÒÁìµ¼ÈËÁªºÏÌØ±ð·å»á11ÈÕÔÚÉ³ÌØ°¢À­²®Ê×¶¼ÀûÑÅµÃ¾ÙÐÐ¡£»áÒéÒªÇó´òÆÆ¶Ô¼ÓÉ³µØ´øµÄÎ§À§²¢Á¢¼´Ïò¸ÃµØÔËËÍ°üÀ¨È¼ÁÏÔÚÄÚµÄÈËµÀ¾ÈÔ®Îï×Ê¡£	2023/11/12 9:37	https://news.cctv.com/2023/11/12/ARTIUFHvgZYPi20jwyxOTsEW231112.shtml
https://p2.img.cctvpic.com/photoworkspace/2023/11/12/2023111207185282757.jpg	ÎÚ¿ËÀ¼×ÜÍ³ÔóÁ¬Ë¹»ùÓë²¨À¼×ÜÍ³¶Å´ïÊÓÆµÍ¨»°	1120	ÎÚ¿ËÀ¼¹ú¼ÒÍ¨Ñ¶Éç11ÈÕ±¨µÀ³Æ£¬ÎÚ¿ËÀ¼×ÜÍ³ÔóÁ¬Ë¹»ùµ±ÌìÓë²¨À¼×ÜÍ³¶Å´ï½øÐÐÁËÊÓÆµÍ¨»°¡£	2023/11/12 7:19	https://news.cctv.com/2023/11/12/ARTIFMu4mEivUMnniyptmzQr231112.shtml
https://p5.img.cctvpic.com/photoworkspace/2023/11/12/2023111200434613837.jpg	ÃÀ¹úÐÂÐÍºäÕ¨»úB-21Ê×´ÎÊÔ·É	1121	ÃÀ¹ú¿Õ¾üÐÂÒ»´úºäÕ¨»úB-21ÓÚ10ÈÕÊ×´ÎÊÔ·É£¬¾àÀëËüÊ×´Î¹«¿ªÁÁÏà½«½üÒ»Äê¡£	2023/11/12 0:44	https://news.cctv.com/2023/11/12/ARTIykRg5M1bzwkJZ64KE226231112.shtml
https://p3.img.cctvpic.com/photoworkspace/2023/11/11/2023111116373488195.jpg	¡°Ò»´øÒ»Â·¡±³«ÒéÂõÈëÐÂÊ®Äê£ºÑØ×ÅÕýÈ·µÀÂ·ÔÙ´´»Ô»Í	1129	¹ýÈ¥Ê®ÄêÀ´£¬ÖÐ¹úÓëÆäËûÏà¹Ø¹ú¼ÒÔÚ¹²½¨¡°Ò»´øÒ»Â·¡±µÄ¹ý³ÌÖÐ»ýÀÛÁË±¦¹óµÄ¾­Ñé½ÌÑµ¡£Ò»·½Ãæ£¬¸Ã³«Òé´Ù½øÁË·¢Õ¹ÖÐ¹ú¼ÒµÄ¾­¼ÃÔö³¤£¬Ò²¸øÖÐ¹úÆóÒµÌá¹©ÁË¸ü¶à×ßÏòº£ÍâµÄ»ú»á£»ÁíÒ»·½Ãæ£¬Ò»Ð©¡°Ò»´øÒ»Â·¡±ÏîÄ¿Ò²´øÀ´ÁËÆøºò±ä»¯¡¢ÉúÎï¶àÑùÐÔÒÔ¼°Õ®ÎñµÈÎÊÌâ¡£ÖÐ¹úºÍ¡°Ò»´øÒ»Â·¡±ÑØÏß¹ú¼ÒÓ¦Ð¯ÊÖÅ¬Á¦£¬½«ºÏ×÷Ð§Òæ×î´ó»¯£¬·çÏÕ×îÐ¡»¯£¬Á¦ÕùÔÚÏÂ¸öÊ®ÄêÔÙ´´¼Ñ¼¨¡£	2023/11/11 16:37	https://news.cctv.com/2023/11/11/ARTIAjWHkPhN3ZSNxyJadv24231111.shtml
https://p1.img.cctvpic.com/photoworkspace/2023/11/11/2023111115572365127.jpg	ÒÔÃ½£º2024ÄêÅ·ÖÞ±­Ô¤Ñ¡ÈüÒÔÉ«ÁÐ½«Ó­Õ½¿ÆË÷ÎÖ¶Ó£¬Ö÷°ìµØ¾¯·½ÑÏÕóÒÔ´ý	1134	ÒÔÉ«ÁÐ¶Ó½«ÓÚµ±µØÊ±¼ä11ÔÂ12ÈÕ¾ÙÐÐµÄ2024ÄêÅ·ÖÞ±­Ô¤Ñ¡ÈüÐ¡×éÈüÖÐÓ­Õ½¿ÆË÷ÎÖ¶Ó£¬ÕâÊÇ×Ô10ÔÂ7ÈÕ±¾ÂÖ°ÍÒÔ³åÍ»±¬·¢ÒÔÀ´£¬ÒÔÉ«ÁÐ×ãÇò¶ÓÊ×´Î²Î¼Ó¹ú¼Ê±ÈÈü¡£±¨µÀËµ£¬¿ÆË÷ÎÖµØÇøÊ×¸®ÆÕÀïÊ²µÙÄÉµÄ¾¯·½´¦ÓÚ½ä±¸É­ÑÏµÄ×´Ì¬¡£	2023/11/11 15:57	https://news.cctv.com/2023/11/11/ARTIiNp7EKYqsgyxTZuBaoPe231111.shtml
https://p1.img.cctvpic.com/photoworkspace/2023/11/11/2023111115535247987.jpg	ÒÁÀÊ·ñÈÏ²ÎÓëÏ®»÷×¤ÖÐ¶«ÃÀ¾ü»ùµØ	1135	ÒÁÀÊ³£×¤ÁªºÏ¹ú´ú±í°¢Ã×¶û¡¤ÈüÒåµÂ¡¤ÒÁÀ­ÍßÄá10ÈÕËµ£¬ÒÁÀÊÃ»ÓÐ²ÎÓëÏ®»÷Î»ÓÚÖÐ¶«µØÇøµÄÃÀ¾ü»ùµØ¡£	2023/11/11 15:54	https://news.cctv.com/2023/11/11/ARTIdLJbFqUdDEesPFlhq19r231111.shtml
https://p5.img.cctvpic.com/photoworkspace/2023/11/11/2023111114425349132.jpg	Å¦Ô¼±¬·¢¿¹Òé»î¶¯£ºÓÐÈË·ÙÉÕÒÔÉ«ÁÐ¹úÆì£¬¡¶Å¦Ô¼Ê±±¨¡·´óÂ¥±»ÆÃÑÕÁÏ	1136	Êý°ÙÃû°ÍÀÕË¹Ì¹µÄÖ§³ÖÕß10ÈÕÔÚÅ¦Ô¼¾ÙÐÐÊ¾Íþ»î¶¯£¬¿¹ÒéÒÔÉ«ÁÐÔÚ¼ÓÉ³µØ´øÕë¶Ô°ÍÀÕË¹Ì¹ÒÁË¹À¼µÖ¿¹ÔË¶¯£¨¹þÂíË¹£©·¢¶¯µÄ¾üÊÂÐÐ¶¯£¬ÓÐ¿¹ÒéÕßµ±½Ö·ÙÉÕÒÔÉ«ÁÐ¹úÆì¡£	2023/11/11 14:43	https://news.cctv.com/2023/11/11/ARTISuoYZXEncX0L8iPtUWVN231111.shtml
https://p1.img.cctvpic.com/photoworkspace/2023/11/11/2023111113201770899.jpg	ÍÁ¶úÆä¼ÍÄî¹ú¸¸¿­Ä©¶ûÊÅÊÀ85ÖÜÄê	1137	ÍÁ¶úÆä10ÈÕ¾ÙÐÐ»î¶¯¼ÍÄî¹ú¸¸¿­Ä©¶ûÊÅÊÀ85ÖÜÄê¡£	2023/11/11 14:21	https://photo.cctv.com/2023/11/11/PHOAbLM7wz5cJ4M66XNHhjpF231111.shtml
https://p3.img.cctvpic.com/photoworkspace/2023/11/11/2023111113172237904.jpg	ÒÔÃ½Ìå³ÆÓë¹þÂíË¹¾Í½»»»¿ÛÑºÈËÔ±Ì¸ÅÐÈ¡µÃ½øÕ¹	1139	ÒÔÉ«ÁÐÃ½Ìå10ÈÕÍí±¨µÀËµ£¬ÒÔ·½Óë°ÍÀÕË¹Ì¹ÒÁË¹À¼µÖ¿¹ÔË¶¯£¨¹þÂíË¹£©¾Í½»»»¿ÛÑºÈËÔ±µÄÌ¸ÅÐÈ¡µÃ½øÕ¹£¬µ«Ë«·½ÉÐÎ´´ï³ÉÐ­Òé¡£ÒÔÉ«ÁÐ¹ú·À¾ü·¢ÑÔÈË¹þ¼ÓÀï10ÈÕ±íÊ¾£¬½»»»±»¿ÛÑºÈËÔ±Ì¸ÅÐ»áºÄÊ±½Ï³¤£¬Ó¦µÈ´ýÒÔÉ«ÁÐ¾ü·½·¢²¼µÄÏûÏ¢¡£	2023/11/11 13:17	https://news.cctv.com/2023/11/11/ARTIv8lFJXNRvolmazZgM4ZX231111.shtml
https://p2.img.cctvpic.com/photoworkspace/2023/11/11/2023111106443675906.jpg	µÂ¹ú×ÜÀí³ÐÅµ½«³¤ÆÚÔö¼Ó¾ü·Ñ¿ªÖ§²¢Ç¿»¯¾üÊÂÊµÁ¦	1143	µ±µØÊ±¼ä10ÈÕ£¬µÂ¹ú×ÜÀíË·¶û´Ä±íÊ¾£¬µÂ¹ú½«³¤ÆÚÔö¼Ó¾ü·ÑÍ¶Èë£¬²¢Ç¿»¯¾üÊÂÊµÁ¦£¬ÖÂÁ¦ÓÚÔÚÅ·ÖÞ°çÑÝ±±Ô¼¡°ÖÐÐÄÊàÅ¦¡±µÄ½ÇÉ«¡£	2023/11/11 6:45	https://news.cctv.com/2023/11/11/ARTIv5HW4mavct2QeX1vGuXx231111.shtml
https://p2.img.cctvpic.com/photoworkspace/2023/11/11/2023111101135567827.jpg	ÆÕ¾©ÔÙ´ÎÊÓ²ì¶íÄÏ²¿¾üÇø×Ü²¿	1145	¶íÂÞË¹×ÜÍ³ÐÂÎÅÃØÊéÅåË¹¿Æ·ò10ÈÕËµ£¬¶í×ÜÍ³ÆÕ¾©ÈÕÇ°ÊÓ²ìÁË¶íÄÏ²¿¾üÇø×Ü²¿¡£ÕâÊÇÆÕ¾©ÔÚ²»µ½Ò»¸öÔÂµÄÊ±¼äÄÚµÚ¶þ´ÎÊÓ²ì¸Ã×Ü²¿¡£	2023/11/11 1:14	https://news.cctv.com/2023/11/11/ARTIWIIxt9zquWbAxrDo7VaV231111.shtml
https://p3.img.cctvpic.com/photoworkspace/2023/11/10/2023111017222344676.jpg	ÆÕ¾©Í»·Ã¶íÄÏ²¿¾üÇø×Ü²¿ ÌýÈ¡ÌØ±ð¾üÊÂÐÐ¶¯½øÕ¹»ã±¨	1147	¶íÂÞË¹×ÜÍ³ÐÂÎÅÃØÊéÅåË¹¿Æ·òµ±µØÊ±¼ä10ÈÕ±íÊ¾£¬¶í×ÜÍ³ÆÕ¾©ÔÚ½áÊø¶Ô¹þÈø¿ËË¹Ì¹·ÃÎÊºó£¬Î´×÷Í¨ÖªÍ»È»µ½·Ã¶íÄÏ²¿¾üÇø×Ü²¿£¬²¢Óë¶í¸ß¼¶Ö¸»Ó¹Ù¾ÙÐÐ±ÕÃÅ»áÒé¡£	2023/11/10 17:22	https://news.cctv.com/2023/11/10/ARTIFKp2JrcB2tBjuhTlTP7A231110.shtml
https://p1.img.cctvpic.com/photoworkspace/2023/11/10/2023111016493375775.jpg	ÃÀ¾ü×î¸ß½«Áì£º¼ÓÉ³Æ½ÃñËÀÍöÈËÊýÉÏÉý£¬»òÖÂ¸ü¶à°ÍÀÕË¹Ì¹ÈË¼ÓÈë¹þÂíË¹	1148	ÃÀ¾ü²ÎÄ±³¤ÁªÏ¯»áÒéÖ÷Ï¯²é¶ûË¹¡¤²¼ÀÊÔÚÈÕ±¾·ÃÎÊÊ±£¬Ê×¶È¶Ôµ±Ç°°ÍÒÔ³åÍ»·¢±íÆÀÂÛ¡£ËûËµ£¬¸ü¿ìµØ½áÊøµ±Ç°Õ½¶·¿ÉÄÜÓÐÖúÓÚÏÞÖÆµ±µØÈË¼ÓÈë¹þÂíË¹Îä×°·Ö×ÓµÄÐÐÁÐ¡£²¼ÀÊËµ£¬Ëû¡°·Ç³£µ£ÐÄ¡±¼ÓÉ³Æ½ÃñËÀÍöÈËÊýµÄ³ÖÐøÉÏÉý¿ÉÄÜµ¼ÖÂ¸ü¶à°ÍÀÕË¹Ì¹ÈË×ªÏò¹þÂíË¹£¬²¢³Æ¡°ÕâÊÇÎÒÃÇ±ØÐë¹Ø×¢µÄÎÊÌâ¡±¡£	2023/11/10 16:49	https://news.cctv.com/2023/11/10/ARTIVyJKLp1ZzVBU3sPB666t231110.shtml
https://p4.img.cctvpic.com/photoworkspace/2023/11/10/2023111015461898830.jpg	°ÍÎ÷»¥ÁªÍøÖ¸µ¼Î¯Ô±»á¶­ÊÂ»á³ÉÔ±£ºÖÐ¹ú»¥ÁªÍø·¢Õ¹ÎªÊÀ½çÌá¹©±¦¹ó¾­Ñé	1152	¡°¶Ì¶ÌµÄ¼¸ÄêÄÚ£¬ÖÐ¹ú»¥ÁªÍø¼¼ÊõµÄ·¢Õ¹ËÙ¶ÈÁîÈË¾ªÌ¾£¡¡± °ÍÎ÷»¥ÁªÍøÖ¸µ¼Î¯Ô±»á¶­ÊÂ»á³ÉÔ±À­ì³¶û¡¤ÒÁÍò¸ñÀûË¹ËþÔÚÎÚÕò²Î¼ÓÊÀ½ç»¥ÁªÍø´ó»áÆÚ¼ä½ÓÊÜÁËÈËÃñÍø×¨·Ã£¬ËûÈÏÎª£¬ÖÐ¹úÔÚ½¨Á¢¿ÆÑÐ´´ÐÂ¼¤Àø»úÖÆ¡¢ÖÆ¶¨¹«¹²Õþ²ßÒÔ±£ÕÏ²¢´Ù½ø¾­¼Ã·¢Õ¹µÈ·½ÃæÎªÈ«ÊÀ½ç£¬ÌØ±ðÊÇÈ«ÇòÄÏ·½¹ú¼ÒÌá¹©ÁËÐí¶à±¦¹ó¾­Ñé¡£	2023/11/10 15:46	https://news.cctv.com/2023/11/10/ARTI328UHDqtpqPspnUoFVb2231110.shtml
https://p1.img.cctvpic.com/photoworkspace/2023/11/10/2023111010284344721.jpg	°£¶û¶à°²£ºÎ÷·½ÈíÈõµ½Á¬ºôÓõÍ£»ð¶¼×ö²»µ½£¬¸ü²»ÓÃËµÇ´ÔðÐ×ÊÖÁË	1154	ÍÁ¶úÆä×ÜÍ³°£¶û¶à°²µ±Ìì¾ÍÐÂÒ»ÂÖ°ÍÒÔ³åÍ»×÷³ö×îÐÂ±íÌ¬£¬ËûÖ¸ÔðÎ÷·½¹ú¼ÒÔÚÃæ¶Ô¼ÓÉ³Æ½ÃñËÀÍöÎÊÌâÊ±±íÏÖ¡°ÈíÈõ¡±£¬ºôÓõÄÂË¹ÁÖ¹ú¼ÒÍÅ½áÒ»ÖÂ£¬¹²Í¬·´¶ÔÒÔÉ«ÁÐµÄÐÐ¶¯¡£	2023/11/10 10:29	https://news.cctv.com/2023/11/10/ARTIWN72ISakHqYYGJiwe8vf231110.shtml
https://p5.img.cctvpic.com/photoworkspace/2023/11/10/2023111010251562127.jpg	ÒÔÃ½£ºÒÔÉ«ÁÐ×ÜÀíÈ·ÈÏÒÑÍ¬ÒâÔÚ¼ÓÉ³¡°ÔÝÊ±Í£»ð¡±£¬°ÝµÇ·¢ÎÄ»¶ºô	1156	¾Ý¡¶ÒÔÉ«ÁÐÊ±±¨¡·10ÈÕ±¨µÀ£¬ÒÔÉ«ÁÐ×ÜÀíÄÚËþÄáÑÇºúÈ·ÈÏ£¬ÒÑÍ¬ÒâÔÝÍ£ÒÔÉ«ÁÐ¹ú·À¾üÔÚ¼ÓÉ³±±²¿ÌØ¶¨ÇøÓòµÄÐÐ¶¯£¬¡°ÔÝÊ±Í£»ð¡±ÊÇÎªÁËÔÊÐíµ±µØÆ½Ãñ³·Àë¡£	2023/11/10 10:25	https://news.cctv.com/2023/11/10/ARTIFgvB9WwcLsuOHgP1hKzL231110.shtml
https://p1.img.cctvpic.com/photoworkspace/2023/11/10/2023111001323211302.jpg	ÎÚ×ÜÍ³Ç©Êð·¨ÂÉ²Ý°¸ ½«Õ½Ê±×´Ì¬ºÍ×Ü¶¯Ô±ÁîÆÚÏÞÑÓ³¤90Ìì	1160	¾ÝÎÚ¿ËÀ¼¹ú¼ÒÍ¨Ñ¶Éçµ±µØÊ±¼ä11ÔÂ9ÈÕ±¨µÀ£¬ÎÚ×ÜÍ³ÔóÁ¬Ë¹»ùÇ©ÊðÁË¹ØÓÚÑÓ³¤Õ½Ê±×´Ì¬ºÍ×Ü¶¯Ô±ÁîµÄ·¨ÂÉ²Ý°¸£¬ÎÚ¿ËÀ¼µÄÕ½Ê±×´Ì¬ºÍ×Ü¶¯Ô±ÆÚÏÞ½«´Ó2023Äê11ÔÂ16ÈÕÆðÔÙÑÓ³¤90ÌìÖÁ2024Äê2ÔÂ14ÈÕ¡£	2023/11/10 1:32	https://news.cctv.com/2023/11/10/ARTIGUGiLjjTu60tSEjCsz9y231110.shtml
https://p4.img.cctvpic.com/photoworkspace/2023/11/10/2023111000484339313.png	¡°ÎÚ¿ËÀ¼Æ£ÀÍÖ¢¡±ÂûÑÓ ºÍÆ½Êï¹âÄÑÃÙ	1162	·ÖÎöÈËÊ¿ÈÏÎª£¬µ±Ç°¶íÂÞË¹ÓëÎÚ¿ËÀ¼Ö®¼äµÄ¡°ÏûºÄÕ½¡±¡°À­¾âÕ½¡±ÈÔÔÚ³ÖÐø¡£Å·ÃÀÃ½Ìå¹ØÓÚ¡°ÎÚ¿ËÀ¼Æ£ÀÍÖ¢¡±µÄ±¨µÀÈÕ½¥Ôö¶à£¬Î÷·½ÃñÖÚ¶Ô½øÒ»²½Ô®ÎÚµÄÖ§³Ö¶ÈÏÂ½µ¡£ËäÈ»ÃÀÎ÷·½Òò°ÍÒÔ³åÍ»Ç£³¶²¿·Ö¾«Á¦£¬µ«ËüÃÇÈÔ×¼±¸¶ÔÎÚ¼ÌÐøÔ®Öú¡£µ±Ç°ÐÎÊÆÏÂ£¬¶íÎÚË«·½¾ùÓû¼ÌÐøÍÆ½ø¾üÊÂÐÐ¶¯£¬ºÍÆ½Ì¸ÅÐÒÀ¾ÉÊï¹âÄÑÃÙ¡£	2023/11/10 0:49	https://news.cctv.com/2023/11/10/ARTIcPdCJZ4fOvCN2SigsIRg231110.shtml
https://p1.img.cctvpic.com/photoworkspace/2023/11/09/2023110920412917513.jpg	ÊÜÇ¿½µÓêÓ°Ïì ·¨¹ú±±²¿½ü20ÍòÈËÃæÁÙºéË®ÍþÐ²	1163	·¨¹ú¼ÓÀ´º£Ï¿Ê¡Õþ¸®8ÈÕÍíËµ£¬ÊÜÇ¿½µÓêÓ°Ïì£¬·¨¹ú±±²¿°¢ºÓ¡¢ÀûÑÇÚ«ºÓ¡¢¿µÊ²ºÓÖÜ±ßÔ¼19.2Íò¾ÓÃñÃæÁÙºéË®ÍþÐ²¡£	2023/11/9 20:42	https://news.cctv.com/2023/11/09/ARTIoichGrx7920NE9Vjnodn231109.shtml
https://p3.img.cctvpic.com/photoworkspace/2023/11/09/2023110919462910906.jpg	ÃÀ¹úÃñÖ÷µ³Ó®µÃ¶à³¡µØ·½Ñ¡¾Ù	1164	ÃÀ¹ú°×¹¬8ÈÕ±íÊ¾£¬ÃñÖ÷µ³Ç°Ò»ÌìÓ®µÃ¶à³¡µØ·½Ñ¡¾Ù¡£	2023/11/9 19:46	https://news.cctv.com/2023/11/09/ARTI2QFe1eEqnPTpJMbuIaBp231109.shtml
https://p3.img.cctvpic.com/photoworkspace/2023/11/09/2023110919341598012.jpg	Ö§Ô®¼ÓÉ³Æ½Ãñ¹ú¼ÊÈËµÀÖ÷Òå»áÒéÔÚ·¨¹úÊ×¶¼°ÍÀè¾ÙÐÐ	1166	µ±µØÊ±¼ä11ÔÂ9ÈÕ£¬Ö§Ô®¼ÓÉ³Æ½Ãñ¹ú¼ÊÈËµÀÖ÷Òå»áÒéÔÚ·¨¹úÊ×¶¼°ÍÀè¾ÙÐÐ£¬´Ë´Î»áÒéÖ¼ÔÚÌÖÂÛÏò¼ÓÉ³µØ´øÌá¹©ÈËµÀÖ÷ÒåÔ®Öú¡£	2023/11/9 19:34	https://news.cctv.com/2023/11/09/ARTI3THMF16iWBHVBT6wSBPo231109.shtml
https://p4.img.cctvpic.com/photoworkspace/2023/11/09/2023110915093270284.jpg	³É½»¼Û³¬1.39ÒÚÃÀÔª ±Ï¼ÓË÷Ãû»­¡¶´÷ÊÖ±íµÄÅ®ÈË¡·ÔÚÅ¦Ô¼³É¹¦ÅÄÂô	1168	ÒÑ¹ÊÎ÷°àÑÀ»æ»­´óÊ¦°Í²ªÂÞ¡¤±Ï¼ÓË÷µÄ»­×÷¡¶´÷ÊÖ±íµÄÅ®ÈË¡·11ÔÂ8ÈÕÔÚÃÀ¹úÅ¦Ô¼µÄÅÄÂôÖÐ£¬ÒÔÔ¼1.393ÒÚÃÀÔª³É½»¡£¸ºÔð´Ë´ÎÅÄÂôµÄËÕ¸»±ÈÅÄÂôÐÐËµ£¬ÕâÊÇ½ñÄêÈ«ÇòÅÄÂô»áÉÏ³É½»¼Û×î¸ßµÄÒÕÊõÆ·¡£	2023/11/9 15:09	https://news.cctv.com/2023/11/09/ARTIHmtNzw3PFKyezGbU97LA231109.shtml
https://p5.img.cctvpic.com/photoworkspace/2023/11/09/2023110915070636925.jpg	ÒÔ¾ü¿ÕÏ®¼ÓÉ³µØ´øº¹ÓÈÄáË¹¶«²¿Ò»×¡Õ¬Â¥ ÖÂ6ÈËËÀÍö	1169	¾Ý°ÍÀÕË¹Ì¹Í¨Ñ¶Éç¡°Íß·¨¡±µ±µØÊ±¼ä9ÈÕ±¨µÀ£¬¼ÓÉ³µØ´øÄÏ²¿º¹ÓÈÄáË¹ÊÐÒÔ¶«µÄ°ÍÄáËÕº£À­ÕòÒ»¶°×¡Õ¬Â¥Ôâµ½ÒÔ¾ü¿ÕÏ®£¬Ôì³É6ÈËËÀÍö£¬¶àÈËÊÜÉË¡£	2023/11/9 15:07	https://news.cctv.com/2023/11/09/ARTIiemt9oF8Qutu6T1rb1Dy231109.shtml
https://p3.img.cctvpic.com/photoworkspace/2023/11/09/2023110914590273641.jpg	ÏòÂ·ÈËËµ¡°ÄãºÃ¡± Èðµä±±²¿Ð¡³Ç·¢Æð¡°´òÕÐºô¡±»î¶¯	1170	Èðµä±±²¿³ÇÕòÂÀÀÕ°ÂÈÕÇ°·¢Æð¡°´òÕÐºô¡±»î¶¯£¬¹ÄÀøÄÇÐ©ÐÔ¸ñÄÚÏòµÄ¾ÓÃñÃÇ¼ûÃæÊ±±Ë´Ë½»Ì¸¡£	2023/11/9 14:59	https://news.cctv.com/2023/11/09/ARTIW45yRNW4m4KxQiUrpUE3231109.shtml
https://p4.img.cctvpic.com/photoworkspace/2023/11/09/2023110914533475333.jpg	¶à´¦Ò°»ðËÁÅ° ÃÀ¹ú±±¿¨ÂÞÀ´ÄÉÖÝ½øÈë½ô¼±×´Ì¬	1171	ÃÀ¹ú±±¿¨ÂÞÀ´ÄÉÖÝÑÛÏÂ¶à´¦Ò°»ðËÁÅ°£¬ÖÝ³¤ÂÞÒÁ¡¤¿âçê8ÈÕÐû²¼¸ÃÖÝ½øÈë½ô¼±×´Ì¬¡£	2023/11/9 14:54	https://news.cctv.com/2023/11/09/ARTICTvJmd0vbclQh1jH7qF7231109.shtml
https://p1.img.cctvpic.com/photoworkspace/2023/11/09/2023110914513036897.jpg	º«¹úÖøÃûÂÃÓÎ¾°µãÑ©ÔÀÉ½·¢Éú»ðÔÖ	1172	µ±µØÊ±¼ä9ÈÕ11Ê±13·Ö×óÓÒ£¬Î»ÓÚº«¹ú¶«±±²¿½­Ô­µÀ÷ëÌã¿¤µÄÑ©ÔÀÉ½¹úÁ¢¹«Ô°µØÇøÒ»´ø·¢ÉúÉ½»ð£¬º«¹úÉ½ÁÖÌüºÍÏû·À²¿ÃÅÕýÔÚÃð»ð¡£	2023/11/9 14:51	https://news.cctv.com/2023/11/09/ARTImVHrbEgkvLSjfz7FiFzs231109.shtml
https://p2.img.cctvpic.com/photoworkspace/2023/11/09/2023110914045375134.jpg	¼íÆÒÕ¯Çì×£¶ÀÁ¢70ÖÜÄê	1173	11ÔÂ9ÈÕ£¬¼íÆÒÕ¯½ð±ß£¬¼íÆÒÕ¯¾ÙÐÐÂ¡ÖØÒÇÊ½Çì×£¶ÀÁ¢70ÖÜÄê¡£	2023/11/9 14:16	https://photo.cctv.com/2023/11/09/PHOA0EKtvKYCvGwj9wwyRlFA231109.shtml
https://p2.img.cctvpic.com/photoworkspace/2023/11/09/2023110913541012588.jpg	¡°Å·¼¸ÀïµÂ¡±¿Õ¼äÍûÔ¶¾µÅÄÉãµÄÊ×Åú²ÊÉ«Í¼Ïñ·¢²¼	1175	Å·ÖÞº½Ìì¾Ö7ÈÕÔÚÆä¹ÙÍø¹«²¼ÁË¡°Å·¼¸ÀïµÂ¡±¿Õ¼äÍûÔ¶¾µÅÄÉãµÄÊ×Åú²ÊÉ«Í¼Ïñ¡£	2023/11/9 13:55	https://photo.cctv.com/2023/11/09/PHOAspRwJaSc9sGGTiYU8Unv231109.shtml
https://p5.img.cctvpic.com/photoworkspace/2023/11/09/2023110912153432172.jpg	ÃÀ¹úÒ»»¯¹¤³§±¬Õ¨ÖÂ1ÈËÉË£¬¾Þ´óºÚÉ«¡°Ä¢¹½ÔÆ¡±Éý¿Õ	1176	¾ÝÃÀ¹úÈ«¹ú¹ã²¥¹«Ë¾(NBC)±¨µÀ£¬µ±µØÊ±¼ä11ÔÂ8ÈÕÉÏÎç£¬ÃÀ¹úµÃ¿ËÈøË¹ÖÝÒ»¼Ò»¯¹¤³§·¢Éú±¬Õ¨²¢Òý·¢´ó»ð£¬´óÁ¿ºÚÑÌ³åÉÏÌì¿Õ¡£±¬Õ¨·¢Éúºó£¬µ±µØ¹ÙÔ±½ô¼±ÊèÉ¢ÁË¸½½üÒ»ËùË½Á¢Ñ§Ð££¬²¢¾¯¸æ¾ÓÃñºÍÆóÒµ¾ÍµØ±ÜÄÑ£¬¹Ø±Õ¿Õµ÷ÏµÍ³¡£Ä¿Ç°£¬µ±µØµÄ¿ÕÆø¼à²âÈÔÔÚ½øÐÐµ±ÖÐ¡£	2023/11/9 12:15	https://news.cctv.com/2023/11/09/ARTIvIxHXf7Ajy5HPlIyXUYb231109.shtml
https://p2.img.cctvpic.com/photoworkspace/2023/11/09/2023110911225231409.jpg	ÖÐ¹ú´ú±íºôÓõ¸÷·½±ÜÃâ¼¤»¯ÎÚ¿ËÀ¼Î£»úÖÐµÄÃ¬¶Ü	1181	ÖÐ¹ú³£×¤ÁªºÏ¹ú¸±´ú±í¹¢Ë¬8ÈÕÔÚ°²Àí»á½ô¼±ÉóÒéÎÚ¿ËÀ¼ÎÊÌâÊ±£¬ºôÓõ¸÷·½±ÜÃâ¼¤»¯Ã¬¶Ü£¬ÎªÊµÏÖºÍÆ½ÓªÔìÓÐÀû»·¾³¡£	2023/11/9 11:23	https://news.cctv.com/2023/11/09/ARTIoSc32SeRKjAchFwk0SMX231109.shtml
https://p3.img.cctvpic.com/photoworkspace/2023/11/09/2023110909541164203.jpg	µÂ¹ú·¨À¼¿Ë¸££ºÃÀÒòºÓÅÏÇïÒâÅ¨	1182	ÕâÊÇ11ÔÂ8ÈÕÔÚµÂ¹ú·¨À¼¿Ë¸£ÅÄÉãµÄÃÀÒòºÓÅÏÇïÈÕ¾°Ïó¡£	2023/11/9 9:56	https://photo.cctv.com/2023/11/09/PHOAMwi0zyLWTNflRT0yoUxC231109.shtml
https://p3.img.cctvpic.com/photoworkspace/2023/11/09/2023110907514031446.jpg	ÃÀ¹úÃ÷ÄáËÕ´ïÖÝ×î¸ß·¨Ôº²Ã¾öÌØÀÊÆÕÈÔ¿É²Î¼Ó2024Äê¸ÃÖÝ¹²ºÍµ³³õÑ¡	1183	µ±µØÊ±¼ä11ÔÂ8ÈÕ£¬ÃÀ¹úÃ÷ÄáËÕ´ïÖÝ×î¸ß·¨Ôº²µ»ØÁËÊÔÍ¼×èÖ¹ÌØÀÊÆÕ²Î¼Ó2024Äê¸ÃÖÝ¹²ºÍµ³³õÑ¡µÄËßËÏ£¬µ«Í¬Ê±±íÊ¾Èç¹ûÌØÀÊÆÕÓ®µÃ¹²ºÍµ³ÌáÃû£¬ÆðËß·½¿ÉÒÔÔÙ´Î³¢ÊÔ×èÖ¹Ëû²Î¼Ó×ÜÍ³´óÑ¡Í¶Æ±¡£	2023/11/9 7:51	https://news.cctv.com/2023/11/09/ARTII7JZefnyLNqFMnfWQa64231109.shtml
https://p5.img.cctvpic.com/photoworkspace/2023/11/09/2023110907224774308.jpg	¶íÂÞË¹±íÊ¾Ô¸ÓëÃÀ¹ú¾ÍÕ½ÂÔÎÈ¶¨ÎÊÌâ¶Ô»°	1185	¶íÂÞË¹×ÜÍ³ÐÂÎÅÃØÊéÅåË¹¿Æ·ò8ÈÕ±íÊ¾£¬¶íÔ¸ÒâÓëÃÀ¹ú¾ÍÕ½ÂÔÎÈ¶¨ÎÊÌâ¿ªÕ¹¶Ô»°£¬µ«²»ÄÜÒÔÒ»·½¶ÔÁíÒ»·½Ëµ½ÌµÄ·½Ê½½øÐÐ¡£	2023/11/9 7:22	https://news.cctv.com/2023/11/09/ARTICp26hTPrHd5wVZlORMG6231109.shtml
https://p2.img.cctvpic.com/photoworkspace/2023/11/09/2023110907210176557.jpg	Å·ÃËÎ¯Ô±»á½¨ÒéÆô¶¯ÎÚ¿ËÀ¼ºÍÄ¦¶û¶àÍßµÄÈëÃËÌ¸ÅÐ	1186	Å·ÃËÎ¯Ô±»á8ÈÕ·¢²¼2023ÄêÈëÃËÄê¶ÈÆÀ¹À±¨¸æ£¬½¨ÒéÅ·ÃËÀíÊÂ»áÆô¶¯ÎÚ¿ËÀ¼ºÍÄ¦¶û¶àÍßµÄÈëÃËÌ¸ÅÐ¡£Å·ÃËÎ¯Ô±»á»¹½¨ÒéÅ·ÃËÀíÊÂ»áÔÚÎÚ¿ËÀ¼ºÍÄ¦¶û¶àÍß¡°²ÉÈ¡¹Ø¼ü´ëÊ©¡±ºó£¬Í¨¹ýÁ½¹úµÄÈëÃËÌ¸ÅÐ¿ò¼Ü¡£	2023/11/9 7:21	https://news.cctv.com/2023/11/09/ARTIWATfGTfTO0uvqk0GyUdg231109.shtml
https://p3.img.cctvpic.com/photoworkspace/2023/11/08/2023110821445228637.jpg	ÂÃ¾ÓÃÀ¹úµÄ´óÐÜÃ¨¡°ÃÀÏã¡±¡°ÌíÌí¡±¡°Ð¡Ææ¼£¡±¼´½«Ì¤ÉÏ»Ø¹úÂÃ³Ì	1189	ÂÃ¾ÓÃÀ¹úµÄ´óÐÜÃ¨¡°ÃÀÏã¡±¡°ÌíÌí¡±¡°Ð¡Ææ¼£¡±µ±µØÊ±¼ä8ÈÕÉÏÎçÔÚ»ªÊ¢¶ÙÊ·ÃÜÉ­Ñ§»á¹ú¼Ò¶¯ÎïÔ°ÓëÃ½Ìå¼ûÃæ£¬¼´½«Ì¤ÉÏ»Ø¹úÂÃ³Ì¡£	2023/11/8 21:45	https://news.cctv.com/2023/11/08/ARTIpUr7Q9bsUYCjzIOmsE0l231108.shtml
https://p1.img.cctvpic.com/photoworkspace/2023/11/08/2023110817213839338.jpg	ÊÀ½çÒøÐÐ½«Ìá¹©7ÒÚÃÀÔª´û¿îÖ§³ÖÎÚ¿ËÀ¼»Ö¸´Å©ÒµÏîÄ¿	1191	ÎÚ¿ËÀ¼¹ú¼ÊÎÄ´«µçÑ¶Éçµ±µØÊ±¼ä8ÈÕ±¨µÀ³Æ£¬ÎÚ¿ËÀ¼Å©ÒµÕþ²ßºÍÁ¸Ê³²¿ÓëÊÀ½çÒøÐÐÇ©ÊðÁËÒ»ÏîÐ­Òé£¬ÎÚ¿ËÀ¼½«»ñµÃÊÀÐÐ7ÒÚÃÀÔª´û¿îÒÔÖ§³Ö»Ö¸´Å©ÒµÏîÄ¿¡£	2023/11/8 17:21	https://news.cctv.com/2023/11/08/ARTIwfGP1Kxoaj0pOWYKMsEU231108.shtml
https://p3.img.cctvpic.com/photoworkspace/2023/11/08/2023110817105467793.jpg	ÈÕ±¾½«Ôö·¢8.875ÍòÒÚÈÕÔª¹úÕ®	1193	¾Ý¹²Í¬Éçµ±µØÊ±¼ä8ÈÕ±¨µÀ£¬ÈÕ±¾Õþ¸®ÒÑÈ·¶¨½«Ôö·¢8.875ÍòÒÚÈÕÔª¹úÕ®£¬×÷Îª2023Äê¶ÈÒ»°ã»á¼Æ²ÆÕþ²¹³äÔ¤Ëã°¸µÄ×Ê½ðÀ´Ô´¡£	2023/11/8 17:11	https://news.cctv.com/2023/11/08/ARTInkOQoF9JXKuknD1cZluS231108.shtml
https://p4.img.cctvpic.com/photoworkspace/2023/11/08/2023110815161733959.jpg	ÁªºÏ¹úÐÂ±¨¸æ£º·¢´ï¹ú¼ÒÏò·¢Õ¹ÖÐ¹ú¼ÒÌá¹©µÄÆøºòÊÊÓ¦×Ê½ðÔ¶Ô¶²»×ã	1197	ÁªºÏ¹ú»·¾³¹æ»®Êð×îÐÂ·¢²¼µÄ¡¶2023ÄêÊÊÓ¦²î¾à±¨¸æ¡·Ö¸³ö£¬Ä¿Ç°·¢´ï¹ú¼Ò³ï¼¯µÄ×Ê½ðÔ¶Ô¶²»×ãÒÔ°ïÖú·¢Õ¹ÖÐ¹ú¼ÒÊÊÓ¦Æøºò±ä»¯£¬¹À¼Æ½öÎª·¢Õ¹ÖÐ¹ú¼ÒËùÐèÊÊÓ¦×Ê½ðµÄÊ®·ÖÖ®Ò»µ½Ê®°Ë·ÖÖ®Ò»¡£	2023/11/8 15:16	https://news.cctv.com/2023/11/08/ARTIuqma6DLvw1rhGM5Jxtjl231108.shtml
https://p1.img.cctvpic.com/photoworkspace/2023/11/08/2023110814270496344.jpg	º±¼ûÀ¶×ê½äÖ¸ÔÚÈðÊ¿ÈÕÄÚÍßÅÄ³ö½ü4400ÍòÃÀÔª	1198	Ò»Ã¶Ö÷±¦Ê¯ÎªÒ»¿Åº±¼ûÀ¶×êµÄ½äÖ¸7ÈÕÔÚÈðÊ¿ÈÕÄÚÍßÅÄ³ö3950.5ÍòÈðÊ¿·¨ÀÉ£¨Ô¼ºÏ4390ÍòÃÀÔª£©¡£¸ºÔðÕâ´ÎÅÄÂôµÄ¼ÑÊ¿µÃÅÄÂôÐÐËµ£¬Õâ¿ÅÃûÎª¡°Bleu Royal¡±µÄÀ¶×êÊÇÅÄÂôÀúÊ·ÉÏ×î´óµÄÄÚÎÞè¦ÑÞ²ÊÀ¶×ê¡£	2023/11/8 14:27	https://news.cctv.com/2023/11/08/ARTIYPd5hoKmbTl1rPb3q7eN231108.shtml
https://p4.img.cctvpic.com/photoworkspace/2023/11/08/2023110812191150032.jpg	°Ä´óÀûÑÇÄ«¶û±¾ÉÏ¿ÕÏÖº±¼ûÄÏ¼«¹â	1199	11ÔÂ5ÈÕ£¬°Ä´óÀûÑÇÄ«¶û±¾£¬Ì«Ñô»î¶¯µÄÔö¼Óµ¼ÖÂ°Ä´óÀûÑÇÄÏ²¿µØÇø³öÏÖÁËº±¼ûµÄÄÏ¼«¹â¡£	2023/11/8 14:20	https://photo.cctv.com/2023/11/08/PHOA4P4WxzTHVUsH0U4aIJ6k231108.shtml
https://p2.img.cctvpic.com/photoworkspace/2023/11/08/2023110812314136350.jpg	ÃÀÃ½£ºÊ×Åú5¼ÜºÉÀ¼F-16µÖ´ïÂÞÂíÄáÑÇ£¬ÔóÁ¬Ë¹»ù·¢ÎÄ¸ÐÐ»	1204	¾ÝÃÀ¹ú¡°¶¯Á¦¡±ÍøÕ¾µ±µØÊ±¼ä7ÈÕ±¨µÀ£¬ÔÚÏßº½°à¸ú×ÙÊý¾ÝÏÔÊ¾£¬ÓÉºÉÀ¼Ìá¹©¡¢ÓÃÓÚÑµÁ·ÎÚ¾ü·ÉÐÐÔ±µÄ5¼ÜF-16Õ½»úÒÑ¾­µÖ´ïÂÞÂíÄáÑÇ¡£ÔÚºÉÀ¼½»¸¶F-16Õ½»úºó£¬ÎÚ¿ËÀ¼×ÜÍ³ÔóÁ¬Ë¹»ùµ±ÌìÒ²ÔÚÉç½»Æ½Ì¨X£¨Ô­ÍÆÌØ£©ÉÏ·¢ÎÄ±íÊ¾¸ÐÐ»¡£	2023/11/8 12:32	https://news.cctv.com/2023/11/08/ARTI8I794OqVqk605Np3zUoN231108.shtml
https://p2.img.cctvpic.com/photoworkspace/2023/11/08/2023110812140186734.jpg	¼ÓÉ³£ºÏòÄÏÇ¨ÒÆ	1205	11ÔÂ7ÈÕ£¬ÔÚ¼ÓÉ³µØ´øÖÐ²¿µØÇø£¬°ÍÀÕË¹Ì¹ÈËÏòÄÏ²¿Ç¨ÒÆ¡£	2023/11/8 12:15	https://photo.cctv.com/2023/11/08/PHOAwvZ0im4FqgYs1x9sL7S0231108.shtml
https://p5.img.cctvpic.com/photoworkspace/2023/11/08/2023110812030095379.jpg	ÊÀÎÀ±¨¸æ£º2022ÄêÈ«Çò130ÍòÈËËÀÓÚ½áºË²¡Ïà¹Ø¼²²¡	1206	ÊÀ½çÎÀÉú×éÖ¯7ÈÕ·¢²¼¡¶2023ÄêÈ«Çò½áºË²¡±¨¸æ¡·ÏÔÊ¾£¬2022ÄêÈ«ÇòÓÐ130ÍòÈËËÀÓÚÓë½áºË²¡Ïà¹ØµÄ¼²²¡£¬¹ú¼ÊÉç»áÈÔÐè×÷³ö¸ü¶à·ÀÖÎÅ¬Á¦¡£	2023/11/8 12:03	https://news.cctv.com/2023/11/08/ARTIpFzPtHyaagRKTSAA6AhL231108.shtml
https://p2.img.cctvpic.com/photoworkspace/2023/11/08/2023110811124979201.jpg	¹ú¼ÊÈñÆÀØ­ÖÐ°ÄÖ®¼äµÄ¡°ÆÆ±ù¡±´øÀ´ÄÄÐ©ÆôÊ¾	1207	¡°ÖÐ¹úÓë°Ä´óÀûÑÇÍ¬Òâ·­¿ªÐÂµÄÒ»Ò³¡±¡°ÔÚ¶àÄêµÄ½ôÕÅ¹ØÏµ×è°­Ã³Ò×·¢Õ¹ºó£¬Õâ´Î»áÃæ±êÖ¾×ÅÁ½¹úÍâ½»¹ØÏµµÄ½â¶³¡±¡­¡­¶ÔÓÚÖÐ°ÄÁìµ¼ÈË6ÈÕÔÚ±±¾©µÄ»áÃæ£¬Î÷·½Ã½ÌåÓèÒÔ¸ß¶È¹Ø×¢¡£	2023/11/8 11:40	https://news.cctv.com/2023/11/08/ARTICN5koU8RgbvFCxo5FsSc231108.shtml
https://p5.img.cctvpic.com/photoworkspace/2023/11/08/2023110811064649299.jpg	¡°ÎÒÃÇµÄÉú»îÔ½À´Ô½ÌðÃÛ¡±£¨½ø²©»á¹ÊÊÂ£©	1210	ÔÚµÚÁù½ì½ø²©»áµÄÊ³Æ·¼°Å©²úÆ·Õ¹Çø£¬ÔÞ±ÈÑÇÄÀÅóµÃÒ°Éú·äÃÛÓÐÏÞ¹«Ë¾£¨ÒÔÏÂ¼ò³Æ¡°ÄÀÅóµÃ¹«Ë¾¡±£©µÄÕ¹Ì¨Ç°ÈËÍ·ÔÜ¶¯¡£¡°ÎÒÃÇÒÑ¾­ÊÇ½ø²©»áµÄÀÏÅóÓÑÁË£¬½ñÄê¹«Ë¾´øÀ´ÁË¼¸°ÙÆ¿·äÃÛÑùÆ·£¬»¹ÓÐ·ÇÖÞºì²èºÍºÚÔí¡£¡±¹«Ë¾¸ºÔðÈËÕÅÕ¹Æ½Ëµ¡£	2023/11/8 11:40	https://news.cctv.com/2023/11/08/ARTIjElFBHobqvwQtXLVxENN231108.shtml
https://p1.img.cctvpic.com/photoworkspace/2023/11/08/2023110810372036895.jpg	¶íÂÞË¹¶àµØ¾ÙÐÐ»î¶¯ Çì×£¡°¾üÈËÈÙÓþÈÕ¡±	1211	11ÔÂ7ÈÕÊÇ¶íÂÞË¹Ò»ÄêÒ»¶ÈµÄ¡°¾üÈËÈÙÓþÈÕ¡±¡£µ±Ìì¶íÂÞË¹¶àµØ¾ÙÐÐÇì×£»î¶¯¡£ÄªË¹¿Æºì³¡»¯ÉíÎªÂ¶Ìì²©Îï¹Ý£¬Õ¹³öÌ¹¿Ë¡¢·À¿ÕÅÚ¡¢×°¼×³µµÈ¶þÕ½Ê±ÆÚËÕÁª¾ü¶ÓÊ¹ÓÃµÄ×°±¸¡£	2023/11/8 10:37	https://news.cctv.com/2023/11/08/ARTIgvbrjaoy45lZTFWT7i1D231108.shtml
https://p3.img.cctvpic.com/photoworkspace/2023/11/08/2023110810335371664.jpg	ÌØÀÊÆÕ¾Ü¾øÔóÁ¬Ë¹»ùµÄ·ÃÎÚÑûÇë ÀíÓÉÓë°ÝµÇÓÐ¹Ø	1212	¾ÝÃÀ¹ú¡¶ÐÂÎÅÖÜ¿¯¡·6ÈÕ±¨µÀ£¬ÃÀ¹úÇ°×ÜÍ³ÌØÀÊÆÕ¾Ü¾øÁËÎÚ¿ËÀ¼×ÜÍ³ÔóÁ¬Ë¹»ùÏòËû·¢³öµÄµÄ·ÃÎÚÑûÇë£¬²¢±íÊ¾Èç¹û×Ô¼ºµ±ÏÂ·ÃÎÊÎÚ¿ËÀ¼£¬»áÔì³ÉÓëÃÀ¹úÏÖ×ÜÍ³°ÝµÇµÄ¡°ÀûÒæ³åÍ»¡±¡£	2023/11/8 10:34	https://news.cctv.com/2023/11/08/ARTISY8MO6LBE29RRuE6IzLf231108.shtml
https://p3.img.cctvpic.com/photoworkspace/2023/11/08/2023110810325918732.jpg	°ÍÀÕË¹Ì¹×ÜÍ³°¢°ÍË¹³µ¶ÓÓöÏ®£¿ÏûÏ¢ÈËÊ¿£ºËûÔÚ°ì¹«	1213	×ÛºÏÍâÃ½7ÈÕ±¨µÀ£¬ÓÐÏûÏ¢³Æ£¬°ÍÀÕË¹Ì¹×ÜÍ³°¢°ÍË¹µÄ³µ¶ÓÔâµ½Ç¹»÷£¬Ò»Ãû°²±£ÈËÔ±ÔÚÏ®»÷ÖÐËÀÍö¡£¶Ô´Ë£¬°ÍÀÕË¹Ì¹×ÜÍ³°ì¹«ÊÒÏûÏ¢ÈËÊ¿±íÊ¾·ñÈÏ¡£	2023/11/8 10:33	https://news.cctv.com/2023/11/08/ARTI1ffHZIUTJ6LXmFDZtzH9231108.shtml
https://p1.img.cctvpic.com/photoworkspace/2023/11/08/2023110809582366934.jpg	ÐÙÑÀÀûÃ×Ê²¿Æ¶û´Ä´óÑ§¿××ÓÑ§ÔºÇì×£³ÉÁ¢Ê®ÖÜÄê	1214	ÐÙÑÀÀûÃ×Ê²¿Æ¶û´Ä´óÑ§¿××ÓÑ§Ôº³ÉÁ¢Ê®ÖÜÄêÇìµä6ÈÕÔÚÐÙ¶«±±²¿³ÇÊÐÃ×Ê²¿Æ¶û´Ä¾ÙÐÐ¡£Ã×Ê²¿Æ¶û´ÄÊÐÕþ¸®¹ÙÔ±¡¢´óÑ§Ê¦ÉúÒÔ¼°ÖÐ×ÊÆóÒµ´ú±í½ü°ÙÈË²Î¼ÓÇì×£»î¶¯¡£	2023/11/8 9:59	https://photo.cctv.com/2023/11/08/PHOAydazkiI9Zeh4WjwPtYF4231108.shtml
https://p5.img.cctvpic.com/photoworkspace/2023/11/08/2023110809561618282.jpg	Äá²´¶û£º¾ÈÖÎµØÕðÉËÕß	1215	Î»ÓÚÄá²´¶ûÎ÷²¿µÄÔúÔó¶û¹ûµÂºÍÂ³¹ÅÄ·Î÷ÇøÁ½ÏØ3ÈÕÎçÒ¹·¢Éú6.4¼¶µØÕð¡£	2023/11/8 9:57	https://photo.cctv.com/2023/11/08/PHOAlo3jEs0xiXX9YyYNqMm1231108.shtml
https://p5.img.cctvpic.com/photoworkspace/2023/11/08/2023110809450129819.jpg	Ó¡Äá¶Å¿ÆÅµ»ðÉ½ÔÙ´ÎÅç·¢	1216	¾ÝÓ¡¶ÈÄáÎ÷ÑÇ»ðÉ½ÓëµØÖÊÔÖº¦ÑÐ¾¿»ú¹¹ÏûÏ¢£¬µ±µØÊ±¼ä11ÔÂ8ÈÕ7Ê±05·Ö£¬Ó¡Äá¶Å¿ÆÅµ»ðÉ½£¨Gunung Dukono£©Åç·¢£¬»ðÉ½»ÒÖù¸ß¶È¾à·å¶¥Ô¼1000Ã×¡£	2023/11/8 9:45	https://news.cctv.com/2023/11/08/ARTIEMTIL64xPcw1IMdDV2jE231108.shtml
https://p1.img.cctvpic.com/photoworkspace/2023/11/08/2023110807075694870.jpg	ÃÀ¹ú°×¹¬Ðû²¼ÑÓÐøÕë¶ÔÒÁÀÊµÄ¹ú¼Ò½ô¼±×´Ì¬Ò»Äê	1220	µ±µØÊ±¼ä11ÔÂ7ÈÕ£¬ÃÀ¹ú°×¹¬·¢±íÉùÃ÷Ðû²¼£¬ÃÀ¹úÓÚ1979Äê11ÔÂ14ÈÕÇ©ÊðµÄÒ»·ÝÐÐÕþÃüÁîÖÐÕë¶ÔÒÁÀÊµÄ¹ú¼Ò½ô¼±×´Ì¬½«ÑÓÐøÒ»Äê£¬ÖÁ2024Äê11ÔÂ14ÈÕ¡£	2023/11/8 7:08	https://news.cctv.com/2023/11/08/ARTIT0ZImxgBCosa2w9Q4mw5231108.shtml
https://p4.img.cctvpic.com/photoworkspace/2023/11/08/2023110806481814091.jpg	¼ÓÄÃ´ó×¤ÄáÈÕÀûÑÇ¸ß¼¶×¨Ô±¹«Êð±¬Õ¨ÊÂ¼þÖÂ2ËÀ2ÉË	1221	Î»ÓÚÄáÈÕÀûÑÇÊ×¶¼°¢²¼¼ÖµÄ¼ÓÄÃ´ó×¤ÄáÈÕÀûÑÇ¸ß¼¶×¨Ô±¹«Êð7ÈÕÔÚÒ»·ÝÉùÃ÷ÖÐËµ£¬¸Ã¹«Êð6ÈÕ·¢Éú±¬Õ¨£¬Ôì³É2ËÀ2ÉË¡£	2023/11/8 6:48	https://news.cctv.com/2023/11/08/ARTIimIFeRSOFPJOSAQDnS2n231108.shtml
https://p2.img.cctvpic.com/photoworkspace/2023/11/08/2023110800544620382.jpg	±±Ô¼Ðû²¼½«ÔÝÍ£²ÎÓë¡¶Å·ÖÞ³£¹æÎä×°Á¦Á¿ÌõÔ¼¡·	1222	±±Ô¼7ÈÕÐû²¼½«ÔÝÍ£²ÎÓë¡¶Å·ÖÞ³£¹æÎä×°Á¦Á¿ÌõÔ¼¡·£¬×÷Îª¶Ô¶íÂÞË¹ÕýÊ½ÍË³ö¸ÃÌõÔ¼µÄ»ØÓ¦¡£	2023/11/8 0:55	https://news.cctv.com/2023/11/08/ARTIyUQDS1d8kJI9z0VY1uhR231108.shtml
https://p1.img.cctvpic.com/photoworkspace/2023/11/07/2023110719192729588.jpg	ÖÐ¹úÕþ¸®ÖÐ¶«ÎÊÌâÌØÊ¹µÔöÁ»á¼ûÃÀ¹ú×¤»ª´óÊ¹²®¶÷Ë¹	1224	2023Äê11ÔÂ7ÈÕ£¬ÖÐ¹úÕþ¸®ÖÐ¶«ÎÊÌâÌØÊ¹µÔöÁÓ¦Ô¼»á¼ûÃÀ¹ú×¤»ª´óÊ¹²®¶÷Ë¹¡£Ë«·½¾Íµ±Ç°°ÍÒÔ³åÍ»¡¢ÖÐ¶«¾ÖÊÆµÈÎÊÌâ½»»»ÁËÒâ¼û¡£	2023/11/7 18:53	https://news.cctv.com/2023/11/07/ARTI1BTweyg0rqyZmWpgJlxk231107.shtml
https://p5.img.cctvpic.com/photoworkspace/2023/11/07/2023110716453167055.jpg	µÚÁù½ì½ø²©»á£üÃÀ¹ú×î´ó²ÎÕ¹ÍÅÀ´»ª²Î¼Ó½ø²©»á	1225	½ñÄê£¬ÃÀ¹úÕþ¸®Ê×´ÎÂÊ°®´ïºÉÖÝ¡¢×ôÖÎÑÇÖÝ¡¢¹ú¼Ò¼¶Å©²úÆ·Ð­»á¡¢Å©²úÆ·³ö¿ÚÉÌµÈ17¼ÒÕ¹ÉÌ¸°»á¡£½ø²©»áÉÏ£¬ÃÀ¹ú²ÎÕ¹ÆóÒµ³¬200¼Ò£¬ÆäÖÐ´óÁ¿À´×Ô°ëµ¼Ìå¡¢Ò½ÁÆÆ÷Ðµ¡¢ÐÂÄÜÔ´Æû³µ¡¢ÃÀ×±µÈÁìÓò¡£ÕâÊÇ½ø²©»áÀúÊ·ÉÏ£¬¹æÄ£×î´ó¡¢¹æ¸ñ×î¸ßµÄÃÀ¹ú²ÎÕ¹ÍÅ¡£	2023/11/7 16:46	https://news.cctv.com/2023/11/07/ARTI89l7P6ot4Bdk67nVHodK231107.shtml
https://p3.img.cctvpic.com/photoworkspace/2023/11/07/2023110714580949086.jpg	Ó¢¹úÒ¹¿ÕÏÖÎ¨ÃÀ¼«¹â	1226	11ÔÂ5ÈÕ£¬Ó¢¹ú¶àµØÌì¿ÕÖÐ³öÏÖÎ¨ÃÀ±±¼«¹â¡£	2023/11/7 16:19	https://photo.cctv.com/2023/11/07/PHOAAlYxZrcvvWOC03ZE1K1R231107.shtml
https://p5.img.cctvpic.com/photoworkspace/2023/11/07/2023110716152774906.jpg	ÁªºÏ¹ú½Ì¿ÆÎÄ×éÖ¯¹«²¼Éç½»Ã½ÌåÆ½Ì¨¼à¹ÜÐÐ¶¯¼Æ»®	1227	ÁªºÏ¹ú½ÌÓý¿ÆÑ§ÎÄ»¯×éÖ¯6ÈÕ·¢²¼Ò»ÏîÐÐ¶¯¼Æ»®£¬ºôÓõ¼ÓÇ¿¶ÔÉç½»Ã½ÌåÆ½Ì¨µÄ¼à¹Ü¡£	2023/11/7 16:15	https://news.cctv.com/2023/11/07/ARTIP7wYytpNZEimJ1Ru8ZDY231107.shtml
https://p4.img.cctvpic.com/photoworkspace/2023/11/07/2023110714443073098.jpg	È«ÐÂÍ¿×°£¡Á½¼Ü¹ú²úL-15AÁÁÏàµÏ°Ý	1229	µÚ18½ìµÏ°Ýº½Õ¹¼´½«¿ªÄ»£¬11ÔÂ6ÈÕ£¬È«ÐÂÍ¿×°µÄÁ½¼Ü¹ú²úL-15AµÖ´ï°¢ÁªÇõµÏ°Ý¡£	2023/11/7 14:47	https://photo.cctv.com/2023/11/07/PHOAbzQzSJ1eDWuXCnT4wDkb231107.shtml
https://p5.img.cctvpic.com/photoworkspace/2023/11/07/2023110714335833610.jpg	ÒÔ¾üÏ®»÷¼ÓÉ³ÖÂËÀÈËÊýÒÑ¹ýÍò	1230	ÐÂÒ»ÂÖ°ÍÒÔ³åÍ»±¬·¢ÒÔÀ´£¬ÒÔÉ«ÁÐ¾ü¶ÓÏ®»÷¼ÓÉ³µØ´øÒÑÔì³É10022ÈËËÀÍö¡£	2023/11/7 14:35	https://photo.cctv.com/2023/11/07/PHOAOMAvtrGFnq7fKSIO48eJ231107.shtml
https://p4.img.cctvpic.com/photoworkspace/2023/11/07/2023110711222990264.jpg	Îå½Ç´óÂ¥£ºÃÀ¹úÔÚÐðÀûÑÇºÍÒÁÀ­¿Ë»ùµØÔâÏ®38´Î	1231	¾ÝÃÀ¹ú¹ú·À²¿¹ÙÍøÏûÏ¢£¬µ±µØÊ±¼ä6ÈÕ£¬ÃÀ¹úÎå½Ç´óÂ¥·¢ÑÔÈËÅÁÌØ¡¤À³µÂ±íÊ¾£¬×Ô10ÔÂÖÐÑ®ÒÔÀ´£¬ÃÀ¹úÔÚÐðÀûÑÇºÍÒÁÀ­¿ËµÄÄ¿±êÔâµ½Ï®»÷µÄ´ÎÊýÒÑÉÏÉýÖÁ38´Î£¬¹²ÓÐ45ÈËÔÚÏ®»÷ÖÐÊÜÉË¡£	2023/11/7 11:22	https://news.cctv.com/2023/11/07/ARTIbtwDTxcelZQdLtebVuBS231107.shtml
https://p4.img.cctvpic.com/photoworkspace/2023/11/07/2023110710330245734.jpg	ÎÒ¹úÏòÄá²´¶ûÌá¹©µØÕð¾ÈÔÖ½ô¼±ÈËµÀÖ÷ÒåÔ®Öú	1232	ÖÐ¹úÕþ¸®ÕýÔÚ×éÖ¯ÊµÊ©ÏòÄá²´¶ûÌá¹©¼ÛÖµ1500ÍòÔªÈËÃñ±ÒµÄ½ô¼±ÈËµÀÖ÷ÒåÔ®Öú£¬ÒÔ°ïÖúÄá²´¶û¿ªÕ¹¿¹Õð¾ÈÔÖ¹¤×÷¡£¸ù¾ÝÄá·½¼±Ðè£¬ÖÐ·½Ô®ÖúÎï×ÊÖ÷ÒªÓÐÃÞÕÊÅñ¡¢Ã«ÌºµÈ¡£	2023/11/7 10:33	https://news.cctv.com/2023/11/07/ARTIWsTQAWQSDGrZtgSueIJI231107.shtml
https://p4.img.cctvpic.com/photoworkspace/2023/11/07/2023110710292584817.jpg	¡¶È¡ÏûÍâ¹ú¹«ÎÄÊéÈÏÖ¤ÒªÇóµÄ¹«Ô¼¡·ÔÚÖÐ¹úÉúÐ§ÊµÊ©	1233	2023Äê3ÔÂ8ÈÕ£¬ÖÐ¹ú¼ÓÈë¡¶È¡ÏûÍâ¹ú¹«ÎÄÊéÈÏÖ¤ÒªÇóµÄ¹«Ô¼¡·¡£¡¶¹«Ô¼¡·ÓÚ½ñÌì£¨11ÔÂ7ÈÕ£©ÔÚÖÐ¹úÉúÐ§ÊµÊ©¡£ÖÐ¹úÍâ½»²¿½ñÌìÔÚ±±¾©¾ÙÐÐ¡¶È¡ÏûÍâ¹ú¹«ÎÄÊéÈÏÖ¤ÒªÇóµÄ¹«Ô¼¡·ÔÚÖÐ¹úÉúÐ§ôß¸½¼ÓÖ¤Ã÷ÊéÊ×·¢ÒÇÊ½¡£	2023/11/7 10:29	https://news.cctv.com/2023/11/07/ARTIkkjDnIemUe9eBsojNTdf231107.shtml
https://p5.img.cctvpic.com/photoworkspace/2023/11/07/2023110710283538580.jpg	°¢¸ùÍ¢ÈÜÑªÐÔÁ´Çò¾ú¸ÐÈ¾²¡ÀýÔö¼Ó Õþ¸®ºôÓõ¹«ÖÚ¼ÓÇ¿Ô¤·À	1234	°¢¸ùÍ¢Õþ¸®µ±µØÊ±¼ä11ÔÂ6ÈÕ¹«²¼µÄ±¨¸æÏÔÊ¾£¬½ñÄêÒÔÀ´£¬¸Ã¹úÈÜÑªÐÔÁ´Çò¾ú¸ÐÈ¾²¡ÀýÒÑÔöÖÁ382Àý£¬ËÀÍöÈËÊý´ïµ½64ÈË¡£	2023/11/7 10:28	https://news.cctv.com/2023/11/07/ARTIa6STT9m7eWVaFMTLWF4i231107.shtml
https://p4.img.cctvpic.com/photoworkspace/2023/11/07/2023110710270097924.jpg	¡°´©Å®×°»¯Å¨×±¡±ÕÕÆ¬±»ÆØ¹â£¬ÃÀÊÐ³¤¿ªÇ¹×ÔÉ±	1235	¾ÝÃÀ¹úÈ«¹ú¹ã²¥¹«Ë¾£¨NBC£©6ÈÕ±¨µÀ£¬ÃÀ¹úÑÇÀ­°ÍÂíÖÝÒ»Î»ÊÐ³¤ÔÚ¼ÒÖÐ¿ªÇ¹×ÔÉ±ÉíÍö¡£ÊÂ·¢¼¸ÌìÇ°£¬Ëû´©Å®×°¡¢»¯Å¨×±µÄÕÕÆ¬±»µ±µØÒ»¼Ò±£ÊØÅÉÐÂÎÅÍøÕ¾ÆØ¹â¡£	2023/11/7 10:27	https://news.cctv.com/2023/11/07/ARTI1ift6RrZWrryEteB0Ynv231107.shtml
https://p5.img.cctvpic.com/photoworkspace/2023/11/07/2023110709444940811.jpg	¹ÛÀË	1236	½üÈÕ£¬ÊÜ·ç±©ÌìÆøÓ°Ïì£¬·¨¹úÄáË¹º£°¶¾ÞÀËÅÄ°¶£¬ÎüÒýÈËÃÇ×¤×ã¹Û¿´¡£	2023/11/7 9:47	https://photo.cctv.com/2023/11/07/PHOA9xRjGWv8RvGDPqerSOaZ231107.shtml
https://p3.img.cctvpic.com/photoworkspace/2023/11/07/2023110707054430705.jpg	¶íÍê³ÉÍË³ö¡¶Å·ÖÞ³£¹æÎä×°Á¦Á¿ÌõÔ¼¡·È«²¿³ÌÐò	1240	¶íÂÞË¹Íâ½»²¿·¢±íÉùÃ÷³Æ£¬2023Äê11ÔÂ7ÈÕ0Ê±£¬¶íÂÞË¹Íê³ÉÁËÍË³ö¡¶Å·ÖÞ³£¹æÎä×°Á¦Á¿ÌõÔ¼¡·µÄÈ«²¿³ÌÐò¡£	2023/11/7 7:06	https://news.cctv.com/2023/11/07/ARTIwokZdH2ZhanPJFY0JJbC231107.shtml
https://p1.img.cctvpic.com/photoworkspace/2023/11/07/2023110701335976764.jpg	¼ÓÉ³µØ´øÎÀÉú²¿ÃÅ£ºÒÔ¾üÏ®»÷¼ÓÉ³ÖÂËÀÈËÊýÒÑ¹ýÍò	1241	°ÍÀÕË¹Ì¹¼ÓÉ³µØ´øÎÀÉú²¿ÃÅ6ÈÕ·¢±íÉùÃ÷Ëµ£¬ÐÂÒ»ÂÖ°ÍÒÔ³åÍ»±¬·¢ÒÔÀ´£¬ÒÔÉ«ÁÐ¾ü¶ÓÏ®»÷¼ÓÉ³µØ´øÒÑÔì³É10022ÈËËÀÍö£¬³¬¹ý2.5ÍòÈËÊÜÉË	2023/11/7 1:34	https://news.cctv.com/2023/11/07/ARTIBYysB4WREBwfm6AaskCi231107.shtml
https://p2.img.cctvpic.com/photoworkspace/2023/11/06/2023110617322345147.jpg	²¼ÁÖ¿ÏÍÁ¶úÆäÖ®ÐÐÔâÀäÓö£¬°£¶û¶à°²ÔÝÎ´°²ÅÅÓëÆä»áÃæ	1242	µ±µØÊ±¼ä11ÔÂ5ÈÕ£¬ÃÀ¹ú¹úÎñÇä²¼ÁÖ¿ÏµÖ´ïÍÁ¶úÆäÊ×¶¼°²¿¨À­£¬¼Æ»®¾Í°ÍÒÔ¾ÖÊÆµÈÎÊÌâÓëÍÁ¶úÆäÁìµ¼ÈË½øÐÐÌÖÂÛ¡£µ±µØÊ±¼ä11ÔÂ6ÈÕ£¬ÍÁ¶úÆäÍâ½»²¿³¤·Æµ¤ÓëÀ´·ÃµÄ²¼ÁÖ¿Ï¾ÙÐÐ»áÎî¡£	2023/11/6 17:33	https://news.cctv.com/2023/11/06/ARTIp0aa14hwgsxXGKYJlIS2231106.shtml
https://p4.img.cctvpic.com/photoworkspace/2023/11/06/2023110616321480096.jpg	Ì©¹úÒ¬ÏãÆ®Èë½ø²©»á	1244	À´×Ôµ¤ÄÛÉ³¶àµÄÏãË®Ò¬×Ó²úÆ·½üÈÕÔÙ¸°ÉÏº££¬ÁÁÏàÖÐ¹ú¹ú¼Ê½ø¿Ú²©ÀÀ»á¡£	2023/11/6 16:34	https://photo.cctv.com/2023/11/06/PHOAczwx4EMcFKNSEz0ENIJ1231106.shtml
https://p3.img.cctvpic.com/photoworkspace/2023/11/06/2023110614364220227.jpg	ÁªºÏ¹ú½ü¶«¾È¼Ã¹¤³Ì´¦ÒÑÓÐ88ÃûÔ±¹¤ÔÚ±¾ÂÖ°ÍÒÔ³åÍ»ÖÐÓöÄÑ	1245	ÁªºÏ¹ú»ú¹¹¼ä³£ÉèÎ¯Ô±»áµ±µØÊ±¼ä11ÔÂ5ÈÕÍí¼ä·¢±íÉùÃ÷³Æ£¬×Ô10ÔÂ7ÈÕ°ÍÒÔÐÂÒ»ÂÖ³åÍ»±¬·¢ÒÔÀ´£¬ÒÑÓÐ88ÃûÁªºÏ¹ú½ü¶«°ÍÀÕË¹Ì¹ÄÑÃñ¾È¼ÃºÍ¹¤³Ì´¦£¨½ü¶«¾È¼Ã¹¤³Ì´¦£©µÄ¹¤×÷ÈËÔ±ÓöÄÑ¡£	2023/11/6 14:36	https://news.cctv.com/2023/11/06/ARTIWaKSw4hEJM0a2OFne2fH231106.shtml
https://p3.img.cctvpic.com/photoworkspace/2023/11/06/2023110614330847389.jpg	Ãñµ÷£º°ÝµÇÔÚÎå¸ö¹Ø¼üÖÝµÄÖ§³ÖÂÊÂäºóÓÚÌØÀÊÆÕ	1246	¾Ý¡¶Å¦Ô¼Ê±±¨¡·±¨µÀ£¬×îÐÂÃñÒâµ÷²éÏÔÊ¾£¬Áù¸ö¹Ø¼üÖÝÖÐ£¬°ÝµÇÔÚÑÇÀûÉ£ÄÇÖÝ¡¢×ôÖÎÑÇÖÝ¡¢ÃÜÐª¸ùÖÝ¡¢ÄÚ»ª´ïÖÝºÍ±öÏ¦·¨ÄáÑÇÖÝµÄÖ§³ÖÂÊ£¬ÒÔ4µ½10¸ö°Ù·ÖµãµÄ²î¾à£¬ÂäºóÓÚËûµÄ¶ÔÊÖÌØÀÊÆÕ£¬½öÔÚÍþË¹¿µÐÇÖÝÁìÏÈÁ½¸ö°Ù·Öµã¡£	2023/11/6 14:33	https://news.cctv.com/2023/11/06/ARTI8lySSCPmWA5d6Wnu33Qd231106.shtml
https://p2.img.cctvpic.com/photoworkspace/2023/11/06/2023110614320953178.jpg	°Ä´óÀûÑÇÒ»Æû³µ×²½øÂ¶Ìì²ÍÌüÖÂ5ËÀ5ÉË ×ÜÀí·¢ÎÄ°§µ¿	1247	µ±µØÊ±¼ä5ÈÕ£¬°Ä´óÀûÑÇÎ¬¶àÀûÑÇÖÝ´÷¶ûË¹¸£ÌØÒ»Á¾SUVÆû³µ´©¹ýÈËÐÐµÀ£¬×²½øÒ»¼Ò¾ÆµêµÄÂ¶Ìì²ÍÌü£¬Ôì³É5ÃûÓÎ¿ÍËÀÍö£¬5ÈËÊÜÉË¡£	2023/11/6 14:32	https://news.cctv.com/2023/11/06/ARTIwmVIR2qIOlkvqPX7fV6w231106.shtml
https://p3.img.cctvpic.com/photoworkspace/2023/11/06/2023110611104354090.jpg	¶íÂÞË¹¾ÙÐÐ1941Äêºì³¡ÔÄ±øÊ½¼ÍÄî»î¶¯	1249	11ÔÂ5ÈÕ£¬¶íÂÞË¹ÔÚºì³¡¾ÙÐÐÂ¶ÌìÕ¹ÀÀ£¬¼ÍÄî1941ÄêËÕÁªºì³¡ÔÄ±øÊ½¡£	2023/11/6 11:13	https://photo.cctv.com/2023/11/06/PHOAPCnwm2hZqokSZKPLp4rw231106.shtml
https://p3.img.cctvpic.com/photoworkspace/2023/11/06/2023110610015128145.jpg	ÈÕ±¾¸£µº½üº£·¢Éú5¼¶µØÕð ¶àµØÓÐÕð¸Ð	1250	×ÛºÏÈÕ±¾ÆøÏóÌüºÍÈÕ±¾·ÅËÍÐ­»á(NHK)ÏûÏ¢£¬µ±µØÊ±¼ä6ÈÕÁè³¿2Ê±10·Ö×óÓÒ£¬¸£µºÏØ½üº£·¢Éú5¼¶µØÕð£¬ÕðÔ´Éî¶È60Ç§Ã×¡£	2023/11/6 10:02	https://news.cctv.com/2023/11/06/ARTIY86VhmmXokMoXceXJYFm231106.shtml
https://p3.img.cctvpic.com/photoworkspace/2023/11/06/2023110610002859421.jpg	Ò»¶ÈßìÑÊ...... ÐÂ¼ÓÆÂ×ÜÀíÀîÏÔÁúÐû²¼ÏÂ½ì´óÑ¡Ç°½»°ô¸øËû£¡	1251	µ±µØÊ±¼ä5ÈÕ£¬ÐÂ¼ÓÆÂ×ÜÀíÀîÏÔÁúÔÚÈËÃñÐÐ¶¯µ³´ó»áÉÏÐû²¼£¬½«ÔÚÏÂÒ»½ìÈ«¹ú´óÑ¡Ç°£¬½»°ô¸ø¸±×ÜÀí¼æ²ÆÕþ²¿³¤»ÆÑ­²Æ£¬ÓÉËûÁìµ¼ÈËÃñÐÐ¶¯µ³ÔÚÀ´½ì´óÑ¡ÖÐÕùÈ¡ÈËÃñÎ¯ÍÐ¡£ÐÂ¼ÓÆÂÏÂÒ»½ì´óÑ¡×î³ÙÔÚ2025Äê11ÔÂ¾ÙÐÐ¡£	2023/11/6 10:01	https://news.cctv.com/2023/11/06/ARTIGMbwVpT5yyQimdL6I9cr231106.shtml
https://p1.img.cctvpic.com/photoworkspace/2023/11/06/2023110609532245250.jpg	Ä«Î÷¸ç³Ç¾ÙÐÐÍöÁé½ÚÓÎÐÐ	1252	Ã¿ÄêµÄ11ÔÂ1ÈÕºÍ2ÈÕÊÇÄ«Î÷¸çµÄ´«Í³½ÚÈÕÍöÁé½Ú¡£	2023/11/6 9:54	https://photo.cctv.com/2023/11/06/PHOAVjNIBtyF1wmlql6oEWKt231106.shtml
https://p1.img.cctvpic.com/photoworkspace/2023/11/06/2023110609460821310.jpg	ÐÂÎ÷À¼º£°¶Ò»Í·Ä¨Ïã¾¨¸éÇ³ËÀÍö	1253	µ±µØÊ±¼ä2023Äê11ÔÂ5ÈÕ£¬ÐÂÎ÷À¼¿ËÀµË¹ÌØ³¹Ææ£¬Ò»Í·Ä¨Ïã¾¨ÔÚº£Ì²¸éÇ³ËÀÍö¡£	2023/11/6 9:47	https://photo.cctv.com/2023/11/06/PHOAtE6psQw3JNLoZPatff8g231106.shtml
https://p1.img.cctvpic.com/photoworkspace/2023/11/06/2023110609425468248.jpg	Äá²´¶û£º±¯Í´	1254	Äá²´¶û¾¯·½4ÈÕËµ£¬ÄáÎ÷²¿3ÈÕÎçÒ¹·¢ÉúµÄµØÕðÒÑÔì³É157ÈËËÀÍö£¬ÁíÓÐÔ¼170ÈËÊÜÉË¡£	2023/11/6 9:44	https://photo.cctv.com/2023/11/06/PHOAPXyLywOI3vTz0ho8RRrU231106.shtml
https://p4.img.cctvpic.com/photoworkspace/2023/11/06/2023110609391174561.jpg	Ó¡Äá£ºÑÅÍò¸ßÌúÊÜµ½ÃñÖÚ×·Åõ	1255	11ÔÂ5ÈÕ£¬ÔÚÓ¡¶ÈÄáÎ÷ÑÇÑÅ¼Ó´ï¹þÀûÄ·Õ¾£¬ÈËÃÇºÍÑÅÍò¸ßÌú¸ßËÙ¶¯³µ×éºÏÓ°¡£	2023/11/6 9:41	https://photo.cctv.com/2023/11/06/PHOAwuIAUd9QErykwrT2An5c231106.shtml
https://p5.img.cctvpic.com/photoworkspace/2023/11/06/2023110608464546708.jpg	ÒÁÀÊ×î¸ßÁìÐä¹þÃ·ÄÚÒÁ»á¼û¹þÂíË¹Áìµ¼ÈË¹þÄáÑÇ	1256	¾ÝÒÁÀÊ¹Ù·½ÒÁÍ¨Éçµ±µØÊ±¼ä11ÔÂ5ÈÕ±¨µÀ£¬ÒÁÀÊ×î¸ßÁìÐä¹þÃ·ÄÚÒÁ»á¼ûÁËµ½·ÃµÄ°ÍÀÕË¹Ì¹ÒÁË¹À¼µÖ¿¹ÔË¶¯£¨¹þÂíË¹£©ÕþÖÎ¾ÖÁìµ¼ÈËÒÁË¹Ã·¶û¡¤¹þÄáÑÇ¡£	2023/11/6 8:47	https://news.cctv.com/2023/11/06/ARTIj1oeJ6QF7oegeZ9hJ3fj231106.shtml
https://p2.img.cctvpic.com/photoworkspace/2023/11/06/2023110607013033048.jpg	ÒÔ¾ü·¢ÑÔÈË£ºÒÔ¾üÒÑÈ«Ãæ°üÎ§¼ÓÉ³³Ç	1257	¾ÝÒÔÉ«ÁÐÃ½Ìå±¨µÀ£¬ÒÔÉ«ÁÐ¹ú·À¾ü·¢ÑÔÈËµ±µØÊ±¼ä11ÔÂ5ÈÕËµ£¬ÒÔ¾üÒÑÈ«Ãæ°üÎ§¼ÓÉ³³Ç£¬²¢½«¼ÓÉ³µØ´øÒ»·ÖÎª¶þ¡£	2023/11/6 7:01	https://news.cctv.com/2023/11/06/ARTIXlpaqJWdoZWObY9lw2CS231106.shtml
https://p4.img.cctvpic.com/photoworkspace/2023/11/05/2023110523131980738.jpg	²¼ÁÖ¿ÏÓë°¢°ÍË¹»áÃæ²»×ãÒ»Ð¡Ê± ÍâÃ½£ºË«·½Î´·¢ÉùÃ÷	1258	×ÛºÏÍâÃ½±¨µÀ£¬µ±µØÊ±¼ä5ÈÕ£¬ÃÀ¹ú¹úÎñÇä²¼ÁÖ¿ÏµÖ´ïÔ¼µ©ºÓÎ÷°¶³ÇÊÐ´ïÀ­Ä·°²À­£¬Óë°ÍÀÕË¹Ì¹×ÜÍ³°¢°ÍË¹¾ÙÐÐ»á¼û¡£¿¨Ëþ¶û°ëµºµçÊÓÌ¨±¨µÀ³Æ£¬²¼ÁÖ¿ÏºÍ°¢°ÍË¹Ö®¼äµÄ»áÃæÊ±¼ä²»×ãÒ»Ð¡Ê±£¬»áÒé½áÊøÊ±Ë«·½Ã»ÓÐ·¢±íÈÎºÎÉùÃ÷¡£	2023/11/5 23:13	https://news.cctv.com/2023/11/05/ARTIbRqItIT5a94tsVxCewST231105.shtml
https://p3.img.cctvpic.com/photoworkspace/2023/11/05/2023110522322252029.jpg	Òâ´óÀûÈö¶¡µº¸½½üº£ÖÐ·¢ÏÖÊýÍòÃ¶¹ÅÇ®±Ò	1259	Òâ´óÀûÎÄ»¯²¿11ÔÂ4ÈÕËµ£¬Ò»ÃûÇ±Ë®Ô±Ìá¹©µÄÏßË÷Ê¹µÃ³ÁË¯ÔÚÈö¶¡µº¸½½üº£Ë®ÖÐÊýÍòÃ¶¹«Ôª4ÊÀ¼ÍÉÏ°ëÒ¶µÄÇàÍ­±ÒÖØ¼ûÌìÈÕ¡£¡±ÎÄ»¯²¿×¨¼ÒÍÆ²â£¬»òÐí»áÔÚ·¢ÏÖÕâÐ©Ç®±ÒµÄµØ·½¸½½üÕÒµ½³Á´¬²Ðº¡¡£	2023/11/5 22:32	https://news.cctv.com/2023/11/05/ARTInhlVFS31RrqaZZnNLcZ1231105.shtml
https://p4.img.cctvpic.com/photoworkspace/2023/11/05/2023110512354724836.jpg	·ÉÐÐ±íÑÝÇì×£Òâ´óÀû¹ú¼ÒÍÅ½áÈÕ	1260	11ÔÂ4ÈÕ£¬Òâ´óÀû¡°ÈýÉ«¼ý¡±·ÉÐÐ±íÑÝ¶ÓÅç³öÏóÕ÷¹úÆìÈýÉ«µÄÑÌÎí·É¹ýÂÞÂíÉÏ¿Õ£¬Çì×£¹ú¼ÒÍÅ½áÈÕ¡£	2023/11/5 17:26	https://photo.cctv.com/2023/11/05/PHOADOygFa5JmVQZx6DhgYXn231105.shtml
https://p4.img.cctvpic.com/photoworkspace/2023/11/05/2023110515024311977.jpg	ÈÕÃ½Ãñµ÷ÏÔÊ¾°¶ÌïÄÚ¸óÖ§³ÖÂÊ´´ÐÂµÍ	1263	¾Ý¹²Í¬Éçµ±µØÊ±¼ä5ÈÕ±¨µÀ£¬¸Ã»ú¹¹ÈÕÇ°ÔÚÈ«ÈÕ±¾·¶Î§ÄÚ½øÐÐµÄÃñÒâµ÷²éÏÔÊ¾£¬ÈÕ±¾Ê×Ïà°¶ÌïÎÄÐÛÁìµ¼µÄÄÚ¸óÖ§³ÖÂÊÎª28.3%£¬½ÏÉÏ´Îµ÷²é½á¹ûÏÂ½µÁË4%£¬ÔÙ´ÎË¢ÐÂ2021Äê°¶ÌïÄÚ¸ó³ÉÁ¢ÒÔÀ´µÄ×îµÍÖ§³ÖÂÊ¡£	2023/11/5 15:02	https://news.cctv.com/2023/11/05/ARTIqEWeeA2LUdtPa4qrCXpi231105.shtml
https://p2.img.cctvpic.com/photoworkspace/2023/11/05/2023110511120458504.jpg	µÂ¹úºº±¤»ú³¡Òò³ÖÇ¹Õß¼Ý³µ´³Èë¶øÔÝÊ±¹Ø±Õ	1266	11ÔÂ4ÈÕ£¬Ò»ÃûÄÐ×Ó³ÖÇ¹¼Ý³µ´³ÈëµÂ¹úºº±¤»ú³¡£¬»ú³¡Òò´ËÔÝÍ£º½°àÆð½µ²¢ÊèÉ¢ÁË³Ë¿Í¡£	2023/11/5 13:13	https://photo.cctv.com/2023/11/05/PHOACC38NoNmjtA4QJtFLHDw231105.shtml
https://p4.img.cctvpic.com/photoworkspace/2023/11/05/2023110512525065930.jpg	¿Ë¹¬·¢ÑÔÈË£º¡°ÎÒÃÇÖ»ÓÐÒ»¸öÆÕ¾©£¡¡±	1267	¾ÝµÂÐÂÉç11ÔÂ4ÈÕ±¨µÀ£¬¿ËÀïÄ·ÁÖ¹¬·¢ÑÔÈËÅåË¹¿Æ·ò4ÈÕ¹«¿ª³°Ð¦ÁËÓÐ¹Ø¶íÂÞË¹×ÜÍ³ÆÕ¾©ÓÐÌæÉíµÄ²Â²â¡£	2023/11/5 13:01	https://news.cctv.com/2023/11/05/ARTIusBevSY7hlEpV9brdlxj231105.shtml
https://p1.img.cctvpic.com/photoworkspace/2023/11/05/2023110512374488079.jpg	ÁªºÏ¹ú½Ì¿ÆÎÄ×éÖ¯Ç°×Ü¸ÉÊÂ£º¼ÓÇ¿ÎÄÃ÷¶Ô»°ÎªÓ¦¶ÔÈ«ÇòÐÔÌôÕ½·¢»ÓÖØÒª×÷ÓÃ	1268	11ÔÂ3ÈÕÉÏÎç£¬µÚ20½ì±±¾©ÂÛÌ³ÔÚµöÓãÌ¨¹ú±ö¹Ý¿ªÄ»¡£600ÓàÎ»À´×Ôº£ÄÚÍâµÄ¼Î±öÓë»á£¬Î§ÈÆ¡°ÎÄÃ÷µÄºÍÐ³Óë¹²Í¬·±ÈÙ¡ª¡ª´«³ÐÓë»¥¼ø¡±Õ¹¿ªÌÖÂÛ¡£ÁªºÏ¹ú½Ì¿ÆÎÄ×éÖ¯Ç°×Ü¸ÉÊÂÒÁÁÕÄÈ¡¤²©¿ÆÍÞ³öÏ¯¿ªÄ»Ê½²¢·¢±íÖÂ´Ç£¬Ëý¸ß¶ÈÆÀ¼ÛÖÐ¹úÌá³öµÄ¡°Ò»´øÒ»Â·¡±³«Òé£¬³Æ³«ÒéÎªÂäÊµ¿É³ÖÐø·¢Õ¹Ä¿±êÌá¹©ÁËÓÐÁ¦Ö§³Ö£¬»ñµÃÁªºÏ¹úÔÞÐíºÍ¹ã·ºÈÏ¿É¡£	2023/11/5 12:56	https://news.cctv.com/2023/11/05/ARTIbLeVwBKvNAe5CxNQIguY231105.shtml
https://p3.img.cctvpic.com/photoworkspace/2023/11/05/2023110511390156431.jpg	°Ë·½Ê³²Ä»ã¾Û½ø²©»á¡ª¡ªµÚÁù½ì½ø²©»áÊ³Æ·¼°Å©²úÆ·Õ¹ÇøÇ°Õ°	1271	µÚÁù½ìÖÐ¹ú¹ú¼Ê½ø¿Ú²©ÀÀ»á½«ÓÚ11ÔÂ5ÈÕÖÁ10ÈÕÔÚÉÏº£¾Ù°ì¡£µÚÁù½ì½ø²©»áÉÏ£¬Ê³Æ·¼°Å©²úÆ·Õ¹Çø²ÎÕ¹ÆóÒµ×î¶à¡¢À´Ô´×î¹ã£¬ÒÑÓÐ100¸ö¹ú¼ÒºÍµØÇøµÄ1000¶à¼ÒÆóÒµ²ÎÕ¹¡£	2023/11/5 12:21	https://news.cctv.com/2023/11/05/ARTI9ERKSSNIWYTHH1TXAFbG231105.shtml
https://p5.img.cctvpic.com/photoworkspace/2023/11/04/2023110422013464012.jpg	ÈÕ±¾Õþ¸®´ó¹æÄ£¾­¼Ã´Ì¼¤¼Æ»®Ð§¹ûÄÑÑÔÀÖ¹Û	1278	·ÖÎöÈËÊ¿Ö¸³ö£¬ÕâÏî¼Æ»®Ö»×¢ÖØ¶ÌÆÚÉç»á¸£Àû£¬²¢Î´´Ó¸ù±¾ÉÏ½â¾öÊø¸¿¾­¼ÃÔö³¤µÄ½á¹¹ÐÔÎÊÌâ£¬Ð§¹ûÄÑÑÔÀÖ¹Û¡£ÈÕ±¾ÄÚ¸ó¸®µ±Ìì·¢²¼¾­¼Ã´Ì¼¤¼Æ»®ÎÄ¼þ£¬Ìá³öÖ¼ÔÚ´Ù½ø¾­¼Ã×ªÐÍµÄÒ»ÏµÁÐ´ëÊ©£¬ÆäÖÐ°üÀ¨¼õË°ºÍÏòµÍÊÕÈë¼ÒÍ¥·¢·Å²¹ÌùµÈ¡£	2023/11/4 22:01	https://news.cctv.com/2023/11/04/ARTIbX003dsiP1dsf0y4X7is231104.shtml
https://p4.img.cctvpic.com/photoworkspace/2023/11/04/2023110415481647507.jpg	¹²»°ÖÐ¹ú¾­¼ÃÐÂ»úÓöØ­Ì©¹ú¸±×ÜÀí£º½ø²©»áÕýÎªÈ«ÇòÆóÒµ´øÀ´ÐÂ»úÓö	1280	Ì©¹ú¸±×ÜÀí¼æÉÌÎñ²¿³¤ÆÕÌ¹¡¤ÍþÕ§Ò®²Â½üÈÕ±íÊ¾£¬½ø²©»á´«µÝÁËÖÐ¹ú³ÖÐø¶ÔÍâ¿ª·ÅµÄ¾öÐÄ£¬³ä·ÖÕ¹Ê¾¸÷·½À©´óºÏ×÷µÄÒâÔ¸£¬ÕýÎªÈ«ÇòÆóÒµÓÈÆäÊÇÖÐÐ¡ÆóÒµ´øÀ´ÐÂ»úÓö¡£	2023/11/4 17:55	https://news.cctv.com/2023/11/04/ARTIFAupVo79zi4Cy3uzUXWp231104.shtml
https://p1.img.cctvpic.com/photoworkspace/2023/11/04/2023110416401754604.jpg	Òâ´óÀûÖÐ²¿Ôâ·ç±©¡°ÏÄÀ¼¡±Ï®»÷ºÓÁ÷¾öµÌ£¬ÒÑÓÐÎåÈËÓöÄÑ	1282	Òâ´óÀûÖÐ²¿ÍÐË¹¿¨ÄÉ´óÇø£¨Tuscany£©Òò·ç±©¡°ÏÄÀ¼¡±´øÀ´µÄ±©Óêµ¼ÖÂºÓÁ÷¾öµÌ£¬µ±µØÕþ¸®³Æ£¬ÖÁ½ñÒÑÓÐÎåÈËÔÚ·ç±©ÖÐÓöÄÑ¡£	2023/11/4 16:40	https://news.cctv.com/2023/11/04/ARTINeVQDqkJwnmodb4LkC1e231104.shtml
https://p4.img.cctvpic.com/photoworkspace/2023/11/04/2023110415101913885.jpg	Ä¦Âå¸çÊ×¶¼·¢ÏÖ¾à½ñÔ¼1800Äê¹Å³ÇÒÅÖ·	1283	Ä¦Âå¸çÇàÄê¡¢ÎÄ»¯ºÍÐÂÎÅ²¿3ÈÕÔÚÊ×¶¼À­°ÍÌØµÄÒ»¸ö¿¼¹ÅÏÖ³¡Ðû²¼£¬¸Ã¹ú¿¼¹Å¹¤×÷ÕßÈÕÇ°ÔÚ´Ë·¢ÏÖÁËÒ»×ù¾à½ñÔ¼1800ÄêµÄ¹Å³ÇÒÅÖ·¡£¹Å³ÇÒÅÖ·½ôÁÚÀ­°ÍÌØÖøÃûµÄ¹Å¼£ÉáÀ­·ÏÐæ£¬ÆäÀúÊ·¿É×·ËÝÖÁ¹«Ôª2ÊÀ¼ÍµÄ¹ÅÂÞÂíÊ±ÆÚ£¬¾à½ñÒÑÓÐÔ¼1800ÄêÀúÊ·¡£	2023/11/4 16:35	https://photo.cctv.com/2023/11/04/PHOADgwDZL8skIsdfM5jefwy231104.shtml
https://p2.img.cctvpic.com/photoworkspace/2023/11/04/2023110415265722566.jpg	ÒÔ¾üÏ®»÷¼ÓÉ³µØ´ø¶àµØ ÒÑÔì³É15ÈËËÀÍö	1287	¾Ý°ÍÀÕË¹Ì¹µçÊÓÌ¨µ±µØÊ±¼ä11ÔÂ4ÈÕÔç¼ä±¨µÀ£¬ÒÔ¾üµ±Ìì¶Ô¼ÓÉ³µØ´øÅ¬ÈûÀ­ÌØÄÑÃñÓªºÍÀ­·¨µØÇøµÄÏ®»÷ÒÑÔì³É12ÈËËÀÍö¡£ÁíÓÐ3Ãû°ÍÀÕË¹Ì¹ÈËÔÚÒÔ¾ü¶Ôº¹ÓÈÄáË¹µØÇøµÄÏ®»÷ÖÐËÀÍö¡£	2023/11/4 15:27	https://news.cctv.com/2023/11/04/ARTI8SJmsIOUzA1nSB2iM8uC231104.shtml
https://p4.img.cctvpic.com/photoworkspace/2023/11/04/2023110415244516204.jpg	ÉæÏÓÔÚÈÕ±¾½ÖÍ·Ê©±© Ò»Ãû×¤ÈÕÃÀ¾üÊ¿±ø±»²¶	1288	¾Ý¹²Í¬Éçµ±µØÊ±¼ä11ÔÂ4ÈÕ±¨µÀ£¬µ±ÌìÇå³¿£¬×¤ÈÕÃÀ¾üÑÒ¹ú»ùµØÒ»Ãûº£¾üÂ½Õ½¶ÓÊ¿±øÒòÉæÏÓ¶ÔÂ·ÈËÊ©±©£¬±»µ±µØ¾¯·½´þ²¶¡£ÊÜº¦ÕßÎªÒ»Ãû76ËêÅ®ÐÔ£¬ÏÓÒÉÈËµ±Ê±¶à´ÎÅ¹´òÊÜº¦ÈËÃæ²¿¡£¾Ýµ±µØ¾¯·½³Æ£¬ÏÓÒÉÈËÓëÊÜº¦ÈË²¢²»ÏàÊ¶¡£	2023/11/4 15:25	https://news.cctv.com/2023/11/04/ARTILu1G9WHMoPQNGBgd9YRf231104.shtml
https://p3.img.cctvpic.com/photoworkspace/2023/11/04/2023110415000749816.jpg	ÒÔ¾ü³ÆÔøÔÚ¼ÓÉ³µØ´ø±±²¿ÓëÎä×°ÈËÔ±·¢Éú½»»ð ´Ý»Ù¹þÂíË¹3¸öÉÚËù	1290	ÒÔÉ«ÁÐ¹ú·À¾üµ±µØÊ±¼ä11ÔÂ4ÈÕÉÏÎç·¢²¼ÏûÏ¢³Æ£¬ÔÚ´ËÇ°Ò»ÌìµÄÐÐ¶¯ÖÐ£¬ÒÔ¾ü²¿¶ÓÔÚ¼ÓÉ³µØ´ø±±²¿Óë15ÃûÎä×°ÈËÔ±½»»ð£¬´òËÀÁËÆäÖÐ¼¸Ãû×éÖ¯³ÉÔ±£¬²¢´Ý»ÙÁË°ÍÀÕË¹Ì¹ÒÁË¹À¼µÖ¿¹ÔË¶¯£¨¹þÂíË¹£©µÄ3¸ö¹Û²ìÉÚËù¡£	2023/11/4 15:00	https://news.cctv.com/2023/11/04/ARTIu18IefMgdC8tYugnZTTc231104.shtml
https://p5.img.cctvpic.com/photoworkspace/2023/11/04/2023110413150257368.jpg	Äá²´¶ûÎ÷²¿µØÕðÒÑÖÂ128ÈËËÀÍö	1292	Äá²´¶û¾¯·½·¢ÑÔÈË4ÈÕ¶ÔÐÂ»ªÉç¼ÇÕßËµ£¬ÄáÎ÷²¿3ÈÕÎçÒ¹·¢ÉúµÄ6.4¼¶µØÕðÒÑÔì³É128ÈËËÀÍö¡¢140ÈËÊÜÉË¡£	2023/11/4 14:46	https://photo.cctv.com/2023/11/04/PHOAJzy1LzQccjKZpEavzVnq231104.shtml
https://p5.img.cctvpic.com/photoworkspace/2023/11/04/2023110414152755976.jpg	Ä¦Âå¸çÊ×¶¼·¢ÏÖ¾à½ñÔ¼1800Äê¹Å³ÇÒÅÖ·£¨Í¼£©	1293	Ä¦Âå¸çÇàÄê¡¢ÎÄ»¯ºÍÐÂÎÅ²¿11ÔÂ3ÈÕÔÚÊ×¶¼À­°ÍÌØµÄÒ»¸ö¿¼¹ÅÏÖ³¡Ðû²¼£¬¸Ã¹ú¿¼¹Å¹¤×÷ÕßÈÕÇ°ÔÚ´Ë·¢ÏÖÁËÒ»×ù¾à½ñÔ¼1800ÄêµÄ¹Å³ÇÒÅÖ·¡£	2023/11/4 14:15	https://news.cctv.com/2023/11/04/ARTI85vth5VS5R5pjdvjwYXN231104.shtml
https://p5.img.cctvpic.com/photoworkspace/2023/11/04/2023110413075615603.jpg	ÒÔ¾ü¼ÌÐø°üÎ§¼ÓÉ³³Ç ÄÚËþÄáÑÇºú¾Ü¾øÁÙÊ±Í£»ð	1294	×ÛºÏÍâÃ½±¨µÀ£¬ÒÔÉ«ÁÐ¾ü·½±íÊ¾£¬ÒÔÉ«ÁÐ¹ú·À¾üµ±µØÊ±¼ä3ÈÕÔÚ¼ÓÉ³µØ´ø±±²¿µÄ¼ÓÉ³³Ç¸½½ü£¬¼ÌÐøÍÆ½øµØÃæ¹¥ÊÆ£¬²¢Óë°ÍÀÕË¹Ì¹ÒÁË¹À¼µÖ¿¹ÔË¶¯(¹þÂíË¹)·¢ÉúÎä×°³åÍ»¡£ÒÔ¹ú·À²¿³¤¼ÓÀ¼ÌØ±íÊ¾£¬²¿¶ÓÕýÔÚ¡°°´¼Æ»®¡±ÍÆ½ø¡£	2023/11/4 13:10	https://news.cctv.com/2023/11/04/ARTIxX3N0z0EYRkhlrFPd02p231104.shtml
https://p5.img.cctvpic.com/photoworkspace/2023/11/04/2023110411514478051.jpg	¡°8000ÈËÉ¥Ãü£¬Ò»°ëÊÇº¢×Ó¡±£¬Î÷°àÑÀÅ®ÒéÔ±Ç´ÔðÒÔÉ«ÁÐ·¸Õ½Õù×ï	1297	¡°8000ÈËÉ¥Ãü£¬Ò»°ëÊÇº¢×Ó¡±£¬Î÷°àÑÀÅ®ÒéÔ±Ç´ÔðÒÔÉ«ÁÐ·¸Õ½Õù×ï	2023/11/4 11:57	https://news.cctv.com/2023/11/04/ARTIvzDtBtmxaX3n1G6wqnx5231104.shtml
https://p3.img.cctvpic.com/photoworkspace/2023/11/04/2023110410575514630.jpg	ÃÀ¹ú·À²¿³Æ½«²»ÔÙÔÊÐíÆä¸ß¼¶¾üÊÂÁìµ¼ÈËÇ°ÍùÒÔÉ«ÁÐ	1301	µ±µØÊ±¼ä11ÔÂ3ÈÕ£¬¾Ý¡¶¹ú»áÉ½±¨¡·±¨µÀ£¬ÃÀ¹ú¹ú·À²¿µ±ÈÕ·¢²¼Ò»·Ý±¸ÍüÂ¼³Æ£¬½«²»ÔÙÔÊÐíÆä¸ß¼¶¾üÊÂÁìµ¼ÈËÇ°ÍùÒÔÉ«ÁÐ£¬Ò²²»ÔÙ¹ÄÀøÃÀ¹ú¹ú»áÒéÔ±ÔÚÒÔÉ«ÁÐÓë°ÍÀÕË¹Ì¹ÒÁË¹À¼µÖ¿¹ÔË¶¯£¨¹þÂíË¹£©ÔÚ¼ÓÉ³µØ´ø·¢Éú³åÍ»ÆÚ¼ä¶ÔÒÔÉ«ÁÐ½øÐÐ·ÃÎÊ£¬Õâ·Ý±¸ÍüÂ¼¶¨ÓÚ11ÔÂ7ÈÕÆðÉúÐ§¡£	2023/11/4 10:58	https://news.cctv.com/2023/11/04/ARTI6Mz7NFnDYzwFJIbNmaog231104.shtml
https://p5.img.cctvpic.com/photoworkspace/2023/11/04/2023110410491370253.jpg	ÎÚ×ÜÍ³ÔóÁ¬Ë¹»ù³·»»ÌØÖÖ×÷Õ½²¿¶ÓË¾Áî	1302	¾ÝÎÚ¿ËÀ¼×ÜÍ³ÍøÕ¾3ÈÕ±¨µÀ£¬ÎÚ¿ËÀ¼×ÜÍ³ÔóÁ¬Ë¹»ùµ±ÌìÇ©ÊðÃüÁî£¬Ãâ³ýÎ¬¿ËÍÐ¡¤»ôÁ¬¿ÆÌØÖÖ×÷Õ½²¿¶ÓË¾ÁîÖ°Îñ£¬ÈÎÃüÐ»¶û¸Ç¡¤Â¬ÅËÇð¿Ë½ÓÈÎ¡£	2023/11/4 10:49	https://news.cctv.com/2023/11/04/ARTI0jpJ5jz8RsJzmcAwaUik231104.shtml
https://p3.img.cctvpic.com/photoworkspace/2023/11/04/2023110410370188891.jpg	°Ä×ÜÀíÊ±¸ôÁùÄê·Ã»ª£¬ÎñÊµÍâ½»ÄÜ·ñÎªÖÐ°Ä¹ØÏµ´øÀ´ÐÂÆøÏó£¿	1303	°¢¶û°ÍÄáË¹´Ë´Î·Ã»ª±¸ÊÜ¹Ø×¢£¬ÔÚ¹ýÈ¥ËÄÄê£¬ÖÐ°Ä¹ØÏµ¾­ÀúÁË½Ï³¤Ê±¼äµÄµÍÃÔ¡£ÓÐ·ÖÎöÈÏÎª£¬°Ä´óÀûÑÇ×ÜÀí´Ë´Î·Ã»ª¿ÉÄÜ±íÃ÷£¬°ÄÏÖÈÎÕþ¸®Õý½èÖúÕþ¸®»»½ìµÄÆõ»ú£¬ÖØÐÂµ÷ÕûÉÏÈÎÕþ¸®µÄ¶Ô»ªÕþ²ß£¬²¢ÓÐÒâÀûÓÃÓëÖÐÃÀÁ½¸öÈ«Çò´ó¹úµÄ°²È«ºÍ¾­¼Ã¹ØÏµ£¬»º³åµØÔµÕþÖÎ¾ºÕù¶Ô°Ä´óÀûÑÇËùÔì³ÉµÄ¸ºÃæÓ°Ïì¡£	2023/11/4 10:37	https://news.cctv.com/2023/11/04/ARTI1bGJJyNFpwDmTE6FscB7231104.shtml
https://p1.img.cctvpic.com/photoworkspace/2023/11/04/2023110410290993625.jpg	Äá²´¶ûÎ÷²¿µØÇøµØÕðÒÑÖÂ128ÈËËÀÍö	1305	¾ÝÄá²´¶ûÃ½Ìå±¨µÀ£¬½ØÖÁµ±µØÊ±¼ä4ÈÕ8Ê±×óÓÒ£¬Äá²´¶ûÎ÷²¿ÔúÔó¶û¹ûµÂµØÇøµÄµØÕðÒÑÔì³É¸ÃµØÇøºÍÏàÁÚµØÇø128ÈËËÀÍö£¬ÉÏ°ÙÈËÊÜÉË£¬µ±µØ´åÃñÃèÊöÏÖ³¡²Ò×´³Æ¡°ÒÑ¾­¿´²»µ½ÍêÕûµÄ·¿ÎÝ¡±¡£¾ÝÏ¤£¬Äá²´¶û×ÜÀíÆÕÀ­²ý´ï½«ÓÚ4ÈÕÉÏÎç¸°µØÕðÔÖÇøÊÓ²ì¡£	2023/11/4 10:29	https://news.cctv.com/2023/11/04/ARTIFDGusn5TdzxoVechWCX9231104.shtml
https://p1.img.cctvpic.com/photoworkspace/2023/11/04/2023110410290111561.jpg	±¸Õ½¹ú»áÑ¡¾Ù º«Ö´Õþµ³ÒªÇó¸ß²ã×ß³ö¡°ÊæÊÊÇø¡±	1306	º«¹úÖ´Õþµ³¹úÃñÁ¦Á¿µ³¸ïÐÂÎ¯Ô±»á11ÔÂ3ÈÕÕÙ¿ª»áÒé£¬ÒªÇó¸Ãµ³Áìµ¼²ã¡¢Óë×ÜÍ³ÒüÎýÔÃ¹ØÏµÃÜÇÐµÄ³ÉÔ±ºÍÖØÁ¿¼¶ÒéÔ±×ß³ö¡°ÊæÊÊÇø¡±£¬ÔÚÃ÷Äê4ÔÂ¹ú»áÑ¡¾ÙÆÚ¼äÈ¥¾ºÕù¼¤ÁÒµÄÑ¡Çø²ÎÑ¡£¬·ñÔò¾Í·ÅÆú²ÎÑ¡¡£	2023/11/4 10:29	https://news.cctv.com/2023/11/04/ARTIOWJDd8yZhaD9ORfe3aPc231104.shtml
https://p4.img.cctvpic.com/photoworkspace/2023/11/04/2023110410272872847.jpg	ÒÔÉ«ÁÐ°Ñ°Í·½ÀÍ¹¤Öð»Ø¼ÓÉ³ ÁªºÏ¹ú¹ÙÔ±£ºËûÃÇ¿ÉÄÜÒÑÎÞ¼Ò¿É¹é	1307	ÒÔÉ«ÁÐµ±µØÊ±¼ä11ÔÂ3ÈÕ¿ªÊ¼°ÑÀ´×Ô¼ÓÉ³µØ´øµÄ°ÍÀÕË¹Ì¹ÀÍ¹¤ÇýÖð»Ø¼ÓÉ³¡£ÁªºÏ¹ú·½Ãæ¶ÔÒÔ·½×ö·¨±í´ïÓÇÂÇ£¬Ô­ÒòÊÇ¼ÓÉ³Á¬ÈÕÀ´Ôâµ½ÒÔ·½´ó¹æÄ£¾üÊÂ´ò»÷£¬ÕâÐ©ÀÍ¹¤¿ÉÄÜÒÑ¾­ÎÞ¼Ò¿É¹é£¬ÇÒÔÚ¼ÓÉ³ÃæÁÙÉúÃüÎ£ÏÕ¡£	2023/11/4 10:27	https://news.cctv.com/2023/11/04/ARTIzV02lvPSzPjuK3BeRMH8231104.shtml
https://p5.img.cctvpic.com/photoworkspace/2023/11/04/2023110410225148662.jpg	°ÍÎ÷Ê¥±£ÂÞÖÝ±©·çÓêÖÂ3ÈËËÀÍö ¶àµØÍ£µç	1308	µ±µØÊ±¼ä3ÈÕÏÂÎç£¬´ó·¶Î§µÄ±©·çÓêµ¼ÖÂ°ÍÎ÷¶«ÄÏ²¿Ê¥±£ÂÞÖÝ3ÈËËÀÍö¡¢´óÁ¿Ê÷Ä¾µ¹·ü¡¢¶àµØÍ£µçÒÔ¼°»ú³¡Í£ÔË¡£	2023/11/4 10:23	https://news.cctv.com/2023/11/04/ARTIlzuyt7Ib7KFMQf9aM5qF231104.shtml
https://p2.img.cctvpic.com/photoworkspace/2023/11/04/2023110410081268400.jpg	Òâ´óÀûÔâ·ç±©¡°ÏÄÀ¼¡±Ï®»÷ ÖÁÉÙ5ÈËÓöÄÑ	1309	·ç±©¡°ÏÄÀ¼¡±11ÔÂ2ÈÕ¿ªÊ¼Ï®»÷Òâ´óÀûÖÐ±±²¿µØÇø¡£¾ÝÒâ´óÀûÃ½Ìå±¨µÀ£¬½ØÖÁµ±µØÊ±¼ä3ÈÕÖÐÎç£¬ÖÁÉÙ5ÈËÔÚ·ç±©ÖÐÓöÄÑ¡£	2023/11/4 10:09	https://photo.cctv.com/2023/11/04/PHOAg4B1yY1nJH7qwhN8oGbi231104.shtml
https://p1.img.cctvpic.com/photoworkspace/2023/11/04/2023110409411331070.jpg	Äá²´¶ûÍ»·¢Ç¿ÕðÒÑÖÂÊýÊ®ÈËÉ¥Éú£¡¾ÈÔ®ÈÔÔÚ½øÐÐÖÐ	1310	×ÛºÏÍâÃ½±¨µÀ£¬µ±µØÊ±¼ä11ÔÂ3ÈÕÒ¹¼ä£¬Äá²´¶ûÎ÷²¿ÔúÔó¶û¹ûµÂµØÇø·¢ÉúÇ¿ÁÒµØÕð£¬Ôì³ÉÖÁÉÙ69ÈËËÀÍö£¬ÊýÊ®ÈËÊÜÉË¡£	2023/11/4 9:41	https://news.cctv.com/2023/11/04/ARTIKra7Gg3kdzywQtb6IMKv231104.shtml
https://p4.img.cctvpic.com/photoworkspace/2023/11/04/2023110407175470315.jpg	ÃÀ¹ú¹ú·À²¿Ðû²¼ÏòÎÚ¿ËÀ¼Ìá¹©ÐÂÒ»ÂÖ°²È«Ô®Öú	1316	µ±µØÊ±¼ä11ÔÂ3ÈÕ£¬ÃÀ¹ú¹ú·À²¿·¢²¼ÉùÃ÷£¬Ðû²¼ÏòÎÚ¿ËÀ¼Ìá¹©ÐÂÒ»ÂÖ°²È«Ô®Öú£¬ÒÔÂú×ãÎÚ¿ËÀ¼µÄ¹Ø¼ü°²È«ºÍ¹ú·ÀÐèÇó¡£	2023/11/4 7:18	https://news.cctv.com/2023/11/04/ARTIxPxHuaE3Bh2dKSdAbXys231104.shtml
https://p2.img.cctvpic.com/photoworkspace/2023/11/04/2023110407100527276.jpg	Ä¦Âå¸çº£¾üÔÚ¸Ã¹úÄÏ²¿º£ÓòÀ¹½Ø288ÃûÍµ¶ÉÕß	1317	µ±µØÊ±¼ä11ÔÂ3ÈÕ£¬Ä¦Âå¸çº£¾üÔÚ¸Ã¹úÄÏ²¿³ÇÊÐ´ïºÕÀ­¸½½üº£ÓòÀ¹½ØÁËÁ½ËÒÔØÓÐÍµ¶ÉÕßµÄ´¬Ö»£¬´¬ÉÏ¹²ÔØÓÐ288ÃûÍµ¶ÉÕß¡£	2023/11/4 7:10	https://news.cctv.com/2023/11/04/ARTIjuRTnxixsNASurBDx5LC231104.shtml
https://p5.img.cctvpic.com/photoworkspace/2023/11/04/2023110407100441033.jpg	ÒÔ¾ü¿ÕÏ®¼ÓÉ³µØ´ø °ÍÎä×°ÈËÔ±´ò»÷ÒÔ¾ü	1318	11ÔÂ3ÈÕ£¬ÒÔÉ«ÁÐ¹ú·À¾ü¼ÌÐø¿ÕÏ®¼ÓÉ³µØ´ø£¬·¢ÏÖ²¢´Ý»ÙÁË¹þÂíË¹ÐÞ½¨µÄ¶àÌõµØµÀ¡£°ÍÀÕË¹Ì¹ÒÁË¹À¼µÖ¿¹ÔË¶¯£¨¹þÂíË¹£©ÏÂÊôÎä×°ÅÉ±ð¡°¿¨É£ÂÃ¡±·½Ãæ±íÊ¾¶ÔÒÔ¾ü²¿¶Ó½øÐÐÁË´ò»÷¡£	2023/11/4 7:10	https://news.cctv.com/2023/11/04/ARTIigGKo9Tn03zM1iDqqr0b231104.shtml
https://p1.img.cctvpic.com/photoworkspace/2023/11/04/2023110407075248223.jpg	±ÈÀûÊ±º£¹ØÔÚ°²ÌØÎÀÆÕ¸Û²é»ñ7.5¶Ö¿É¿¨Òò	1319	¾Ý±ÈÀûÊ±¡¶Íí±¨¡·±¨µÀ£¬µ±µØÊ±¼ä11ÔÂ3ÈÕ£¬±ÈÀûÊ±º£¹ØÔÚ°²ÌØÎÀÆÕ¸Û²é»ñÁË7.5¶Ö¿É¿¨Òò¡£	2023/11/4 7:08	https://news.cctv.com/2023/11/04/ARTIx1symOHuq20wiBRN25Y6231104.shtml
https://p2.img.cctvpic.com/photoworkspace/2023/11/04/2023110406263454552.jpg	ÒÔÉ«ÁÐ×ÜÀí£ºÒÔÉ«ÁÐ²»ÔÊÐíÈ¼ÁÏ½øÈë¼ÓÉ³µØ´ø	1320	ÒÔÉ«ÁÐ×ÜÀíÄÚËþÄáÑÇºú3ÈÕÍí·¢±íµçÊÓ½²»°Ëµ£¬ÒÔ·½½«È«ËÙÍÆ½øÕ½ÊÂ£¬¾Ü¾ø¡°ÈÎºÎ²»Éæ¼°ÊÍ·Å±»¿ÛÑºÒÔÉ«ÁÐÈË¡±µÄÁÙÊ±Í£»ð¡£ÒÔÉ«ÁÐ²»ÔÊÐíÈ¼ÁÏ½øÈë¼ÓÉ³µØ´ø¡£	2023/11/4 6:27	https://news.cctv.com/2023/11/04/ARTI29mXCRSlryUnZVBpZiAV231104.shtml
https://p2.img.cctvpic.com/photoworkspace/2023/11/03/2023110315152635717.jpg	ÍâÃ½£ºÃÀ¹ú¼Æ»®Ðû²¼ÏòÎÚ¿ËÀ¼Ìá¹©4.25ÒÚÃÀÔª¾üÊÂÔ®Öú	1328	ÃÀ¹ú¼Æ»®ÓÚµ±µØÊ±¼ä3ÈÕ£¬Ðû²¼ÏòÎÚ¿ËÀ¼Ìá¹©Ò»À¿×Ó4.25ÒÚÃÀÔªµÄ¾üÊÂÔ®Öú£¬ÆäÖÐ°üÀ¨ÓÃÓÚ¶Ô¿¹ÎÞÈË»úµÄµ¼µ¯ºÍµ¯Ò©¡£	2023/11/3 15:15	https://news.cctv.com/2023/11/03/ARTIyK2n8LPPOk6NYXHSLduF231103.shtml
https://p2.img.cctvpic.com/photoworkspace/2023/11/03/2023110311255189843.jpg	·ç±©¡°ÏÄÀ¼¡±Ï®»÷Ó¢¹ú	1330	½üÈÕ£¬Ó¢¹ú²¿·ÖµØÇøÔâÓö·ç±©¡°ÏÄÀ¼¡±Ï®»÷¡£	2023/11/3 14:29	https://photo.cctv.com/2023/11/03/PHOAlPVoH8bGcsi69QKEfXPw231103.shtml
https://p5.img.cctvpic.com/photoworkspace/2023/11/03/2023110313261160130.jpg	×¤º«ÃÀ¾üÇ¹Ö§×ß»ð »÷ÖÐÆ½ÃñÆû³µ	1333	×¤º«ÃÀ¾üÈÕÇ°³ÐÈÏ·¢ÉúÒ»ÆðÑµÁ·ÖÐÇ¹Ö§×ß»ð»÷ÖÐµ±µØ¾ÓÃñÆû³µµÄÊÂ¹Ê¡£	2023/11/3 13:26	https://news.cctv.com/2023/11/03/ARTIZUK3Xn1zqeFr0AzABigR231103.shtml
https://p4.img.cctvpic.com/photoworkspace/2023/11/03/2023110309270056012.jpg	187:2£¡ Áª´óµÚ31´ÎÍ¨¹ý¾öÒéÒªÇóÃÀ¹úÖÕÖ¹¶Ô¹Å°Í·âËø	1334	µ±µØÊ±¼ä11ÔÂ2ÈÕ£¬ÁªºÏ¹ú´ó»áÒÔ187Æ±Í¬Òâ¡¢2Æ±·´¶Ô¡¢1Æ±ÆúÈ¨Í¨¹ý¾öÒé£¬ÔÙ´Î¶Ø´ÙÃÀ¹úÖÕÖ¹¶Ô¹Å°ÍµÄ¾­¼Ã¡¢ÉÌÒµºÍ½ðÈÚ·âËø¡£ÃÀ¹ú¡¢ÒÔÉ«ÁÐÍ¶·´¶ÔÆ±¡£ÕâÊÇÁª´óÁ¬Ðø31´ÎÍ¨¹ýÀàËÆ¾öÒé¡£	2023/11/3 9:53	https://news.cctv.com/2023/11/03/ARTI68MdI18TUJMWip5M58Jb231103.shtml
https://p5.img.cctvpic.com/photoworkspace/2023/11/03/2023110307244936833.jpg	ÆÕ¾©Ç©Êð·¨ÂÉ³·ÏúÅú×¼¡¶È«Ãæ½ûÖ¹ºËÊÔÑéÌõÔ¼¡·	1335	¶íÂÞË¹×ÜÍ³ÆÕ¾©11ÔÂ2ÈÕÇ©Êð·¨ÂÉ£¬³·ÏúÅú×¼¡¶È«Ãæ½ûÖ¹ºËÊÔÑéÌõÔ¼¡·¡£	2023/11/3 7:25	https://news.cctv.com/2023/11/03/ARTIfwgEwVV7atEZbxiBut9O231103.shtml
https://p3.img.cctvpic.com/photoworkspace/2023/11/03/2023110307051386293.jpg	Ä«Î÷¸çÐû²¼47×ù³ÇÊÐÁÐÎªì«·ç¡°°ÂµÙË¹¡±ÔÖÇø	1336	Ä«Î÷¸çÁª°îÕþ¸®2ÈÕ·¢²¼¹«±¨Ðû²¼£¬Ä«ÄÏ²¿¸ñÀ×ÂÞÖÝ47×ù³ÇÊÐÒòÊÜì«·ç¡°°ÂµÙË¹¡±Ó°Ïì±»ÁÐÎªÔÖÇø¡£	2023/11/3 7:05	https://news.cctv.com/2023/11/03/ARTIKxHvi3uGuCOeb8sHYCyb231103.shtml
https://p2.img.cctvpic.com/photoworkspace/2023/11/03/2023110306254149736.jpg	×Ü¶î³¬¹ý17ÍòÒÚÈÕÔª ÈÕ±¾Õþ¸®Í¨¹ýÒ»Ïî¾­¼Ã´Ì¼¤¼Æ»®	1337	ÈÕ±¾Õþ¸®2ÈÕÕÙ¿ªÁÙÊ±ÄÚ¸ó»áÒé£¬Í¨¹ýÁËÒ»Ïî°üÀ¨¼õË°ÔÚÄÚµÄ¾­¼Ã´Ì¼¤¼Æ»®£¬×Ü¶î³¬¹ý17ÍòÒÚÈÕÔª£¨1ÃÀÔªÔ¼ºÏ150ÈÕÔª£©¡£	2023/11/3 6:27	https://news.cctv.com/2023/11/03/ARTIou0aId0s0Xf3PBKn7X8T231103.shtml
https://p4.img.cctvpic.com/photoworkspace/2023/11/02/2023110217355415134.jpg	ÈÕ±¾Õþ¸®ÁÙÊ±ÄÚ¸ó»áÒéÍ¨¹ýÐÂ¾­¼ÃÕþ²ß ×Ü¹æÄ£³¬17ÍòÒÚÈÕÔª	1339	ÈÕ±¾Õþ¸®ÁÙÊ±ÄÚ¸ó»áÒéµ±ÌìÍ¨¹ýÒ»ÏîÐÂ¾­¼ÃÕþ²ß£¬ÄÚÈÝ°üÀ¨ÔÝÊ±ÐÔµÄËùµÃË°¼õË°¡¢²¹Öú½ð·¢·Å¡¢ÑÓ³¤ÄÜÔ´¼Û¸ñ²¹ÖúµÈÄÚÈÝ£¬×Ü¹æÄ£³¬¹ý17ÍòÒÚÈÕÔª£¬ÒÔÓ¦¶Ô¹úÄÚÍ¨»õÅòÕÍµÈ¾­¼ÃÎÊÌâ¡£	2023/11/2 17:36	https://news.cctv.com/2023/11/02/ARTIEJiokZgHZWDzgPhWlYxU231102.shtml
https://p2.img.cctvpic.com/photoworkspace/2023/11/02/2023110214124656308.jpg	¼ÓÉ³£º²ÐÆÆµÄ¼ÒÔ°	1343	¼ÓÉ³µØ´øÎÀÉú²¿ÃÅ1ÈÕµÄÊý¾ÝÏÔÊ¾£¬°ÍÒÔÐÂÒ»ÂÖ³åÍ»±¬·¢ÒÔÀ´£¬ÒÑÓÐ8796Ãû°ÍÀÕË¹Ì¹ÈËËÀÍö¡£	2023/11/2 15:27	https://photo.cctv.com/2023/11/02/PHOAWO8ufnypOOxnhD2Y0tQq231102.shtml
https://p5.img.cctvpic.com/photoworkspace/2023/11/02/2023110213174867421.jpg	ÖÐ¹úµ£ÈÎÁªºÏ¹ú°²Àí»á11ÔÂÂÖÖµÖ÷Ï¯	1347	ÖÐ¹ú´Ó11ÔÂ1ÈÕÆðµ£ÈÎÁªºÏ¹ú°²Àí»á11ÔÂÂÖÖµÖ÷Ï¯¡£µ±Ìì£¬ÖÐ¹ú³£×¤ÁªºÏ¹ú´ú±íÕÅ¾üÖ÷³Ö°²Àí»áÄÚ²¿´èÉÌ£¬Í¨¹ýÁË°²Àí»á±¾ÔÂ¹¤×÷¼Æ»®¡£	2023/11/2 13:18	https://news.cctv.com/2023/11/02/ARTIhv7R43FxuRtPPSAabGvj231102.shtml
https://p1.img.cctvpic.com/photoworkspace/2023/11/02/2023110211370540943.jpg	º«¹ú¡°ÊÀÔ½¡±ºÅ¾ÈÔ®²»Á¦°¸ 9ÈË±»ÅÐÎÞ×ï	1348	11ÔÂ2ÈÕ£¬º«¹ú´ó·¨Ôº£¨×î¸ß·¨Ôº£©¶Ô¡°ÊÀÔ½¡±ºÅ¿ÍÂÖ³ÁÃ»¾ÈÔ®²»Á¦°¸×ö³öÅÐ¾ö£¬Î¬³Ö¶þÉóÅÐ¾ö½á¹û£¬²Ã¶¨Ê±ÈÎº£Ñó¾¯²ìÌüÌü³¤½ðÎý¾ù¡¢Ç°º£¾¯´Î³¤´ÞÏà»À¡¢Ç°Î÷º£º£¾¯Ìü³¤½ðÐãÏÍ¡¢Ç°º£¾¯¾¯±¸°²È«¾Ö³¤Àî´ºÔ×µÈ9ÈËÎÞ×ï¡£	2023/11/2 11:37	https://news.cctv.com/2023/11/02/ARTIqSDnVLPylRmE2Iiy8vbZ231102.shtml
https://p3.img.cctvpic.com/photoworkspace/2023/11/02/2023110211215968308.jpg	NASAÅÄµ½Ä¾ÐÇÉÏ³öÏÖÕøÄü¡°ÈËÁ³¡±£¿Ó¢Ã½½âÊÍ³ÉÒò	1349	ÃÀ¹ú¹ú¼Òº½¿Õº½Ìì¾Ö£¨NASA£©µÄ ¡°ÖìÅµ¡±ºÅÄ¾ÐÇÌ½²âÆ÷ÈÕÇ°ÔÚ·ÉÔ½Ä¾ÐÇÊ±²¶×½µ½Ò»ÕÅ¿ÉÅÂµÄ¡°ÈËÁ³¡±¡£	2023/11/2 11:22	https://news.cctv.com/2023/11/02/ARTIqula7O4OB6N00MWu51Z4231102.shtml
https://p1.img.cctvpic.com/photoworkspace/2023/11/02/2023110211014673168.jpg	ÐÂÒ»ÂÖ°ÍÒÔ³åÍ»ËÀÍöÈËÊýÒÑ³¬¹ý1Íò	1351	°ÍÀÕË¹Ì¹¼ÓÉ³µØ´øÎÀÉú²¿ÃÅ11ÔÂ1ÈÕ·¢±íÉùÃ÷Ëµ£¬×Ô10ÔÂ7ÈÕÐÂÒ»ÂÖ°ÍÒÔ³åÍ»±¬·¢ÒÔÀ´£¬ÒÔÉ«ÁÐ¹ú·À¾üÔÚ¼ÓÉ³µØ´øµÄÐÐ¶¯ÒÑÔì³É8796ÈËËÀÍö¡£½ØÖÁÄ¿Ç°£¬´ËÂÖ°ÍÒÔ³åÍ»ÒÑÔì³ÉË«·½³¬¹ý1ÍòÈËËÀÍö¡£	2023/11/2 11:02	https://news.cctv.com/2023/11/02/ARTIIIqX3FSbPjcrehDYE6iR231102.shtml
https://p2.img.cctvpic.com/photoworkspace/2023/11/02/2023110209424880393.jpg	¶íÂÞË¹ÒÁ¶û-96-400MÔ¶³Ì¿íÌå¿Í»úÍê³ÉÊ×·É	1353	11ÔÂ1ÈÕ£¬¶íÂÞË¹ÎÖÂÞÄùÈÕ£¬ÒÁ¶û-96-400MÔ¶³Ì¿íÌå¿Í»úÊ×·É³É¹¦¡£	2023/11/2 9:47	https://photo.cctv.com/2023/11/02/PHOAsr3eT2ct95Z7tTTC2YFg231102.shtml
https://p4.img.cctvpic.com/photoworkspace/2023/11/02/2023110205021478973.jpg	361ÃûÍâ¹úÈËºÍ45Ãû°ÍÀÕË¹Ì¹ÊÜÉËÈËÔ±¾­À­·¨¿Ú°¶½øÈë°£¼°	1354	¾Ý°£¼°¿ªÂÞÐÂÎÅÆµµÀ11ÔÂ1ÈÕ±¨µÀ£¬ÔÚÀ­·¨¿Ú°¶ÖØÐÂ¿ª·ÅµÄµÚÒ»Ìì£¬¹²¼ÆÓÐ361ÃûÍâ¹úÈËºÍ45Ãû°ÍÀÕË¹Ì¹ÊÜÉËÈËÔ±¾­¼ÓÉ³µØ´ø½øÈë°£¼°¡£	2023/11/2 5:02	https://news.cctv.com/2023/11/02/ARTIirSjeQFGZCEUrvvC1Hxc231102.shtml
https://p2.img.cctvpic.com/photoworkspace/2023/11/02/2023110204264512776.jpg	½Ý¿ËÑÓ³¤ÓëË¹Âå·¥¿Ë±ß¾³¹Ü¿ØÖÁ11ÔÂ22ÈÕ	1355	µ±µØÊ±¼ä11ÔÂ1ÈÕ£¬½Ý¿ËµÚÒ»¸±×ÜÀí¼æÄÚÎñ²¿³¤À­¿âÉÐÔÚÉç½»Ã½ÌåÉÏ·¢ÎÄ³Æ£¬Õþ¸®¾ö¶¨ÑÓ³¤ÓëË¹Âå·¥¿ËµÄ±ß¾³¹Ü¿Ø´ëÊ©20Ìì£¬ÖÁ11ÔÂ22ÈÕ£¬¡°ÔÚÅ·ÃËÍâ²¿±ß¾³µÃµ½ÕæÕýÓÐÐ§µÄ±£»¤Ö®Ç°£¬ÎÒÃÇ½«²»µÃ²»Ó¦¶ÔÉê¸ùÇøÄÚ²¿±ß¾³·Ç·¨ÒÆÃñµÄºó¹û¡±¡£	2023/11/2 4:27	https://news.cctv.com/2023/11/02/ARTIG6B1gEhbyWKgdsnAltCa231102.shtml
https://p5.img.cctvpic.com/photoworkspace/2023/11/02/2023110204222644214.jpg	55Á¾ÔËÔØÔ®ÖúÎï×ÊµÄ¿¨³µ½øÈë¼ÓÉ³µØ´ø	1357	°£¼°¡¶½ð×ÖËþ±¨¡·µ±µØÊ±¼ä11ÔÂ1ÈÕ±¨µÀ£¬µ±ÌìÓÐ55Á¾ÔËÔØÔ®ÖúÎï×ÊµÄ¿¨³µ´Ó°£¼°¾­À­·¨¿Ú°¶½øÈë¼ÓÉ³µØ´ø¡£Ô¤¼Æ2ÈÕ½«ÓÐ100Á¾ÔËÔØÔ®ÖúÎï×ÊµÄ¿¨³µ½øÈë¼ÓÉ³¡£	2023/11/2 4:22	https://news.cctv.com/2023/11/02/ARTIGglabr2V9ydklCYvwTk7231102.shtml
https://p4.img.cctvpic.com/photoworkspace/2023/11/02/2023110204200338271.jpg	ÃÀ¹ú²ÎÒéÔº½«¾ÍÈýÏî²¦¿î·¨°¸½øÐÐÍ¶Æ±	1358	µ±µØÊ±¼ä11ÔÂ1ÈÕ£¬ÃÀ¹ú²ÎÒéÔº¶àÊýµ³ÁìÐä²é¿Ë¡¤ÊæÄ¬±íÊ¾£¬²ÎÒéÔº½«ÓÚ1ÈÕ¾ÍÈýÏî·¨°¸½øÐÐÍ¶Æ±¡£ÕâÈýÏîÉæ¼°2024²ÆÄêµÄ²¦¿î¼Æ»®·¨°¸·Ö±ðº­¸ÇÁËÅ©Òµ¡¢¾üÊÂºÍÍËÎé¾üÈËÊÂÎñ¡¢½»Í¨ÔËÊäÁìÓò¡£	2023/11/2 4:20	https://news.cctv.com/2023/11/02/ARTIJjkahEYA6sNyHne85ciA231102.shtml
https://p5.img.cctvpic.com/photoworkspace/2023/11/02/2023110203443217842.jpg	×ÜÌ¨¼ÇÕßÖ±»÷Ø­¼ÓÉ³±±²¿µØÃæÕ½¸ü¼Ó¼¤ÁÒ Æ½ÃñÉËÍö¿Ö³ÖÐøÅÊÉý	1364	×Ô´ÓÒÔÉ«ÁÐÐû²¼À©´ó¶Ô¼ÓÉ³µØ´ø¾üÊÂÐÐ¶¯¹æÄ££¬°ÍÒÔ±ß½ç¾ÖÊÆ¸ü¼Ó½ôÕÅ¡£×ÜÌ¨¼ÇÕß³Â»Û»Û¡¢Ò¦Êé²©½üÆÚ³ÖÐøÔÚ¼ÓÉ³µØ´ø²É·Ã£¬·¢ÏÖÔÚ¾­ÀúÁË20¶àÌìµÄ¿ÕÏ®ºó£¬°ÍÀÕË¹Ì¹ÒÁË¹À¼µÖ¿¹ÔË¶¯£¨¹þÂíË¹£©ÒÀÈ»ÓÐÊµÁ¦³ÖÐø¼Ó´ó¶ÔÒÔÉ«ÁÐµÄ»ð¼ýµ¯Ï®»÷Á¦¶È¡£	2023/11/2 3:55	https://news.cctv.com/2023/11/02/ARTIsKJhOYDF6p58R5nWG8P5231102.shtml
https://p3.img.cctvpic.com/photoworkspace/2023/11/02/2023110203431597801.jpg	ÃÀ¹ú¿ÏËþ»ùÖÝÈ¼Ãºµç³§µ¹ËúÊÂ¼þÒÑÖÂ1ÈËÉíÍö	1365	µ±µØÊ±¼ä11ÔÂ1ÈÕ£¬ÃÀ¹ú¿ÏËþ»ùÖÝÖÝ³¤°²µÏ¡¤±´Ï£¶ûÐû²¼£¬Âí¶¡ÏØ£¨Martin County£©È¼Ãºµç³§µ¹ËúÊÂ¼þÖÐÔçÇ°Ö¤Êµ±»À§µÄ2Ãû¹¤ÈËÖÐÖÁÉÙÓÐ1ÈËÒÑ¾­ËÀÍö¡£¾ÈÔ®ÈËÔ±ÈÔÔÚÅ¬Á¦Óª¾ÈÁíÒ»Î»±»À§ÈËÔ±¡£	2023/11/2 3:43	https://news.cctv.com/2023/11/02/ARTIuIRQ1n54ZNeiP0OAWjdS231102.shtml
https://p5.img.cctvpic.com/photoworkspace/2023/11/02/2023110202531912561.jpg	Ä«Î÷¸çÕþ¸®Ðû²¼ì«·ç¡°°ÂµÙË¹¡±ÔÖºóÖØ½¨¼Æ»®	1372	Ä«Î÷¸ç×ÜÍ³ÂåÅåË¹1ÈÕÐû²¼Ò»Ïîì«·ç¡°°ÂµÙË¹¡±µÄÔÖºóÖØ½¨¼Æ»®£¬ÒÔ°ïÖúÄ«ÄÏ²¿ÔÖÇøÃñÖÚÖØ½¨¼ÒÔ°¡£	2023/11/2 2:53	https://news.cctv.com/2023/11/02/ARTIXL8vLz1E0l24gNNV5eQT231102.shtml
https://p1.img.cctvpic.com/photoworkspace/2023/11/01/2023110120232454054.png	ÈËÀàÃüÔË¹²Í¬ÌåÀíÄîÔÙ´ÎÐ´ÈëÁª´ó²Ã¾üÓë¹ú¼Ê°²È«Î¯Ô±»á¾öÒé	1376	µÚ78½ìÁªºÏ¹ú´ó»á²Ã¾üÓë¹ú¼Ê°²È«Î¯Ô±»á10ÔÂ31ÈÕ±í¾öÍ¨¹ý¡°·ÀÖ¹Íâ¿Õ¾ü±¸¾ºÈüµÄ½øÒ»²½ÇÐÊµ´ëÊ©¡±¡°²»Ê×ÏÈÔÚÍâ¿Õ·ÅÖÃÎäÆ÷¡±µÈ¾öÒé£¬ÖØÉê¹ú¼ÊÉç»áÓ¦²ÉÈ¡ÇÐÊµ´ëÊ©·ÀÖ¹Íâ¿Õ¾ü±¸¾ºÈü£¬´Ù½øºÍÆ½ÀûÓÃºÍÌ½Ë÷Íâ¿Õ£¬¹²Í¬ÖÂÁ¦ÓÚ¹¹½¨ÈËÀàÃüÔË¹²Í¬Ìå¡£	2023/11/1 20:25	https://news.cctv.com/2023/11/01/ARTIwuDjgEpnZpIerLLVboWH231101.shtml
https://p2.img.cctvpic.com/photoworkspace/2023/11/01/2023110120144041693.jpg	Èû¶ûÎ¬ÑÇ×ÜÍ³ÎäÆõÆæÇ©Êð·¨Áî½âÉ¢¹úÃñÒé»á	1377	µ±µØÊ±¼ä11ÔÂ1ÈÕÉÏÎç£¬Èû¶ûÎ¬ÑÇ×ÜÍ³ÎäÆõÆæÇ©Êð½âÉ¢¹úÃñÒé»áµÄ·¨Áî£¬²¢Ðû²¼¸Ã¹ú½«ÓÚ12ÔÂ17ÈÕ¾ÙÐÐÐÂµÄÒé»áÑ¡¾ÙÍ¶Æ±¡£	2023/11/1 20:15	https://news.cctv.com/2023/11/01/ARTI9Gofn3QNZS49CsisK4rD231101.shtml
https://p2.img.cctvpic.com/photoworkspace/2023/11/01/2023110117362086140.jpg	ÔªÊ×Íâ½»¡¤ÐÄÏà½ü£üÏ°Ö÷Ï¯Óë¡°Ò»´øÒ»Â·¡±¹²½¨¹úÄêÇáÈËÍ¨ÐÅ¼ãÅ¯Çé³¤	1378	¡°ÎÒÏ²»¶ÖÐ¹úµÄÐ¡»ï°é£¬Ï²»¶ÖÐ¹úÎÄ»¯ºÍÄÇÀïµÄÏÖ´ú¸Ð£¡¡±½áÊøÖÐ¹úÖ®ÐÐ·µ»ØÀÏÎÎµÄÑ§ÉúÅîÅúÍå¸æËß¼ÇÕß£¬¡°¸ÐÐ»Ï°Ò¯Ò¯ÔÚÐÅÀïµÄÑûÇë£¬ÈÃÎÒÃÇÄÜ¹»×øÖÐÀÏÌúÂ·»ð³µÈ¥ÖÐ¹ú£¡¡±	2023/11/1 19:17	https://news.cctv.com/2023/11/01/ARTIjVSDYs4TxD1q2sixPX0e231101.shtml
https://p1.img.cctvpic.com/photoworkspace/2023/11/01/2023110116204596205.jpg	ÃÀ¹ú¹úÎñÔº·¢ÑÔÈË£ºÃÀ¹úÏ£ÍûÓë¶íÂÞË¹»Ö¸´¾ü¿Ø¶Ô»°	1379	ÃÀ¹ú¹úÎñÔº·¢ÑÔÈËÈÕÇ°±íÊ¾£¬ÃÀ¹úÏ£ÍûÓë¶íÂÞË¹¾ÍÖÆ¶¨2026Äê¡¶ÐÂÏ÷¼õÕ½ÂÔÎäÆ÷ÌõÔ¼¡·µ½ÆÚºóµÄ¾ü¿ØÌåÏµºÍºË·çÏÕ¹Ü¿ØÎÊÌâ½øÐÐ¶Ô»°£¬ÃÀ·½Ô¸Òâ²Î¼ÓÏà¹ØÎÊÌâµÄÌÖÂÛ¡£ÆÕ¾©Ò²Ç¿µ÷£¬¶í·½²¢·ÇÍË³ö¸ÃÌõÔ¼£¬Ö»ÊÇÔÝÍ£ÂÄÐÐ¡£	2023/11/1 16:21	https://news.cctv.com/2023/11/01/ARTI9XkfONNMndcwUFxCK7ao231101.shtml
https://p4.img.cctvpic.com/photoworkspace/2023/11/01/2023110111152532040.jpg	ÒÔÉ«ÁÐ±¾-¹ÅÀï°²»ú³¡¿ÍÁ÷Á¿³ÖÐøÏÂ½µ	1380	ÐÂÒ»ÂÖ°ÍÒÔ³åÍ»³ÖÐø£¬ÒÔÉ«ÁÐ±¾-¹ÅÀï°²¹ú¼Ê»ú³¡ÈÕ¾ù¿ÍÁ÷Á¿³ÖÐøÏÂ½µ¡£	2023/11/1 14:33	https://photo.cctv.com/2023/11/01/PHOASjezMY6dB1b5AensGM7g231101.shtml
https://p2.img.cctvpic.com/photoworkspace/2023/11/01/2023110112402832169.jpg	¿ÏÄáÑÇÅ£ÓÍ¹ûµÄ¡°½ø²©Ö®ÂÃ¡±£¨½ø²©»á¹ÊÊÂ£©	1383	´Ó¿ÏÄáÑÇÊ×¶¼ÄÚÂÞ±ÏÏòÎ÷ÐÐÊ»½ü°Ù¹«Àï£¬¿ÏÄáÑÇÄÉ¿âÂ³¿¤ÄÎÍßÉ³ºþÅÏµÄÒ»¸öÅ£ÓÍ¹ûÔ°Àï£¬2500¶à¿ÃÅ£ÓÍ¹ûÊ÷Á¬³ÉÒ»Æ¬£¬ÓôÓô´Ð´Ð¡£Å©³¡Ö÷Àí²éµÂ¡¤Íß¸»À­ÕýÓë¹¤ÈËÃÇÃ¦×Å²ÉÕªÅ£ÓÍ¹û£¬¡°´Ó10ÔÂÖÐÑ®¿ªÊ¼£¬¹ûÔ°¾Í½øÈëµ±ÄêµÄµÚ¶þ¸ö²ú¼¾£¬ÎÒÃÇÕý×¥½ô²ÉÕª¡£¹ýÒ»¶ÎÊ±¼ä£¬ÕâÀïµÄ´óÔ¼10¸ö¼¯×°ÏäÐÂÏÊÅ£ÓÍ¹û¾ÍÄÜËÍµ½ÖÐ¹úÏû·ÑÕßÊÖÖÐÁË¡£¡±	2023/11/1 13:08	https://news.cctv.com/2023/11/01/ARTIEaJ1gXIHAEqMAsnzPMlY231101.shtml
https://p4.img.cctvpic.com/photoworkspace/2023/11/01/2023110109272429758.jpg	ÖÐ¹úÁ¬ÐøÊÍ·Å¸ßË®Æ½¿ª·ÅÐÅºÅ	1386	ÒÔÂÛÌ³Äý¾Û´òÔì¿ª·ÅÐÍÊÀ½ç¾­¼ÃµÄºÏÁ¦£¬ÒÔÕ¹»áÈÚ¶¯¿ª·ÅºÏ×÷µÄÈ«ÇòÒªËØ×ÊÔ´£¬ÒÔÕþ²ß³©Í¨ÖÐ¹úÓëÊÀ½ç»¥Àû¹²Ó®µÄ¿ª·ÅÇþµÀ£¬ÖÐ¹ú²»¶ÏÒÔÎñÊµ¾Ù´ëÎª¸÷·½´î½¨ºÏ×÷Æ½Ì¨£¬³ÖÐøÊÍ·ÅÀ©´ó¸ßË®Æ½¶ÔÍâ¿ª·ÅµÄÏÊÃ÷ÐÅºÅ¡£	2023/11/1 9:27	https://news.cctv.com/2023/11/01/ARTI8coGQh57HqT4H4dps4Yg231101.shtml
https://p4.img.cctvpic.com/photoworkspace/2023/11/01/2023110103462555678.jpg	Ô¼µ©Ô®ÖúÔ¼µ©ºÓÎ÷°¶Îï×ÊÒÑµÖ´ïÀ­Ä·°²À­	1397	µ±µØÊ±¼ä10ÔÂ31ÈÕ£¬Ô¼µ©Ô®ÖúÔ¼µ©ºÓÎ÷°¶µÄÎï×ÊÒÑµÖ´ïÔ¼µ©ºÓÎ÷°¶³ÇÊÐÀ­Ä·°²À­£¬²¢ÒÆ½»¸øÁË°ÍÀÕË¹Ì¹ÎÀÉú²¿¡£	2023/11/1 3:46	https://news.cctv.com/2023/11/01/ARTIgqdMNXiReAuCSZ36j2wq231101.shtml
https://p4.img.cctvpic.com/photoworkspace/2023/11/01/2023110103365014804.jpg	Ë®×ÊÔ´¶ÌÈ± ÃØÂ³55¸öµØÇø½øÈë½ô¼±×´Ì¬	1403	µ±µØÊ±¼ä10ÔÂ31ÈÕ£¬ÃØÂ³Õþ¸®·¢²¼¹«¸æ³Æ£¬ÓÉÓÚÄ¿Ç°µÄ¶ò¶ûÄáÅµÏÖÏó£¬ÃØÂ³55¸öµØÇøÃæÁÙË®×ÊÔ´¶ÌÈ±µÄÑÏ¾þÌôÕ½£¬ÕâÐ©µØÇø½«½øÈëÎªÆÚ60ÌìµÄ½ô¼±×´Ì¬¡£	2023/11/1 3:37	https://news.cctv.com/2023/11/01/ARTIpsUUAh1BcSM67g0c67M1231101.shtml
https://p4.img.cctvpic.com/photoworkspace/2023/11/01/2023110103321235918.jpg	ÒÔ·½³Æ°¢Ê²¶ÅµÂÔâµ½À´×Ô¼ÓÉ³µÄ»ð¼ýµ¯Ï®»÷	1406	µ±µØÊ±¼ä10ÔÂ31ÈÕ£¬ÒÔÉ«ÁÐµØ·½µ±¾Ö³Æ£¬´Ó¼ÓÉ³µØ´ø·¢ÉäµÄ»ð¼ýµ¯»÷ÖÐÒÔÉ«ÁÐÄÏ²¿³ÇÊÐ°¢Ê²¶ÅµÂµÄÒ»¸ö×¡Õ¬Çø¡£ÏÖ³¡Í¼Æ¬ÏÔÊ¾£¬¶àÁ¾Æû³µ×Å»ð£¬½¨ÖþÎïÃ°³öÅ¨ÑÌ¡£	2023/11/1 3:32	https://news.cctv.com/2023/11/01/ARTIuhqP210pMj0FSm3E82IV231101.shtml
https://p3.img.cctvpic.com/photoworkspace/2023/11/01/2023110101472220242.jpg	ÖÐ·½ºôÓõ¶íÎÚ³åÍ»µ±ÊÂ·½±£»¤Æ½ÃñºÍÃñÓÃ»ù´¡ÉèÊ©°²È«	1410	ÖÐ¹ú³£×¤ÁªºÏ¹ú¸±´ú±í¹¢Ë¬10ÔÂ31ÈÕÔÚ°²Àí»áÉóÒéÎÚ¿ËÀ¼ÈËµÀÎÊÌâÊ±·¢ÑÔ£¬ºôÓõ³åÍ»µ±ÊÂ·½È«Á¦±£»¤Æ½ÃñºÍÃñÓÃ»ù´¡ÉèÊ©°²È«¡£	2023/11/1 1:47	https://news.cctv.com/2023/11/01/ARTIOzvYX3JySTyEhJLLApZI231101.shtml
https://p1.img.cctvpic.com/photoworkspace/2023/10/31/2023103121242631553.jpg	Å·ÔªÇø10ÔÂÍ¨ÕÍÂÊ½µÖÁÁ½Äê¶àÀ´×îµÍË®Æ½	1413	Å·ÃËÍ³¼Æ¾Ö10ÔÂ31ÈÕ¹«²¼µÄ³õ²½Í³¼ÆÊý¾ÝÏÔÊ¾£¬ÊÜÄÜÔ´¼Û¸ñÏÂ½µ¼°Å·ÖÞÑëÐÐ¼ÓÏ¢Ó°Ïì£¬Å·ÔªÇø10ÔÂÍ¨ÕÍÂÊ°´ÄêÂÊ¼ÆËãÎª2.9%£¬µÍÓÚ9ÔÂµÄ4.3%£¬½µÖÁÁ½Äê¶àÀ´×îµÍË®Æ½¡£	2023/10/31 21:24	https://news.cctv.com/2023/10/31/ARTINcLLYR3BmTY5MVMr9AUd231031.shtml
https://p4.img.cctvpic.com/photoworkspace/2023/10/31/2023103120092834987.png	¡¾È¨Íþ²¿ÃÅ»°¿ª¾Ö¡¿ÍÆ½ø¹ú¼Ê·¢Õ¹ºÏ×÷ÌáÖÊÉý¼¶	1414	½ñÌì£¨10ÔÂ31ÈÕ£©ÉÏÎç£¬¹úÎñÔºÐÂÎÅ°ì¾ÙÐÐ¡°È¨Íþ²¿ÃÅ»°¿ª¾Ö¡±ÏµÁÐÖ÷Ìâ·¢²¼»á£¬¹ú¼Ò¹ú¼Ê·¢Õ¹ºÏ×÷ÊðÓÐ¹Ø¸ºÔðÈË½éÉÜÁËÎÒ¹ú³ÖÐøÍÆ½ø¹ú¼Ê·¢Õ¹ºÏ×÷ºÍÔ®ÍâÊÂÒµÓÐ¹ØÇé¿ö¡£	2023/10/31 20:18	https://news.cctv.com/2023/10/31/ARTI9pQhduaq2b4NszGNEPxM231031.shtml
https://p4.img.cctvpic.com/photoworkspace/2023/10/31/2023103117574925805.jpg	ÓÑÒê£¬Äý¾ÛÔÚÖÐÀÏÌúÂ·	1415	ÌúÂ·ÖªÊ¶ÅàÑµ¡¢ÖÐÎÄÇ¿»¯ÅàÑµ¡¢ÔËÓª¸ÚÎ»ÊµÏ°¡¢ÉÏ¸ÚÊ¦´øÍ½¡­¡­¾­¹ý¶à¸öÅàÑµ¿¼Ñé£¬ÀÏÎÎ¹ÃÄïÏ£´ïÖÕÓÚ³ÉÎªÖÐÀÏÌúÂ·ÍòÏó»úÁ¾ÔËÓÃ¼ìÐÞ³µ¼äµÄÕýÊ½Ô±¹¤£¬¿ªÊ¼¶ÀÁ¢³Ðµ£¹¤×÷ÈÎÎñ¡£	2023/10/31 18:49	https://news.cctv.com/2023/10/31/ARTI90Aka6D29wIoiVT6juZk231031.shtml
https://p4.img.cctvpic.com/photoworkspace/2023/10/31/2023103111290892107.jpg	×¨·Ã£ººé¶¼À­Ë¹¸÷½ç¶ÔÊ×´Î²Î¼Ó½ø²©»á³äÂúÆÚ´ý¡ª¡ª·Ãºé¶¼À­Ë¹×ÜÍ³¸®ÊÂÎñ²¿²¿³¤ÅÁË¹ÍÐ¶û	1426	µÚÁù½ìÖÐ¹ú¹ú¼Ê½ø¿Ú²©ÀÀ»á¼´½«ÔÚÉÏº£¾ÙÐÐ¡£ºé¶¼À­Ë¹×ÜÍ³¸®ÊÂÎñ²¿²¿³¤£¨¼´ÄÚ¸óÊ×Ï¯²¿³¤£©Â³µÀ·ò¡¤ÅÁË¹ÍÐ¶û³ö·¢²Î»áÇ°½ÓÊÜÐÂ»ªÉç¼ÇÕß×¨·ÃÊ±±íÊ¾£¬ºé¶¼À­Ë¹ÓëÖÐ¹ú½¨½»ºó£¬Á½¹ú³ÖÐøÍÆ½øÃ³Ò×ÍùÀ´£¬Ë«±ß¹ØÏµÈÕÒæÃÜÇÐ£¬×÷ÎªµÚÁù½ì½ø²©»áÖ÷±ö¹úÖ®Ò»£¬ºé¶¼À­Ë¹¸÷½ç¶ÔÓÚÊ×´Î²Î¼Ó½ø²©»á³äÂúÆÚ´ý¡£	2023/10/31 12:25	https://news.cctv.com/2023/10/31/ARTIQPKotPCGAKhA9NOcMQqA231031.shtml
https://p4.img.cctvpic.com/photoworkspace/2023/10/31/2023103111325380750.jpg	¹²»°ÖÐ¹ú¾­¼ÃÐÂ»úÓö£ü×¨·Ã£ºÖÐ¹úÔÚ¸ß¿Æ¼¼ºÍÊý×Ö»¯µÈÁìÓòÔö³¤Ç±Á¦¾Þ´ó¡ª¡ª·ÃÉ³ÌØ²ÆÕþ´ó³¼ÄÂº±Ä¬µÂ¡¤¼Öµ¤	1428	É³ÌØ°¢À­²®²ÆÕþ´ó³¼ÄÂº±Ä¬µÂ¡¤¼Öµ¤ÈÕÇ°ÔÚÉ³ÌØÊ×¶¼ÀûÑÅµÃ½ÓÊÜÐÂ»ªÉç¼ÇÕß×¨·ÃÊ±Ëµ£¬ÖÐ¹úÔÚ¸ß¿Æ¼¼²úÒµ¡¢Êý×Ö»¯¾­¼ÃµÈÁìÓòÓÐºÜ´óÔö³¤Ç±Á¦£¬É³ÌØÕýÔÚÑ°Çó¶Ô»ªÍ¶×ÊÐÂÁìÓò¡£	2023/10/31 12:24	https://news.cctv.com/2023/10/31/ARTIre1cxp0G9fCxcIFh8rWl231031.shtml
https://p5.img.cctvpic.com/photoworkspace/2023/10/31/2023103109513437144.jpg	¼ÓÉ³µØ´øÈ¼ÁÏ¶ÌÈ±	1431	Ä¿Ç°¼ÓÉ³µØ´øÈ¼ÁÏÑÏÖØ¶ÌÈ±¡£	2023/10/31 9:52	https://photo.cctv.com/2023/10/31/PHOAZlQkTvzMAtT55vTDjYUo231031.shtml
https://p1.img.cctvpic.com/photoworkspace/2023/10/31/2023103109455556264.jpg	ÒÔ¾ü¼ÌÐøÀ©´ó¼ÓÉ³¾üÊÂÐÐ¶¯	1432	ÒÔÉ«ÁÐ¹ú·À¾ü30ÈÕ·¢±íÉùÃ÷Ëµ£¬ÒÔ¾ü¼ÌÐøÀ©´óÔÚ¼ÓÉ³µØ´øµÄÂ½º£¿Õ×÷Õ½ÐÐ¶¯¡£	2023/10/31 9:47	https://photo.cctv.com/2023/10/31/PHOAcpEEKan4bdo0Vi5Hy3vj231031.shtml
https://p2.img.cctvpic.com/photoworkspace/2023/10/31/2023103107260094805.jpg	È«ÇòÆøºò·å»áÁÙ½ü ¸÷¹úÆøºò³ÐÅµÐÐ¶¯Ö´ÐÐµÃÔõÑùÁË£¿	1433	¶Ô´Ë£¬°üÀ¨Èý¾®Îï²úÔÚÄÚµÄ¶à¼ÒÈÕ±¾µçÁ¦¹«Ë¾ÕýÔÚÌ½Ë÷°±µÄÐÂÐÍÉú²ú·½Ê½£¬¼´ÓÃ»¯Ê¯È¼ÁÏÉú²ú°±£¬Í¬Ê±Í¨¹ýCCS¼¼Êõ²¶»ñ80%-90%µÄÌ¼ÅÅ·ÅÁ¿¡£4ÔÂ24ÈÕÒ»Ôò±¨µÀ³Æ£¬Ò»Ïî·¢±íÓÚ¡¶ÃÀ¹ú¹ú¼Ò¿ÆÑ§ÔºÔº¿¯¡·µÄ×îÐÂÑÐ¾¿±íÃ÷£¬¼ÓÄÃ´óÕþ¸®ºÍÆóÒµÑÏÖØµÍ¹Àµ±Ç°¹úÄÚÌ¼ÅÅ·ÅÁ¿¡£	2023/10/31 7:27	https://news.cctv.com/2023/10/31/ARTIIqWKhuWN1tXZVqpOSqQu231031.shtml
https://p4.img.cctvpic.com/photoworkspace/2023/10/31/2023103107243266123.jpg	ÎÚ¿ËÀ¼×ÜÍ³ÔóÁ¬Ë¹»ùÓëºÉÀ¼Ê×ÏàÂÀÌØ½øÐÐÊÓÆµÍ¨»°	1434	ÎÚ¿ËÀ¼¹ú¼ÒÍ¨Ñ¶Éç10ÔÂ30ÈÕ±¨µÀ£¬ÎÚ¿ËÀ¼×ÜÍ³ÔóÁ¬Ë¹»ùÓëºÉÀ¼Ê×ÏàÂÀÌØµ±Ìì½øÐÐÁËÊÓÆµÍ¨»°£¬Ë«·½¾Í½øÒ»²½¼ÓÇ¿ÎÚ¹ú·ÀÒÔ¼°ÐèÇó½øÐÐÁËÌÖÂÛ¡£Ë«·½ÖØµãÌÖÂÛÁËÅ·ÖÞ°²È«ºÍÖÐ¶«¾ÖÊÆ¡££¨×ÜÌ¨¼ÇÕß ¶­Þ±£©	2023/10/31 7:24	https://news.cctv.com/2023/10/31/ARTIDtAnYJ1lPV76Vck451Kt231031.shtml
https://p5.img.cctvpic.com/photoworkspace/2023/10/31/2023103106213569914.jpg	ÒÔÉ«ÁÐ×ÜÀí£ºÒÔÉ«ÁÐ²»»áÔÚ¼ÓÉ³µØ´øÍ£»ð	1435	ÒÔÉ«ÁÐ×ÜÀíÄÚËþÄáÑÇºú30ÈÕÍíÔÚÌØÀ­Î¬·ò¾ÙÐÐµÄÍâ¹ú¼ÇÕß»áÉÏ±íÊ¾£¬ÒÔÉ«ÁÐÔÚ¼ÓÉ³µØ´øÍ£»ð¼´ÒâÎ¶×ÅÒÔÉ«ÁÐÏò°ÍÀÕË¹Ì¹ÒÁË¹À¼µÖ¿¹ÔË¶¯£¨¹þÂíË¹£©Í¶½µ£¬¡°Õâ²»»á·¢Éú¡±¡£	2023/10/31 6:21	https://news.cctv.com/2023/10/31/ARTIYaqNZ5riFC4COIZbk9m9231031.shtml
https://p3.img.cctvpic.com/photoworkspace/2023/10/30/2023103015154380672.jpg	¹ÙË¾²øÉíµÄÌØÀÊÆÕÔÙ´Î±»·¨¹Ù½ûÑÔ ±¾ÈË»ØÓ¦£ºÎ¥ÏÜ£¡	1445	µ±µØÊ±¼ä29ÈÕ£¬ÃÀ¹úÁª°î·¨¹ÙËþÄáæ«¡¤ÇðÌØ¿²Ðû²¼»Ö¸´¶ÔÇ°×ÜÍ³ÌØÀÊÆÕµÄÓÐÏÞ½ûÑÔÁî¡£	2023/10/30 15:16	https://news.cctv.com/2023/10/30/ARTIVFtzUVAidyBb9wEPJTyW231030.shtml
https://p4.img.cctvpic.com/photoworkspace/2023/10/30/2023103015074564829.png	Ó¡¶È»ð³µÏà×²ÊÂ¹ÊÏµÈËÎªÊ§Îó ËÀÍöÈËÊýÉýÖÁ11ÈË	1450	¾ÝÓ¡¶ÈÃ½Ìå30ÈÕ±¨µÀ£¬¸Ã¹úÄÏ²¿°²µÃÀ­°î29ÈÕÍí·¢ÉúµÄ¿ÍÔËÁÐ³µÏà×²ÊÂ¹ÊÒÑÔì³É11ÈËËÀÍö¡¢50ÈËÊÜÉË¡£	2023/10/30 15:08	https://news.cctv.com/2023/10/30/ARTIUhjS66Yx8xFHwhJ6ZAI3231030.shtml
https://p3.img.cctvpic.com/photoworkspace/2023/10/30/2023103014362811132.jpg	ÍÁ¶úÆäÒÁË¹Ì¹²¼¶û¾ÙÐÐÑÌ»¨±íÑÝ Çì×£½¨¹ú100ÖÜÄê	1451	µ±µØÊ±¼ä10ÔÂ29ÈÕ£¬ÍÁ¶úÆäÒÁË¹Ì¹²¼¶û£¬ÑÌ»¨µãÁÁÒ¹¿Õ£¬Çì×£ÍÁ¶úÆä¹²ºÍ¹ú³ÉÁ¢100ÖÜÄê¡£	2023/10/30 14:37	https://photo.cctv.com/2023/10/30/PHOAzjNgfZxG7jn3azafMzlP231030.shtml
https://p5.img.cctvpic.com/photoworkspace/2023/10/30/2023103014295718161.jpg	ÃÀ¹úÃñÖÚµ¿ÄîÃåÒòÖÝÇ¹»÷°¸ÓöÄÑÕß	1452	µ±µØÊ±¼ä10ÔÂ29ÈÕ£¬ÃÀ¹úÃåÒòÖÝÁõÒ×Ë¹¶Ù£¬ÃñÖÚ²Î¼ÓÊØÒ¹»î¶¯£¬µ¿ÄîÇ¹»÷ÊÂ¼þÓöÄÑÕß¡£	2023/10/30 14:35	https://photo.cctv.com/2023/10/30/PHOAEaPlpAQC3PlZ1Ip6L9Rz231030.shtml
https://p2.img.cctvpic.com/photoworkspace/2023/10/30/2023103014160965625.jpg	Ì©¹ú´ºÎäÀï¸®¾Ù°ìÈüÅ£½Ú	1453	µ±µØÊ±¼ä2023Äê10ÔÂ28ÈÕ£¬Ì©¹ú´ºÎäÀï¸®£¬ÆïÊ¿ÃÇ²Î¼ÓÒ»ÄêÒ»¶ÈµÄÈüÅ£½Ú¡£	2023/10/30 14:18	https://photo.cctv.com/2023/10/30/PHOA6Bw9qi9jbKqIveWT3VFB231030.shtml
https://p1.img.cctvpic.com/photoworkspace/2023/10/30/2023103011091658960.jpg	ËÀÍöÈËÊýÉýÖÁ45ÈË ¹þÈø¿ËË¹Ì¹¾ÙÐÐÈ«¹ú°§µ¿¼ÍÄîÓöÄÑ¿ó¹¤	1454	µ±µØÊ±¼ä29ÈÕ£¬¹þÈø¿ËË¹Ì¹½ô¼±Çé¿ö²¿³Æ£¬¿¨À­¸É´ïÖÝÃº¿ó¿óÄÑËÀÍöÈËÊýÒÑÉýÖÁ45ÈË£¬¶Ô×îºó1Ãû¿ó¹¤µÄËÑÑ°¹¤×÷ÈÔÔÚ½øÐÐ¡£¾ÈÔ®ÈËÔ±ÔçÐ©Ê±ºòÔø¾¯¸æ³Æ£¬ÓÉÓÚÈ±·¦Í¨·çÌõ¼þ¼°¿óÄÑ±¬Õ¨²úÉúµÄ¾Þ´óÍþÁ¦£¬ÕÒµ½Ê£Óà¿ó¹¤Éú»¹µÄ»ú»á¡°·Ç³£µÍ¡±¡£	2023/10/30 11:09	https://news.cctv.com/2023/10/30/ARTI6TVv45l7FbchkzUi3krW231030.shtml
https://p5.img.cctvpic.com/photoworkspace/2023/10/30/2023103009551343503.jpg	Í»·¢£¡Ó¡¶È·¢Éú»ð³µÏà×²ÊÂ¹Ê ÖÁÉÙ9ÈËÓöÄÑÊýÊ®ÈËÉË	1459	µ±µØÊ±¼ä29ÈÕ£¬Ó¡¶È°²µÃÀ­°îÕþ¸®¹ÙÔ±³Æ£¬µ±µØ·¢ÉúÁ½ÁÐ»ð³µÏà×²ÊÂ¹Ê£¬ÒÑÔì³ÉÖÁÉÙ9ÈËÓöÄÑ£¬ÁíÓÐ29ÈËÊÜÉË¡£	2023/10/30 9:55	https://news.cctv.com/2023/10/30/ARTI3u0x7TCGh8izEmT0B90q231030.shtml
https://p1.img.cctvpic.com/photoworkspace/2023/10/30/2023103009365648799.jpg	Ãåµé70Ëê´óÏóÇìÉú	1460	10ÔÂ29ÈÕ£¬´ÆÐÔ´óÏóÄªÄªÔÚÃåµéÑö¹â¶¯ÎïÔ°Æ·³¢ÓÉË®¹ûºÍÊß²ËÖÆ³ÉµÄµ°¸â£¬Çì×£70ËêÉúÈÕ¡£	2023/10/30 9:38	https://photo.cctv.com/2023/10/30/PHOAgPcvzMJDmM34BteiZv4c231030.shtml
https://p1.img.cctvpic.com/photoworkspace/2023/10/30/2023103009205840487.jpg	ÍÁ¶úÆä¾ÙÐÐ¶àÏî»î¶¯Çì×£¹²ºÍ¹ú³ÉÁ¢100ÖÜÄê	1461	10ÔÂ29ÈÕ£¬ÍÁ¶úÆäÕþ¸®ºÍÉç»á¸÷½çÔÚÈ«¹ú¸÷µØ¾ÙÐÐ»î¶¯£¬Çì×£ÍÁ¶úÆä¹²ºÍ¹ú³ÉÁ¢100ÖÜÄê¡£	2023/10/30 9:22	https://photo.cctv.com/2023/10/30/PHOAMh9DwybnX5he9l1ZeCqX231030.shtml
https://p4.img.cctvpic.com/photoworkspace/2023/10/30/2023103007314758341.jpg	ËÕµ¤¶àÖÝ±©·¢»ôÂÒÒßÇé È«¹ú310ÍòÈËÃæÁÙ¸ÐÈ¾·çÏÕ	1462	µ±µØÊ±¼ä10ÔÂ29ÈÕ£¬ËÕµ¤ÎÀÉú²¿±íÊ¾£¬ËÕµ¤¶«²¿¼Ó´ïÀï·òÖÝ¡¢Ê×¶¼ËùÔÚµÄ¿¦ÍÁÄÂÖÝÒÔ¼°ÄÏ¿Æ¶û¶à·²ÖÝ¡¢½Ü¼ÃÀ­ÖÝ±©·¢ÁË»ôÂÒÒßÇé£¬ÒÑ±¨¸æ1618Àý¸ÐÈ¾²¡Àý£¬ÆäÖÐ73ÀýËÀÍö£¬È«¹úÓÐ310ÍòÈËÃæÁÙ¸ÐÈ¾·çÏÕ¡£ËÕµ¤ÎÀÉú²¿ÒÑÏòÊÀ½çÎÀÉú×éÖ¯²ÎÓë¹ÜÀíµÄÒßÃç¹©Ó¦¹ú¼ÊÐ­µ÷Ð¡×éÌá½»ÁË³¬¹ý250Íò¼Á¿Ú·þ»ôÂÒÒßÃçµÄÉêÇë£¬ÒÔ±ãÔÚ¸Ã¹ú¿ªÕ¹ÒßÃç½ÓÖÖ»î¶¯¡£	2023/10/30 7:32	https://news.cctv.com/2023/10/30/ARTIw5REYb6S1eoO96uUV6CO231030.shtml
https://p3.img.cctvpic.com/photoworkspace/2023/10/30/2023103006215961296.jpg	°ÍÎ÷Ò»Ð¡ÐÍ·É»úÔÚ¸Ã¹úÎ÷±±²¿×¹»Ù »úÉÏ12ÈËÈ«²¿ÓöÄÑ	1463	¾Ý°ÍÎ÷Ã½Ìå±¨µÀ£¬Ò»¼ÜÐ¡ÐÍ·É»ú29ÈÕÔÚ¸Ã¹úÎ÷±±²¿°¢¿ËÀïÖÝÊ×¸®Àï°Â²¼ÀÊ¿â¹ú¼Ê»ú³¡¸½½ü×¹»Ù£¬»úÉÏ12ÈËÈ«²¿ÓöÄÑ¡£	2023/10/30 6:22	https://news.cctv.com/2023/10/30/ARTIaWtQvYgxAWEl9J6Cph9h231030.shtml
https://p5.img.cctvpic.com/photoworkspace/2023/10/29/2023102919373083533.jpg	ÀæÌ©Ôº²ÈÌ¤ÊÂ¼þÒ»ÖÜÄê º«¹úÃñÖÚ¾ÙÐÐ¼ÍÄî»î¶¯	1464	µ±µØÊ±¼ä10ÔÂ29ÈÕ17Ê±£¬º«¹úÃñÖÚÔÚÊ×¶ûÊÐÖÐÐÄ¾ÙÐÐ»î¶¯£¬¼ÍÄîÀæÌ©Ôº²ÈÌ¤ÊÂ¼þ·¢ÉúÒ»ÖÜÄê¡£	2023/10/29 19:37	https://news.cctv.com/2023/10/29/ARTIhddYrJbUjHopYniUIbxT231029.shtml
https://p2.img.cctvpic.com/photoworkspace/2023/10/29/2023102919345916605.jpg	°ÍÀÕË¹Ì¹ºìÐÂÔÂ»á£ºÒÔÉ«ÁÐ¾¯¸æ½«ºäÕ¨¼ÓÉ³µØ´øÊ¥³ÇÒ½Ôº	1465	°ÍÀÕË¹Ì¹ºìÐÂÔÂ»áµ±µØÊ±¼ä10ÔÂ29ÈÕ±íÊ¾£¬¸Ã»ú¹¹ÊÕµ½ÒÔÉ«ÁÐ¾¯¸æ£¬ÒªÇóÁ¢¼´³·Àë¼ÓÉ³µØ´øµÄÊ¥³ÇÒ½Ôº£¬¸ÃÒ½Ôº½«Ôâµ½ºäÕ¨¡£	2023/10/29 19:35	https://news.cctv.com/2023/10/29/ARTIasRUd9wpDZPwsQLtVNkU231029.shtml
https://p1.img.cctvpic.com/photoworkspace/2023/10/29/2023102919325917273.jpg	ÑÔÂÛÔâÅú ÄÚËþÄáÑÇºúÏòÒÔÉ«ÁÐ°²È«ºÍÇé±¨²¿ÃÅÖÂÇ¸	1466	µ±µØÊ±¼ä10ÔÂ29ÈÕ£¬ÒÔÉ«ÁÐ×ÜÀíÄÚËþÄáÑÇºú¾ÍÆä´ËÇ°ÔÚÉç½»Ã½ÌåÉÏ·¢²¼µÄ½«ÒÔÉ«ÁÐÓöÏ®¹é¾ÌÓÚ¸Ã¹ú°²È«ºÍÇé±¨²¿ÃÅÊ§ÎóµÄÑÔÂÛÖÂÇ¸£¬²¢±íÊ¾ËûÈ«Á¦Ö§³ÖÒÔÉ«ÁÐËùÓÐ°²È«²¿ÃÅ¸ºÔðÈË¡£	2023/10/29 19:33	https://news.cctv.com/2023/10/29/ARTIlhN5tEaLjtj60rbHCSOz231029.shtml
https://p4.img.cctvpic.com/photoworkspace/2023/10/29/2023102919281627888.jpg	±¾ÂÖ°ÍÒÔ³åÍ»ÒÑÔì³É¼ÓÉ³µØ´øÈýÇ§ÓàÃû¶ùÍ¯ËÀÍö	1467	±¾ÂÖ°ÍÒÔ³åÍ»ÒÑÔì³É¸ÃµØÇø8005ÈËËÀÍö¡£Ä¿Ç°¼ÓÉ³µØ´øÒÑÓÐ116ÃûÒ½ÎñÈËÔ±ÓöÄÑ£¬25Á¾¾È»¤³µ±»»Ù£¬¹²ÓÐ57¸öÎÀÉú»ú¹¹³ÉÎªÏ®»÷Ä¿±ê¡£	2023/10/29 19:28	https://news.cctv.com/2023/10/29/ARTIazW6zognu2nxGkEfpwrA231029.shtml
https://p4.img.cctvpic.com/photoworkspace/2023/10/29/2023102919214614663.jpg	ÎÚ¹ú¼ÒÊ¯ÓÍÌìÈ»Æø¹«Ë¾£ºÎÚ½«ÓÚ2024Äêµ×Í£Ö¹¶íÆø¹ý¾³	1468	¾ÝÎÚ¿ËÀ¼×ÔÓÉµçÊÓÌ¨µ±µØÊ±¼ä29ÈÕ±¨µÀ£¬ÎÚ¿ËÀ¼¹ú¼ÒÊ¯ÓÍÌìÈ»Æø¹«Ë¾¸ºÔðÈËÇÐ¶ûÄáÉÜ·ò±íÊ¾£¬½«ÓÚ2024Äêµ×Í£Ö¹¶íÂÞË¹ÌìÈ»Æø¾­ÓÉÎÚ¿ËÀ¼¹ý¾³ÔËÊä¡£	2023/10/29 19:22	https://news.cctv.com/2023/10/29/ARTIDqCi1nsN2Kh5f4YwUdQq231029.shtml
https://p3.img.cctvpic.com/photoworkspace/2023/10/29/2023102916265723794.jpg	¿ÏÄáÑÇÌ©ËþÉ½Ò°Éú¶¯Îï±£»¤ÇøÂÓÓ°	1469	¿ÏÄáÑÇÌ©ËþÉ½Ò°Éú¶¯Îï±£»¤ÇøÒòÆäÖÜÎ§µÄÉ½Çð¶øµÃÃû£¬Õ¼µØ28000Ó¢Ä¶¡£	2023/10/29 17:28	https://photo.cctv.com/2023/10/29/PHOA3TjGV9Bj9s161XMFjy0u231029.shtml
https://p3.img.cctvpic.com/photoworkspace/2023/10/29/2023102915333251226.jpg	ì«·ç¡°°ÂµÙË¹¡±ÒÑÖÂÄ«Î÷¸ç39ÈËËÀÍö	1473	Ä«Î÷¸ç°²È«²¿³¤ÂÞµÂÀï¸ñË¹28ÈÕËµ£¬ì«·ç¡°°ÂµÙË¹¡±ÒÑÖÂÄ«Î÷¸ç39ÈËËÀÍö¡¢10ÈËÊ§×Ù¡£	2023/10/29 16:34	https://photo.cctv.com/2023/10/29/PHOAZ4XA4FcmuoxP5YCM4kb1231029.shtml
https://p3.img.cctvpic.com/photoworkspace/2023/10/29/2023102915272218624.jpg	ÃÀÌØÇÚ¾ÖÔÚ°ÝµÇ×¡Õ¬¸½½ü½ô¼±³ö¶¯	1475	¾Ý½ñÈÕ¶íÂÞË¹µçÊÓÌ¨ÍøÕ¾10ÔÂ28ÈÕ±¨µÀ£¬ÃÀ¹úÌØÇÚ¾Ö28ÈÕÐû³Æ£¬Ò»¼ÜÉí·Ý²»Ã÷µÄÃñÓÃ·É»úµ±ÌìÇÖÈëÁËÌØÀ­»ªÖÝÍþ¶ûÃ÷¶Ù±±²¿µÄÏÞÖÆ¿ÕÓò£¬¸ÃÇøÓò¿¿½üÃÀ¹ú×ÜÍ³°ÝµÇÔÚµ±µØµÄ×¡Õ¬¡£	2023/10/29 15:28	https://news.cctv.com/2023/10/29/ARTIzWYZBcISBg3zwzoNdjbv231029.shtml
https://p4.img.cctvpic.com/photoworkspace/2023/10/29/2023102914452353199.jpg	ÈÕ±¾ÊÀ½çÒÅ²ú°×´¨Ïç¾ÙÐÐÏû·ÀÑÝÏ°	1476	µ±µØÊ±¼ä2023Äê10ÔÂ29ÈÕ£¬ÈÕ±¾áª¸·ÏØ£¬ÊÀ½çÎÄ»¯ÒÅ²ú°×´¨Ïç¾ÙÐÐÄê¶ÈÅçË®Ïû·ÀÑÝÏ°¡£	2023/10/29 14:47	https://photo.cctv.com/2023/10/29/PHOAtYEIoAAYYIOebctECWWV231029.shtml
https://p5.img.cctvpic.com/photoworkspace/2023/10/29/2023102914314096121.jpg	ÀèÒÔ±ß¾³¾ÖÊÆ½ôÕÅ	1478	10ÔÂ28ÈÕ£¬ÔÚÀè°ÍÄÛÂõË¹½Ü±´ÀÕ£¬Ò»´¦¾ÓÃñÇøÔâÅÚ»÷ºóÆð»ð¡£	2023/10/29 14:32	https://photo.cctv.com/2023/10/29/PHOAk0sL4tEglgbu110Y1Cui231029.shtml
https://p4.img.cctvpic.com/photoworkspace/2023/10/29/2023102910595456365.jpg	¡¶ÀÏÓÑ¼Ç¡·Ç®µÂÀÕ°çÑÝÕßÂíÐÞ¡¤ÅÉÈðÈ¥ÊÀ ÖÕÄê54Ëê	1486	¾Ý·¨ÐÂÉç±¨µÀ£¬µ±µØÊ±¼ä28ÈÕ£¬ÃÀ¹úÖªÃûÇé¾°Ï²¾ç¡¶ÀÏÓÑ¼Ç¡·µÄÖ÷ÑÝÖ®Ò»ÂíÐÞ¡¤ÅÉÈðÈ¥ÊÀ£¬ÖÕÄê54Ëê¡£¾Ý·¨ÐÂÉç½éÉÜ£¬ÂíÐÞ¡¤ÅÉÈð³öÉúÓÚ1969Äê£¬ÒòÔÚ¡¶ÀÏÓÑ¼Ç¡·ÖÐ°çÑÝÇ®µÂÀÕ¡¤±ö³öÃû£¬¸Ã¾ç´Ó1994Äêµ½2004ÄêÁ¬Ðø²¥³öÁË10¼¾¡£	2023/10/29 11:02	https://news.cctv.com/2023/10/29/ARTIPzjv3xwrEj2sM9f9e8qM231029.shtml
https://p2.img.cctvpic.com/photoworkspace/2023/10/29/2023102910274815138.jpg	¼ÓÉ³£ºÕ½»ðÏÂµÄ¶ùÍ¯	1487	³ÖÐøµÄ°ÍÒÔ³åÍ»¸ø¼ÓÉ³µØ´øµÄ¶ùÍ¯´øÀ´ÉËÍ´¡£	2023/10/29 10:29	https://photo.cctv.com/2023/10/29/PHOAtmsrkJ8seEvP5iuLthub231029.shtml
https://p1.img.cctvpic.com/photoworkspace/2023/10/29/2023102910065716958.jpg	ÒÔÉ«ÁÐ×ÜÀí£ºÒÔ¾üÔÚ¼ÓÉ³µØ´øµÄ×÷Õ½½øÈëµÚ¶þ½×¶Î	1491	ÒÔ¾üÕë¶Ô°ÍÀÕË¹Ì¹ÒÁË¹À¼µÖ¿¹ÔË¶¯£¨¹þÂíË¹£©µÄ¡°µÚ¶þ½×¶ÎÕ½Õù¡±ÒÑ¾­¿ªÊ¼¡£	2023/10/29 10:09	https://photo.cctv.com/2023/10/29/PHOAkgvCwzlqwt9hu60O1Ar7231029.shtml
https://p2.img.cctvpic.com/photoworkspace/2023/10/29/2023102905223245769.jpg	¡°Å·ÑÇ°²È«¡±»áÒé¾Û½¹ÇøÓò°²È«Óë·¢Õ¹	1493	ÎªÆÚÁ½ÌìµÄ¡°Å·ÑÇ°²È«£º×ªÐÍÊÀ½çµÄÏÖÊµÓëÇ°¾°¡±¸ß¼¶±ð¹ú¼Ê»áÒé27ÈÕÔÚ°×¶íÂÞË¹Ê×¶¼Ã÷Ë¹¿Ë½áÊø¡£Óë»áÕþÒªºÍ×¨¼Ò¾ÍÅ·ÑÇ°²È«Ïà¹ØÎÊÌâ½øÐÐÌÖÂÛ£¬²¢Ì½ÌÖÁË¹²½¨¡°Ò»´øÒ»Â·¡±³«ÒéµÈºÏ×÷·¢Õ¹»°Ìâ¡£	2023/10/29 5:24	https://news.cctv.com/2023/10/29/ARTICpPIqmfPKgcjtB2wcMQc231029.shtml
https://p5.img.cctvpic.com/photoworkspace/2023/10/29/2023102905183192526.jpg	ÒÔÉ«ÁÐ×ÜÀí£ºÒÔ¾üÔÚ¼ÓÉ³µØ´øµÄ×÷Õ½½øÈëµÚ¶þ½×¶Î	1494	ÒÔÉ«ÁÐ×ÜÀíÄÚËþÄáÑÇºú28ÈÕÍíÔÚÌØÀ­Î¬·ò¾ÙÐÐµÄÐÂÎÅ·¢²¼»áÉÏËµ£¬Ëæ×Å27ÈÕÍíÒÔ¾ü¸ü¶àµØÃæ²¿¶Ó½øÈë¼ÓÉ³µØ´ø£¬ÒÔ¾üÕë¶Ô°ÍÀÕË¹Ì¹ÒÁË¹À¼µÖ¿¹ÔË¶¯£¨¹þÂíË¹£©µÄ¡°µÚ¶þ½×¶ÎÕ½Õù¡±ÒÑ¾­¿ªÊ¼¡£	2023/10/29 5:19	https://news.cctv.com/2023/10/29/ARTIWZj6qntxbIRgfGQkcAOw231029.shtml
https://p4.img.cctvpic.com/photoworkspace/2023/10/29/2023102905144598462.jpg	ÃÀ¹úÇ°¸±×ÜÍ³ÅíË¹Ðû²¼ÍË³ö2024Äê×ÜÍ³¾ºÑ¡	1495	µ±µØÊ±¼ä10ÔÂ28ÈÕ£¬ÃÀ¹úÇ°¸±×ÜÍ³ÅíË¹Ðû²¼£¬Ëû½«ÍË³ö2024ÄêµÄ×ÜÍ³¾ºÑ¡¡£	2023/10/29 5:15	https://news.cctv.com/2023/10/29/ARTI6BnR3uic7vJmqnX5NlAn231029.shtml
https://p2.img.cctvpic.com/photoworkspace/2023/10/29/2023102904502590970.jpg	Ó¢¹ú9ÔÂÆû³µ²úÁ¿Òò³ö¿ÚÐèÇóÉÏÉý´óÕÇ	1496	ÔÚ³ö¿ÚÐèÇóÉÏÉýµÄÍÆ¶¯ÏÂ£¬Ó¢¹ú9ÔÂÆû³µ²úÁ¿Í¬±ÈÔö³¤½ü40%£¬ÊÇ½ñÄêÆù½ñ×îÇ¿¾¢µÄÔö·ù£¬Ò²ÊÇ2020ÄêÒÔÀ´9ÔÂµ¥ÔÂµÄ×î¸ß¼ÍÂ¼¡£	2023/10/29 4:50	https://news.cctv.com/2023/10/29/ARTIg1oeOoHN1BXkIBVoLUC0231029.shtml
https://p1.img.cctvpic.com/photoworkspace/2023/10/29/2023102903524077432.jpg	Ò»Ã¶ÓÉ¼ÓÉ³µØ´ø·¢ÉäµÄ»ð¼ýµ¯ÂäÈëÒÔÉ«ÁÐ¾³ÄÚ Òý·¢»ðÔÖ	1499	¾Ý¡¶Ê¥³Ç±¨¡·ºÍ ¡¶Ò®Â·ÈöÀäÓÊ±¨¡·µÈÃ½Ìå±¨µÀ£¬µ±µØÊ±¼ä10ÔÂ28ÈÕÍí£¬Ò»Ã¶ÓÉ¼ÓÉ³µØ´ø·¢ÉäµÄ»ð¼ýµ¯ÂäÈëÒÔÉ«ÁÐÌØÀ­Î¬·òÒÔ¶«µÄÐ¡³Ç»ùÀûÑÇÌØ°¢Å²£¬Òý·¢´ó»ð¡£Ä¿Ç°ÔÝÎ´ÊÕµ½ÈËÔ±ÉËÍö±¨¸æ¡£	2023/10/29 3:53	https://news.cctv.com/2023/10/29/ARTITMr37ahEXbzx6wLgEHKN231029.shtml
https://p4.img.cctvpic.com/photoworkspace/2023/11/15/2023111509270327440.jpg	¸¶¿îÒÔºóÓÖÏÖ¡°¸üµÍ¼Û¡± Ïû·ÑÕßÖ»ÄÜÈÏÔÔ£¿	1500	½üÈÕ£¬¶àÎ»Ïû·ÑÕßÔÚÍ¶ËßÆ½Ì¨·´À¡£¬ÖªÃûÔË¶¯Æ·ÅÆ°¢µÏ´ïË¹ÔÚÏû·ÑÕß¸¶Î²¿îºóÔÙ¶È·¢·Å´ó¶îÓÅ»ÝÈ¯£¬¼Û¸ñÏÂµø£¬¡°±³´Ì¡±´ËÇ°²ÎÓëÔ¤ÊÛÏû·ÑÕß£¬ÇÒ¿Í·þ¾ÜÍË²î¼Û¡£	2023/11/15 9:27	https://news.cctv.com/2023/11/15/ARTINDHh6jrxWr3Mjk5ICXqq231115.shtml
https://p3.img.cctvpic.com/photoworkspace/2023/11/15/2023111506205014948.jpg	Ð¡ÇøÎïÒµÈýÄêÀ´¸øÒµÖ÷·Öºì³¬200ÍòÔª	1501	½üÈÕ£¬Õã½­Äþ²¨Ò»Ð¡ÇøÎïÒµ¸øÒµÖ÷ÃÇ·¢Ð¡ÇøÊÕÒæ·Öºìºì°üµÄÏûÏ¢Òý·¢ÁËÍøÓÑÈÈÒé¡£±±¾©ÇàÄê±¨¼ÇÕß´ÓÐ¡ÇøÎïÒµ¸ºÔðÈË´¦Ö¤Êµ£¬¸øÒµÖ÷·ÖºìÊÇÊµÊµÔÚÔÚµÄ£¬²¢Ã»ÓÐ³´×÷µÄ³É·Ö¡£	2023/11/15 6:17	https://news.cctv.com/2023/11/15/ARTIlDUgi82ku6Pepuai0PpE231115.shtml
https://p4.img.cctvpic.com/photoworkspace/2023/11/14/2023111415480385748.jpg	ËÄ´¨Á¹É½Ò»´å·¢²¼14ÌõÈË¾Ó»·¾³·£¿î±ê×¼£º¶×µØÓÃ²Í ·£20Ôª	1507	±»×ÓÎ´µþ·Å·£¿î10Ôª¡¢Íë¿ê²»Ï´·£¿î10Ôª¡¢¶×µØÓÃ²Í·£¿î20Ôª¡£¸Ã¡¶±ê×¼¡·×îºó×¢Ã÷£º¡°¾­·£¿îºóÈÔ²»Õû¸Ä£¬µÚ¶þ´Î¼ì²éµ½·£¿î·­±¶¡±£¬×îºó¼Ó¸ÇÓÐÆÕ¸ñÏØÆÕ»ùÕòÐÂÅ©´å´åÎ¯»áµÄÓ¡ÕÂ¡£	2023/11/14 15:48	https://news.cctv.com/2023/11/14/ARTIeTOO2Bq01sd82AUS2emT231114.shtml
https://p5.img.cctvpic.com/photoworkspace/2023/11/14/2023111415102284573.jpg	ËÄ´¨Ò»´¦1400ÄêÄ¦ÑÂÔìÏñ±»´åÃñÍ¿Ä¨¡°»ÙÈÝ¡± ÎÄ±£²¿ÃÅ£ºÀ´²»¼°ÖÆÖ¹	1508	½üÈÕ£¬ËÄ´¨°ÍÖÐÊÐÄÏ½­ÏØÐÂ·¢ÏÖµÄÒ»´¦¿ªÔäÓÚ±±ÎºÍíÆÚ¡¢¾à½ñ1400¶àÄêµÄÄ¦ÑÂÔìÏñ£¬±»µ±µØ´åÃñÐÅÖÚÒÔ¡°»¹Ô¸¡±ÎªÓÉÓÃÑÕÁÏÍ¿Ä¨¡°»ÙÈÝ¡±£¬Ò»Ð©´¨ÓåµØÇøµÄÎÄÎï°®ºÃÕßÒ²·¢ÎÄ±íÊ¾ÍïÏ§¡£14ÈÕ£¬ÉÏÓÎÐÂÎÅ¼ÇÕß´Óµ±µØÎÄ±£²¿ÃÅ»ñÏ¤£¬¸Ã´¦ÔìÏñÊÇ2021Äê²Å·¢ÏÖ£¬»¹Î´ÄÉÈëÎÄ±£µ¥Î»£¬ËäÈ»ÉèÓÐ¼à¿ØºÍ´óÅï±£»¤£¬µ«ÒòµØ´¦Æ«Ô¶£¬·¢ÏÖÇé¿öÊ±ÒÑÀ´²»¼°ÖÆÖ¹£¬Ä¿Ç°ÕýÔÚÑûÇëÏà¹Ø×¨¼ÒÂÛÖ¤£¬¾¡Á¦ÐÞ¸´»Ö¸´Ô­Ã²¡£	2023/11/14 15:11	https://news.cctv.com/2023/11/14/ARTIASBIS92RjMcmyxqnNEkX231114.shtml
https://p1.img.cctvpic.com/photoworkspace/2023/11/14/2023111415060161403.jpg	´ò¼ÙÈËÍõº£·¢ÌûÖÊÒÉ¡°ÉÏ°ÙÄ¶Ó£ÌÒÊ÷ËÀÍö¡±µ÷²é¹ý³Ì ´óÁ¬¹Ù·½»ØÓ¦	1509	13ÈÕ£¬Ö°Òµ´ò¼ÙÈËÍõº£ÔÚÍøÉÏ·¢Ìû³Æ£¬2020Äê¿ªÊ¼£¬Å©»§Ê¹ÓÃ´óÁ¬µîÁú¹«Ë¾µÄÓ£ÌÒÖ²±£·½°¸ºó£¬³öÏÖÉÏ°ÙÄ¶Ó£ÌÒÊ÷ËÀÍöµÄÇé¿ö£»ÌûÎÄ¶Ô´óÁ¬ÊÐÅ©ÒµÅ©´å¾ÖÏà¹Øµ÷²é´¦ÖÃ¹ý³ÌÌá³öÖÊÒÉ¡£14ÈÕ£¬´óÁ¬ÊÐÅ©ÒµÅ©´å¾Ö¶ÔÍõº£·¢²¼ÄÚÈÝÖÐÌá³öµÄÎÊÌâ½øÐÐÁË»Ø´ð¡£	2023/11/14 15:06	https://news.cctv.com/2023/11/14/ARTI31eEJpQHfgwha3J1puoC231114.shtml
https://p3.img.cctvpic.com/photoworkspace/2023/11/14/2023111414140433147.jpg	Íø´«³¤´ºÒ»Å©¸¾ÉúÓýÊ®¸öº¢×Ó µ±µØ´å¸É²¿£ºÅ©¸¾ÓÐÖÇÁ¦ÕÏ°­	1510	½üÈÕ£¬Ò»¶ÎÓÐ¹ØÅ©´åÅ®º¢¡°ÍÃÍÃ¡±µÄÊÓÆµÒý·¢¹Ø×¢¡£ÊÓÆµÖÐ³Æ£¬¡°ÍÃÍÃ¡±Îª¼ÒÖÐµÚ10¸öº¢×Ó£¬³öÉú²»¾ÃÒ¸ÏÂÀ£ÀÃ£¬Æä¼ÒÍ¥Ìõ¼þ½ÏÎª¶ñÁÓ¡£	2023/11/14 14:14	https://news.cctv.com/2023/11/14/ARTIraPQcccU0VdtvNqcfhFN231114.shtml
https://p5.img.cctvpic.com/photoworkspace/2023/11/13/2023111322051587710.jpg	¸úËæ¡°¸ßÔ­¾«Áé¡±Ò»Â·Ç¨áãÊÇÊ²Ã´¸ÐÊÜ£¿¼ÇÕßÊÖ¼Ç	1512	¸úËæ¼ÇÕß¾µÍ·£¬ÈÃÎÒÃÇ×ß½øÇà²Ø¸ßÔ­£¬Ò»Â·È¥Ñ°ÕÒºÚ¾±º×µÄÇ¨áãÖ®Â·¡£	2023/11/14 0:05	https://news.cctv.com/2023/11/14/ARTIIdsTyscsesKZbEpcl1WV231113.shtml
https://p2.img.cctvpic.com/photoworkspace/2023/11/13/2023111322121310262.png	Çë×¢Òâ£¡Ç°·½Ò»Ö»ÍçÆ¤Ò°ÏóÇ¿ÐÐ¡°³ö¾³ÂÃÓÎ¡±	1513	11ÔÂ13ÈÕÁè³¿2µã£¬ÔÆÄÏÄ¥º©¿Ú°¶Ò»Í·Ò°Éú³ÉÄêÑÇÖÞÏó³öÃ»¡£¾Ý½éÉÜ£¬ÕâÍ·ÑÇÖÞÏóÊÇ´Ó¿Ú°¶¸½½ü£¬ÀÏÎÎ·½ÏòµÄÔ­Ê¼É­ÁÖ³öÏÖµÄ£¬Ò»Â·×ßµ½Ä¥º©¿Ú°¶Áª¼ì´óÂ¥ÏÂÃæ£¬ÔÚ¿Ú°¶ÏÞ¶¨ÇøÓòÀï£¬ÓÆÔÕÀÖÔÕµØ¶«¹ä¹ä¡¢Î÷¿´¿´¡£	2023/11/14 0:04	https://news.cctv.com/2023/11/14/ARTIm1hyFENi2OeJSYTnCKF8231113.shtml
https://p2.img.cctvpic.com/photoworkspace/2023/11/13/2023111316270547980.jpg	¡°¶ÀÊØICUÍâµÄÀÏÈË¡±Ó­À´Å¯ÐÄ½á¾Ö	1517	Ò»¸ö¶àÔÂÇ°£¬ÀÏÈËµÄ¶ù×ÓÒò²¡×¡½øICU£¬ÓÉÓÚ¼ÒÍ¥À§ÄÑ¡°ÎÞ´¦¿ÉÈ¥¡±£¬ÀÏÈË¾ÍÔÚICUÍâ¹ÂÁãÁã×øÁË¼¸Íí¡£Ò½»¤ÈËÔ±µÃÖªÇé¿öºó£¬ÎªËûÂò·¹²Ë£¬Ò½Ôº¸øËû½â¾öÁË×¡ËÞ£¬Éç»á°®ÐÄÈËÊ¿ÎªËûÃÇ´Õ×¡Ôº·Ñ¡¢Â··Ñ¡­¡­	2023/11/13 16:27	https://news.cctv.com/2023/11/13/ARTIYu0BB2ouXkfYWeMp6Y5N231113.shtml
https://p3.img.cctvpic.com/photoworkspace/2023/11/13/2023111316033576924.jpg	ÇÖ»ªÈÕ¾üÄÏ¾©´óÍÀÉ±ÓöÄÑÍ¬°û¼ÍÄî¹Ý½ñÆð±Õ¹ÝÖÁ12ÔÂ13ÈÕ	1518	¼ÇÕß´ÓÇÖ»ªÈÕ¾üÄÏ¾©´óÍÀÉ±ÓöÄÑÍ¬°û¼ÍÄî¹ÝÁË½âµ½£¬Òò³¡¹Ý³ï±¸ÖØÒª»î¶¯¼°Éè±¸Î¬ÐÞÐèÒª£¬¸Ã¹Ý¶¨ÓÚ2023Äê11ÔÂ13ÈÕ£¨ÖÜÒ»£©ÖÁ12ÔÂ13ÈÕ£¨ÖÜÈý£©ÆÚ¼ä±Õ¹Ý£¬12ÔÂ14ÈÕÆðÕý³£¿ª·Å¡£	2023/11/13 16:03	https://news.cctv.com/2023/11/13/ARTIgQU5CFHId0XNgimLGi2W231113.shtml
https://p5.img.cctvpic.com/photoworkspace/2023/11/13/2023111309595652689.jpg	×â·¿¹ý³ÌÂÒÏóÆµ·¢ ÈçºÎ½¨Á¢¹æ·¶µÄ×¡·¿×âÁÞÊÐ³¡£¿	1522	Ëæ×Å¾­¼ÃÉç»á·¢Õ¹£¬×¡·¿×âÁÞÊÐ³¡Ò²²»¶Ï·¢Õ¹×³´ó¡£Óë´ËÍ¬Ê±£¬ÓÐ¶ÁÕß¡¢ÍøÓÑ·´Ó³£¬×â·¿¹ý³ÌÖÐ³öÏÖÁËÒ»Ð©ÂÒÏó£¬±ÈÈçÖÐ½é²»×ñÊØºÏÍ¬³ÐÅµ¡¢·¿¶«Óë×â»§Ò×ÓÐ¾À·×¡¢ÀûÒæÊÜËðºóÄÑÒÔÎ¬È¨µÈÎÊÌâ¡£ÕâÐ©ÎÊÌâÑÏÖØÓ°ÏìÁË×¡·¿×âÁÞÊÐ³¡µÄ½¡¿µ·¢Õ¹¡£½¨Á¢¸ü¼ÓÍêÉÆºÍ¹æ·¶µÄ×¡·¿×âÁÞÊÐ³¡£¬³ä·Ö±£ÕÏ¸÷·½È¨Òæ£¬³ÉÎª·¿¶«Óë×â»§µÄ¹²Í¬ºôÉù¡£	2023/11/13 10:00	https://news.cctv.com/2023/11/13/ARTIRAEiux1Qfq6NQ4U77rKm231113.shtml
https://p2.img.cctvpic.com/photoworkspace/2023/11/12/2023111221590779733.jpg	ÔÚÑ©µØÀïÍÚÑ½ÍÚÑ½ÍÚ ¿ìÀ´Î§¹Û¡°ÃÈÃÈ¡±Ð¡É³ºüÑ©ºóÃÙÊ³	1523	½üÈÕ£¬ÔÚÄÚÃÉ¹ÅºôÂ×±´¶û¶î¶û¹ÅÄÉÊÐµÄºÚÉ½Í·Õò£¬µ±µØÉãÓ°°®ºÃÕßÅÄÉãµ½ÁË¹ú¼Ò¶þ¼¶±£»¤¶¯ÎïÉ³ºüÏÖÉíÑ©µØÃÙÊ³µÄ»­Ãæ¡£	2023/11/13 0:09	https://news.cctv.com/2023/11/13/ARTI7T09WlfRiVexf9eFJ6I5231112.shtml
https://p4.img.cctvpic.com/photoworkspace/2023/11/12/2023111222073279127.jpg	¡°ÓÊÂÖ¡±»¹ÊÇ¡°ÓÎÂÖ¡±ÉµÉµ·Ö²»Çå£¿´ð°¸À´ÁË	1524	¡°ÓÊÂÖ¡±ºÍ¡°ÓÎÂÖ¡±ÕâÁ½ÖÖÐ´·¨£¬ÄÄÖÖÊÇ¶ÔµÄ£¿¹ú²úÊ×ËÒ´óÐÍÓÊÂÖ×ÜÉè¼ÆÊ¦³Â¸ÕËµ£¬ÆäÊµÁ½¸ö¶¼¶Ô¡£	2023/11/13 0:07	https://news.cctv.com/2023/11/13/ARTIhUhnos98DU8aAMPIOGiK231112.shtml
https://p3.img.cctvpic.com/photoworkspace/2023/11/12/2023111222273111484.jpg	33Ð¡Ê±£¡×ÜÌ¨¼ÇÕßÈ«³Ì¼ÇÂ¼¡°Ñ©Áú2¡±ºÅ¾ÈÔ®±»À§Íâ¼®´¬Ô±	1525	ÕýÔÚÖ´ÐÐÎÒ¹úµÚ40´ÎÄÏ¼«¿¼²ìÈÎÎñµÄ¡°Ñ©Áú2¡±ºÅ½üÈÕ´©Ô½ÁË³àµÀ£¬¾ÍÔÚ¿¼²ì¶ÓÔ±Îª´©Ô½³àµÀ¶ø¾ÙÐÐ¼ÍÄî»î¶¯Ö®Ê±£¬È´·¢ÉúÁËÒ»¼þÒâÏë²»µ½µÄÊÂÇé£¬Õâ¼þÊÂÇéÈÃ¡°Ñ©Áú2¡±ºÅÔÚ³àµÀ¸½½ü×ã×ãÍ£ÁôÁË30¶à¸öÐ¡Ê±£¬¡°Ñ©Áú2¡±ºÅ¾¿¾¹Óöµ½ÁËÊ²Ã´ÊÂÇé£¿	2023/11/13 0:05	https://news.cctv.com/2023/11/13/ARTIE8Dvxc95sXf3wSW7Vsh8231112.shtml
https://p4.img.cctvpic.com/photoworkspace/2023/11/12/2023111218012789823.jpg	Ñ°±ªÁùÄê£¬Çàº£ÄÁÃñÉãÓ°Ê¦ÃÇÅõÆð½ð¼¦½±	1527	ÁùÄêÊ±¼ä£¬¿ÉÒÔÓÃÀ´×öÊ²Ã´£¿À´×ÔÇàº£µÄÈýÎ»ÆÕÍ¨ÄÁÃñ£¬ÄÃÆðÏà»úÕÒµ½ÁË´ð°¸¡£´ÓÑ©Óò¸ßÔ­µ½µçÓ°µîÌÃ£¬ËûÃÇ½«¡°Ñ©É½Ö®Íõ¡±Ñ©±ªµÄÕä¹ó»­Ãæ°áÉÏÁË´óÒøÄ»£¬Îª¹úÄÚÍâ¹ÛÖÚ³ÊÏÖÁËÇà²Ø¸ßÔ­µÄ×ÔÈ»Ô­ÕæÖ®ÃÀ¡£	2023/11/12 18:01	https://news.cctv.com/2023/11/12/ARTI1ggsbKMsJaGm825pbmzw231112.shtml
https://p5.img.cctvpic.com/photoworkspace/2023/11/12/2023111214420474636.jpg	µ±ºòÄñÓëÑô¹âÏàÓö Ã¿Ò»Ö¡¶¼ÊÇ±ÚÖ½	1529	½üÈÕ£¬³ÉÈº½á¶ÓµÄºòÄñ·ÉµÖÉ½Î÷½ú³Çµ¤ºÓÊªµØ¹«Ô°£¬ËüÃÇÊ±¶øæÒÏ·ÃÙÊ³£¬Ê±¶øÕ¹³á·ÉÏè£¬¹¹³ÉÁËÒ»·ùÃÀÀöµÄÉúÌ¬»­¾í£¬Îª¶¬ÈÕµÄÊªµØÔöÌíÁËÒ»µÀ¶ÀÌØÓÖÁé¶¯µÄ¾°É«¡£	2023/11/12 14:49	https://news.cctv.com/2023/11/12/ARTIga3cLgdLCDp6EmDMITus231112.shtml
https://p2.img.cctvpic.com/photoworkspace/2023/11/12/2023111214320753519.jpg	×îÐÂ¼à²â£º¶ò¶ûÄáÅµÊÂ¼þÒÑÐÎ³É ½ñÄê»ò½«³ÉÎª1850ÄêÒÔÀ´×îÅ¯Äê·Ý	1531	¸ù¾Ý¹ú¼ÒÆøºòÖÐÐÄ×îÐÂ¼à²â£¬Ò»´ÎÖÐµÈÇ¿¶È¶ò¶ûÄáÅµÊÂ¼þÒÑ¾­ÐÎ³É£¬²¢½«³ÖÐøµ½Ã÷Äê´º¼¾¡£ÊÜÆäÓ°Ïì£¬²¢µþ¼ÓÈ«ÇòÆøºò±äÅ¯µÄ´ó±³¾°£¬2023ÄêÈ«ÇòÆ½¾ùÆøÎÂ»ò½«´òÆÆ2016Äê×îÅ¯Äê¼ÍÂ¼£¬³ÉÎª1850ÄêÒÔÀ´×îÅ¯µÄÄê·Ý¡£	2023/11/12 14:32	https://news.cctv.com/2023/11/12/ARTIY2Z5JVjJ2HOSNX4Q93Q8231112.shtml
https://p1.img.cctvpic.com/photoworkspace/2023/11/12/2023111210363037360.jpg	Ó´£¡ÕâÀïÓÐÖ»Àµ´²µÄÐ¡ÐÜÓÑ	1537	¶¬Ììµ½ÁË£¬Àµ´²µÄ¼¾½ÚÒ²µ½ÁË£¬Ð¡ÐÜÓÑºÍËüµÄ´²ÓÖ¿ªÊ¼·ÖÀëÀ§ÄÑÁË¡«´ÁÊÓÆµ¡ü¿´ÈíÅ´ÈíÅ´µÄ¡°Æð´²À§ÄÑ»§¡±¡£	2023/11/12 10:41	https://news.cctv.com/2023/11/12/ARTIi5yuFPaTbzWrOiC6pbuT231112.shtml
https://p2.img.cctvpic.com/photoworkspace/2023/11/12/2023111209211170477.jpg	¡°¼ÒÍ¥Ê½ÍÐÓý¡±ÈçºÎ²»¸ºËù¡°ÍÐ¡±	1538	2021Äê¹ú¼ÒÎÀ½¡Î¯ÈË¿Ú¼ÒÍ¥Ë¾Ìá¹©µÄÊý¾ÝÏÔÊ¾£¬ÖÐ¹ú0ÖÁ3ËêÓ¤Ó×¶ùÔ¼ÓÐ4200Íò£¬ÆäÖÐ1/3ÓÐ±È½ÏÇ¿ÁÒµÄÍÐÓý·þÎñÐèÇó£¬µ«µ÷²éÏÔÊ¾ÖÐ¹ú×ÜÌåÓ¤Ó×¶ùÈëÍÐÂÊ½öÎª5.5%¡£	2023/11/12 9:24	https://news.cctv.com/2023/11/12/ARTIsl2YOWalmKATTL115HJn231112.shtml
https://p3.img.cctvpic.com/photoworkspace/2023/11/12/2023111207213431066.png	¡¾8µã¼û¡¿ÉÂÎ÷µ¤·ïÏØ»ØÓ¦Ç¿¿³3Íò¶à¿Ã¹ú»±Ê÷	1539	ÉÂÎ÷µ¤·ï»ØÓ¦¡°Ç¿¿³3Íò¶à¿Ã¹ú»±Ê÷¡±ÊÂ¼þ£ºÊôÎ¥¹æÕ¼ÓÃÓÀ¾Ã»ù±¾Å©Ìï¡£	2023/11/12 8:00	https://news.cctv.com/2023/11/12/ARTIU9511dGAIQLGAswalGdu231112.shtml
https://p1.img.cctvpic.com/photoworkspace/2023/11/12/2023111200564092118.jpg	¸ÓÖÝÁ½¼ÒÃÀÈÝµêÉæÏÓ¿ÖÏÅ¹Ë¿Í¸ß¶îÏû·Ñ£¬¾¯·½£º×¥»ñ20ÓàÈË	1540	ÒÔ¸÷Ê½¸÷Ñù¡¢Îå»¨°ËÃÅµÄàåÍ·£¬ÓÕÆ­¹ýÍùÊÐÃñ½øµê¡°ÃÀÈÝ¡±£¬ºó»Ñ³ÆÊÜº¦ÈËÃæ²¿¡°¶¾ËØ¹ýÃô¡±£¬ÐèÒª¹ºÂòÌØ¶¨ÉÌÆ·¡¢½ÓÊÜ·þÎñ£¬·ñÔò¾ÍÓÐ¿ÉÄÜ³öÏÖ»ÙÈÝµÈÇé¿ö£¬ÒÔ´ËÆÈÊ¹ÊÜº¦ÈËÔÚµêÏû·Ñ¡£	2023/11/12 0:57	https://news.cctv.com/2023/11/12/ARTIOxoF33G49aUv4mJCHUec231112.shtml
https://p2.img.cctvpic.com/photoworkspace/2023/11/12/2023111200464177223.jpg	Õã½­ÎÂÖÝÓÀ¼ÎÒ»´¦Â¥·¿¿åËú ÏÖ³¡¾ÈÔ®ÕýÔÚ½øÐÐ	1541	11ÔÂ11ÈÕ£¬Õã½­ÎÂÖÝÓÀ¼ÎÏØÇÅÍ·ÕòÒ»´¦Â¥·¿·¢Éú¿åËú£¬ÓÐÈËÔ±±»À§£¬ÏÖ³¡¾ÈÔ®ÕýÔÚ½øÐÐ¡£	2023/11/12 0:49	https://news.cctv.com/2023/11/12/ARTIkNShx4feq0O7m73LrfLo231112.shtml
https://p1.img.cctvpic.com/photoworkspace/2023/11/11/2023111120355035912.jpg	Õã½­ÎÂÖÝÓÀ¼ÎÒ»´¦Â¥·¿¿åËú£¬ÒÉÓÐÈËÔ±±»À§	1542	11ÔÂ11ÈÕÏÂÎç£¬Õã½­ÎÂÖÝÓÀ¼ÎÏØÇÅÍ·ÕòÒ»´¦Â¥·¿¿åËú£¬ÒÉÓÐÈËÔ±±»À§¡£»­ÃæÏÔÊ¾£¬ÊÂ·¢µØÔÚÒ»ÌõºÓ±ß£¬¾¯³µ¼°ÆäËû¾ÈÔ®³µÁ¾ÒÑµ½ÁËÏÖ³¡¡£ÈËÔ±ÉËÍöÇé¿öÕýÔÚµ÷²éÖÐ¡£	2023/11/11 20:37	https://news.cctv.com/2023/11/11/ARTImQjgp2P29m3iWj5wXkhJ231111.shtml
https://p3.img.cctvpic.com/photoworkspace/2023/11/11/2023111118124178673.jpg	ÉÂÎ÷µ¤·ï»ØÓ¦¡°Ç¿¿³3Íò¶à¿Ã¹ú»±Ê÷¡±ÊÂ¼þ£ºÊôÎ¥¹æÕ¼ÓÃÓÀ¾Ã»ù±¾Å©Ìï	1543	¾­²é£¬·´Ó³ÎÊÌâµØµãÎ»ÓÚµ¤·ïÏØ²Ì´¨ÕòÌ«×ÓÃí´å¡£2023Äê7ÔÂ3ÈÕ£¬²Ì´¨Õò½Óµ½µ¤·ïÏØÌï³¤°ì¡¶ÓÀ¾Ã»ù±¾Å©ÌïÒÉËÆÍ¼°ßÎÊÌâÕû¸Ä½»°ìµ¥¡·£¬·´À¡Ì«×ÓÃí´å3¸öÎÀÐÇÍ¼°ßÒÉËÆÎ¥·¨Õ¼ÓÃÓÀ¾Ã»ù±¾Å©Ìï£¬ÒªÇóÏÞÆÚÕû¸Ä¡£¾­ÊµµØµ÷²é£¬·´À¡Í¼°ßÉæ¼°µÄ¸ûµØÉÏÔÔÖÖÓÐºËÌÒÊ÷¡¢¹ú»±£¬È·ÊôÎ¥¹æÕ¼ÓÃÓÀ¾Ã»ù±¾Å©Ìï¡£	2023/11/11 18:13	https://news.cctv.com/2023/11/11/ARTIVP0RT9StFONXMM3FevRx231111.shtml
https://p4.img.cctvpic.com/photoworkspace/2023/11/11/2023111118094478630.jpg	Ê³Æ·³§³µ¼äÄÚÔ±¹¤½«´ü×°¹û½´µ±´²µæ£¿ÉòÑôÊÐÓÚºéÇøÍ¨±¨£ºÔðÁîÍ£²úÕû¸Ä	1545	2023Äê11ÔÂ10ÈÕ£¬ÎÒ¾Ö½Óµ½ÍøÉÏÐÅÏ¢¡°Ê³Æ·³§³µ¼äÄÚÔ±¹¤½«´ü×°¹û½´µ±¡®´²µæ¡¯¡±ºó£¬Á¢¼´×éÖ¯Ö´·¨ÈËÔ±¶ÔÊÓÆµÖÐµÄÉòÑôÊÐ°ØÊÏÊ³Æ·³§½øÐÐÁËÏÖ³¡Ö´·¨¼ì²é£¬Çé¿öÈçÏÂ¡£	2023/11/11 16:05	https://news.cctv.com/2023/11/11/ARTIZkWHpDs97jPUXC5XAeuE231111.shtml
https://p2.img.cctvpic.com/photoworkspace/2023/11/11/2023111113551834778.jpg	ÉÂÎ÷µ¤·ïÏØ»ØÓ¦¡°Ç¿¿³3Íò¶à¿Ã¹ú»±Ê÷¡±ÊÂ¼þ£ºÒÑ³ÉÁ¢µ÷²é×é	1547	11ÈÕÉÏÎç£¬¼ÇÕß´ÓÉÂÎ÷Ê¡µ¤·ïÏØÐû´«²¿ÃÅ»ñÏ¤£¬ÍøÓÑ·´Ó³Çé¿öÓëÊÂÊµÓÐ²îÒì£¬Ä¿Ç°µ¤·ïÏØÒÑ³ÉÁ¢µ÷²é×é£¬¾ßÌåÇé¿ö½«Í¨¹ý¹Ù·½ÇþµÀ¹«²¼¡£	2023/11/11 13:55	https://news.cctv.com/2023/11/11/ARTIOiP9gKbKQlnn493aJtOF231111.shtml
https://p3.img.cctvpic.com/photoworkspace/2023/11/11/2023111108091171774.png	¡¾8µã¼û¡¿ËÄ²¿ÃÅ²¿Êð¿ªÕ¹µçÊÓÊÕ¿´¡°Ã÷°×¿¨¡±ÌáÊ¾¹¤×÷	1548	ËÄ²¿ÃÅ²¿Êð¿ªÕ¹µçÊÓÊÕ¿´¡°Ã÷°×¿¨¡±ÌáÊ¾¹¤×÷¡£	2023/11/11 8:00	https://news.cctv.com/2023/11/11/ARTIW1RYmz4GPM6QGm0SewTB231111.shtml
https://p5.img.cctvpic.com/photoworkspace/2023/11/11/2023111106405845533.jpg	¡°Ë«11¡±Ïû·ÑÌáÊ¾£º¾¯Ìè¡°ÍË»õ¡±¡°ÍË¿î¡±ÐÂÆ­¾Ö	1549	¡°Ë«11¡±Ïû·Ñ³±À´ÁÙ£¬Ïû·ÑÕßÔÚÍ¨¹ýÍøÂçÆ½Ì¨¹ºÎïµÄÍ¬Ê±£¬ÒªÐ¡ÐÄ²»·¨·Ö×ÓÒÔÆ½Ì¨ÍË»õÍË¿îÃûÒåÊµÊ©Õ©Æ­»î¶¯¡£	2023/11/11 6:41	https://news.cctv.com/2023/11/11/ARTIgZkxdOiJuuIAlDAw22Fc231111.shtml
https://p1.img.cctvpic.com/photoworkspace/2023/11/11/2023111106382232473.jpg	¼Ò¾ÓÀ¶º£Ïû·ÑÐÂ·ç¿Ú ¡°ÊÊÀÏ¡±¼ÒµçÓªÔì°²ÐÄÉú»î	1550	ÔÚÏû·ÑÐèÇó¼¤ÔöºÍ¹ú¼ÒÕþ²ßÀûºÃµÄË«ÂÖÇý¶¯ÏÂ£¬ÊÊÀÏ»¯¸ÄÔìÒÑ³ÉÎªµ±Ö®ÎÞÀ¢µÄ¼Ò¾ÓÀ¶º£Ïû·ÑÐÂ·ç¿Ú¡£	2023/11/11 6:39	https://news.cctv.com/2023/11/11/ARTITlKKAClFNrZ3xWx4j0FN231111.shtml
https://p1.img.cctvpic.com/photoworkspace/2023/11/11/2023111106305791862.jpg	Æ­×Ó¡°ÏÂ³Á¡± ÇÄÇÄ½ø´å	1551	ÕâÀà°¸¼þÖ÷Òª·¢ÉúÔÚ½»Í¨²»±ã¡¢¾àÀëÏØ³Ç½ÏÔ¶µÄ´å×Ó¡£Ò»Ð©Õ©Æ­ÍÅ»ïÁ÷´ÜÔÚ¶à¸ö´å×Ó£¬ÀûÓÃÈËÃÇÌ°Ð¡±ãÒËµÄÐÄÀí£¬Æ­È¡ÁôÊØÀÏÈË¡¢¿Õ³²ÀÏÈËµÄ²ÆÎï¡£	2023/11/11 6:33	https://news.cctv.com/2023/11/11/ARTIQKen4d73UaIv0YObNfo0231111.shtml
https://p4.img.cctvpic.com/photoworkspace/2023/11/10/2023111015265019180.jpg	ÍÆÄÃ¿ÆÒ½Éú³ÉºôÎü¿Æ×¨¼Ò ÉÏ´«·ç¾°ÕÕ¾ÍÄÜ¿ª´¦·½ »¥ÁªÍøÎÊÕïË­À´¼à¹Ü£¿	1552	ÉíÌå²»ÊÊÊ±£¬×ã²»³ö»§ÉÏÍø²éÑ¯²¡Òò¡¢½øÐÐÍøÂçÎÊÕïÒÑ¾­³ÉÁËÔ½À´Ô½¶àÈËµÄÑ¡Ôñ¡£µ«»¥ÁªÍøÎÊÕïÔÚ·½±ã»¼ÕßµÄÍ¬Ê±£¬Ò²´øÀ´²»ÉÙÒþ»¼¡£	2023/11/10 15:18	https://news.cctv.com/2023/11/10/ARTIeARqa7TMHvFelPxMRHYu231110.shtml
https://p4.img.cctvpic.com/photoworkspace/2023/11/10/2023111006241649804.jpg	Ñ¡Ôñ»¹ÊÇÌÓÀë£¿ÄêÇáÈËµÄ¡°´ó³§¡±Ö®»ó	1555	Í¨Ïò¡°´ó³§¡±µÄÂ·ÉÏ£¬Á½¸ö·½ÏòµÄÄêÇáÈË¶¼ÐÐÉ«´Ò´Ò£¬ÓÐÈËÐÄÏòÍùÖ®£¬ÓÐÈËÕýÔÚÌÓÀë¡£Í¨Ïò¡°´ó³§¡±µÄÂ·ÉÏ£¬Á½¸ö·½ÏòµÄÄêÇáÈË¶¼ÐÐÉ«´Ò´Ò£¬ÓÐÈËÐÄÏòÍùÖ®£¬ÓÐÈËÕýÔÚÌÓÀë¡£	2023/11/10 6:24	https://news.cctv.com/2023/11/10/ARTI5UAIU9Akr0eAgIpMEOWk231110.shtml
https://p3.img.cctvpic.com/photoworkspace/2023/11/10/2023111006192380851.jpg	Ë¾³ËË«·½½ÓÊÜ¶È²»Ò»£¬ÍøÔ¼³µ¡°Ò»¿Ú¼Û¡±¸Ã²»¸ÃÈ¡Ïû£¿	1556	ÈÕÇ°£¬ÖØÇìÕÅÅ®Ê¿Ô¤Ô¼ÁË¡°Ò»¿Ú¼Û¡±ÍøÔ¼³µ£¬ÉÏ³µºóÒòË¾»úÏ£ÍûÌáÇ°¸¶¿î²¢ÏÔÊ¾½áÊøÐÐ³Ì£¬Ë«·½·¢ÉúÕùÖ´¡£Ëæºó£¬¸ÃË¾»úÔâ³Ë¿ÍÍ¶ËßÊÜµ½ÁËÏàÓ¦µÄ´¦·£¡£¡¡¡¡Ë¾»úÈ´¾õµÃÎ¯Çü£º¡°¡®Ò»¿Ú¼Û¡¯ÊÕÒæÉÙ£¬¶øÌáÇ°¸¶¿î¶Ô³Ë¿ÍÃ»ÓÐÓ°Ïì£¬Í¬Ê±»¹²»µ¢Îó×Ô¼º¼ÌÐø½Óµ¥¡£¡±	2023/11/10 6:19	https://news.cctv.com/2023/11/10/ARTI98cSNZwpvVrlSyd7Qtxl231110.shtml
https://p3.img.cctvpic.com/photoworkspace/2023/11/10/2023111005595888244.jpg	¡°»ý·Öµ½ÆÚ¶Ò»»¡±£¿ Ð¡ÐÄÆäÖÐÓÐÕ©	1557	¡°ÄúÓÐXX»ý·ÖÎ´Ê¹ÓÃ£¬µ½ÆÚ½«Ê§Ð§£¬ÇëÁ¢¼´µÇÂ¼»ý·ÖÉÌ³Ç¶Ò»»ÉÌÆ·¡­¡­¡±½üÀ´£¬ºÜ¶àÈË¶¼ÔøÊÕµ½ÀàËÆ¶ÌÐÅ¡£´ËÀà¡°»ý·Ö¶Ò»»¡±¶ÌÐÅµÄÌ×Â·ÍùÍùÊÇ¡°¹ãÈöÍø¡±¡ª¡ªÉÌ¼ÒÏòº£Á¿ÈËÈº·¢ËÍ´øÓÐÁ´½ÓµÄ¶ÌÐÅ£¬ÀûÓÃÏû·ÑÕß²»ÈÌ»ý·Ö¹ýÆÚµÄÐÄÀí£¬ÓÕµ¼Æä¹ºÂòÁÓÖÊÆ·¡£	2023/11/10 6:00	https://news.cctv.com/2023/11/10/ARTIOUSiNZQiA7n83Htpah3c231110.shtml
https://p4.img.cctvpic.com/photoworkspace/2023/11/10/2023111002501887133.jpg	Çà²ØÌúÂ·Î÷¸ñ¶Î¡°¸´ÐËºÅ¡±¶¯³µ×é11ÔÂ10ÈÕÆð¿ªÍ¨¼Æ´ÎÆ±	1558	¼ÇÕß9ÈÕ´ÓÖÐ¹úÌúÂ·Çà²Ø¼¯ÍÅÓÐÏÞ¹«Ë¾(ÒÔÏÂ¼ò³Æ¡°Çà²Ø¼¯ÍÅ¹«Ë¾¡±)»ñÏ¤£¬×Ô2023Äê11ÔÂ10ÈÕÆð£¬Çà²Ø¼¯ÍÅ¹«Ë¾Î÷ÄþÖÁ¸ñ¶ûÄ¾¼äÎ÷Äþ¡¢äÒÔ´¡¢º£êÌ¡¢ÎÚÀ¼¡¢µÂÁî¹þ¡¢¸ñ¶ûÄ¾6¸ö³µÕ¾¿ªÍ¨¡°¸´ÐËºÅ¡±¶¯³µ¼Æ´ÎÆ±¡£	2023/11/10 2:50	https://news.cctv.com/2023/11/10/ARTIYivU5fYWiOWx4g7MlLpS231110.shtml
https://p5.img.cctvpic.com/photoworkspace/2023/11/10/2023111002435976069.jpg	±±¾©Î÷³Ç·¢²¼¡°½ð·þÊ®Ìõ¡±2.0°æ ½ðÈÚ»ú¹¹Ò»´ÎÐÔÂä»§²¹Öú×î¸ß5000Íò	1559	¼ÇÕß½ñÌì´Ó2023½ðÈÚ½ÖÂÛÌ³Äê»á¡°½ðÈÚ½Ö·¢²¼¡±×¨³¡»î¶¯ÖÐ»ñÏ¤£¬±±¾©ÊÐÎ÷³ÇÇøÕýÊ½¶ÔÍâ·¢²¼¡¶Î÷³ÇÇø¹ØÓÚ¼Ó¿ìÏÖ´ú½ðÈÚ²úÒµ·¢Õ¹µÄÈô¸É´ëÊ©¡·£¨¼ò³Æ¡°½ð·þÊ®Ìõ¡±2.0°æ£©¡£	2023/11/10 2:44	https://news.cctv.com/2023/11/10/ARTIGmjGAHHlcPpAMHlVXMaZ231110.shtml
https://p1.img.cctvpic.com/photoworkspace/2023/11/09/2023110919323581377.jpg	ÄþÏÄÖÐÎÀ³öÏÖÆ½Á÷Îí¾°¹Û ¡°Ìì¿ÕÖ®³Ç¡±¸¡ÏÖÑÛÇ°	1563	½üÈÕ£¬ÄþÏÄÖÐÎÀÊÐ³öÏÖÁËÆ½Á÷Îí¾°¹Û£¬Õû×ù³ÇÊÐÎíÆøçÔÈÆ¡£	2023/11/9 19:42	https://news.cctv.com/2023/11/09/ARTIK6ubPoC2egQsIiJFHWgc231109.shtml
https://p1.img.cctvpic.com/photoworkspace/2023/11/09/2023110916403849456.jpg	ºÚÁú½­ÒÉÓÐÀÏ»¢½ø´å½ÓÁ¬Ò§ËÀÁ½Í·Å££¬µ±µØÒÑ·¢Í¨Öª½ûÖ¹ÈºÖÚÈëÉ½	1564	11ÔÂ8ÈÕ£¬ºÚÁú½­¹þ¶û±õÊÐÒÀÀ¼ÏØÓÐÑøÖ³»§µÄÅ£ÒÉ±»ÀÏ»¢Ò§ËÀ£¬µ±µØ·¢²¼½ô¼±Í¨Öª£¬¾¯Ìè´óÐÍÃÍÊÞ³öÃ»¡£11ÔÂ9ÈÕ£¬ÊÂ·¢´å×¯´åÎ¯»á¹¤×÷ÈËÔ±¸æËß¼«Ä¿ÐÂÎÅ¼ÇÕß£¬´ËÇ°ÓÐ´åÃñÔÚÊÂ·¢µØ¸½½ü¿´µ½¹ýÀÏ»¢£¬9ÈÕÔçÉÏ£¬´åÀïÓÖÓÐÑøÖ³»§¼ÒµÄÅ£±»Ò§ËÀ¡£	2023/11/9 16:41	https://news.cctv.com/2023/11/09/ARTIl6h0LcXV9muGqpHDt6EL231109.shtml
https://p2.img.cctvpic.com/photoworkspace/2023/11/09/2023110914565296451.jpg	ÊÜ½µÑ©Ó°Ïì ÁÉÄþÌúÁë²ýÍ¼ÏØÑ§Ð£Í£¿Î ¹«½»³µÍ£Ö¹ÔËÓª	1565	¼Ì8ÈÕ´óÑ©ºó£¬ÁÉÄþÌúÁëÊÐ½ñÌìÓÖÆ®ÆðÁËÐ¡Ñ©¡£½µÑ©Ôì³ÉÂ·ÃæÊª»¬¡¢µÀÂ·½á±ù¡¢¶Ô½»Í¨ÔËÊä²úÉúÁËÓ°Ïì¡£ÎªÁË±£ÕÏ°²È«£¬8ÈÕ¡¢9ÈÕ£¬ÌúÁë²ýÍ¼ÏØ¸÷¼¶Ñ§Ð£Í£¿Î£¬ÏØÄÚ¹«½»³µÍ£Ö¹ÔËÓª¡£Ïà¹Ø²¿ÃÅ¿ªÕ¹Ð£ÉáÎ§Ç½¡¢Ë®µçÆøÏßÂ·µÈ°²È«ÅÅ²é£¬²¢¼°Ê±ÇåÀíµÀÂ·»ýÑ©¡¢Ïû³ý°²È«Òþ»¼¡£	2023/11/9 14:57	https://news.cctv.com/2023/11/09/ARTI7gY84uG1sfKjVnaETkL8231109.shtml
https://p2.img.cctvpic.com/photoworkspace/2023/11/09/2023110914483612378.jpg	ÌúÂ·µÈ²¿ÃÅ»ý¼«·þÎñ¡°Ë«11¡±µçÉÌ¹ºÎï½Ú	1566	¡°Ë«11¡±½«ÖÁ£¬Íø¹º¸ß·åÆÚ¿ªÆô¡£ÌúÂ·¡¢µçÁ¦¡¢Ãñº½µÈ²¿ÃÅÌáÇ°³ï»®£¬ÓÅ»¯»õÎïÔËÊä¡¢Ç¿»¯°²È«±£ÕÏ£¬±£ÕÏ¡°Ë«11¡±ÍøÂç¹ºÎï¸ü¼Ó±ã½Ý¸ßÐ§¡£	2023/11/9 14:48	https://news.cctv.com/2023/11/09/ARTIFCubIDKZ50mcoILLPhIH231109.shtml
https://p2.img.cctvpic.com/photoworkspace/2023/11/09/2023110914434937409.jpg	³¤Èý½ÇÌúÂ·»Ö¸´¿ªÐÐ¡¢Ôö¿ª¶àÌËÂÃ¿ÍÁÐ³µ	1567	ÎªÂú×ãÂÃ¿Í³öÐÐÐèÇó£¬³¤Èý½ÇÌúÂ·¼Ó´óÔËÄÜ¹©¸ø£¬»Ö¸´¿ªÐÐ¡¢Ôö¿ª¶àÌËÂÃ¿ÍÁÐ³µ£¬¿ìÀ´¿´¿´ÓÐÃ»ÓÐÄãÐèÒªµÄ³µ´Î¡£	2023/11/9 14:44	https://news.cctv.com/2023/11/09/ARTIEdBv114QA0316w7hvI3u231109.shtml
https://p4.img.cctvpic.com/photoworkspace/2023/11/09/2023110910302298918.jpg	µÍµØ°å¡¢±ãÃñÏä¡¢Èí×ùÒÎ ³É¶¼¡°ÊÊÀÏ¹«½»¡±ÈÃÀÏÈË³öÐÐ¸üÅ¯ÐÄ	1569	¡°´ó¼Ò±ð¼±£¬ÂýÂýÉÏ³µ£¬µÈÄãÃÇ¶¼ÉÏ³µ×øºÃºóÎÒÃÇ²Å·¢³µ¡­¡­¡±ÔÚ³É¶¼ÊÐ³É»ªÇøºÍÔÏÂ·¹«½»Õ¾Ì¨£¬¿´µ½¼¸ÃûÀÏÈËÌá×Å²ËÀº×ÓÉÏ³µ£¬Ë¾»úÊ¦¸µÔøÓÂÄÍÐÄµØ¶£ÖöÀÏÈËÃÇÂýÂýÀ´¡£µÈÀÏÈËÃÇÉÏ³µ×øÎÈºó£¬ÔøÓÂ²Å»º²½Æô¶¯·¢³µ¡£	2023/11/9 11:26	https://news.cctv.com/2023/11/09/ARTIFM7UWOcvutmalundayWN231109.shtml
https://p3.img.cctvpic.com/photoworkspace/2023/11/09/2023110910523751825.jpg	Ñ¡ÃñËÞÔµºÎÂÙÎª¡°²ðÃ¤ºÐ¡±	1570	ÏßÉÏµÄ¡°ÍøºìÃñËÞ¡±Èë×¡Ê±·¢ÏÖÃû²»¸±Êµ¡¢ºÅ³Æ¾àµØ±ê½ö°ÙÃ×µÄ×¡ËùÊµÎª¡°ÓÄÁéÃñËÞ¡±¡¢¡°ÃñËÞÏÖÕÇ¼Û»ÙÔ¼³±¡±ÆµÆµ³åÉÏÈÈËÑ¡­¡­Ëæ×ÅÎÄÂÃÊÐ³¡µÄ¸´ËÕ£¬²»ÉÙÓÎ¿ÍÍÂ²ÛÑ¡ÃñËÞÈçÍ¬¡°²ðÃ¤ºÐ¡±£¬Òý·¢Éç»á¹ã·º¹Ø×¢¡£	2023/11/9 10:54	https://news.cctv.com/2023/11/09/ARTIAIVX4rFdHNRylPyPQ11J231109.shtml
https://p3.img.cctvpic.com/photoworkspace/2023/11/09/2023110906161722267.jpg	¡°ÄÜ·ñ¸øÀÏÊ¦Ò²¼õ¼õ¸º£¬ÈÃÎÒÃÇ×¨ÐÄ½ÌÊé¡±	1573	½üÆÚ£¬¡°ÖÐÐ¡Ñ§½ÌÊ¦¿ÎÍâ¸ºÀÛÖØ¡±ÎÊÌâÒý·¢Éç»á¹ã·ºÌÖÂÛ¡£¸ù¾Ý½ÌÓý²¿·¢²¼µÄ¡¶2022ÄêÈ«¹ú½ÌÓýÊÂÒµ·¢Õ¹Í³¼Æ¹«±¨¡·£¬È«¹ú¹²ÓÐÒåÎñ½ÌÓý½×¶Î£¨Ð¡Ñ§³õÖÐ£©Ñ§Ð£20.16ÍòËù£¬×¨ÈÎ½ÌÊ¦1065.46ÍòÈË£¬ÔÚÐ£Éú1.59ÒÚÈË£»ÆÕÍ¨¸ßÖÐ1.50ÍòËù£¬×¨ÈÎ½ÌÊ¦213.32ÍòÈË£¬ÔÚÐ£Éú2713.87ÍòÈË¡£	2023/11/9 6:16	https://news.cctv.com/2023/11/09/ARTIwjwRLR3DOCD0MjcC0QLJ231109.shtml
https://p4.img.cctvpic.com/photoworkspace/2023/11/09/2023110905561670832.jpg	Ô±¹¤ÒªÖ¤Ã÷¼Ó°àÃæÁÙÀ§ÄÑ£¿×¨¼Ò½¨Òé£ºÍêÉÆ¹¤Ê±¹ÜÀíÖÆ¶È¶ôÖÆÒþÐÔ¼Ó°à	1575	ÏÂ°àÁË»¹ÒªÍ¨¹ýÎ¢ÐÅµÈÉç½»Ã½Ìå´¦Àí¹¤×÷£¬³ÉÎªµ±ÏÂ²»ÉÙÖ°³¡ÈËµÄ³£Ì¬£¬ÕâÒ²»á´øÀ´¼Ó°àÕùÒé¡£·¨ÔºÈÏÎª£¬ÕÅÄ³ÀûÓÃÐÝÏ¢Ê±¼ä»Ø¸´¹¤×÷Ïà¹ØÎÊÌâ£¬ÒÑ³¬³öÁË¼òµ¥¹µÍ¨·¶³ë£¬ÐèÒª½øÐÐÊµÖÊÐÔ´¦Àí£¬Ó¦µ±ÈÏ¶¨ÕÅÄ³´æÔÚ¼Ó°àÇéÐÎ¡£	2023/11/9 5:57	https://news.cctv.com/2023/11/09/ARTI3ZSuckMusyFIjvvCoGDz231109.shtml
https://p1.img.cctvpic.com/photoworkspace/2023/11/09/2023110900322188660.png	¡°45ËêÒÔÉÏÆïÊÖ²»ÔÙÅÉµ¥¡± Ò¥ÑÔ²ÈÖÐÁËË­µÄ¾ÍÒµ½¹ÂÇ	1577	½üÈÕ£¬ÓÐÍøÂç´«ÑÔ³ÆÃÀÍÅÉè¶¨ÁËÆïÊÖÄêÁäµÄÉÏÏÞ£¬¡°45ËêÒÔÉÏÆïÊÖ²»ÔÙÅÉµ¥¡±¡£´ËËµÒý·¢ÁË¹«ÖÚµÄ¹ã·º¹Ø×¢¡£ÃÀÍÅÍâÂô»ØÓ¦³Æ£¬ÕâÒ»Ëµ·¨²»ÊôÊµ£¬Æ½Ì¨ÔÊÐí×¢²áµÄÆïÊÖÄêÁäÎª18Ëêµ½57Ëê£¬ÕâÒ»Õþ²ßÃ»ÓÐ¸Ä±ä¡£ÍøÉÏÁ÷´«µÄ¡°ÅäËÍÄêÁäµ½ÏÞÍ¨Öª¡±£¬Ò²±»Ö¤ÊµÎªPÍ¼¡ª¡ªÓÐÈËÔÚÇ°Ãæ¼ÓÉÏÁË¡°´óÓÚ45Ëê¡±¼¸¸ö×Ö¡£	2023/11/9 0:34	https://news.cctv.com/2023/11/09/ARTIosVZgx6muvXDlf74hEbC231109.shtml
https://p5.img.cctvpic.com/photoworkspace/2023/11/08/2023110817073095499.jpg	¼ªÁÖÊ¡¶àµØ³öÏÖ»ýÑ© ×î´ó»ýÑ©Éî¶È´ï30ÀåÃ×	1580	ÊÜµÍ¿ÕÀäÇÐ±äÓ°Ïì£¬11ÔÂ8ÈÕÔç³¿¿ªÊ¼£¬¼ªÁÖÊ¡´ó²¿³öÏÖÃ÷ÏÔÓêÑ©ÌìÆø£¬²¢°éÓÐÏàÌ¬×ª»»¡£µ±Ç°£¬¼ªÁÖÊ¡´ó²¿·ÖµØÇø³öÏÖÁË»ýÑ©£¬×î´ó»ýÑ©Éî¶È³öÏÖÔÚÓÜÊ÷ÊÐ£¬»ýÑ©Éî¶ÈÎª30ÀåÃ×¡£	2023/11/8 17:08	https://news.cctv.com/2023/11/08/ARTIlR9xfPtgOpJgOI2WDAHm231108.shtml
https://p4.img.cctvpic.com/photoworkspace/2023/11/08/2023110815283544721.jpg	±»¡°ÊìÈË¡±ÇÃÕ©£¬AIÕ©Æ­ÄÜÓÐ¶à±ÆÕæ£¿	1583	½üÈÕ£¬ÓÐÃ½ÌåÆØ¹âÁËÒ»ÆðÕ©Æ­°¸¼þ£¬±»Õ©Æ­ÕßÔâÓöAI»»Á³Õ©Æ­£¬10·ÖÖÓ±»¡°ºÃÓÑ¡±Æ­×ß430ÍòÔª¡£½üÄêÀ´£¬AI»»Á³¡¢»»ÉùÊÓÆµÔÚÍøÂçÉÏÁ÷ÐÐÆðÀ´£¬AIºÏ³ÉµÄ¼¼ÊõÃÅ¼÷Öð½¥½µµÍ¡£Ëæ×ÅÈË¹¤ÖÇÄÜ¼¼ÊõµÄ¹ã·ºÓ¦ÓÃ£¬Ò»Ð©²»·¨·Ö×Ó¿ªÊ¼ÀûÓÃÆäÊµÊ©ÐÂÐÍÍøÂçÕ©Æ­¡£	2023/11/8 15:28	https://news.cctv.com/2023/11/08/ARTI9p7qpBBUbqQb5zsDpEAT231108.shtml
https://p2.img.cctvpic.com/photoworkspace/2023/11/08/2023110812345821066.jpg	ÊÖÒ»¡°¶¶¡±¾ÍÌøµ½¹ã¸æ ÈÃÈË·´¸ÐµÄÁ÷Á¿ÓÐÒâÒåÂð	1586	´ò¿ªÊÖ»ú£¬Æô¶¯Èí¼þÊ±ÇáÎ¢»Î¶¯£¬ÆÁÄ»ÉÏÁ¢¿Ì¾ÍÌø×ªµ½µÚÈý·½¹ºÎïÈí¼þ£»Èí¼þÊ¹ÓÃ¹ý³ÌÖÐÀë¿ªÆ¬¿Ì£¬·µ»ØÊ±¹ã¸æ»áÔÙ´Îµ¯³ö£»ÊÔÍ¼µã»÷¹Ø±Õ°´Å¥£¬È´»¹ÄÜ¼ÌÐøÌø×ªµ½¹ã¸æ¡­¡­½üÈÕ£¬²»ÉÙÓÃ»§ÍÂ²ÛÊÖ»úÈí¼þ¹ã¸æµÄ²»Á¼ÌåÑé¡£	2023/11/8 12:35	https://news.cctv.com/2023/11/08/ARTI5cPhsvxrGLEU7j884ENo231108.shtml
https://p5.img.cctvpic.com/photoworkspace/2023/11/08/2023110812325979612.jpg	³¤Èý½Ç½»Í¨ÁìÓòÆô¶¯¡°Ò»ÂëÍ¨ÐÐ¡±	1587	¼ÇÕß´ÓµÚÈý½ìÖÇÄÜ½»Í¨ÉÏº£ÂÛÌ³ÉÏ»ñÏ¤£¬³¤Èý½ÇÈýÊ¡Ò»ÊÐ¹²Í¬Ç©Êð¡°Ò»ÂëÍ¨ÐÐ¡±ºÏ×÷±¸ÍüÂ¼£¬³¤Èý½Ç½»Í¨ÁìÓò¡°Ò»ÂëÍ¨ÐÐ¡±ÕýÊ½Æô¶¯¡£	2023/11/8 12:34	https://news.cctv.com/2023/11/08/ARTIzGUZXMVSh0QwJZyZHmg1231108.shtml
https://p5.img.cctvpic.com/photoworkspace/2023/11/08/2023110812263373019.jpg	ºÚÁú½­£º¡°Á¢¶¬Ê×ÈÕ¡±º®Òâ×ã ÈÕ¾ùÆøÎÂµøÆÆÁã¶È	1588	8ÈÕÊÇ¶þÊ®ËÄ½ÚÆøÖÐµÄµÚÊ®¾Å¸ö½ÚÆøÁ¢¶¬½ÚÆø¡£Á¢¶¬ÒâÎ¶×ÅÉúÆø¿ªÊ¼±ÕÐî£¬ÍòÎï½øÈëÐÝÑø¡¢ÊÕ²Ø×´Ì¬£¬´ú±í×Å¶¬¼¾µÄ¿ªÊ¼¡£´ËÊ±µÄºÚÁú½­Öç¶ÌÒ¹³¤£¬ÈÕÕÕ¼õÉÙ£¬ÖçÒ¹ÎÂ²î½Ï´ó£¬Ôç³öÍí¹éµÄÅóÓÑÒª×¢Òâ±£Å¯£¬Ô¤·À¸ÐÃ°¡£	2023/11/8 12:27	https://news.cctv.com/2023/11/08/ARTI4DqIqce6ZdPaB2IgGhmz231108.shtml
https://p1.img.cctvpic.com/photoworkspace/2023/11/08/2023110807135866073.jpg	¡¾8µã¼û¡¿´û¿îÂò·¿±»°ìÏû·Ñ´û£¿ºÓÄÏå§ÑôÅ©ÉÌÒøÐÐ·¢²¼ÉùÃ÷	1593	ºÓÄÏå§Ñô¶àÈË´û¿îÂò·¿±»ÒøÐÐ°ìÁËÏû·Ñ´û£¬ºÓÄÏå§ÑôÅ©ÉÌÒøÐÐ·¢²¼ÉùÃ÷£º³ÉÁ¢×¨°à£¬½«´ÓÑÏ´¦Àí¡£	2023/11/8 7:59	https://news.cctv.com/2023/11/08/ARTIs0HgdGCLWIZcHxe7VzSv231108.shtml
https://p5.img.cctvpic.com/photoworkspace/2023/11/08/2023110806574168353.jpg	Ãâ·ÑÉý¼¶ÊÖ»úÌ×²Í£¿µ±ÐÄµçÐÅÐÐÒµÓªÏúÌ×Â·£¡	1594	11ÔÂ6ÈÕ£¬ÖÐ¹úÏû·ÑÕßÐ­»á·¢²¼µÄ¡¶·þÎñÁìÓòÍ¶ËßÇé¿ö×¨Ìâ±¨¸æ¡·£¨ÒÔÏÂ¼ò³Æ¡¶±¨¸æ¡·£©Ö¸³ö£¬µçÐÅÐÐÒµ²»¹æ·¶ÓªÏúºÍ¾­ÓªÐÐÎªÈÔ½û¶ø²»Ö¹¡£	2023/11/8 6:57	https://news.cctv.com/2023/11/08/ARTIdMgHssHbvNSB93ZsaEbV231108.shtml
https://p1.img.cctvpic.com/photoworkspace/2023/11/08/2023110800482911365.jpg	¼ì²é¼ìÑé½á¹ûÈçºÎ»¥ÈÏ£¿Ò½ÁÆÎÀÉú»ú¹¹ÐÅÏ¢ÕâÑù¡°ÆÆ¶Âµã¡±	1596	ÖØ¸´¼ì²é¼ìÑé£¬ÊÇÈºÖÚ·´Ó³±È½ÏÇ¿ÁÒµÄÎÊÌâ¡£Í¬Ê±£¬ÓÉÓÚ¼¼Êõ¡¢ÖÊÁ¿°²È«µÈÔ­Òò£¬²¿·ÖÒ½ÁÆÎÀÉú»ú¹¹¶Ô¼ì²é¼ìÑé½á¹û¡°²»ÄÜÈÏ¡¢²»Ô¸ÈÏ¡¢²»¸ÒÈÏ¡±¡£	2023/11/8 0:48	https://news.cctv.com/2023/11/08/ARTIPKipeTaK08dVLlxkQtCn231108.shtml
https://p3.img.cctvpic.com/photoworkspace/2023/11/07/2023110720002127787.jpg	ËÄ´¨ÑÅ°²¾³ÄÚÒ»ÓÍ¹Þ³µ·¢Éú±¬Õ¨È¼ÉÕÊÂ¹Ê ÒÑÖÂ2ËÀ2ÉË	1597	11ÔÂ7ÈÕ17Ê±40·Ö×óÓÒ£¬ËÄ´¨ÑÅ°²¾³ÄÚÒ»ÓÍ¹Þ³µ·¢Éú±¬Õ¨È¼ÉÕ£¬ÒýÈ¼ÅÔ±ßÁ½Á¾»õ³µ¡£¾Ý¼ÇÕßÁË½âµ½µÄ×îÐÂ¾ÈÔ®Çé¿ö£¬ËÄ´¨ÑÅ°²S8ÚöÃû¸ßËÙÃûÉ½·þÎñÇø£¨³É¶¼·½Ïò£©ÄÚµÄÎ£»¯Æ·ÔËÊä³µÁ¾·¢Éú±¬Õ¨È¼ÉÕÊÂ¹ÊÒÑÖÂ2ÈËËÀÍö£¬ÁíÓÐ2ÃûÉËÕßÒÑ½ô¼±ËÍÒ½¾ÈÖÎ¡£	2023/11/7 20:00	https://news.cctv.com/2023/11/07/ARTITZO9pZnUGe4y3RbHgyTr231107.shtml
https://p4.img.cctvpic.com/photoworkspace/2023/11/07/2023110717043883138.jpg	ºþ±±ÏåÑôÍ¨±¨¡°Ò½Ôº··Âô³öÉúÖ¤¡±ÎÊÌâ£ºÒ½ÔºÔº³¤ÒÑ±»²ÉÈ¡ÐÌÊÂÇ¿ÖÆ´ëÊ©	1598	11ÔÂ7ÈÕÏÂÎç£¬ÏåÑôÊÐÎÀ½¡Î¯Õë¶ÔÃ½Ìå·´Ó³¡°ÏåÑô½¡ÇÅÒ½Ôº¹«¿ª··Âô³öÉúÖ¤··ÂôÓ¤¶ù¡±ÎÊÌâ×÷³öµÄÇé¿öÍ¨±¨¡£	2023/11/7 17:04	https://news.cctv.com/2023/11/07/ARTItd1VLyVfUpLFy6RELOar231107.shtml
https://p5.img.cctvpic.com/photoworkspace/2023/11/07/2023110715292978508.jpg	ºÚÁú½­Ê¡èëÄÏÏØÔÃ³ÇÌåÓý¾ãÀÖ²¿¸ºÔðÈËµÈÒÑ±»¾¯·½¿ØÖÆ	1599	¼ÇÕß7ÈÕ´ÓºÚÁú½­Ê¡èëÄÏÏØÕþ¸®ÐÂÎÅ°ìÁË½âµ½£¬èëÄÏÏØÔÃ³ÇÌåÓý¾ãÀÖ²¿ÎÝ¶¥Ì®ËúÊÂ¹ÊÖÐ2ÃûÉËÕßÎÞÉúÃüÎ£ÏÕ£¬ÔÃ³ÇÌåÓý¾ãÀÖ²¿¸ºÔðÈËµÈÒÑ±»¾¯·½¿ØÖÆ£¬¼ÑÄ¾Ë¹ÊÐ¡¢èëÄÏÏØÁ½¼¶¼Í¼ì¼à²ì»ú¹ØµÚÒ»Ê±¼ä½éÈë£¬³ÉÁ¢µ÷²é×é¿ªÕ¹µ÷²é¡£	2023/11/7 15:29	https://news.cctv.com/2023/11/07/ARTIDLRGbaxkxz8Dww2bhFf9231107.shtml
https://p1.img.cctvpic.com/photoworkspace/2023/11/07/2023110714040939881.jpg	Íø´«ºþ±±ÏåÑôÒ»Ò½Ôº¡°··Âô³öÉúÖ¤Ã÷¡± ÉæÊÂÔº³¤ÕýÔÚ½ÓÊÜµ÷²é	1601	Õë¶ÔÍø´«¡°ºþ±±ÏåÑô½¡ÇÅÒ½ÔºÔº³¤¹´½áÍøÂçÖÐ½éÀûÓÃÍøÂçÆ½Ì¨¹«¿ª··Âô³öÉúÖ¤··ÂôÓ¤¶ù¡±µÄÇé¿ö£¬¼ÇÕß7ÈÕ´Óºþ±±Ê¡ÏåÑôÊÐÏà¹Ø²¿ÃÅÁË½âµ½£¬Ä¿Ç°ÉæÊÂÒ½ÔºÔº³¤ÕýÔÚ½ÓÊÜµ÷²é¡£	2023/11/7 14:04	https://news.cctv.com/2023/11/07/ARTI4Kc5lNjoV7vj82fTWrWN231107.shtml
https://p4.img.cctvpic.com/photoworkspace/2023/11/07/2023110713544528934.jpg	¼ÑÄ¾Ë¹Ò»ÌåÓý¹ÝÌ®Ëú ¼Í¼ì¼à²ì»ú¹Ø³ÉÁ¢µ÷²é×é¿ªÕ¹µ÷²é	1602	¼ÇÕß´ÓºÚÁú½­Ê¡¼ÑÄ¾Ë¹ÊÐèëÄÏÏØÕþ¸®ÐÂÎÅ°ìÁË½âµ½£¬èëÄÏÏØÔÃ³ÇÌåÓý¾ãÀÖ²¿ÎÝ¶¥Ì®ËúÊÂ¹Ê·¢Éúºó£¬¼ÑÄ¾Ë¹ÊÐ¡¢èëÄÏÏØÁ½¼¶¼Í¼ì¼à²ì»ú¹ØµÚÒ»Ê±¼ä½éÈë£¬³ÉÁ¢µ÷²é×é¿ªÕ¹µ÷²é¡£	2023/11/7 13:55	https://news.cctv.com/2023/11/07/ARTIqVAJyEJdaPVKy9dLlYrD231107.shtml
https://p5.img.cctvpic.com/photoworkspace/2023/11/07/2023110710372991274.jpg	ÖÐÏûÐ­·¢²¼ÌáÊ¾£º¾¯ÌèÒÔ¡°ÍøÂç¹ºÎïÍË»õÍË¿î¡±ÎªÃûµÄÆ­¾Ö	1603	¡°Ë«Ê®Ò»¡±Ïû·Ñ³±À´ÁÙ£¬´óÁ¿Ïû·ÑÕßÍ¨¹ýÍøÂçÆ½Ì¨¹ºÎï£¬ÆäÖÐÓÐ²»·¨·Ö×ÓÒÔÆ½Ì¨ÍË»õÍË¿îÃûÒåÊµÊ©Õ©Æ­»î¶¯¡£	2023/11/7 10:37	https://news.cctv.com/2023/11/07/ARTIOdi5BeTKcKo80eiQGvXo231107.shtml
https://p3.img.cctvpic.com/photoworkspace/2023/11/07/2023110709344878086.jpg	¡°2024Äê³É¶¼ÊÀ½çÔ°ÒÕ²©ÀÀ»á¡± ºÍÂíÁù¼×ÓÐ¸öÔ¼»á	1604	ÂíÁù¼×ÊÐÊÇÂíÀ´Î÷ÑÇÂíÁù¼×ÖÝµÄÊ×¸®£¬ÕâÀïÊÇÂíÁù¼×º£Ï¿ÕâÌõº£ÉÏÉúÃüÏßµÄÑÊºíËùÔÚ£¬Ö£ºÍÏÂÎ÷ÑóÓÐÁù´Î¶¼ÔÚ´ËÍ£¿¿¡£	2023/11/7 9:35	https://news.cctv.com/2023/11/07/ARTIwjYnI0yxugEisKzhNOve231107.shtml
https://p4.img.cctvpic.com/photoworkspace/2023/11/07/2023110707195049400.jpg	¡¾8µã¼û¡¿Ò½ÔºÔº³¤±»¾Ù±¨ÉæÏÓ··Âô³öÉúÖ¤ ÏåÑôÎÀ½¡Î¯Í¨±¨	1605	Ò½ÔºÔº³¤±»¾Ù±¨ÉæÏÓ··Âô³öÉúÖ¤£¬ÏåÑôÎÀ½¡Î¯Í¨±¨£ºÁªÏµ¹«°²²¿ÃÅ¡¢ÎÀÉú¼à¶½¾Ö½éÈëµ÷²é£¬Í¬Ê±°²ÅÅ×¨ÈËÁªÏµÏà¹ØÖªÇéÈËÊ¿¿ÒÇëÌá¹©Ö§³Ö¡£ºóÐø½«¸ù¾Ýµ÷²éÇé¿ö³ÖÐøÍ¨±¨¡£	2023/11/7 8:00	https://news.cctv.com/2023/11/07/ARTIRJNXjPVbe4Agk0GVb3Ms231107.shtml
https://p3.img.cctvpic.com/photoworkspace/2023/11/07/2023110701170473708.jpg	¿Õµ÷Î¬ÐÞ±»¶àÊÕ·Ñ5261Ôª£¬¼ÒÍ¥Î¬ÐÞÐÐÒµÂÒÏóÎªºÎÖÎÀíÄÑ£¿	1607	11ÔÂ6ÈÕ£¬ÖÐÏûÐ­·¢²¼2023ÄêµÚÈý¼¾¶ÈÈ«¹úÏûÐ­×éÖ¯ÊÜÀíÍ¶ËßÇé¿ö·ÖÎö¡ª¡ª·þÎñÁìÓòÍ¶ËßÇé¿ö×¨Ìâ±¨¸æ£¬ÆäÖÐÌáµ½£¬¼ÒÍ¥Î¬ÐÞÐÐÒµÒ»Ö±ÊÇÏû·ÑÕßÍ¶ËßµÄÈÈµãÖ®Ò»¡£	2023/11/7 1:18	https://news.cctv.com/2023/11/07/ARTI78iwrnr94WgKkDOYJn1B231107.shtml
https://p2.img.cctvpic.com/photoworkspace/2023/11/06/2023110606532485015.jpg	×øÍøÔ¼³µÓöµ½Öî¶àÐÂÎÊÌâ Ö¢½áºÎÔÚ	1612	½üÈÕ£¬ÓÐ³Ë¿Í·´Ó³£¬ÔÚ³Ë×øÍøÔ¼³µÊ±Óöµ½ÁË¸÷ÖÖÐÂÎÊÌâ£¬ÈçË½ÏÂÊÕ·Ñ¡¢¶îÍâ¼Ó¼Û¡¢¾ÜÔØ¡¢Ç¿ÖÆ³Ë¿ÍÆ´³µµÈ¡£	2023/11/6 6:54	https://news.cctv.com/2023/11/06/ARTIcCzyonI8He7rKlE6uFZS231106.shtml
https://p2.img.cctvpic.com/photoworkspace/2023/11/06/2023110606473432669.jpg	Ò»×ùÏØ³ÇµÄ¹²Ïíµ¥³µÖ®Â·	1614	¡°±È×ø³ö×â³µ±ãÒË£¬»¹²»ÓÃµÈ³µ£¬·½±ã¶àÁË¡­¡­¡±11ÔÂ1ÈÕ£¬×ÊÖÐÏØ³ÇÍ¶·ÅÁËÊ×Åú1200Á¾¹²Ïíµçµ¥³µ£¬ÁõÅ®Ê¿ÔçÉÏÉÏ°àÊ±±ã³¢ÁË¸öÏÊ£¬½ü3¹«ÀïÂ·³ÌºÄÊ±Ô¼10·ÖÖÓ£¬»¨·Ñ2.5Ôª¡£Õë¶Ô´Ë´ÎÒýÈë¹²Ïíµ¥³µ£¬×ÊÖÐÏØ½»Í¨ÔËÊä¾ÖÏà¹Ø¸ºÔðÈË½éÉÜ£¬ÕâÊÇÒòÎªÈºÖÚ·´Ó³ºôÉùºÜÇ¿ÁÒ£¬¿ÉÒÔËµÊÇÇÌÊ×ÒÔÅÎ¡£	2023/11/6 6:47	https://news.cctv.com/2023/11/06/ARTIHJnqpDuQBJbmjwYWjwpp231106.shtml
https://p2.img.cctvpic.com/photoworkspace/2023/11/06/2023110606140617143.jpg	ÄêÇáÈËÔñ³ÇµÄ±³ºó	1615	10ÔÂ31ÈÕÍí£¬¹ã¶«ÉîÛÚ£¬¡°Çà³ÇÊÐ¼¯¡±ÇàÄê·¢Õ¹ÐÍ³ÇÊÐ½»Á÷Õ¹ÉÏ£¬ÄêÇáÈËÅÅ¶Ó´ò¿¨¸÷µØ¾ßÓÐµØÓòÌØÉ«ÓëÈËÎÄÄÚº­µÄÇàÄê¡°ÎÄ»¯µØ±ê¡±¡£ÖµµÃÒ»ÌáµÄÊÇ£¬ÇàÄê·¢Õ¹ÐÍ³ÇÊÐ½¨ÉèÊÔµã¹¤×÷¿ªÕ¹1Äê¶àÒÔÀ´£¬ÔÚ45¸öÊÔµã³ÇÊÐµÄ´ø¶¯ÏÂ£¬ÖÐ¹úÒÑ¾­ÓÐ200¶à¸öµØ¼¶ÒÔÉÏ³ÇÊÐ¼ÓÈëÁËÕâ³¡ÈÈ³±µ±ÖÐ¡£	2023/11/6 6:14	https://news.cctv.com/2023/11/06/ARTIuappESiD7bViubsW2TyV231106.shtml
https://p1.img.cctvpic.com/photoworkspace/2023/11/06/2023110606062537834.jpg	¹«¹²·ç¾°ÔõÄÜÈÎÓÉ²¿·ÖÉÌ¼ÒÈ¦µØ×¬Ç®	1616	Òò¾°Çø³ö×â¡¢Íâ°üÓ°ÏìÓÎ¿ÍÏû·ÑÌåÑéµÄÊÂ¼þÂÅ´Î³öÏÖ¡£ÓÐÈËÈÏÎª£¬³öÈÃ¾°Çø²¿·Ö¾­ÓªÈ¨ÊÇÎªÁË½èÖúÊÐ³¡Á¦Á¿ÍÚ¾òÎÄÂÃ×ÊÔ´£¬Ò²ÓÐÈË³ÆÆäÊÇÈ¦µØ×¬Ç®µÄ°ÑÏ·¡£´ÓÊÂÂÃÐÐÉç¾­Óª¹¤×÷µÄÖÜ¶¨²¨ÈÏÎª£¬¾°Çø³öÈÃ²¿·Ö¾­ÓªÈ¨¿ÉÒÔ»ã¼¯¸ü¶à×Ê½ð£¬ÎªÓÎ¿ÍÌá¹©¸ü¼ÓÊæÊÊµÄÓÎÀÀÌåÑé¡£	2023/11/6 6:06	https://news.cctv.com/2023/11/06/ARTIUEZEKTeZS5w3CyC6VpSF231106.shtml
https://p3.img.cctvpic.com/photoworkspace/2023/11/05/2023110512502855533.jpg	Çàº£ºþµØÇø¹ú¼ÒÖØµã±£»¤Ò°Éú¶¯ÎïÔöÖÁ82ÖÖ	1628	¼ÇÕß´ÓÇàº£ºþ¾°Çø±£»¤ÀûÓÃ¹ÜÀí¾Ö»ñÏ¤£¬½üÈÕ£¬¡¶Çàº£ºþ¹ú¼Ò¼¶×ÔÈ»±£»¤ÇøÒ°Éú¶¯Ö²ÎïÃûÂ¼¡·¾­×¨¼ÒÆÀÉóÐÞ¶©ºóÈ«²¿¸üÐÂÍê³É¡£ÐÂµ÷ÕûµÄÃûÂ¼ÖÐ£¬Çàº£ºþ¹ú¼Ò¼¶×ÔÈ»±£»¤Çø¹ú¼ÒÖØµã±£»¤Ò°Éú¶¯ÎïÓÉÔ­ÓÐµÄ72ÖÖ¸üÐÂÖÁ82ÖÖ¡£	2023/11/5 12:50	https://news.cctv.com/2023/11/05/ARTIk5jVk1XQXcgQnaKWFdXW231105.shtml
https://p2.img.cctvpic.com/photoworkspace/2023/11/05/2023110511440510596.jpg	Ó¦¶Ô¼«¶ËÌìÆø ¹þ¶û±õ»ú³¡ÌáÇ°È¡Ïû39°àº½°à	1630	¹þ¶û±õ»ú³¡11ÔÂ5ÈÕ·¢²¼ÏûÏ¢£¬ÎªÓ¦¶Ô¼«¶ËÌìÆø£¬¹þ¶û±õ»ú³¡ÒÑÌáÇ°È¡Ïû39°àº½°à¡£	2023/11/5 11:44	https://news.cctv.com/2023/11/05/ARTIGVnxPVBIxofsspfvmrBZ231105.shtml
https://p2.img.cctvpic.com/photoworkspace/2023/11/05/2023110509251523829.jpg	¸÷µØ½áºÏÊµ¼ÊÀ©³ä·þÎñÇåµ¥¡ª¡ª»ù±¾ÑøÀÏ·þÎñÌåÏµ½¨ÉèÔúÊµÍÆ½ø	1634	×Ô½ñÄê5ÔÂÖÐ°ì¡¢¹ú°ì·¢²¼¡¶¹ØÓÚÍÆ½ø»ù±¾ÑøÀÏ·þÎñÌåÏµ½¨ÉèµÄÒâ¼û¡·ºÍ¡¶¹ú¼Ò»ù±¾ÑøÀÏ·þÎñÇåµ¥¡·ÒÔÀ´£¬ÎÒ¹ú»ù±¾ÑøÀÏ·þÎñÌåÏµ½¨Éè½øÈëÈ«ÃæÍÆ½øµÄÐÂ½×¶Î¡£Îª×öºÃ»ù±¾ÑøÀÏ·þÎñÏîÄ¿ÂäµØ£¬ÃñÕþ²¿»¹»ý¼«ÍÆ¶¯¸÷µØÊµÊ©ÌØÊâÀ§ÄÑÀÏÄêÈË¼ÒÍ¥¾Ó¼ÒÊÊÀÏ»¯¸ÄÔì¡£	2023/11/5 9:27	https://news.cctv.com/2023/11/05/ARTIsp1S89AttTlKLRDXT21N231105.shtml
https://p1.img.cctvpic.com/photoworkspace/2023/11/05/2023110509230770063.jpg	º¼ÖÝ½ûÖ¹Ö±²¥´ø»õ£¿Ò¥ÑÔ	1635	º¼ÖÝÊÐÉÌÎñ¾Ö»ØÓ¦£ºÍøÉÏÁ÷´«µÄ¡°º¼ÖÝÐû²¼½ûÖ¹Ö±²¥´ø»õÒÑ¾­¿ªÊ¼ÊµÊ©£¬½ûÖ¹²¿·ÖÊÐ³¡Ö±²¥´ø»õÊÔµã¡±µÈ´«ÑÔ²»Êµ£¬ÊÇÒ¥ÑÔ¡£	2023/11/5 9:27	https://news.cctv.com/2023/11/05/ARTISjMl0AXP3jwQaCiCN2vM231105.shtml
https://p2.img.cctvpic.com/photoworkspace/2023/11/05/2023110509175853962.jpg	×øµØÌúÓö²»ÎÄÃ÷ÐÐÎªÈçºÎÓ¦¶Ô£¿¸÷µØ¡°ÖØÈ­¡±ÕûÖÎµØÌúÎ¥·¨Î¥¹æÐÐÎª	1636	²»ÉÙ³Ë¿Í±³×ÅË«¼ç°ü×øµØÌú¡£µØÌúÊÇ²»ÉÙ³ÇÊÐµÄ½»Í¨´ó¶¯Âö£¬ÎªÊÐÃñÉÏ°à¡¢ÉÏÑ§¡¢ÉÌÎñ¡¢¾ÍÒ½µÈÌá¹©¿ìËÙ±ã½ÝµÄÍ¨ÇÚ·þÎñ¡£Óë¼ÇÕßµÄÔâÓöÀàËÆ£¬ÊÐÃñÍõÅ®Ê¿±íÊ¾£¬Ëý´î³ËµØÌúÊ±Ò²ÔøÓöµ½¸úÒìÐÔ¡°Ãæ¶ÔÃæ¡±µÄÞÏÞÎ³¡Ãæ¡£	2023/11/5 9:26	https://news.cctv.com/2023/11/05/ARTIp3bDQHTVl1U7eIp5z0zB231105.shtml
https://p1.img.cctvpic.com/photoworkspace/2023/11/05/2023110505511860285.jpg	Ô¤¸¶Ïû·ÑÓÅ»Ý¶à ·¨ÂÉ·çÏÕÐè·À·¶	1639	·¨ÔºÈÏÎª£¬ÉêÄ³ÏòÃÀ·¢µêÖ§¸¶·ÑÓÃÓÃÓÚÃÀ·¢´¢Öµ£¬²¢¹ºÂòÁËÍ·Æ¤»¤Àí£¬Ë«·½ËäÎ´Ç©¶©ÊéÃæºÏÍ¬£¬µ«ÒÑ³ÉÁ¢ºÏÍ¬¹ØÏµ¡£Ïû·ÑÕßÒò¹ºÂòÔ¤¸¶¿¨»ñµÃµÄÔùÆ·¡¢ÔùËÍµÄ·þÎñ»òÕß»ý·ÖµÈ£¬ÔÚºÏÍ¬È¨ÀûÒåÎñÖÕ½áÊ±£¬Ó¦µ±ÍË»Ø»òÕßÖ§¸¶ºÏÀí¶Ô¼Û¡£	2023/11/5 5:51	https://news.cctv.com/2023/11/05/ARTIF01vQbZHEELUOZ2FBZfB231105.shtml
https://p4.img.cctvpic.com/photoworkspace/2023/11/05/2023110505485778925.jpg	³É¶¼¡°Å£ÈâÃæ²»ÒªÅ£Èâ¡±²Í¹Ý×ßºì ÍøÓÑ¡°°²Àû¡±¸ü¶à°®ÐÄ²Í¹Ý¡­¡­	1640	¡°Å£ÈâÃæ²»ÒªÅ£Èâ¡±µÄ°®ÐÄÃæ¹ÝÔÚÍøÂçÉÏ×ßºìºó£¬Ô½À´Ô½¶àÍøÓÑ·ÖÏí×Ô¼ºËù¼ûËùÎÅµÄÅ¯ÐÄ²Í¹Ý¡£	2023/11/5 5:49	https://news.cctv.com/2023/11/05/ARTIkH3PFqLa2mP7vj3AyhIc231105.shtml
https://p5.img.cctvpic.com/photoworkspace/2023/11/05/2023110505273683533.jpg	×øµØÌúÓö²»ÎÄÃ÷ÐÐÎªÈçºÎÓ¦¶Ô£¿	1641	ÈçºÎÌá¸ßÊÐÃñ³Ë×øµØÌúµÄÌåÑé£¬ÌáÉýµØÌúÎÄÃ÷Ö¸Êý£¿¶Ô´Ë£¬¸÷µØÒ²²ÉÈ¡ÁËÒ»Ð©ÏàÓ¦µÄ¹ÜÀí´ëÊ©£¬¶ÔÓÚÕâÐ©ÏÖÏó£¬¾­³£×øµØÌúµÄÊÐÃñÓÖÓÐÊ²Ã´ºÃ½¨Òé£¿¼ÇÕß½øÐÐÁËµ÷²é²É·Ã¡£	2023/11/5 5:28	https://news.cctv.com/2023/11/05/ARTIRMi6Rzz10wdO03ibqykJ231105.shtml
https://p4.img.cctvpic.com/photoworkspace/2023/11/04/2023110423115141728.png	AI»»Á³ÓÃÓÚÕ©Æ­ Õæ¼ÙÄÑ±æÔõÃ´°ì£¿	1642	×î½ü£¬ÊÓÆµÍøÕ¾ÉÏÍ¨¹ýÈË¹¤ÖÇÄÜ»»Á³£¬¡¶ÁÁ½£¡·ÀïµÄÖ÷½ÇÓÃÓ¢Óïì®ÆðÁËÌ¨´Ê£¬Í¨¹ýÐ¡³ÌÐòÓÃ»§Ò²¿ÉÒÔ½«×Ô¼º±ä³ÉµçÓ°ÀïµÄÈËÎï¡£ÐÂ¼¼Êõ´øÀ´»¶ÀÖµÄÍ¬Ê±£¬Ò²´øÀ´ÁËÒ»ÖÖÃûÎª¡°AI»»Á³Õ©Æ­¡±µÄÐÂÆ­Êõ¡£	2023/11/4 23:21	https://news.cctv.com/2023/11/04/ARTIb8XCL7PxYvbiOchpQ4o7231104.shtml
https://p1.img.cctvpic.com/photoworkspace/2023/11/04/2023110418243839944.jpg	ÊÜ½µÑ©Ó°Ïì ¸ÊËà¾³ÄÚ¸ßËÙ²¿·ÖÂ·¶ÎÊµÊ©ÁÙÊ±¹ÜÖÆ	1645	¸ÊËàÊ¡¸ßËÙ¹«Â·ÔËÓª¼à¿Øµ÷¶ÈÖÐÐÄ17Ê±·¢²¼ÏûÏ¢£¬ÊÜ½µÑ©ÌìÆøÓ°Ïì£¬¸ù¾ÝÍ¨ÐÐÌõ¼þ£¬Ï½Çø½»¾¯ÔÝ¶ÔG3011Áø¸ñ¸ßËÙ¶Øµ±¶Î°¢¿ËÈûÄÏÊÕ·ÑÕ¾¡¢µ±½ðÉ½ÊÕ·ÑÕ¾Èë¿ÚÊµÊ©ÁÙÊ±½»Í¨¹ÜÖÆ¡£	2023/11/4 18:24	https://news.cctv.com/2023/11/04/ARTIqTrZgSpkz7EKAkWpf5CU231104.shtml
https://p4.img.cctvpic.com/photoworkspace/2023/11/04/2023110416083068041.jpg	ÔÆÄÏ·¢ÏÖÒ»ÖêÒ°ÉúÏ²ÂíÀ­ÑÅºì¶¹É¼ ³õ²½ÆÀ¹ÀÊ÷Áä³¬Ç§Äê	1647	½üÈÕ£¬¿ÆÑÐÈËÔ±ÔÚÔÆÄÏÁÙ²×À½²×½­Ê¡¼¶×ÔÈ»±£»¤Çø·ïÇìÆ¬Çø¿ªÕ¹Ò°Íâµ÷²éÊ±£¬·¢ÏÖÒ»Öê¹ú¼ÒÒ»¼¶±£»¤Ö²ÎïÏ²ÂíÀ­ÑÅºì¶¹É¼£¬³õ²½ÆÀ¹ÀÊ÷Áä³¬1000Äê¡£	2023/11/4 16:08	https://news.cctv.com/2023/11/04/ARTISr48Wd0BkyyblEMbnN85231104.shtml
https://p2.img.cctvpic.com/photoworkspace/2023/11/04/2023110414561979355.jpg	Ð¡Ñ§Éú·×·×´÷Í·¿øÉÏÑ§£¬Ñ§Ð£±»ÖÊÒÉÒ»µ¶ÇÐÊ½ÒªÇó µ±µØ½ÌÓý¾Ö»ØÓ¦	1648	11ÔÂ3ÈÕ£¬ÓÐÍøÓÑ·¢Í¼Æ¬ÏÔÊ¾£¬¹ã¶«Õ¿½­Ò»Ð¡Ñ§Ñ§Éú·×·×´÷Í·¿øÉÏÑ§£¬ÓÐÍøÓÑÖÊÒÉÊÇ²»ÊÇ³Ë×øÐ¡Æû³µÉÏÑ§Ò²ÒªÅå´÷£¿11ÔÂ4ÈÕ£¬¼«Ä¿ÐÂÎÅ¼ÇÕß´Óµ±µØ½ÌÓý¾ÖÁË½âµ½£¬Í·¿ø½øÐ£Ô°ÊÇÓÐÎÄ¼þÒªÇóµÄ£¬ÊÇÎªÁËÑ§ÉúµÄ°²È«¿¼ÂÇ£¬µ«Ã»ÓÐÒªÇóËùÓÐÈË¶¼Ç¿ÖÆÖ´ÐÐ¡£	2023/11/4 14:56	https://news.cctv.com/2023/11/04/ARTI4Fw3bwicXVVHSHvRiDXl231104.shtml
https://p2.img.cctvpic.com/photoworkspace/2023/11/04/2023110414141957349.jpg	¡°ÄÏº£¢ñºÅ¡±×ªÈëÈ«Ãæ±£»¤ÐÂ½×¶Î	1650	¼ÇÕß´Ó¹ã¶«º£ÉÏË¿³ñÖ®Â·²©Îï¹ÝÁË½âµ½£¬¡°ÄÏº£¢ñºÅ¡±³Á´¬×ÜÌå±£»¤ÏîÄ¿3ÈÕÆô¶¯£¬±êÖ¾×Å¡°ÄÏº£¢ñºÅ¡±È«Ãæ±£»¤·¢¾ò¹¤×÷¿ªÕ¹Ê®ÖÜÄêÖ®¼Ê£¬ÖØÐÄ×ªÈëÈ«Ãæ±£»¤¡¢ÑÐ¾¿²ûÊÍ¡¢»î»¯ÀûÓÃ¡¢Õ¹ÀÀÕ¹Ê¾¡¢Ñ§Êõ½»Á÷ÐÂ½×¶Î¡£	2023/11/4 14:14	https://news.cctv.com/2023/11/04/ARTIWYS9XXAgq1EsKKT01KUV231104.shtml
https://p1.img.cctvpic.com/photoworkspace/2023/11/04/2023110413514133555.jpg	°×ÌìÉÏ°à£¬ÍíÉÏÑ§ÒÕ£¡ÄêÇáÈËÎªºÎÈÈÖÔÉÏÒ¹Ð££¿	1651	°×ÌìÉÏ°à£¬ÍíÉÏÑ§ÒÕ¡£½ü¶ÎÊ±¼ä£¬ÉÏº£ÄêÇáÈË¡°ÏÂÍê°à¡¢ÉÏÒ¹Ð£¡±µÄÒ¹Éú»î·½Ê½ÔÚÉç½»Ã½ÌåÖÐ¡°³öÈ¦¡±¡£Çø±ðÓÚ20ÊÀ¼Í80Äê´úµÄÄÇ²¨Ò¹Ð£³±£¬Õâ½ìÄêÇáÈËÈÈÖÔµÄÒ¹Ð£¿Î³Ì¸ü·á¸»¶àÔª£¬´Ó·ÇÒÅ¼¼ÒÕµ½´«Í³ÊÖÒÕ£¬´ÓÔË¶¯½¡¿µµ½Éú»îÃÀÑ§£¬ÓÐµÄ¿Î³ÌÉõÖÁ¡°60ÃëÄÚÈ«²¿ÇÀ¹â¡±¡£	2023/11/4 13:51	https://news.cctv.com/2023/11/04/ARTI1OVO40kazdxTKc9Aeos1231104.shtml
https://p3.img.cctvpic.com/photoworkspace/2023/11/04/2023110413303052755.jpg	ÖÜÄ©ÌåÓý±ÈÈüºÍ½¼ÓÎÉÍÇï»î¶¯½«Ó°Ïì¶àµØ½»Í¨£¬±±¾©½»¹Ü²¿ÃÅÌáÐÑ	1652	ÊÐ½»¹Ü¾Ö·¢²¼µÄÏÂÖÜ½»Í¨Ô¤±¨ÏÔÊ¾£¬Òò½¼ÓÎ³µÁ¾Ôö¶à£¬ÖÜÄ©±±²¿³ÇÇø¾©³Ð¸ßËÙ¡¢¾©²Ø¸ßËÙ¡¢¾©ÐÂ¸ßËÙÖÜÄ©ÉÏÎçÊ±¶Î³ö¾©·½ÏòÒ×Óµ¶Â¡£Í¬Ê±£¬Í¨ÖÝ¡¢Æ½¹È¶¼½«¾Ù°ìÌåÓý±ÈÈü£¬ÈüÊÂÆÚ¼äÖÜ±ß½»Í¨Ò²»áÊÜµ½Ò»¶¨Ó°Ïì¡£	2023/11/4 13:31	https://news.cctv.com/2023/11/04/ARTIJAdPvtKdPQDcZFKODYSi231104.shtml
https://p4.img.cctvpic.com/photoworkspace/2023/11/04/2023110413181243889.jpg	±±¾©£º¡°¾©Í¨¡±½¡¿µ·þÎñÔÙÉý¼¶£¬Ò½±£ÒÆ¶¯Ö§¸¶ÔÙÌíÐÂÒ½Ôº	1654	Îª½øÒ»²½¸ÄÉÆÒ½ÁÆ·þÎñ£¬¡°¾©Í¨¡±Ð¡³ÌÐò½¡¿µ·þÎñ×¨Ìâ³ÖÐøÓÅ»¯¹¦ÄÜ£¬Ò½±£ÒÆ¶¯Ö§¸¶¡¢»¥ÁªÍøÒ½Ôº¡¢±¨¸æÓ°Ïñ²éÑ¯µÈ¹¦ÄÜÔÙÉý¼¶£¬ÈÃÈºÖÚ¿´²¡¾ÍÒ½¸ü±ãÀû¡£	2023/11/4 13:23	https://news.cctv.com/2023/11/04/ARTIraWCO5xqMcTwlybdxiyO231104.shtml
https://p1.img.cctvpic.com/photoworkspace/2023/11/04/2023110410245557681.jpg	Õã½­ÀÖÇåÒ»µç¶Æ³§·¢Éú»ðÔÖ	1657	11ÔÂ4ÈÕÉÏÎç7µã×óÓÒ£¬Õã½­ÀÖÇåÑÎÅÌ¹¤Òµ¿ª·¢ÇøÒ»µç¶Æ³§·¢Éú»ðÔÖ¡£¼ÇÕßÔÚÏÖ³¡¿´µ½£¬¸Ã³§·¿2ÖÁ3²ãÒÔÉÏ»ðÊÆ×îÎªÐ×ÃÍ£¬ÏÖ³¡Å¨ÑÌ¹ö¹ö¡£¼ÇÕß´Óµ±µØÏû·À²¿ÃÅ»ñÏ¤£¬»ðÔÖÈÔÔÚÆË¾È£¬Ä¿Ç°Ã»ÓÐÈËÔ±ÉËÍö¡£	2023/11/4 10:25	https://news.cctv.com/2023/11/04/ARTI0uqZOgk1JK8Nc6oteo19231104.shtml
https://p2.img.cctvpic.com/photoworkspace/2023/11/04/2023110409292612959.jpg	³Ô·¹¡¢ÂÃÓÎ¡¢¿´Õ¹¡¢¿¼ÑÐ¡­¡­ÄêÇáÈËÔõ¾ÍÃÔÉÏÁË¡°´î×ÓÉç½»¡±£¿	1661	½üÀ´£¬¡°´î×ÓÉç½»¡±ÕâÒ»ÐÂÐÍÉç½»Ä£Ê½ÔÚÄêÇáÈËÈºÌåÖÐ±¬»ð¡£¾ÝÁË½â£¬ÕâÊÇÒòÄ³ÖÖ¹²Í¬ÐËÈ¤°®ºÃ»òÐèÇó¶ø¶ÌÔÝ½áºÏÔÚÒ»ÆðµÄÉç½»¹ØÏµ£¬¾ßÓÐ¾«×¼ÐÔ¡¢´¹Ö±ÐÔ¡¢Ç³Éç½»µÄÌØµã¡£ÔÚÉú»î¡¢¹¤×÷¿ì½Ú×àµÄµ±ÏÂ£¬ÊÜµ½²»ÉÙÈË×·Åõ¡£	2023/11/4 9:29	https://news.cctv.com/2023/11/04/ARTI4SnkgYjud0dwa8FvR64R231104.shtml
https://p1.img.cctvpic.com/photoworkspace/2023/11/04/2023110406174777637.jpg	¶àÖÖÒòËØÂñÏÂÒþ»¼ ÈçºÎÏµºÃ´óÐÍÓÎÀÖÉèÊ©¡°°²È«´ø¡±£¿	1662	½üÈÕ£¬¹ã¶«Ê¡ÉîÛÚÊÐ»ªÇÈ³Ç»¶ÀÖ¹ÈÂÃÓÎ¹«Ë¾ÔËÓªµÄ¹ýÉ½³µ£¨¡°Ñ©ÓòÐÛÓ¥¡±ÏîÄ¿£©·¢ÉúÅö×²ÊÂ¹Ê£¬ÔÙ´ÎÇÃÏì´óÐÍÓÎÀÖÉèÊ©°²È«¾¯ÖÓ¡£	2023/11/4 6:21	https://news.cctv.com/2023/11/04/ARTIVmI5cTmelhJCYwFtQjXP231104.shtml
https://p4.img.cctvpic.com/photoworkspace/2023/11/03/2023110306153053781.jpg	´«²¥¼²²¡¡¢ÈÅÃñÉËÃñ¡­¡­³ÇÊÐÀïµÄÁ÷ÀË³èÎï¸ÃÔõÃ´´¦Àí	1664	11ÔÂ1ÈÕ£¬ÓÐÃ½Ìå´Ó»ªÎ÷Ò½Ôº²ÎÓëÖÎÁÆ»áÕïµÄÒ½Éú´¦»ñÏ¤£¬ÔâÁÒÈ®ËºÒ§Å®Í¯µÄÓÒÉöÒÑ±£×¡£¬²¡ÇéÆ½ÎÈ¡£µ«ÁÒÈ®ËºÒ§Å®Í¯Òý·¢µÄÉç»áÈÈÒéÉÐÎ´Æ½Ï¢£¬Ò»ÖÖÒâÔÚ¡°ËàÇå¡±Á÷ÀË³èÎïµÄÉùÒô¿ªÊ¼ÒýÆðÉç»á¹Ø×¢£¬ÓÐ¹ÛµãÈÏÎª£¬Á÷ÀË³èÎï´æÔÚÖØ´óÒþ»¼£¬ÊÇÃ¨¡¢È®ÉËÈËÊÂ¼þÂÅÓÐ·¢ÉúµÄ¸ùÔ´Ö®Ò»¡£	2023/11/3 6:19	https://news.cctv.com/2023/11/03/ARTIrrVMAlktFBVttCVaEuew231103.shtml
https://p2.img.cctvpic.com/photoworkspace/2023/11/02/2023110214321622863.jpg	ºþÄÏÒæÑôÒ»Ò½Ôº½«ÓëÈ«ÌåÔ±¹¤½â³ýÀÍ¶¯ºÏÍ¬£¿¹Ù·½»ØÓ¦£ºÕýÔÚ´¦ÀíÖÐ	1667	11ÔÂ1ÈÕÍí£¬ºþÄÏÒæÑô¿µÑÅÒ½Ôº·¢²¼Ò»ÔòÍ¨Öª£¬¼øÓÚÒæÑôÊÐÖÐÐÄÒ½Ôº½üÆÚ½«ÕýÊ½½Ó¹Ü¿µÑÅÒ½Ôº£¬¾ö¶¨ÓÚ11ÔÂ30ÈÕºÍÈ«ÌåÔ±¹¤ÕýÊ½½â³ýÀÍ¶¯»òÆ¸ÓÃÐ­Òé¡£	2023/11/2 14:32	https://news.cctv.com/2023/11/02/ARTIvKhZym8nDPKq2SeosERi231102.shtml
https://p1.img.cctvpic.com/photoworkspace/2023/11/02/2023110211533372081.jpg	½¡Éí·¿Í£ÒµºÁÎÞÕ÷Õ× ¸Õ°ìµÄ¿¨¾ÍÒª´òË®Æ¯£¿	1668	ÓÐÈË¸Õ°ìÁËÄê¿¨£¬ÓÐÈË»¹ÂòÁËË½½Ì¿Î£¬¿¨ÀïÓà¶îÉÙµÄÒ»Á½Íò£¬¶àµÄËÄÎåÍò¡£	2023/11/2 11:53	https://news.cctv.com/2023/11/02/ARTIdtw07HJPjRb2SAliJETf231102.shtml
https://p3.img.cctvpic.com/photoworkspace/2023/11/02/2023110206472672968.jpg	½ñÄêÕÐÆ¸´óÑ§Éú´åÒ½³¬5000ÈË	1670	¡°ÐÂÊ±´úµ³µÄÎÀÉúÓë½¡¿µ¹¤×÷·½ÕëÇ¿µ÷ÒªÒÔ»ù²ãÎªÖØµã£¬»ù²ãÎÀÉú½¡¿µ¹¤×÷Ö±½ÓÃæ¶ÔÈËÃñÈºÖÚµÄ»ù±¾Ò½ÁÆÎÀÉúÐèÇó£¬ÊÇ×î»ù±¾µÄ¹«¹²·þÎñ¡£¡±ÔÚ½ñÌìÉÏÎç¹úÐÂ°ìÕÙ¿ªµÄ¡°È¨Íþ²¿ÃÅ»°¿ª¾Ö¡±ÏµÁÐÖ÷ÌâÐÂÎÅ·¢²¼»áÉÏ£¬¹ú¼ÒÎÀÉú½¡¿µÎ¯°ì¹«ÌüÖ÷ÈÎÍõ±óËµ¡£	2023/11/2 6:47	https://news.cctv.com/2023/11/02/ARTINAbAwkqQocVM3Vm6xfO4231102.shtml
https://p2.img.cctvpic.com/photoworkspace/2023/11/02/2023110200062173579.jpg	¹Ù·½Í¨±¨¡°Å®½ÌÊ¦²»ÐÒÀëÊÀ¡±£ºÒÑ³ÉÁ¢ÁªºÏµ÷²é×é	1671	¾Ý¡°¹Ü³Ç·¢²¼¡±Î¢ÐÅ¹«ÖÚºÅÏûÏ¢£¬11ÔÂ1ÈÕ£¬¹Ü³Ç»Ø×åÇø½ÌÓý¾Ö¾Í¡°½¨ÐËÂ·Ð¡Ñ§Ò»Å®½ÌÊ¦²»ÐÒÀëÊÀ¡±ÊÂ¼þ·¢²¼Í¨±¨¡£	2023/11/2 0:09	https://news.cctv.com/2023/11/02/ARTIktVoSdxbs1vXuO9wlhpf231102.shtml
https://p2.img.cctvpic.com/photoworkspace/2023/11/01/2023110117503625471.jpg	Ìì½òÔç²ÍºÃ ´¦´¦¡°Î÷±±½Ç¡±¡ª¡ªÊÐ¾®ÑÌ»ðÆøÖÐµÄÌì½òÃÀÊ³ÎÄ»¯	1674	Ìì½òÔøÊÇ¡°±±·½µÚÒ»³Ç¡±¡£¡°ÄÏÓÐÉÏº£Ì²£¬±±ÓÐÌì½òÎÀ¡±µÄËµ·¨£¬¼ÇÂ¼ÁËËüµÄ»Ô»Í¡£µ«Ìì½òÈËµÄÔçµã£¬È´·Ç³£Æ½Ãñ»¯£¬¸úÈËÃÇÏëÏóÖÐµÄ´ó³ÇÊÐµÄ¡°¸ß´óÉÏ¡±³¶²»ÉÏÒ»¶¡µã¶ù¹ØÏµ¡£	2023/11/1 19:18	https://news.cctv.com/2023/11/01/ARTIfsqQ9SXUVrRnq7joC8Hz231101.shtml
https://p3.img.cctvpic.com/photoworkspace/2023/11/01/2023110114154339808.jpg	ÐÇ¿ÕÓÐÔ¼Ø­3ÈÕÄ¾ÐÇ³åÈÕ£¬¹«ÖÚ¿ÉÉÍÌ«ÑôÏµ×î´óµÄÐÐÐÇ	1677	11ÔÂµÚÒ»³¡¡°ÌìÏó´óÏ·¡±¼´½«ÉÏÑÝ¡£ÌìÎÄ¿ÆÆÕ×¨¼Ò½éÉÜ£¬3ÈÕÌìÓî½«Ó­À´Ä¾ÐÇ³åÈÕ£¬ÕâÊÇÒ»ÄêÖÐ¹Û²âÄ¾ÐÇµÄºÃÊ±»ú£¬¶ÔÕâ¿ÅÐÐÐÇ¸ÐÐËÈ¤µÄ¹«ÖÚ²»Òª´í¹ý¡£	2023/11/1 14:16	https://news.cctv.com/2023/11/01/ARTICqClX2fqVjCvLsJLwf6L231101.shtml
https://p4.img.cctvpic.com/photoworkspace/2023/11/01/2023110109393342836.jpg	¡°ÎÞÍ´ÅÀÉ½¡±£¬¾°ÇøÍ¼µÄÉ¶	1683	É½ÉÏ½¨·öÌÝÄÑ¶È¸ß¡¢¼Û¸ñ¹ó¡¢½¨Éè¹¤ÆÚ³¤£¬ÈÕÉ¹ÓêÁÜºóÆÚÎ¬»¤·ÑÐÄ¡¢·ÑÁ¦¡¢·ÑÇ®£»µ«¾­¼ÃÐ§ÒæÏàµ±¿É¹Û£¬ÓÎ¿Í¡°·­Ì¨ÂÊ¡±Ìá¸ß£¬¾°Çø¿ÉÈ«ÄêÎÞÐÝÌáÉýÎüÒýÁ¦¡£	2023/11/1 9:41	https://news.cctv.com/2023/11/01/ARTILiRGsg1RRmZqK1IMddoW231101.shtml
https://p2.img.cctvpic.com/photoworkspace/2023/11/01/2023110106260693941.jpg	ÍÐÓýÈË²Å½ôÈ± ¹©ÐèÃ¬¶ÜÈçºÎÆÆ½â	1685	¸ÊËàÊ¡¶¨Î÷ÊÐ°²¶¨ÇøÊµÑéÓ×¶ùÔ°¡°ºÏÔÃ¶ùÍ¯Ö®¼Ò¡±µÄ½ÌÊ¦ÔÚÅãÓ×¶ùÍæË£¡£³¤É³ÃñÕþÖ°Òµ¼¼ÊõÑ§ÔºÃñÕþÓëÉç»á¹¤×÷Ñ§ÔºÔº³¤ºú±ò¸æËß¼ÇÕß£¬½ü¼¸Äê£¬³¤É³ÈË¿ÚÁ÷ÈëÁ¿´ó£¬Ó¤Ó×¶ùÕÕÁÏÐèÇóÏàµ±´ó£¬¶øÉç»áÉÏµÄÍÐÓý»ú¹¹²Å¸Õ¿ªÊ¼·¢Õ¹¡£	2023/11/1 6:26	https://news.cctv.com/2023/11/01/ARTIVLl9QMSNfYWfEoo9CVZj231101.shtml
https://p1.img.cctvpic.com/photoworkspace/2023/11/01/2023110103144684300.jpg	12Ãë¿ØÖÆÊ§¿Ø·É»ú ×ÜÌ¨¶À¼Ò»¹Ô­Äñ»÷ÌØÇé	1686	½ñÌì£¨10ÔÂ31ÈÕ£©£¬¼ÇÕß´Ó³¤°²º½¿ÕÌá¹©µÄ¶À¼ÒÊÓÒôÆµÁË½âµ½£¬½ñÄê8ÔÂ26ÈÕ£¬³¤°²º½¿Õ»ú×éÖ´·ÉÎàÖÝÖÁÈýÑÇº½°à¹ý³ÌÖÐ£¬ÔÚ¹Ø¼üÊ±¿ÌÓÃÊ±12Ãë£¬³É¹¦´¦ÖÃ·É»úÔÚÆð·É¹Ø¼ü½×¶ÎÔâÓöÄñ»÷ÌØÇé£¬È·±£ÁË173ÃûÂÃ¿ÍºÍ10Ãû»ú×éÈËÔ±µÄÉúÃü°²È«£¬Îª´Ë£¬»ú×éÊÜµ½ÖÐ¹úÃñÓÃº½¿Õ¾ÖÍ¨±¨¼Î½±¡£	2023/11/1 3:23	https://news.cctv.com/2023/11/01/ARTIngfr4Wf7dlrVc0L4vCVt231101.shtml
https://p2.img.cctvpic.com/photoworkspace/2023/10/31/2023103122162511647.jpg	ÄþÏÄÁéÎäÒ»¶ùÍ¯µôÈëÎÛË®¾®£º2Ãû³ÉÈËÈë¾®Ê©¾ÈËÀÍö	1687	¾Ý¡°ÁéÎä³ÇÇø½ÖµÀ°ì¡±Î¢ÐÅ¹«ÖÚºÅÏûÏ¢£¬10ÔÂ30ÈÕ18Ê±×óÓÒ£¬ÁéÎäÊÐÁéÖÝ»ª¸®AÇø1ºÅÂ¥±±²à£¬Ò»Ãû¶ùÍ¯ÔÚÂÌ»¯´øÄÚÎÛË®¾®´¦ÍæË£Ê±µôÈë¾®ÄÚ£¬Á½Ãû³ÉÈËÏà¼Ì½øÈëÊ©¾È¡£½Ó¾¯ºó£¬¹«°²¡¢Ïû·À¡¢Ò½ÁÆµÈ²¿ÃÅµÚÒ»Ê±¼äÏÖ³¡¾ÈÔ®²¢ËÍÒ½È«Á¦ÇÀ¾È¡£Ä¿Ç°Á½Ãû³ÉÈËÒÑÎÞÉúÃüÌåÕ÷£¬Ò»Ãû¶ùÍ¯ÕýÔÚ¾ÈÖÎ¡£¾ßÌåÔ­ÒòÕýÔÚµ÷²éÖÐ¡£	2023/10/31 22:17	https://news.cctv.com/2023/10/31/ARTIObPgZSJ1fD4CyEdqKt2I231031.shtml
https://p4.img.cctvpic.com/photoworkspace/2023/10/31/2023103114515020506.jpg	¾¯Ìè¡°Ë«11Ìá»õ¿¨¡±Ë¢µ¥Æ­¾Ö	1691	Ç°²»¾Ã£¬ÒÔ¡°Ð·¿¨¡±×÷ÎªÒýÁ÷ÊÖ¶ÎµÄÕ©Æ­·½Ê½ÒýÆð¹Ø×¢£¬Èç½ñÕ©Æ­·Ö×ÓÓÖ²äÉÏÁËÐÂÈÈµã£º°Ñ¡°Ð·¿¨¡±»»³ÉÁËËùÎ½µÄ¡°Ë«11Ìá»õ¿¨¡±¡°ºì°ü¶Ò»»¿¨¡±µÈ£¬ÆäÊÖ·¨ÊÇºöÓÆÈËÃÇÉ¨Âë¡°¶Ò½±¡±½øÈëËùÎ½Ë¢µ¥·µÀûÈº£¬×îÖÕÓÕµ¼ÊÜº¦ÈË½øÈëË¢µ¥Õ©Æ­µÄÈ¦Ì×¡£	2023/10/31 14:52	https://news.cctv.com/2023/10/31/ARTIHZBqXkYjmTF1bLRm1tjj231031.shtml
https://p5.img.cctvpic.com/photoworkspace/2023/10/31/2023103114493886076.jpg	ÕÉ·ò´òÉÍÖ÷²¥µÄÇ® ÆÞ×ÓÆðËßÃ»Òª»ØÀ´	1692	ÕÉ·ò´òÉÍÖ÷²¥£¬ÆÞ×ÓÈÏÎªÊÇÉÏµ±ÊÜÆ­£¬ËßÖÁ·¨ÔºÒªÇóÖ÷²¥·µ»¹´òÉÍ½ð¶î¡£½üÈÕ£¬º£µí·¨Ôº¾­ÉóÀí£¬ÈÏÎªÖ±²¥´òÉÍ²¢·ÇÔùÓëÐÐÎª£¬ÇÒ²»¾ß±¸ÎÞÐ§µÄÀíÓÉ£¬ÅÐ¾ö²µ»ØÍõÅ®Ê¿µÄËßËÏÇëÇó¡£	2023/10/31 14:49	https://news.cctv.com/2023/10/31/ARTIv81fbacn1w48nBux7gLn231031.shtml
https://p1.img.cctvpic.com/photoworkspace/2023/10/31/2023103106582579124.jpg	¸ß¼ÜÇÅÏÂ¡°Å¿»î¡±µÄ´òÁã¹¤Õß£ºÓÐÈË¸É10Ð¡Ê±²»µ½200Ôª	1693	Áã¹¤£¬ÊÇµ±ÏÂÓ¦¶Ô¾­¼ÃÏÂÐÐºÍÎÈ¾ÍÒµÖÐµÄÒ»¸öÈÈ´Ê¡£½üÄêÀ´£¬ºÜ¶àÈË¼ÓÈëÁé»î¾ÍÒµµÄÐÐÁÐ£¬Áã¹¤¾­¼Ã¿ìËÙ·¢Õ¹¡£¶øËæ×Å¡°Ë«Ê®Ò»¡±¼´½«À´ÁÙ£¬Ò»Ð©ÆóÒµ¿ªÊ¼Ä±»®´óÁ¿ÕÐÄ¼Áã¹¤£¬ÒÔÓ¦¶ÔÍú¼¾ÈËÊÖ½ôÈ±ÎÊÌâ£¬Áã¹¤ÈºÌåÓú·¢ÒýÆðÉç»á¹Ø×¢¡£	2023/10/31 7:01	https://news.cctv.com/2023/10/31/ARTIe8PbVgSK4HYuzd2nTEwO231031.shtml
https://p2.img.cctvpic.com/photoworkspace/2023/10/31/2023103106522132585.jpg	ÉîÛÚÃñº½°²¼à²¿ÃÅ»ØÓ¦¡°ÉîÛÚ±¦°²»ú³¡¸½½ü·¢Éú¾ÞÏì¡±	1694	10ÔÂ30ÈÕ°øÍí£¬¶àÃûÍøÓÑ³ÆÔÚÉîÛÚ±¦°²»ú³¡¸½½üÌýµ½¾Þ´óµÄ·É»úºäÃùÉù£¬ÇÒ¿´µ½Ò»¼Ü·É»úµÄ·ÉÐÐ¸ß¶È½ÏµÍ¡£30ÈÕÍí£¬ÉîÛÚ±¦°²¹ú¼Ê»ú³¡¿Í·þÈËÔ±Ïò¼«Ä¿ÐÂÎÅ¼ÇÕß±íÊ¾£¬ËûÃÇÃ»ÓÐ½Óµ½·É»úÒì³£µÄÏà¹Ø·´Ó³£¬Ä¿Ç°ÉîÛÚ±¦°²¹ú¼Ê»ú³¡Õý³£ÔËÐÐ£¬½ø³ö¸Ûº½°àÔËÐÐÕý³£¡£	2023/10/31 6:54	https://news.cctv.com/2023/10/31/ARTILr1yj6bUiarvj8NYn3fh231031.shtml
https://p3.img.cctvpic.com/photoworkspace/2023/10/31/2023103106305494831.jpg	Ö£ÖÝÒ»Â¥ÅÌÓâÆÚ½»¸¶»¹ÒªÒµÖ÷²î¼Û£¿ÂÉÊ¦£º×îºÃÑ¡Ôñ	1695	½üÈÕ£¬Ö£ÖÝÊÐ½ðË®ÇøÖ£¶«ÁúºþÒ»ºÅÎÊÌâÂ¥ÅÌÏîÄ¿¹¥¼á»¯½â¹¤×÷Ö¸»Ó²¿£¨ÏÂÎÄ¼ò³Æ¡°Ö¸»Ó²¿¡±£©·¢²¼µÄ¡°±£½»Â¥¡±´¦ÖÃ¹«¸æ£¬Òý·¢²¿·ÖÒµÖ÷²»Âú¡£Áí¾ÝÒ»Î»4-2µØ¿éÒµÖ÷·´Ó³£¬Æä³Æ2013Äê½»¶¨½ð£¬2015Äê²¹ÆëÁËÊ×¸¶¿î£¬ÓÉÓÚ4-2µØ¿éÄ¿Ç°¶¼Ã»ÓÐÅÄµ½£¬Ö»ÄÜÎÞÄÎÑ¡ÔñÍË¿î¡£	2023/10/31 6:32	https://news.cctv.com/2023/10/31/ARTI9RWCgHQIDi4ywMbv7GOz231031.shtml
https://p2.img.cctvpic.com/photoworkspace/2023/10/30/2023103017530956476.jpg	¾­³£ÊÕµ½¡°»ý·Öµ½ÆÚ¶Ò»»¡±¶ÌÐÅ£¿ Ð¡ÐÄÆäÖÐÓÐ¡°Õ©¡±	1697	¡°ÄúÓÐXX»ý·ÖÎ´Ê¹ÓÃ£¬µ½ÆÚ½«Ê§Ð§£¬ÇëÁ¢¼´µÇÂ¼»ý·ÖÉÌ³Ç¶Ò»»ÉÌÆ·¡­¡­¡±½üÀ´£¬ºÜ¶àÈË¶¼ÔøÊÕµ½ÀàËÆ¶ÌÐÅ¡£	2023/10/30 17:53	https://news.cctv.com/2023/10/30/ARTIov1cJAFqWQyQQEIMgfVz231030.shtml
https://p3.img.cctvpic.com/photoworkspace/2023/10/30/2023103009302589015.jpg	´òÍøÔ¼³µ±»ÒªÇóÖ§¸¶¿Õ·µ·Ñ£¬ºÏÀíÂð£¿	1701	½üÈÕ£¬ÍøÔ¼³µË¾»ú¶îÍâÊÕÈ¡³Ë¿Í¿Õ·µ·ÑµÄ»°ÌâÒý·¢¹Ø×¢¡£ÍõÅ®Ê¿Ëµ£¬ÒòÎªµ±Ê±×Å¼±³ö·¢£¬Ò²¿¼ÂÇµ½Ë¾»ú·µ³ÌÈ·ÊµÓÐÀ­²»µ½³Ë¿ÍµÄ¿ÉÄÜÐÔ£¬±ãÖ§¸¶ÁË¿Õ·µ·Ñ¡£	2023/10/30 9:31	https://news.cctv.com/2023/10/30/ARTIsmHl4Y7sSMS2h6utJSJI231030.shtml
https://p2.img.cctvpic.com/photoworkspace/2023/10/30/2023103006431578097.jpg	Ò»Ö§¶¯éü¶þÈýÊ®Ôª£¡±ãÒËÑÀ¸àÎªºÎÄÑÉÏ³¬ÊÐ»õ¼Ü£¿	1702	Éú»îÖÐ£¬ÑÀ¸àÊÇ±ØÐèÆ·£¬µ«×î½ü²»ÉÙÈË·¢ÏÖ£¬³¬ÊÐÀïÂôµÄÑÀ¸àÔ½À´Ô½¹ó¡£¡°¼ÇµÃ¹ýÈ¥£¬ÑÀ¸à×î¹ó²ÅÊ®¼¸¶þÊ®¿é£¬ÏÖÔÚµÄÑÀ¸à£¬ÆÕ±é¶þÈýÊ®¿é¡£¡±ÓÐÏû·ÑÕßÍÂ²Û¡£	2023/10/30 6:44	https://news.cctv.com/2023/10/30/ARTIVl7Eh6HBzY4RqCtKubpT231030.shtml
https://p4.img.cctvpic.com/photoworkspace/2023/10/29/2023102919144711275.jpg	¶àÊ¡·Ý±ÙÒ¥¡°ÍÆÐÐ¹¤ÁäÍËÐÝ¡±£ºÑÏ¸ñÖ´ÐÐ¹ú¼ÒÍ³Ò»¹æ¶¨µÄÍËÐÝÕþ²ß	1705	½üÈÕ£¬Ðû³Æ¡°½«¸ù¾Ý¸öÈË¹¤×÷ÄêÏÞÀ´È·¶¨ÍËÐÝÄêÁä¡±¡¢¡°¹¤ÁäÔ½³¤£¬ÍËÐÝÄêÁäÔ½´ó£¬ÍËÐÝ½ðÒ²Ô½¸ß¡±µÄÏàËÆÎÄÕÂÔÚ¶à¸öÊ¡·ÝÁ÷´«¡£	2023/10/29 19:15	https://news.cctv.com/2023/10/29/ARTI6A09USIYK4cRDVmrl3Q0231029.shtml
https://p3.img.cctvpic.com/photoworkspace/2023/10/29/2023102915120096323.jpg	É½¶«Ê¡½«ÍÆÐÐ°´¡°¹¤ÁäÍËÐÝ¡±£¿ÈËÉçÌü±ÙÒ¥	1706	É½¶«Ê¡ÈËÁ¦×ÊÔ´ºÍÉç»á±£ÕÏÌü10ÔÂ29ÈÕ·¢ÎÄ³Æ£¬½üÈÕ£¬Ò»ÆªÃûÎª¡¶É½¶«Ê¡½«ÊµÐÐ¡°¹¤ÁäÍËÐÝ¡±ÖÆ¶È¡·µÄÎÄÕÂºÍÏà¹Ø½ØÍ¼ÔÚÉÙÊýÎ¢ÐÅÈº¡¢Î¢ÐÅÅóÓÑÈ¦¡¢×ÔÃ½ÌåµÈÍøÉÏ´«²¥¡£¾­ºËÊµ£¬¸ÃÎÄÕÂºÍÏà¹Ø½ØÍ¼ÄÚÈÝÎªÐé¼ÙÐÅÏ¢¡£	2023/10/29 15:12	https://news.cctv.com/2023/10/29/ARTIzOPhDwYZYhUE94cI2Ntf231029.shtml
https://p3.img.cctvpic.com/photoworkspace/2023/10/29/2023102915085768396.jpg	¡°±ÇÎüÄÜÁ¿°ô¡±·çÃÒÖÐÐ¡Ñ§£¿×¨¼Ò½ô¼±ÌáÐÑ£ºÓÐº¦£¡	1707	¡°ÉÏÑ§Ç°ÎüÒ»¿Ú£¬ÏÂ¿ÎºóÎüÒ»¿Ú¡±£¬¼ÌÂÜ²·µ¶Ö®ºó£¬½üÆÚ£¬Ò»ÖÖÃûÎª¡°±ÇÎüÄÜÁ¿°ô¡±µÄ¶«Î÷ÔÚÑ§ÉúÖÐÁ÷ÐÐ¿ªÀ´¡£	2023/10/29 15:10	https://news.cctv.com/2023/10/29/ARTIVOFU8XYTg0jsKngQLvTG231029.shtml
https://p1.img.cctvpic.com/photoworkspace/2023/10/29/2023102914591046562.jpg	¹¤ÒµºÍÐÅÏ¢»¯²¿Í¨±¨£¡Õâ22¿îAppÇÖº¦ÓÃ»§È¨ÒæÐÐÎª	1709	¼ì²é·¢ÏÖ22¿îApp¡¢SDK´æÔÚÇÖº¦ÓÃ»§È¨ÒæÐÐÎª£¬¹¤ÒµºÍÐÅÏ¢»¯²¿ÒªÇóÉÏÊöApp¼°SDKÓ¦°´ÓÐ¹Ø¹æ¶¨½øÐÐÕû¸Ä£¬Õû¸ÄÂäÊµ²»µ½Î»µÄ£¬½«ÒÀ·¨ÒÀ¹æ×éÖ¯¿ªÕ¹Ïà¹Ø´¦ÖÃ¹¤×÷¡£	2023/10/29 15:00	https://news.cctv.com/2023/10/29/ARTIkMchWw9vBVJAmCIE7LbL231029.shtml
https://p3.img.cctvpic.com/photoworkspace/2023/10/29/2023102914230497517.jpg	°²»ÕËÞËÉÒ»Ïç´åÐ¡Ñ§Ðû¸æÍ£°ì£ºÕÐÉú²»×ãÊ®ÈË£¬½ÌÓý³É±¾¹ý¸ß	1711	Ëæ×ÅÉç»áµÄ·¢Õ¹£¬Ê±´úµÄ±äÇ¨£¬³ÇÕò»¯½¨ÉèÈÕÐÂÔÂÒì£¬Å©´åÈË¿ÚÖðÄê»ØÂä£¬½ñÄêÏÂ°ëÄêÓÍÆÌÐ¡Ñ§ÕÐÉú²»×ãÊ®ÈË£¬Ñ§ÉúÊý½ÏÉÙ£¬½ÌÓý³É±¾¹ý¸ß£¬ÓÚ2023Äê9ÔÂ·Ý×÷³öÍ£°ì¾ö¶¨¡£Ä¿Ç°Ñ§Ð£²úÈ¨ÔÚ½ÌÓýÖ÷¹Ü²¿ÃÅ£¬½«ÔÚÒ»ÄêºóÒÆ½»ºÓËúÏçÈËÃñÕþ¸®¡£	2023/10/29 14:23	https://news.cctv.com/2023/10/29/ARTIvpVWykJnH6j8ISekEXFW231029.shtml
https://p3.img.cctvpic.com/photoworkspace/2023/10/29/2023102914195656818.png	¹þ¶û±õÒ»¹«Ë¾¹æ¶¨Ë½ÁÄÎ¢ÐÅÃ¿´Î·£¿î100Ôª£¿¹Ù·½Í¨±¨£ºÒÑÒªÇóÆóÒµÁ¢¼´¾ÀÕý	1712	10ÔÂ28ÈÕ£¬ÓÐÍøÂçÃ½Ìå·¢²¼¡°¹þ¶û±õÒ»¹«Ë¾¹æ¶¨Ë½ÁÄÎ¢ÐÅÃ¿´Î·£¿î100Ôª¡±¡£¹þ¶û±õÊÐÆ½·¿ÇøÈËÉç¾Ö¹¤×÷ÈËÔ±Á¢¼´Óë¸ÃÆóÒµºËÊµ£¬¾­ºË²é£¬Çé¿öÊôÊµ£¬ÒÑÒªÇóÆóÒµÁ¢¼´¾ÀÕý¡£ÆóÒµ±íÊ¾½«ÔÚ·¨ÂÉ¿ò¼ÜÏÂÖÆ¶¨³öÌ¨ÈËÐÔ»¯¹ÜÀí´ëÊ©£¬¶ÔÔì³ÉµÄ¸ºÃæÓ°ÏìÉî±íÇ¸Òâ¡£	2023/10/29 14:20	https://news.cctv.com/2023/10/29/ARTI0dIFDyWRuHn3qNvvu8i4231029.shtml
https://p5.img.cctvpic.com/photoworkspace/2023/10/29/2023102913454767249.jpg	ÖÐ¹úÃñº½¾Ö»ØÓ¦¡°ÂÃ¿ÍÐÅÏ¢Ð¹Â¶¡±£ºÕý±àÖÆÎÄ¼þ¼ÓÇ¿Êý¾Ý±£»¤	1713	½üÈÕ£¬ÓÐÍøÓÑºôÓõÑÏ²éÂÃ¿Íº½°àÐÅÏ¢Ð¹Â¶¼°ÀûÓÃÆäÕ©Æ­ÎÊÌâ£¬ÖÐ¹úÃñÓÃº½¿Õ¾ÖÔÚ´ð¸´ÖÐ±íÊ¾£¬ÕýÔÚ±àÖÆÏà¹ØÎÄ¼þ£¬½øÒ»²½¼ÓÇ¿¶ÔÖØÒªÊý¾ÝµÄ±£»¤£»¶ÔÓÚµÚÈý·½ÍøÂçÇþµÀ´úÀí¹«Ë¾µÄÂÃ¿ÍÐÅÏ¢Ð¹Â¶µÈÎÊÌâ£¬½«»ý¼«Ð­µ÷¹«°²»ú¹Ø¿ªÕ¹ÓÐ¹ØÑÏ²é´ò»÷¹¤×÷¡£	2023/10/29 13:45	https://news.cctv.com/2023/10/29/ARTI7HRGIF911pRXRlYClCY5231029.shtml
https://p4.img.cctvpic.com/photoworkspace/2023/10/29/2023102910115531273.jpg	ÉîÛÚÄÏÉ½£º»¶ÀÖ¹È¹ýÉ½³µÊÂ¹ÊÊÜÉËÓÎ¿ÍÇé¿öÎÈ¶¨£¬ÒÑ³ÉÁ¢ÁªºÏµ÷²é×é	1715	ÉîÛÚÄÏÉ½Çø°²È«¹ÜÀíÎ¯Ô±»á°ì¹«ÊÒ10ÔÂ29ÈÕ·¢²¼¹ØÓÚ»¶ÀÖ¹È¾°Çø¡°10¡¤27¡±¹ýÉ½³µÅö×²ÊÂ¹ÊµÄÇé¿öÍ¨±¨¡£	2023/10/29 10:12	https://news.cctv.com/2023/10/29/ARTI9UAXG392xMWbXzItDDpZ231029.shtml
https://p3.img.cctvpic.com/photoworkspace/2023/10/29/2023102906222863512.jpg	ÕýÊÓÀÏÄêÈËÇé¸ÐÐèÇó °ïÖúÀÏÄêÈË½¡¿µÓÃÍø	1717	×î½ü£¬ÀÏÄêÈË¡°»¥ÁªÍø×·°®¡±ÏÖÏóÒý·¢´óÖÚÈÈÒé¡£ÔÚÄêÇáÈËÑÛÖÐ¡°ÍÁÎ¶¡±¡°ÓÍÄå¡±µÄÖ÷²¥È´ÊÜµ½´óÒ¯´óÂèÃÇµÄÏ²»¶£¬²¢ÆµÆµÏòÆä¡°Ê¾°®¡±¡¢»¥¶¯£¬ÈÃÈËºÜ²»Àí½â¡£	2023/10/29 6:22	https://news.cctv.com/2023/10/29/ARTIQsaz0LALfmLkMkKEkm8Y231029.shtml
https://p1.img.cctvpic.com/photoworkspace/2023/10/28/2023102823323754596.jpg	ºòÄñ¿ÉÒÔ·É¶àÔ¶£¿¸ß¿Æ¼¼ÊÖ¶ÎÀ´½ÒÃØ	1718	ÑÛÏÂÓÖµ½ÁËºòÄñÇ¨áãµÄ¼¾½Ú¡£½üÄêÀ´£¬½èÖúÎÀÐÇ×·×ÙÉè±¸£¬ÎÒÃÇ²»½ö¿´µ½ÁËºòÄñµÄÇ¨áãÂ·Ïß£¬Ò²¶ÔºòÄñÇ¨áãµÄ¹æÂÉÓÐÁË¸ü¶àÁË½â¡£ÄÄÖÖÄñÁ¬Ðø·ÉÐÐµÄÊ±¼ä×î³¤¡¢Ç¨áãÂ·Ïß×îÔ¶ÄØ£¿Ò»ÆðÀ´¿´¡£	2023/10/28 23:33	https://news.cctv.com/2023/10/28/ARTIHDotp5vZyTajNwhJ1wmE231028.shtml
https://p5.img.cctvpic.com/photoworkspace/2023/10/28/2023102822562345266.jpg	É¨ÂëÏû·Ñ µ±ÐÄ±³ºóµÄ°²È«Òþ»¼£¡	1719	ÈÕ³£Éú»îÖÐ£¬É¨Âë¹ºÎï¡¢µã²Í¡¢½É·ÑËäÈ»ÈÃÏû·Ñ¸ü±ãÀû£¬µ«ËæÖ®¶øÀ´µÄ¹ã¸æÍÆËÍÉõÖÁÐÅÏ¢°²È«Òþ»¼Ò²ÈÃÏû·ÑÕßÉî¸Ð²»°²¡£Ò»ÆðÀ´¿´¼ÇÕßµ÷²é¡£	2023/10/28 23:03	https://news.cctv.com/2023/10/28/ARTIJFjKlwjz1rOA5v7wXGiQ231028.shtml
https://p2.img.cctvpic.com/photoworkspace/2023/10/28/2023102816494188908.jpg	ÏÃÃÅº½¿ÕÍ¨±¨·É»ú±»¹Î²ä£ºÎÞÈËÔ±ÊÜÉË	1722	10ÔÂ26ÈÕÁè³¿£¬ÏÃÃÅº½¿ÕB-1457·É»úº½ºóÔÚº¼ÖÝ»ú³¡»úÆºÍ£³¡¹ýÒ¹£¬±»µØÃæ³µÁ¾ÒâÍâ¹Î²ä£¬Ôì³É·É»úÓÒ·¢½øÆøÕûÁ÷ÕÖÇáÎ¢ËðÉË¡£¹ý³ÌÎÞÈËÔ±ÊÜÉË¡£ÐÞ¸´ºó¸Ã¼Ü·É»úÒÑÍ¶ÈëÕý³£Éú²ú£¬·¢ÉúÔ­ÒòÕýÔÚ½øÒ»²½µ÷²éÖÐ¡£	2023/10/28 16:50	https://news.cctv.com/2023/10/28/ARTIlImU3SzE8Hgv0otLVxdv231028.shtml
https://p3.img.cctvpic.com/photoworkspace/2023/10/28/2023102808250577948.jpg	ÉîÛÚ»¶ÀÖ¹ÈÖÜÄ©±ÕÔ°£¬¿ªÕ¹È«Ô°°²È«¼ì²é	1727	ÉîÛÚ»¶ÀÖ¹È10ÔÂ28ÈÕÔÚ¹ÙÍø·¢²¼¹«¸æ³Æ£¬10ÔÂ28ÈÕÖÁ29ÈÕ£¨ÖÜÁùÖÁÖÜÈÕ£©±ÕÔ°Á½Ìì£¬¿ªÕ¹È«Ô°°²È«´ó¼ì²é¡£ÒÑ¹ºÆ±ÓÎ¿Í¿ÉÍ¨¹ýÔ­¹ºÆ±ÇþµÀÈ«¶îÍË¿î¡£	2023/10/28 8:25	https://news.cctv.com/2023/10/28/ARTIXze1mEgsY1MXuxOlxKKA231028.shtml
https://p5.img.cctvpic.com/photoworkspace/2023/10/28/2023102806353547918.jpg	ÔÐ¸¾ÄÜ×ÔÖ÷Ñ¡ÔñÉú²ú·½Ê½Âð£¿	1728	¼ÇÕßÊáÀí·¢ÏÖ£¬¸ù¾Ý¡¶ÆÊ¹¬²úÊÖÊõµÄ×¨¼Ò¹²Ê¶£¨2014)¡·£¬ÆÊ¹¬²úÊÖÊõÖ¸Õ÷ÊÇÖ¸²»ÄÜ¾­ÒõµÀ·ÖÃä»ò²»ÒË¾­ÒõµÀ·ÖÃäµÄ²¡Àí»òÉúÀí×´Ì¬¡£´ÓÖÐ¿ÉÒÔ¿´³ö£¬¸ù¾Ý×¨¼Ò¹²Ê¶£¬ÔÐ¸¾¸öÈËÒªÇóÆÊ¹¬²ú²¢²»ÊôÓÚÊÖÊõÖ¸Õ÷£¬ÁÙ´²Ò½Ê¦¿ÉÒÔ²»Ìý´ÓÆäÒªÇó¡£	2023/10/28 6:35	https://news.cctv.com/2023/10/28/ARTIeIHFKCtb9V9B4BKXC6PQ231028.shtml
https://p3.img.cctvpic.com/photoworkspace/2023/10/28/2023102805021782049.jpg	200¶à¸ö¹ú¼Ò¼¶ÆøÏóÕ¾ÆÆ10ÔÂÏÂÑ®¸ßÎÂ¼«Öµ	1729	¡°½üÆÚ¾©³ÇÆøÎÂÈ·Êµ±È³£ÄêÂÔÆ«¸ß£¬´ó¸Å¸ß1.6¡æ×óÓÒ£¬Ïà¶ÔÀ´Ëµ±È½ÏÅ¯ºÍ£¬Å¯Òâ¸üÅ¨¡£¡±±±¾©ÊÐÆøÏóÌ¨Ê×Ï¯Ô¤±¨Ô±ÕÔçâÔÚ½ÓÊÜ¼ÇÕß²É·ÃÊ±Ëµ¡£	2023/10/28 5:02	https://news.cctv.com/2023/10/28/ARTIYcizZvW9GK2Gpxt2CYZy231028.shtml
https://p5.img.cctvpic.com/photoworkspace/2023/10/27/2023102723371470361.jpg	ÉîÛÚ»¶ÀÖ¹È¹ýÉ½³µ¡°Ñ©ÓòÐÛÓ¥¡±ÏîÄ¿·¢Éú³µÁ¾Åö×² Ôì³É8ÈËÊÜÉË	1730	¾Ý¡°ÉîÛÚ»¶ÀÖ¹È¡±Î¢ÐÅ¹«ÖÚºÅÏûÏ¢£¬2023Äê10ÔÂ27ÈÕ18:27×óÓÒ£¬ÉîÛÚ»¶ÀÖ¹È¹ýÉ½³µ¡°Ñ©ÓòÐÛÓ¥¡±ÏîÄ¿·¢Éú³µÁ¾Åö×²£¬Ôì³É8ÈËÊÜÉË£¬Ä¿Ç°ÒÑËÍÍùÒ½ÔºÖÎÁÆ£¬Çé¿öÆ½ÎÈ£¬¾ùÎÞÉúÃüÎ£ÏÕ¡£ÊÂ·¢Ô­ÒòÕýÔÚµ÷²éÖÐ£¬¸ÃÉè±¸ÒÑÍ£Ö¹ÔËÓª£¬ÎÒ·½½«½øÒ»²½¶ÔÔ°ÇøËùÓÐÉè±¸½øÐÐÈ«Ãæ¼ì²â¡£	2023/10/27 23:37	https://news.cctv.com/2023/10/27/ARTIkFWfrj1q1qdFJn8UBC7p231027.shtml
https://p2.img.cctvpic.com/photoworkspace/2023/10/27/2023102723143519898.jpg	ÖÐ¹úÓÊÕþ·¢²¼¡¶¼×³½Äê¡·ÌØÖÖÓÊÆ±Í¼¸å	1731	10ÔÂ27ÈÕ£¬ÖÐ¹úÓÊÕþÔÚ±±¾©·¢²¼¡¶¼×³½Äê¡·ÌØÖÖÓÊÆ±Í¼¸å¡¢Í¬²½Æô¶¯ÓÊÆ±Ó¡ÖÆ£¬ÖÐ¹úÓÊÕþÐ¯ÊÖ¸Û¡¢°ÄÓÊÕþ²¿ÃÅÊ×´Î¹²Í¬Ó¡ÖÆµÄÉúÐ¤Í¬Ìâ²ÄÓÊÆ±Ð¡È«ÕÅÒ²ÕýÊ½ÁÁÏà¡£¡¶¼×³½Äê¡·ÌØÖÖÓÊÆ±½«ÓÚ2024Äê1ÔÂ5ÈÕÕýÊ½ÉÏÊÐ·¢ÊÛ¡£	2023/10/27 23:14	https://news.cctv.com/2023/10/27/ARTIR1CeUS5fWVkGCsvSsHEH231027.shtml
https://p3.img.cctvpic.com/photoworkspace/2023/10/27/2023102722244569218.jpg	»¨Ô«ÏØ¾ÙÐÐ¡°´óÉ½º¢×ÓµÄÆß²Ê¿ÎÌÃ¡±ÏîÄ¿ºÏ×÷Ð­ÒéÇ©Ô¼ÒÇÊ½	1732	10ÔÂ13ÈÕ£¬¡°´óÉ½º¢×ÓµÄÆß²Ê¿ÎÌÃ¡±ÏîÄ¿ºÏ×÷Ð­ÒéÇ©Ô¼ÒÇÊ½ÔÚºþÄÏÊ¡ÏæÎ÷ÍÁ¼Ò×åÃç×å×ÔÖÎÖÝ»¨Ô«ÏØ¾ÙÐÐ¡£×ÔÖÎÖÝÈËÃñÕþ¸®µ³×é³ÉÔ±¡¢¸±ÃØÊé³¤Ã«¿ÉÖ÷³ÖÒÇÊ½£¬¡°Í¬ÐÄÍ¯ÓïÀøÖ¾ÖúÑ§¹«Òæ¼Æ»®¡±¿¼²ì×é×é³¤»ÆºÚÄÝ£¬»¨Ô«ÏØÎ¯¸±Êé¼ÇÕÅÊÀÌï¼°ÏØÖ±Ïà¹Ø²¿ÃÅ¸ºÔðÍ¬Ö¾²Î¼Ó¡£	2023/10/27 22:28	https://news.cctv.com/2023/10/27/ARTI44apwcJuQUA8Rll3Fg4f231027.shtml
https://p4.img.cctvpic.com/photoworkspace/2023/10/27/2023102720070388172.jpg	»úÆ±È¼ÓÍ¸½¼Ó·Ñ½«ÓÚ11ÔÂ5ÈÕÆðÏÂµ÷£¬µ¥³Ì×î¸ß110Ôª	1733	10ÔÂ27ÈÕ£¬ÅìÅÈÐÂÎÅ¼ÇÕß»ñÏ¤£¬ÔÚÏßÂÃÓÎÆ½Ì¨¡°È¥ÄÄ¶ù¡±½Óµ½º½¿Õ¹«Ë¾ÏûÏ¢£¬×Ô2023Äê11ÔÂ5ÈÕ£¨³öÆ±ÈÕÆÚ£©Æð£¬³ÉÈËÂÃ¿Í£º800¹«Àï(º¬)ÒÔÏÂº½ÏßÃ¿Î»ÂÃ¿ÍÊÕÈ¡60ÔªÈ¼ÓÍ¸½¼Ó·Ñ£¬800¹«ÀïÒÔÉÏº½ÏßÃ¿Î»ÂÃ¿ÍÊÕÈ¡110ÔªÈ¼ÓÍ¸½¼Ó·Ñ¡£	2023/10/27 19:05	https://news.cctv.com/2023/10/27/ARTIZexBy9TWB3Ifd2hyZK8v231027.shtml
https://p4.img.cctvpic.com/photoworkspace/2023/10/27/2023102716340152787.jpg	½ÌÊ¦È«Ô±¾ºÆ¸ÉÏ¸Ú£¬ÒòºÎÈÇÕùÂÛ£¿	1734	½üÄêÀ´£¬¶àµØ¼Ó¿ìÍÆ½øÉî»¯ÏØ(Çø)¹ÜÐ£Æ¸¸Ä¸ï£¬ÒÔ½øÒ»²½ÓÅ»¯ÅäÖÃÖÐÐ¡Ñ§½ÌÊ¦×ÊÔ´£¬´Ù½ø³ÇÏçÒåÎñ½ÌÓý¾ùºâ·¢Õ¹¡£È»¶øÔÚ¾ßÌåÊµ¼ùÖÐ£¬Ò»Ð©µØ·½¿ªÕ¹È«Ô±¾ºÆ¸ÉÏ¸ÚµÈ·½Ê½£¬Òý·¢½ÌÊ¦ÈºÌåÈÈÒé¡£	2023/10/27 16:34	https://news.cctv.com/2023/10/27/ARTI9M3DfyPIyxQbEARkOiKi231027.shtml
https://p4.img.cctvpic.com/photoworkspace/2023/10/27/2023102714561369207.jpg	Í¬Ò»ÐÐ³Ì2Á¾³ö×â³µ¼Û¸ñ²î33Ôª£¿¹Ù·½»ØÓ¦£ºÄâµõÏúÉæÊÂË¾»úÓªÔË×Ê¸ñ	1736	10ÔÂ25ÈÕ£¬ÓÐÍøÓÑÔÚÉç½»Æ½Ì¨ÉÏ·¢²¼ÊÓÆµ±¬ÁÏ³Æ£¬ËýÃÇ¼¸Î»ÅóÓÑÍ¬ÐÐ£¬Í¬Ê±ÔÚÉÏº£´òÁË2Á¾³ö×â³µ£¬³ö·¢µØºÍÄ¿µÄµØÏàÍ¬£¬³Ë³µ·ÑÓÃÈ´Ïà²î33Ôª¡£	2023/10/27 14:54	https://news.cctv.com/2023/10/27/ARTIHh4C7Zppc00Kbl7LeT9U231027.shtml
https://p5.img.cctvpic.com/photoworkspace/2023/10/27/2023102712042598084.jpg	±ÈÑÝ³ª»áÆ±»¹ÄÑÇÀ£¿ÇàÄêÉÏ°à×å°®ÉÏÒÕÊõÒ¹Ð£	1738	Èç¹ûËµÊé·¨ºÍ¹ú»­´øÀ´¾«ÉñÉÏµÄÓäÔÃºÍÐÄÀíÉÏµÄÄþ¾²£¬ÄÇÃ´£¬Ò¹Ð£µÄ½ÖÎè¿ÎÔòÊÇÈÃÀî¼ª¼ªÖ±½Ó´ÓÔË¶¯ÖÐ»ñµÃ·ÖÃÚ¶à°Í°·µÄ¿ì¸Ð¡£½ÖÎè¿ÎµÄ¿ÎÇ°ºÍ¿Î¼äÐÝÏ¢Ê±ÊÇÀî¼ª¼ª×îÏ²»¶µÄÊ±¿Ì£¬ÒòÎªÀÏÊ¦»á´øÀ´¸öÈËÕ¹Ê¾£¬ÈÃÍ¬Ñ§ÃÇ¸ÐÊÜÎèµ¸´øÀ´µÄÂÉ¶¯¸Ð¡£	2023/10/27 12:27	https://news.cctv.com/2023/10/27/ARTIIAMASaw87I5eRWoUN7ND231027.shtml
https://p1.img.cctvpic.com/photoworkspace/2023/10/27/2023102711374847806.jpg	×î³¤´º½Ú¼ÙÀ´ÁË£¬»úÆ±ËÑË÷Á¿±¶Ôö	1739	´º½Ú¼ÙÆÚ£¬ÈýÑÇµÄ¶È¼Ù¾Æµê¡¢ÄÏ¾©ÇØ»´µÆ»á¡¢¹þ¶û±õ¡ªÑÓ¼ª¡ª³¤°×É½µÄÉî¶ÈÓÎ²úÆ·£¬ÒÔ¼°¹þ¶û±õÖÜ±ß5Ìì4Íí±ùÑ©ÓÎµÈÂÃÓÎÏßÂ·¶¼ºÜÊÜÓÎ¿Í¹Ø×¢¡£Îª·½±ãÓÎ¿Í³öÐÐ£¬Í¬³ÌÂÃÐÐ·¢²¼2024ÄêÆ´¼ÙÖ¸ÄÏ£¬¸øÓÎ¿Í¼ÙÆÚ³öÐÐÌá¹©²Î¿¼¡£	2023/10/27 11:44	https://news.cctv.com/2023/10/27/ARTIARxlIg839yR0TQyJVudQ231027.shtml
https://p5.img.cctvpic.com/photoworkspace/2023/10/27/2023102710035876566.jpg	2023±±Âí10ÔÂ29ÈÕ¿ªÅÜ ±±¾©½»¹Ü²¿ÃÅ·¢²¼³öÐÐÌáÊ¾¡ú	1741	2023±±¾©ÂíÀ­ËÉôßÈ«¹úÂíÀ­ËÉ½õ±êÈü£¨±±¾©Õ¾£©½«ÓÚ10ÔÂ29ÈÕ£¨ÐÇÆÚÈÕ£©ÔÚÌì°²ÃÅ¹ã³¡ÆðÅÜ£¬ÖÕµãÎª°ÂÁÖÆ¥¿Ë¹«Ô°ÖÐÐÄÇø¾°¹Û´óµÀ¡£±±¾©ÊÐ¹«°²½»¹Ü²¿ÃÅÒÑ·¢²¼Í¨¸æ£¬±ÈÈüÆÚ¼ä£¬¶Ô²¿·ÖµÀÂ··ÖÊ±¡¢·Ö¶Î²ÉÈ¡ÁÙÊ±½»Í¨¹ÜÖÆ´ëÊ©¡£Í¬Ê±£¬±ÈÈüÏßÂ·ÑØÏßµÄ145Ìõ¹«½»ÏßÂ·½«·ÖÊ±ÈÆÐÐË¦Õ¾£¬°ÂÁÖÆ¥¿Ë¹«Ô°ÖÐÐÄÇø½«ÔÝÊ±·â±Õ¡£½»¹Ü²¿ÃÅÌáÊ¾±ÈÈüÑØÏßµ¥Î»ºÍ¹ã´óÊÐÃñ£¬ÇëÌáÇ°°²ÅÅºÃÈÆÐÐÂ·Ïß£¬ÒÔÃâÓ°Ïì³öÐÐ¡£	2023/10/27 10:04	https://news.cctv.com/2023/10/27/ARTI4wcPYeoTyHSo792M9hq2231027.shtml
https://p3.img.cctvpic.com/photoworkspace/2023/10/27/2023102708494974461.jpg	Õâ½ì´ò¹¤ÇàÄêÎªºÎÔÚÊÐÃñÒ¹Ð£Àï¡°ÇÀ¿Î¡±	1742	Ê±Õë¼´½«Ö¸Ïò10µã£¬Àî¼ª¼ª´ËÊ±ÒÑ¾­ÔÚÇÀ¿ÎÐ¡³ÌÐòÀï¡°¶×ÊØ¡±°ë¸öÐ¡Ê±ÁË£¬ÑÛ²»ÀëÆÁ¡¢ÐÄ²»Àë¿Î£¬Ëý²»¶Ï·­¿´¡¢È·ÈÏ¿Î³ÌºÍÐ£ÇøÐÅÏ¢¡£ÕâÒ»´Î£¬Ëý¾ö¶¨ÑÏ¸ñ°´ÕÕÊÂÏÈÖÆ¶¨ºÃµÄÇÀ¿Î¡°Õ½ÂÔ¡±ÐÐÊÂ¡­¡­	2023/10/27 8:50	https://news.cctv.com/2023/10/27/ARTIaQijzKj6JZHUemEekLcz231027.shtml
https://p3.img.cctvpic.com/photoworkspace/2023/10/27/2023102707240777251.jpg	¡¾8µã¼û¡¿¹ú·À²¿»ØÓ¦ÖÐ¹ú6ËÒ¾ü½¢ÏÖÉíÖÐ¶«£ºÏµ»¤º½±à¶Ó£¬ÓëµØÇø¾ÖÊÆÎÞ¹Ø	1743	26ÈÕ£¬¹ú·À²¿·¢ÑÔÈË¾Í¡°ÖÐ¹úº£¾ü6ËÒÕ½½¢Í¬Ê±ÏÖÉíÖÐ¶«µØÇø¡±×÷³ö»ØÓ¦£ºÕâÊÇÖÐ¹úº£¾ü¸°ÑÇ¶¡Íå¡¢Ë÷ÂíÀïº£ÓòÖ´ÐÐ»¤º½ÈÎÎñµÄÁ½Åú»¤º½±à¶Ó£¬ÓëµØÇø¾ÖÊÆÎÞ¹Ø¡£	2023/10/27 8:00	https://news.cctv.com/2023/10/27/ARTIHb8cBquesLMQ6eW4SSoV231027.shtml
https://p5.img.cctvpic.com/photoworkspace/2023/10/27/2023102706563660796.jpg	¹Ù·½»ØÓ¦¡°¹ú¼Ò¼¶±£»¤ÇøÄÚ·Ç·¨ÁÔ²¶ºòÄñ¡±£ºÁ¢¼´ÅÅ²é	1744	×î½ü£¬ÅìÅÈÐÂÎÅ¼ÇÕßÓë°®ÄñÈËÊ¿°µ·Ãµ÷²é·¢ÏÖ£¬ÔÚÉ½¶«³¤µº¹ú¼Ò¼¶×ÔÈ»±£»¤Çø²¿·ÖµºÉÏ£¬É½ÁÖ±é²¼Ï¸ÃÜµÄ²¶ÄñÍø£¬Ó¥¡¢öÀ¡¢û^µÈ±£»¤¶¯ÎïÆµÆµ´¥Íø±»»î×½»òÉ¥Ãü£¬Ò»Ð©ÄñÀàËÀÌåÁ÷Ïòµ±µØ²ÍÌü£¬³ÉÁËÊ³¿ÍÅÌÖÐ¡°Ò°Î¶¡±¡£¹ã·º¿ªÕ¹Éç»áÐû´«£¬È«Çø40¸öÓæ´å¶¼ÔÚÏÔÖøÎ»ÖÃÉèÁ¢°®Äñ»¤ÁÖ¹«Òæ¹ã¸æ£¬¶ÔÅÅ²é³öµÄÖØµãÈËÔ±¿ªÕ¹¼¯ÖÐ¾¯Ê¾½ÌÓý£¬ÔÚÈ«ÇøÐÎ³É°®Äñ»¤Äñ¹âÈÙ¡¢Î¥·¨²¶Äñ¿É³ÜµÄÓßÂÛ·ÕÎ§¡£	2023/10/27 6:57	https://news.cctv.com/2023/10/27/ARTIRj9uqhe7QJnE15oRJMqQ231027.shtml
https://p2.img.cctvpic.com/photoworkspace/2023/10/27/2023102706512139232.jpg	¼ÇÕßµ÷²é£º¡°Ë½²ð³ÐÖØÇ½¡±ÆµÉÏÈÈËÑ ÎªºÎÂÅ½û²»Ö¹£¿	1745	¡°Ò»Â¥¶¯¹¤£¬ÎÒ×¡ÔÚ13Â¥¾ÍÄÜ¸Ðµ½ÇáÎ¢»Î¶¯¡£¡±½üÈÕ£¬ËÄ´¨ÄÏ³äµÄÑîÅ®Ê¿ÏòÑë¹ãÍø·´Ó³£¬µ±Ê±¹ºÂòÕâÌ×·¿×Ó»¨ÁË50¶àÍò£¬×°ÐÞÓÖ»¨ÁË12Íò£¬»¨¹âÁËÈ«²¿»ýÐî¡£ÄÄÖªµÀ¸Õ×¡Ò»Äê°ëÊ±¼ä£¬·¿×Ó¾Í³öÏÖÁÑ·ì¡£	2023/10/27 6:51	https://news.cctv.com/2023/10/27/ARTIeh0FEzoPhBJxSvfYLhwH231027.shtml
https://p3.img.cctvpic.com/photoworkspace/2023/10/26/2023102607223442905.jpg	¡¾8µã¼û¡¿¹úÌ¨°ì»ØÓ¦¸»Ê¿¿µÆìÏÂ²¿·ÖÆóÒµ±»²é	1759	¹úÌ¨°ì»ØÓ¦¸»Ê¿¿µÆìÏÂ²¿·ÖÆóÒµ±»²é£ºÊÇÕý³£µÄÖ´·¨ÐÐÎª¡£	2023/10/26 8:00	https://news.cctv.com/2023/10/26/ARTIO19sAD5pjGNEnX6pi4P3231026.shtml
https://p5.img.cctvpic.com/photoworkspace/2023/10/26/2023102606545959986.jpg	¿ìµÝ½ø´å¡¢Å©²úÆ·½ø³Ç ¹«½»³µÈçºÎ¡°¼æÖ°¡±ËÍ¿ìµÝ£¿	1760	¡°´ó¼Ò¿ÉÄÜ¹ØÐÄÎ­Á±·¢»õµÄÎÊÌâ£¬Èç¹ûËµÄúÒªµÄÊýÁ¿²»ÊÇºÜ¶à£¬ÎÒÃÇ¿ÉÒÔµ±Ìì¾Í·¢»õ£¬Èç¹ûÊýÁ¿ÌØ±ð¶à£¬ÎÒÃÇÒ²¾¡Á¿¸øÄú¼Ó¼±¡£¼ÇÕßÔÚ²É·ÃÖÐ»ñÏ¤£¬ÎÞé¦ÏØÄ¿Ç°¹²½¨³É´å¼¶±ãÃñ·þÎñÖÐÐÄ423¸ö£¬ÏçÕò¿Í»õÓÊÈÚºÏ·¢Õ¹ÖÐÐÄ10¸ö£¬ÏØ¼¶ÖÇ»Û¹©ÅäÖÐÐÄ1¸ö£¬¿Í»õÓÊÈÚºÏÏßÂ·19Ìõ¡£	2023/10/26 6:55	https://news.cctv.com/2023/10/26/ARTIpjyJdD7mAEA8Ta1r6hO2231026.shtml
https://p5.img.cctvpic.com/photoworkspace/2023/10/26/2023102606515699408.jpg	ÄêÇáÈËÃÔÉÏ¸ß¶Ë¾Æµê²ÍÒû¡¢½¡ÉíÄê¿¨ ÊÇ·ñÎÈ×¬²»Åâ£¿	1761	ÔÚÕâ¸öË«Ê®Ò»£¬Âò¾ÆµêÄê¿¨ÊÇ¡°Þ¶ÑòÃ«¡±»¹ÊÇ¡°±»¸î¾Â²Ë¡±£¬ÐèÒªÏû·ÑÕßÃÇ½÷É÷Õå×Ã¡£	2023/10/26 6:54	https://news.cctv.com/2023/10/26/ARTI62oe2iv0HIVqE5SFTESL231026.shtml
https://p3.img.cctvpic.com/photoworkspace/2023/10/26/2023102606481097447.jpg	¹·×ìÌ×¡¢Çý¹·ÉñÆ÷ÈÈÂô±³ºó ÈçºÎ¹æ·¶ÎÄÃ÷ÑøÈ®ÐÐÎª£¿	1762	¡°¿ÉºÈË®£¬²»ÉË×ì£¬·ÀÒ§·À½Ð·ÀÂÒ³Ô¡­¡­¡±½üÆÚ£¬ËÄ´¨³É¶¼³çÖÝÁ½ËêÅ®Í¯±»ÁÒÈ®ËºÒ§ÊÂ¼þÒý·¢¹Ø×¢£¬µçÉÌÆ½Ì¨ÉÏ¶à¼ÒµêÆÌµÄ¹·×ìÌ×ÏúÁ¿Ö±ÏßÉÏÉý¡£Óë´ËÍ¬Ê±£¬ÓÐ¹Ø¡°Çý¹·¡±µÄÏà¹Ø²úÆ·ÈÈ¶È¼¤Ôö£¬¡°Çý¹·Ïã¾«°ü¡±ËÑË÷Á¿Ò»ÖÜÄÚÉÏÉýÓâ6±¶¡£	2023/10/26 6:48	https://news.cctv.com/2023/10/26/ARTI0fmLYW60Qmt0MMVDgmO8231026.shtml
https://p4.img.cctvpic.com/photoworkspace/2023/10/26/2023102606322969331.jpg	Íø´«ÄÐ×ÓåÞ¹·ÏÅ¿ÞÓ×Í¯²¢ÆðÕùÖ´ ¾¯·½£ºÈ®Ö÷ÒÑµÀÇ¸	1763	ÈÕÇ°£¬ÍøÉÏÓÐÏûÏ¢³Æ£¬ËÄ´¨ÒË±öÐðÖÝÇø°ØÏª½ÖµÀ³ÇÖÐÑëÅçÈª¹ã³¡ÊÐÃñ»î¶¯ÇøÓò£¬Ò»ÃûåÞ½ðÃ«È®µÄÄÐ×ÓÒòÈ®Ö»ÏÅ¿ÞÓ×Í¯£¬ÓëÓ×Í¯¼Ò³¤¼°ÆäËûÊÐÃñ·¢Éú¾À·×£¬¾¯·½½éÈë´ø×ßË«·½£¬Òý·¢ÍøÓÑ¹ã·º¹Ø×¢¡£10ÔÂ25ÈÕ£¬ºìÐÇÐÂÎÅ¼ÇÕß»ñÏ¤£¬¾­µ±µØ¾¯·½µ÷½â£¬ÄÐ×ÓÒÑÏòÓ×Í¯¼Ò³¤ÅâÀñµÀÇ¸£¬²¢³ÐÅµ½ñºó´ø¹·³öÃÅÊ±¸ø½ðÃ«È®´÷×ìÌ×¡£	2023/10/26 6:33	https://news.cctv.com/2023/10/26/ARTIiwAAJWfht0mYikcRUSNT231026.shtml
https://p1.img.cctvpic.com/photoworkspace/2023/10/26/2023102606262193964.jpg	´¨º½³É¶¼·É±±¾©Ò»º½°àÔâÄñ»÷·µº½£¿¿Í·þ£ºÒÑ¸´·É	1764	10ÔÂ25ÈÕÍí£¬ÓÐÍøÓÑ±¨ÁÏ³Æ£¬×Ô¼º³Ë×øµÄ´¨º½3U8899º½°àÔÚ·ÉÐÐ¹ý³ÌÖÐÍ»ÔâÄñ»÷£¬Ä¿Ç°¸Ãº½°àÒÑ¾­·µ»Ø³É¶¼Ë«Á÷»ú³¡¡£25ÈÕ21Ê±45·ÖÐí£¬ºìÐÇÐÂÎÅ¼ÇÕß²éÑ¯·É³£×¼AppÁË½âµ½£¬´¨º½3U8899ÓÉ¿Õ¿ÍA321-211·É»úÖ´·É£¬ÓÚ25ÈÕ19Ê±03·Ö´Ó³É¶¼Ë«Á÷»ú³¡Æð·É£¬¼Æ»®ÓÚ21Ê±30·ÖµÖ´ï±±¾©Ê×¶¼»ú³¡¡£	2023/10/26 6:26	https://news.cctv.com/2023/10/26/ARTIlsAleg7361o9oieG7sc3231026.shtml
https://p2.img.cctvpic.com/photoworkspace/2023/10/25/2023102514525818407.jpg	º¼ÖÝÐû²¼½ûÖ¹Ö±²¥´ø»õ£¿º¼ÖÝÊÐÉÌÎñ¾Ö»ØÓ¦£ºÒ¥ÑÔ	1766	½ñÄê3ÔÂ£¬º¼ÖÝËÄ¼¾ÇàÊÐ³¡·¢²¼½ûÖ¹Ö±²¥¹«¸æÒý·¢ÈÈÒé¡£ÍøÂç´«ÑÔ¡°º¼ÖÝÐû²¼½ûÖ¹Ö±²¥´ø»õ¡±£¬Ä¿Ç°¸Ã²©Ö÷ÒÑÉ¾Ìû¡£	2023/10/25 14:54	https://news.cctv.com/2023/10/25/ARTIVSOrTtNoqVM19gxYXq35231025.shtml
https://p4.img.cctvpic.com/photoworkspace/2023/10/25/2023102507282840416.jpg	¹Ê¹¬Ô¤Ô¼µ÷Õû 11ÔÂÆð·ÖÉÏÏÂÎçÈëÔº	1771	¹Ê¹¬²©ÎïÔº×òÈÕ·¢²¼¹«¸æ£º2023Äê11ÔÂ1ÈÕÆð£¬½«ÓÅ»¯·ÖÊ±¶ÎÔ¤Ô¼¼°¼ìÆ±´ëÊ©£¬Ã¿ÈÕÔ¤Ô¼·ÖÎªÉÏÎç¡¢ÏÂÎçÁ½¸öÊ±¶Î¡£Óë´ËÍ¬Ê±£¬¹Ê¹¬¼ìÆ±·½Ê½Ò²×ö³öÏàÓ¦µ÷Õû£ºÔ¤Ô¼ÉÏÎçÊ±¶ÎµÄ¹ÛÖÚ×î³Ù¼ìÆ±Ê±¼äÎªµ±ÈÕ12Ê±£¬Ô¤Ô¼ÏÂÎçÊ±¶ÎµÄ¹ÛÖÚ×îÔç¼ìÆ±Ê±¼äÎªµ±ÈÕ11Ê±¡£	2023/10/25 7:28	https://news.cctv.com/2023/10/25/ARTINOrqcLCj9p3A3TPfvpR3231025.shtml
https://p4.img.cctvpic.com/photoworkspace/2023/10/24/2023102407324757524.jpg	º£¹Ø¶à´Î²é»ñºË·øÉä³¬±ê¡°±£½¡Ê¯¡± ×¨¼Ò£ºÓÐ±£½¡Ð§¹ûµÄËµ·¨ÎÞ¿ÆÑ§ÒÀ¾Ý	1776	Ç°ÈÕ£¬º£¹Ø×ÜÊð·¢²¼Í¨±¨³Æ£¬´óÁ¬ÖÜË®×Ó»ú³¡º£¹ØÔÚ¼à¹Ü½ø¾³º½°àÊ±£¬1ÃûÈë¾³ÂÃ¿ÍÐ¯´øµÄÒ»´ü¡°±£½¡Ê¯¡±±»·¢ÏÖºË·øÉä³¬³öÏÖ³¡±¾µ×Öµ1050±¶¡£ÒÇÆ÷·ÖÎö½á¹ûÏÔÊ¾Îª·ÅÉäÐÔÎïÖÊîÊ-232£¬¸ÃÎïÖÊ±»ÁÐÈëÊÀ½çÎÀÉú×éÖ¯¹ú¼Ê°©Ö¢ÑÐ¾¿»ú¹¹1ÀàÖÂ°©ÎïÇåµ¥¡£	2023/10/24 7:33	https://news.cctv.com/2023/10/24/ARTIxinuCHs3KF4bFWDlLHd4231024.shtml
https://p3.img.cctvpic.com/photoworkspace/2023/10/23/2023102314235017082.jpg	ÍøÂçÖÐ¹ú½Ú¡¤ÖØÑô£üÕâ¼ÒÑøÀÏÔº²Ø×ÅÀÏÄê¡°¿ìÀÖÃÜÂë¡±	1782	Õâ¼ÒÑøÀÏÔº²Ø×ÅÀÏÄê¡°¿ìÀÖÃÜÂë¡±¡£	2023/10/23 14:24	https://news.cctv.com/2023/10/23/ARTIXIePmqggJUjQk0L5LVVL231023.shtml
https://p5.img.cctvpic.com/photoworkspace/2023/10/23/2023102311214032301.jpg	ËÄ´¨°ÍÖÐÒ»¾°Çø¾Í´óÁ¿ÓÎ¿ÍÒ¹ÍíÖÍÁôÉ½ÉÏÖÂÇ¸£º¿ÉÃâÆ±ÈëÔ°Ò»´Î	1786	10ÔÂ21ÈÕ£¬¶àÎ»ÓÎ¿Í±íÊ¾£¬ËÄ´¨°ÍÖÐÊÐÄÏ½­ÏØÃ×²ÖÉ½¾°Çø³¬¸ººÉ½Ó´ýÓÎ¿Í£¬µ¼ÖÂ´óÁ¿ÓÎ¿ÍÒ¹ÍíÖÍÁôÉ½ÉÏ°¤¶öÊÜ¶³£¬Òý·¢¹Ø×¢¡£	2023/10/23 11:26	https://news.cctv.com/2023/10/23/ARTIv2BP3DxHKHstapGJWS0U231023.shtml
https://p2.img.cctvpic.com/photoworkspace/2023/10/23/2023102307192171883.jpg	¡¾8µã¼û¡¿¹ú¼Ò°²È«»ú¹Ø¹«¿ªÒ»ÆðÃÀ¹ú¼äµý°¸	1789	¹ú¼Ò°²È«»ú¹Ø¹«¿ªÒ»ÆðÃÀ¹ú¼äµý°¸£ºÃÀ·½ÔÚÎÒÖØµã¹ú·À¾ü¹¤µ¥Î»°²²åÑÛÏß¡£	2023/10/23 8:01	https://news.cctv.com/2023/10/23/ARTI557McLSoeOK3G37S50yV231023.shtml
https://p5.img.cctvpic.com/photoworkspace/2023/10/23/2023102306454195111.jpg	ÖØÑô½ÚµÄÐ¡ÖªÊ¶£ºÎªÉ¶ÓÖ½Ð¾Õ»¨½Ú£¿ÖØÑô¸â³¤É¶Ñù£¿	1790	Ðí¶àÏ°Ë×£¬Ò²°üº¬×ÅÈËÃÇ×ðÖØÉúÃü¡¢Æí¸£ÃÀºÃµÄËßÇó¡£±ÈÈç¾ÕÓÐ¡°ÑÓÄê¿Í¡±¡°ÑÓÊÙ¿Í¡±Ö®³Æ£¬¹ÅÈËÈÏÎª£¬ÖØÑôÒû¾Õ»¨¾ÆÑÓÄêÒæÊÙ¡£ÁíÍâ£¬»¹ÒªµÇ¸ßÔ¶Ì÷¡¢³ÔÖØÑô¸âµÈµÈ¡£	2023/10/23 6:46	https://news.cctv.com/2023/10/23/ARTIo5NZ35YzabbffRa6FweM231023.shtml
https://p2.img.cctvpic.com/photoworkspace/2023/10/23/2023102306435014713.jpg	ÇàµºÆ¡¾Æ·ç²¨ºóÐø£ºÄÚ²¿ÈËÊ¿³ÆÏà¹ØÈËÔ±±»¾¯·½¿ØÖÆ	1791	10ÔÂ20ÈÕ£¬¡°ÇàµºÆ¡¾ÆÈý³§±»ÆØÓÐ¹¤ÈËÔÚÔ­ÁÏ²ÖÐ¡±ã¡±Ò»ÊÂÒý·¢Íâ½ç¹Ø×¢¡£µ±ÈÕÍí¼ä£¬ÇàµºÆ¡¾Æ£¨600600.SH£¬¹É¼Û81.09Ôª£¬ÊÐÖµ1106.26ÒÚÔª£©¹Ù·½Î¢²©Õë¶ÔÇàµºÆ¡¾ÆÈý³§µÄÏà¹ØÊÓÆµ½øÐÐ»ØÓ¦£¬³Æ¹«°²»ú¹ØÒÑ½éÈëµ÷²é£¬¸ÃÅúÂóÑ¿ÒÑ¾­È«²¿·â´æ¡£	2023/10/23 6:44	https://news.cctv.com/2023/10/23/ARTIGRorTAEtrdNQzYoe6cSF231023.shtml
https://p3.img.cctvpic.com/photoworkspace/2023/10/23/2023102306400459416.jpg	×ø¿Í³µµÄÈËÔ½À´Ô½ÉÙÁË ³¤Í¾Æû³µ¿ÍÔË½«¿ªÍùºÎ´¦£¿	1792	¸ßÌú·½±ã¿ì½Ý¡¢¸ßËÙËÄÍ¨°Ë´ï¡¢³öÐÐ·½Ê½¶àÔª»¯¡­¡­ÕâÐ©Ê¹µÃ³¤Í¾¿ÍÔËÁ¿´ó·ùÏÂ½µ¡£Î´À´£¬Æû³µ¿ÍÔËÕ¾»á²»»áÖð²½ÏûÊ§£¿³¤Í¾Æû³µ¿ÍÔË½«¿ªÍùºÎ´¦£¿º£±¨ÐÂÎÅ¼ÇÕß½øÐÐÁË×ß·Ãµ÷²é¡£	2023/10/23 6:40	https://news.cctv.com/2023/10/23/ARTI20AoAzgAIIaP8am9FdyN231023.shtml
https://p1.img.cctvpic.com/photoworkspace/2023/10/23/2023102306372684868.jpg	¿É¿ÉÎ÷ÀïÒ»Í·ÀÇ¡°±»Í¶Î¹±äÅÖ³ÉÍøºì¡± ×¨¼Ò£ºÍ¶Î¹²»Í×	1793	ÔÚÇàº£Ò»Ð©¹«Â·ÑØÏß£¬Ò°ÀÇ±»Í¶Î¹µÄÇé¿ö²¢²»ÏÊ¼û¡£³ýÁËÒ°ÀÇ£¬×ØÐÜµÈÒ°Éú¶¯ÎïÒ²ÓÐ±»Í¶Î¹µÄÇé¿ö¡£Ò°Éú¶¯ÎïÑÐ¾¿×¨¼Ò±íÊ¾£¬×ÔÈ»½çÉúÌ¬ÏµÍ³ÊÇÒ»¸ö¸´ÔÓµÄÊ³ÎïÁ´£¬¶¯ÎïÉúÀÏ²¡ËÀ¡¢ÓÅÊ¤ÁÓÌ­ÊÇ×ÔÈ»¹æÂÉ£¬¶ÔÒ°Éú¶¯ÎïÉú´æ·¨ÔòµÄÈËÎª¸ÉÔ¤²»Í×£¬ÇÒ¿ÉÄÜ²úÉú²»Á¼ºó¹û¡£	2023/10/23 6:38	https://news.cctv.com/2023/10/23/ARTIAksxo7QpVcsxZiAlZEw7231023.shtml
https://p3.img.cctvpic.com/photoworkspace/2023/10/23/2023102306351922216.jpg	ËÄ´¨Ò»´å×¯¶àÈË±»Âí·äòØÉË ÒÉÒòÓÐÈËÕª×ßÂí·äÎÑËùÖÂ	1794	½ñÄê¹úÇì´ó¼ÙÆÚ¼ä£¬¼Ò×¡ËÄ´¨ËìÄþÊÐÅîÏªÏØÈý·ïÕòµÄÀîÅ®Ê¿ºÍÆÅÆÅÔâÓö¡°·É¡±À´ºá»ö£¬ËýÃÇÔÚ×Ô¼Ò¸ÌéÙµØÀï±»Âí·äòØÉË¡£¶ÔÓÚ½ÓÁ¬ÓÐÈË±»Âí·äòØÉË£¬ÑîÏÈÉúÈÏÎªÕâ¸úÇ°²»¾ÃÓÐÁ½¸öÍâµØÈËÀ´´åÀïÕªÂí·äÎÑÓÐ¹Ø¡£	2023/10/23 6:35	https://news.cctv.com/2023/10/23/ARTI72xo9x2R0dMqWRXAzb6f231023.shtml
https://p4.img.cctvpic.com/photoworkspace/2023/10/22/2023102217162912563.jpg	×·¹â | Ò»¶ä»¨Ò»¶ÎÇé£¡¿ªÄ»Ê½ÉÏµÄÕâÐ©±íÑÝÓÐÉîÒâ	1803	º¼ÖÝÑÇ²ÐÔË»áÖ®»ð½«ÔÚº¼ÖÝ°ÂÌåÖÐÐÄÌåÓý³¡¡°´óÁ«»¨¡±µãÈ¼¡£	2023/10/22 16:09	https://news.cctv.com/2023/10/22/ARTI8pmhRkoOc5srvQ2iiFcj231022.shtml
https://p1.img.cctvpic.com/photoworkspace/2023/10/22/2023102215502259570.jpg	ÐÇ¿ÕÓÐÔ¼Ø­ìÚìÚÉú»Ô£¡»¯ÉíÎª¡°ÆôÃ÷ÐÇ¡±µÄ½ðÐÇ24ÈÕ½«Ó­Î÷´ó¾à	1804	ÌìÎÄ¿ÆÆÕ×¨¼Ò½éÉÜ£¬»¯ÉíÎª¡°ÆôÃ÷ÐÇ¡±µÄ½ðÐÇ±¾ÔÂ24ÈÕ½«Ó­À´Î÷´ó¾à£¬ÔÚÀèÃ÷Ç°ºÍÀèÃ÷Ê±·ÖµÄ¶«·½Ìì¿ÕìÚìÚÉú»Ô£¬³ÉÎªÌì±ßÒ»µÀÁÁÀöµÄ·ç¾°Ïß¡£	2023/10/22 15:51	https://news.cctv.com/2023/10/22/ARTIukQGf70hrhMzmpZBkWhO231022.shtml
https://p2.img.cctvpic.com/photoworkspace/2023/10/22/2023102207365466773.jpg	¡¾8µã¼û¡¿Íøºì¡°ÕÅÃÀÀö¡±±»ÐÌ¾Ð£¬¾¯·½Õ÷¼¯Î¥·¨·¸×ïÏßË÷	1807	Íøºì¡°ÕÅÃÀÀö¡±±»ÐÌ¾Ð£¬ÉÂÎ÷ËçµÂ¾¯·½Õ÷¼¯Î¥·¨·¸×ïÏßË÷¡£	2023/10/22 8:04	https://news.cctv.com/2023/10/22/ARTI4gcUD3lifUuQJtVVjmlo231022.shtml
https://p4.img.cctvpic.com/photoworkspace/2023/10/22/2023102206405426161.jpg	7¸öÔÂÄÚÁ½´Î·Ã»ª ¿â¿ËÃÇµÄÐÐ³Ì±³ºó´«µÝÊ²Ã´ÐÅºÅ£¿	1808	Á½ÌìÇ°£¬Æ»¹û¹«Ë¾CEO¿â¿ËÔÙ´Î³öÏÖÔÚ±±¾©£¬ÕâÊÇËû7¸öÔÂÊ±¼äÄÚµÚ¶þ´Î·ÃÎÊÖÐ¹ú¡£IPGÖÐ¹úÊ×Ï¯¾­¼ÃÑ§¼Ò°ØÎÄÏ²¸æËßºìÐÇ×Ê±¾¾Ö£¬Õâ±íÃ÷ÖÐ¹úÊÐ³¡¶ÔÍâ×ÊµÄÎüÒýÁ¦²»¶ÏÔöÇ¿£¬Ò²³ä·ÖÌåÏÖÁËÖÐ¹ú»ý¼«ÍÆ¶¯¸ßË®Æ½¶ÔÍâ¿ª·ÅµÄ¾öÐÄ¡£	2023/10/22 6:41	https://news.cctv.com/2023/10/22/ARTIW9LBzOzyQu8n5L4LRqr2231022.shtml
https://p4.img.cctvpic.com/photoworkspace/2023/10/22/2023102206390982234.jpg	ºÀ³µ1ÔªÆðÅÄ£ºÉèÖÃÔ¶µÍÓÚÊÐ³¡ÐÐÇéÆðÅÄ¼Û ºÏÀíÂð£¿	1809	ÉèÖÃÀàËÆµÄÍÑÀëÊÐ³¡ÐÐÇéµÄÆðÅÄ¼ÛÊÇ·ñºÏÀí£¿ÅÄÂô¼Û¸ñ²»·ûºÏÎ¯ÍÐ·½µÄÐÄÀíÔ¤ÆÚ£¬ÊÇ·ñ¾ÍÄÜ³·ÏúÅÄÂô£¿Èç¹ûÕæÒÔµÍ¼Û¾ºÅÄµ½¸ß¼ÛÎï£¬Ïû·ÑÕßÓÖÓÐ¶à´ó°ÑÎÕÄÜ×îÖÕµÍ¼Û³É½»£¿	2023/10/22 6:39	https://news.cctv.com/2023/10/22/ARTITaGpjOfJskL0p52i83oH231022.shtml
https://p2.img.cctvpic.com/photoworkspace/2023/10/22/2023102206505881418.jpg	Íø´«ÁÉÄþÒ»¸ßÐ£¡°±£°²µõËÀÁ÷ÀË¹·¡± ¹Ù·½Í¨±¨£ºÊôÊµ ´ÇÍËÉæÊÂ±£°²	1811	Ä¿Ç°£¬Ñ§Ð£ÒÑ¶ÔÉæÊÂ°²±£ÈËÔ±ÓèÒÔ´ÇÍË´¦Àí£¬¶Ô²¿ÃÅ¸ºÔðÈË×·¾¿¹ÜÀíÔðÈÎ¡£	2023/10/21 20:52	https://news.cctv.com/2023/10/21/ARTIvudGoc3uBXhUKOzGtjoL231021.shtml
https://p3.img.cctvpic.com/photoworkspace/2023/10/21/2023102116125364859.jpg	¡°ÇÅ¡±¼ûÖÐ¹ú£üÒ»×ù¡°ÇàÄêÇÅ¡±¼ûÖ¤¡°´´ÐÂ¸ßµØ¡±áÈÆð	1813	Ò¹Ä»½µÁÙ£¬Ìì½òº£ºÓÉÏÓÐÒ»×ùÄêÇáµÄÇÅÁº¸ñÍâÒ«ÑÛ£¬¾Þ´óµÄ¡°Ìì½òÖ®ÑÛ¡±Ä¦ÌìÂÖËÊÁ¢ÇÅÉÏ£¬±ä»»×ÅìÅÄ¿µÄµÆ¹â£¬½ÎÏáÉýÖÁ×î¸ß´¦£¬è­è²µÄÒ¹É«¾¡ÊÕÑÛµ×¡£	2023/10/21 16:13	https://news.cctv.com/2023/10/21/ARTIir08T9j9Z25sfsbBkl3D231021.shtml
https://p4.img.cctvpic.com/photoworkspace/2023/10/21/2023102114391285780.jpg	¹ãÎ÷Æ½¹ûÊÐÒ»ÆóÒµ·¢Éú±¬Õ¨ÊÂ¹Ê ×îºó2ÃûÊ§ÁªÕß±»ÕÒµ½²¢ËÍÒ½	1816	13µã45·Ö£¬¼ÇÕß´ÓÏÖ³¡ÁË½âµ½£¬×îºó2ÃûÊ§ÁªÕßÒÑ±»ËÑÑ°µ½£¬²¢±»ËÍÍùÒ½Ôº¡£	2023/10/21 14:40	https://news.cctv.com/2023/10/21/ARTI1ArLieDPB0u33ILmLvTi231021.shtml
https://p5.img.cctvpic.com/photoworkspace/2023/10/21/2023102106321096743.jpg	±»¶¯ÏÝÈë¼à»¤È±Ê§ÔõÃ´°ì£¿¡°ÑøÀÏ¼à»¤ÈË¡±¿ÉÒÔ×ÔÖ÷Ñ¡Ôñ	1819	×ÓÅ®²»ÔÚÉí±ß£¬¿Õ³²¡¢Ê§ÖÇÊ§ÄÜ¡¢¶À¾ÓÀÏÈËµÄÈ¨ÒæË­À´Î¬»¤£¿×òÌì£¬ÃñÕþ²¿Éç»á¸£ÀûÖÐÐÄÓë±±¾©ÊÐÀÏÁäÐ­»áÁªºÏ¾Ù°ìÀÏÄêÈËÈ¨Òæ±£»¤ÖØÑô½Ú»î¶¯£¬·¢²¼¡¶ÀÏÄêÈË¼à»¤ÎÊÌâÑÐ¾¿±¨¸æ¡·ºÍ¡¶ÀÏÄêÈËÒâ¶¨¼à»¤·þÎñÖ¸Òý¡·£¬ÎªÀÏÄêÈË¡°Òâ¶¨¼à»¤¡±Ìá¹©ÁËÖ¸ÄÏ¡£¸ù¾ÝÏà¹ØÖ¸Òý£¬ÀÏÄêÈË¿ÉÒÔÍ¨¹ý¡°Òâ¶¨¼à»¤¡±½«ÍíÄêÍÐ¸¶¸øÐÅÈÎµÄÈË£¬ÒÔ¸üºÃµØÊµÏÖ¡°ÀÏÓÐËùÒÀ¡±¡£	2023/10/21 6:32	https://news.cctv.com/2023/10/21/ARTI2BYl0Fr5nBSeajzlFNy1231021.shtml
https://p5.img.cctvpic.com/photoworkspace/2023/10/21/2023102106225467219.jpg	³ÔÀÏÄêÊ³ÌÃ¡¢ÉÏÀÏÄê´óÑ§ ÈçºÎ¿´´ýÄêÇáÈË²äÀÏÊ½Ïû·Ñ	1820	Èç½ñ£¬²»ÉÙÄêÇáÈË¿ªÊ¼¡°²äÀÏÊ½Ïû·Ñ¡±£¬±ÈÈçµ½ÉçÇøµÄÀÏÄêÊ³ÌÃ³Ô·¹£¬µ½ÀÏÄê´óÑ§ÉÏ¿Î£¬Ò²ÓÐµÄ²Î¼ÓÀÏÄêÂÃÐÐÍÅ¡°²äÍæ¡±£¬ÓëÀÏÄêÈË×éÍÅ¿³¼Û£¬¹ºÂòÀÏÈË·þ×°ÀÏÈËÐ¬µÈ£¬Ô­ÒòÎÞËû£¬ÎïÃÀ¼ÛÁ®¡£	2023/10/21 6:23	https://news.cctv.com/2023/10/21/ARTIcmM3qphdtcPxyDXDloiT231021.shtml
https://p1.img.cctvpic.com/photoworkspace/2023/10/21/2023102106185136257.jpg	ÇóÖ°Ê±±»ÎÊ»éÁµÇé¿ö ÕÐÆ¸·½¿ªÕ¹±³¾°µ÷²éµÄ±ß½çÔÚÄÄ	1821	±³¾°µ÷²é£¬¼´ÓÃÈËµ¥Î»¶ÔÄâÂ¼ÓÃµÄºòÑ¡ÈË½øÐÐµÄºË²é£¬Í¨³£ÊÇÁË½âºË²é¸ÃºòÑ¡ÈËµÄÑ§Àú¡¢¹¤×÷¾­ÀúºÍ±íÏÖµÈ£¬ÅÐ¶ÏÊÇ·ñ´æÔÚÖØ´óÐé¼Ù³ÂÊö£¬È·ÈÏÆäÊÇ·ñÊÊºÏÄâÆ¸ÓÃµÄ¸ÚÎ»¡£	2023/10/21 6:19	https://news.cctv.com/2023/10/21/ARTInmhIwAG4h6Pa8VEsWCuS231021.shtml
https://p5.img.cctvpic.com/photoworkspace/2023/10/21/2023102106093091386.jpg	ÃÀ£¡ÕâÐ©ÖÐ¹úÏç´å±»ÆÀÎª¡°ÊÀ½ç×î¼Ñ¡±	1823	¸Õ¸Õ¹ýÈ¥µÄË«½Ú¼ÙÆÚÀï£¬ÎÒ¹ú¹úÄÚµÄÂÃÓÎ³öÓÎÈË´Î³¬¹ý8ÒÚ£¬ÊµÏÖÂÃÓÎÊÕÈë7500¶àÒÚÔª£¬ÓÐºÜ¶àµÄÈÈµã³ÇÊÐ¡¢Íøºì³ÇÊÐÎüÒýÁË´óÅúÓÎ¿Í¡£ÄÇÃ´ÏÂÒ»¸ö¼ÙÆÚ£¬»òÕßÏÂÒ»¸öÖÜÄ©£¬»¹ÓÐÊ²Ã´±¦²ØÂÃÓÎµØÊÇÖµµÃ¹Ø×¢µÄÄØ£¿ÁªºÏ¹úÐÂ³öÌ¨µÄ¡°×î¼ÑÂÃÓÎÏç´åÃûµ¥¡±Ò²Ðí¿ÉÒÔ³ÉÎªÄúµÄ±¸Ñ¡¡£	2023/10/21 6:10	https://news.cctv.com/2023/10/21/ARTIkfhYmHfqL6JK6DvnL6kA231021.shtml
https://p2.img.cctvpic.com/photoworkspace/2023/10/20/2023102012490721043.jpg	¡°´àÆ¤´óÑ§Éú¡±×ßºì±³ºó£ºÄêÇáÈËÌåÖÊÖ®ÓÇºÎ½â£¿	1827	×î½ü£¬ÔÚ¸÷ÀàÉç½»Æ½Ì¨ÉÏ£¬Ô½À´Ô½¶àµÄÄêÇáÓÃ»§·ÖÏí³ö×Ô¼ºÈÃÈË¿ÞÐ¦²»µÃÓÖÐÄ¾ªµ¨Õ½µÄÒâÍâºÍ¼²²¡¾­Àú¡£ÓÉÓÚÕâÀà¡°²ÒÍ´°¸Àý¡±ÊµÔÚÌ«¶à£¬¡°´àÆ¤´óÑ§Éú¡±Ò»´ÊÑ¸ËÙ×ßºìÍøÂç¡£	2023/10/20 12:49	https://news.cctv.com/2023/10/20/ARTIEbRuKBjnhdmA3339pPJY231020.shtml
https://p1.img.cctvpic.com/photoworkspace/2023/10/20/2023102011290969217.jpg	¹ã¶«Ã¯Ãû£º¾ö¶¨ÓÚ20ÈÕ11Ê±¿ªÆôÂÞ¿ÓË®¿âÐ¹ºéÕ¢½øÐÐÐ¹ºé	1828	¾Ý¡°Ã¯Ãû·¢²¼¡±Î¢ÐÅ¹«ÖÚºÅÏûÏ¢£¬Ã¯ÃûÊÐµç°×ÇøÈËÃñÕþ¸®·ÀÑ´·Àºµ·À·çÖ¸»Ó²¿¾ö¶¨ÓÚ2023Äê10ÔÂ20ÈÕ11Ê±¿ªÆôÂÞ¿ÓË®¿âÐ¹ºéÕ¢½øÐÐÐ¹ºé¡£	2023/10/20 11:34	https://news.cctv.com/2023/10/20/ARTI7KgK6z189K7geyIS7fes231020.shtml
https://p2.img.cctvpic.com/photoworkspace/2023/10/20/2023102009301879206.jpg	¡°ÈË³ÖÖ¤¡¢³µÉÏÅÆ¡±¶Ô´ÓÒµÕßÓ°Ïì¼¸ºÎ£¿	1831	×Ô½ñÄê11ÔÂ1ÈÕÆð£¬±±¾©ÊÐÓÊÕþ¼ÄµÝ¡¢Ô°ÁÖÂÌ»¯¡¢»·ÎÀµÈÈý¸öÃñÉú·þÎñÐÐÒµÊ¹ÓÃµÄµç¶¯ÈýÂÖ³µ½«Â½Ðø¸ü»»ÎªÕý¹æµÄ´¿µç¶¯ÕýÈýÂÖÔØ»õÄ¦ÍÐ³µ¡£¿ªÉèÒ¹³¡ÅàÑµ£¬ÊÇ½ñÄê±±¾©²»ÉÙ¼ÝÐ£ÎªÁËÂú×ãÄ¦ÍÐ³µ¼ÝÊ»Ö¤ÅàÑµÐèÇó²ÉÈ¡µÄÐÂ¾Ù´ë¡£	2023/10/20 9:36	https://news.cctv.com/2023/10/20/ARTIarWqDBxTwLZUXpNa1R9I231020.shtml
https://p2.img.cctvpic.com/photoworkspace/2023/10/20/2023102006334875122.jpg	Õý¹æµç¶¯ÈýÂÖ³µ½«ÉÏÏß ¶Ô´ÓÒµÕßÓ°Ïì¼¸ºÎ	1833	×Ô½ñÄê11ÔÂ1ÈÕÆð£¬±±¾©ÊÐÓÊÕþ¼ÄµÝ¡¢Ô°ÁÖÂÌ»¯¡¢»·ÎÀµÈÈý¸öÃñÉú·þÎñÐÐÒµÊ¹ÓÃµÄµç¶¯ÈýÂÖ³µ½«Â½Ðø¸ü»»ÎªÕý¹æµÄ´¿µç¶¯ÕýÈýÂÖÔØ»õÄ¦ÍÐ³µ¡£¡°ÈË³ÖÖ¤¡¢³µÉÏÅÆ¡±µÄÒªÇó£¬Ê¹µÃÏà¹Ø´ÓÒµÕß¾­ÀúÁË¡°Ñ§³µÃ¦¡±µÄ½×¶Îºó£¬¸ü¼Ó¹æ·¶µØ¼Ý³µ¡£×¨¼Ò½¨Òé£¬ºóÐøÓ¦¸ù¾ÝÐÐÒµ·¢Õ¹ÌØµãºÍÐèÇó£¬½øÒ»²½Ã÷È·¶ÔºÏ¹æ³µÁ¾µÄ¹ÜÀí¹æÔò¡£	2023/10/20 6:35	https://news.cctv.com/2023/10/20/ARTI40rCR8Fj943FAbDJTPuY231020.shtml
https://p3.img.cctvpic.com/photoworkspace/2023/10/20/2023102006265535370.jpg	¡°µÚÒ»Ñ§ÀúËÆºõ³ÉÁËÎÒµÄ¡®ÎÛµã¡¯¡± ¼ÇÕßµ÷²éµÚÒ»Ñ§ÀúÆçÊÓÏÖÏó	1834	²Î¼Ó×î½üµÄ¡°ÇïÕÐ¡±£¨¼´Çï¼¾Ð£Ô°ÕÐÆ¸£¬Ã¿ÄêÕë¶ÔÓ¦½ì±ÏÉúµÄ´ó¹æÄ£ÕÐÆ¸»î¶¯£©£¬ÀîÃô£¨»¯Ãû£©ºÜÊÇÊÜÉË¡ª¡ª¼´½«´Ó±±¾©Ä³985¸ßÐ£ÑÐ¾¿Éú±ÏÒµµÄËý£¬Á¬Ðø±»¼¸¼ÒÐÄÒÇµÄÆóÒµ¾ÜÖ®ÃÅÍâ£¬¡°ÒòÎªÎÒ±¾¿Æ±ÏÒµÓÚÒ»ËùÃû²»¼û¾­´«µÄÆÕÍ¨ÔºÐ£¡±¡£	2023/10/20 6:27	https://news.cctv.com/2023/10/20/ARTIGNHEO2BsRCvz92kxFCd8231020.shtml
https://p3.img.cctvpic.com/photoworkspace/2023/10/19/2023101913173495791.jpg	ÉÏº£¾¯·½£ºº£Ì²Ê§×ÙÅ®Í¯ÒÅÌå±»·¢ÏÖ£¬ÅÅ³ýÐÌÊÂ°¸¼þ	1837	¾Ý@¾¯ÃñÖ±Í¨³µ-ÆÖ¶« ÏûÏ¢£¬10ÔÂ18ÈÕÉÏÎç£¬ÉÏº£¾¯·½½ÓÄþ²¨¾¯·½Í¨±¨£ºÄþ²¨ÊÐÕòº£ÇøÄ³Ì²Í¿·¢ÏÖÒ»¾ßÅ®Í¯ÒÅÌå£¬ÒÂ×ÅµÈÌØÕ÷ÓëÆÖ¶«ÄÏ»ãÐÂ³Çº£Ì²Ê§×ÙÅ®Í¯ÏàËÆ¡£	2023/10/19 13:19	https://news.cctv.com/2023/10/19/ARTIBYGSts76vxnWa9SgWR0m231019.shtml
https://p5.img.cctvpic.com/photoworkspace/2023/10/19/2023101910252154382.jpg	Õã½­ºþÖÝ£º¿¼¹Å·¢ÏÖÍíÉÌÊ±ÆÚ¸ßµÈ¼¶½¨Öþ»ùÖ·Èº	1838	¼ÇÕß´ÓÈÕÇ°¾Ù°ìµÄºþÖÝ³É½ÒÅÖ·¿¼¹Å·¢¾òÑÐÌÖ»á»ñÏ¤£¬¿¼¹Å¹¤×÷ÕßÔÚ´ËÒÅÖ··¢ÏÖ¾à½ñÔ¼3000ÄêµÄÍíÉÌÊ±ÆÚ¸ßµÈ¼¶½¨ÖþÒÅ¼££¬»ñµÃÕã½­ÉÌÖÜ¿¼¹ÅµÄÒ»¸öÖØ´óÍ»ÆÆ¡£	2023/10/19 10:28	https://news.cctv.com/2023/10/19/ARTICcCRBPOrGFnCrequZnHh231019.shtml
https://p1.img.cctvpic.com/photoworkspace/2023/10/19/2023101909475865552.jpg	ÖÐ´¢Á¸¼¯ÍÅ±ÙÒ¥Í£Ö¹ÊÕ¹ºÓñÃ×£º½üÆÚ´ÓÎ´·¢²¼ÀàËÆÏà¹ØÐÅÏ¢	1839	½üÈÕ£¬ÖÐ´¢Á¸¼¯ÍÅ¹«Ë¾×¢Òâµ½ÓÐ×ÔÃ½Ìå·¢²¼ÏûÏ¢£¬·´Ó³ÖÐ´¢Á¸½üÆÚ¾ö¶¨Í£Ö¹¶ÔÍâÊÕ¹ºÓñÃ×¡£¾­ÖÐ´¢Á¸¼¯ÍÅ¹«Ë¾ºËÊµ£¬¸ÃÏûÏ¢ÓëÊÂÊµ²»·û£¬ÖÐ´¢Á¸¼¯ÍÅ¹«Ë¾½üÆÚ´ÓÎ´·¢²¼ÀàËÆÏà¹ØÐÅÏ¢¡£ÇëÉç»á¸÷½çÌá¸ß¾¯Ìè£¬×¢ÒâÕç±ð£¬ÇÐÎðÇáÐÅ¡£	2023/10/19 9:53	https://news.cctv.com/2023/10/19/ARTIvSRwFkY8Qfp9Z4nDFMvV231019.shtml
https://p5.img.cctvpic.com/photoworkspace/2023/10/19/2023101909202738859.jpg	Ñ§Ð£¶ÔÃæÌ¨ÇòÊÒÀïÎ´³ÉÄêÈËÍæµÃ»¶ ×¨¼Ò£º½øÒ»²½À©´óºÍÃ÷È·¡°Î´³ÉÄêÈË²»ÒË½øÈëµÄ³¡Ëù¡±µÄÄÚº­ºÍ·¶Î§	1840	µ±Ç°£¬ÖÐÐ¡Ñ§Ð£ÖÜ±ß200Ã×·¶Î§ÄÚ£¬ÒÑ¾­ºÜÉÙ¼ûµ½Íø°É¡¢KTV¡¢ÓÎÏ·ÌüÕâÑùµÄ³¡Ëù£¬µ«»¹´æÔÚÒ»Ð©Âé½«¹Ý¡¢ÆåÅÆÊÒ¡¢Ì¨ÇòÊÒµÈ³¡Ëù£¬Ò»Ð©¼Ò³¤ÈÏÎªÕâÐ©³¡ËùÒ²ÊÇ¡°Î´³ÉÄêÈË²»ÒË½øÈëµÄ³¡Ëù¡±£¬Ó¦Ô¶ÀëÑ§Ð£ÖÜ±ß¡£	2023/10/19 9:22	https://news.cctv.com/2023/10/19/ARTIHx8LmZKDo9DuXT4sqUqf231019.shtml
https://p2.img.cctvpic.com/photoworkspace/2023/10/19/2023101906463929114.jpg	Ñ§Ð£¶ÔÃæÌ¨ÇòÊÒÀïÎ´³ÉÄêÈËÍæµÃ»¶	1841	Ç°²»¾Ã£¬¡¶¹ã¶«Ê¡Ô¤·ÀÎ´³ÉÄêÈË·¸×ïÌõÀý£¨ÐÞ¶©²Ý°¸ÐÞ¸Ä¸åÕ÷ÇóÒâ¼û¸å£©¡·£¬ÏòÉç»á¸÷½ç¹«¿ªÕ÷ÇóÒâ¼û£¬ÆäÖÐµÚ38Ìõ¡°Ñ§Ð£ÖÜ±ßÓªÒµÏÞÖÆ¡±Òý·¢¹ã·º¹Ø×¢¡£	2023/10/19 6:47	https://news.cctv.com/2023/10/19/ARTIjVTkDnlW6uNff79W6wlB231019.shtml
https://p3.img.cctvpic.com/photoworkspace/2023/10/19/2023101906060848858.jpg	¹ú¼Ò·À×ÜÆô¶¯·ÀÌ¨·çËÄ¼¶Ó¦¼±ÏìÓ¦	1842	10ÔÂ18ÈÕ£¬¹ú¼Ò·À×Ü°ì¹«ÊÒ¡¢Ó¦¼±¹ÜÀí²¿×éÖ¯ÆøÏó¡¢Ë®Àû¡¢×ÔÈ»×ÊÔ´µÈ²¿ÃÅÁªºÏ»áÉÌ£¬·ÖÎöÑÐÅÐ·çÇéÓêÇéË®Çé³±Çé£¬µã¶Ôµãµ÷¶Èº£ÄÏ¡¢¹ãÎ÷¡¢¹ã¶«µÈÊ¡·Ý·ÀÖ¸£¬¶ÔÔðÈÎÂäÊµ¡¢´¬Ö»»Ø¸Û¡¢É½ºéµØÖÊÔÖº¦ºÍÖÐÐ¡ºÓÁ÷ºéË®·ÀÓù¡¢ÈËÔ±×ªÒÆ±ÜÏÕ¡¢ÐÂÎÅÐû´«µÈ¹¤×÷×÷³öÕë¶ÔÐÔ²¿Êð¡£	2023/10/19 6:06	https://news.cctv.com/2023/10/19/ARTI83vm6i9cgLnRJIEQnRpZ231019.shtml
https://p5.img.cctvpic.com/photoworkspace/2023/10/18/2023101817531143877.jpg	½­ËÕÊ¡Ïû±£Î¯£º¡°ÂÜ²·µ¶¡±Íæ¾ß¹ã¸æÓ¦È¥³ý±©Á¦µÈ²»Á¼°µÊ¾	1843	½­ËÕÊ¡Ïû±£Î¯10ÔÂ18ÈÕ·¢ÎÄ³Æ£¬¡°ÂÜ²·µ¶¡±±¾Éí²»¿ÉÅÂ£¬µ«ÒªÞðÆúº¬ÓÐ±©Á¦ÄÚÈÝµÄ²»Á¼¹ã¸æÐû´«£¬¶Ôº¢×Ó½øÐÐÕýÈ·Òýµ¼¡£	2023/10/18 17:48	https://news.cctv.com/2023/10/18/ARTIY7CaXWtLHEBa0BvcUOzj231018.shtml
https://p4.img.cctvpic.com/photoworkspace/2023/10/18/2023101815234452346.jpg	¹ãÖÝ±ÙÒ¥ÉßÀà¿ÉÊ³ÓÃ	1844	½üÈÕ£¬ÓÐ×ÔÃ½ÌåÒ¥´«¡°×Ô3ÔÂ1ÈÕÆð£¬¿ÉÒÔ³ÔÉßÁË¡±£¬¶à¸ö×ÔÃ½ÌåÍÆ½é¼Ó¹¤ÏúÊÛÒÔÉßÎªÊ³²ÄµÄ²ËëÈ£¬Òý·¢¹Ø×¢¡£	2023/10/18 15:23	https://news.cctv.com/2023/10/18/ARTICa7PmhCIyxjk99D6dm8V231018.shtml
https://p1.img.cctvpic.com/photoworkspace/2023/10/18/2023101806230963778.jpg	±¨¸ö°àÑ§Ö±²¥´ø»õ£¿ÕâÐ©¿Ó²»Òª²È£¡	1845	×ÔÃ½ÌåÊ±´ú£¬Ã¿¸öÈË¶¼¿ÉÒÔ³ÉÎªÖ÷²¥£¬ºÜ¶àÈËÔ¾Ô¾ÓûÊÔ£¬ÏëÔÚÖ±²¥´ø»õÁìÓò·ÖÒ»¿éµ°¸â¡£¸üÓÐÈËÑ¡Ôñ´ÓÅàÑµÈëÊÖ¡£ÄÇÃ´£¬ÓöÉÏ²»¿¿Æ×µÄÅàÑµ»ú¹¹ÔõÃ´°ì£¿Ñ§ºóÃ»¡°ºì¡±ÄÜ²»ÄÜÍËÇ®£¿¿ç¾³µçÉÌÅàÑµ¿É¿¿Âð£¿º£µí·¨Ôº·¨¹ÙÎªÄúÒ»Ò»½â´ð¡£	2023/10/18 6:23	https://news.cctv.com/2023/10/18/ARTIwGs8awPEkWQOvokAFa7F231018.shtml
https://p2.img.cctvpic.com/photoworkspace/2023/10/17/2023101714550920070.jpg	³É¶¼±»¹·Ò§ÉËÅ®Í¯ÒÑ×ªÈë»ªÎ÷Ò½ÔºÖÎÁÆ Ò½Éú£ºº¢×ÓÉíÉÏÓÐ20¶à´¦Ò§ÉË	1846	10ÔÂ16ÈÕÉÏÎç£¬ËÄ´¨³É¶¼³çÖÝÊÐÒ»Á½ËêÅ®Í¯ÔÚÐ¡Çø±»¹·Ò§ÉË£¬¾­È«Á¦¾ÈÖÎ£¬ÒÑÍê³ÉÉË¿ÚÇå´´ÊÖÊõ£¬ÉúÃüÌåÕ÷Æ½ÎÈ¡£17ÈÕ£¬Å®º¢µÄÄ¸Ç×±íÊ¾£¬Ä¿Ç°º¢×ÓÒÑ¾­×ªµ½ÁË»ªÎ÷Ò½Ôº½øÐÐºóÐøÖÎÁÆ¡£²Î¼Ó»áÕïµÄÒ½Éú½éÉÜ£¬º¢×ÓÉíÉÏÓÐ20¶à´¦Ò§ÉË£¬×î³¤µÄÉË¿ÚÓÐ8ÀåÃ×¡£	2023/10/17 14:55	https://news.cctv.com/2023/10/17/ARTIUZC0CZznkqwsv2ZgFEz7231017.shtml
https://p1.img.cctvpic.com/photoworkspace/2023/10/17/2023101714333757495.jpeg	³çÖÝÅ®Í¯Ð¡ÇøÄÚ±»È®Ö»ËºÒ§£¬µ±µØ¶àËùÐ¡Ñ§Ó×¶ùÔ°·¢ÎÄÃ÷ÑøÈ®³«ÒéÊé	1847	³É¶¼³çÖÝÁ½ËêÅ®Í¯±»È®Ö»Ò§ÉËºó£¬µ±µØ¶àËùÐ¡Ñ§ºÍÓ×¶ùÔ°·¢³öÎÄÃ÷ÑøÈ®µÄ³«ÒéÊé¡£	2023/10/17 14:33	https://news.cctv.com/2023/10/17/ARTIvCx9YPHwvwlQdifV5XYh231017.shtml
https://p3.img.cctvpic.com/photoworkspace/2023/10/17/2023101708035890264.jpg	±ðÈÃÆ¯ÔÚ´ó³ÇÊÐµÄÄêÇáÈË¡°×¡¡±²»Æð	1848	¸ÄÔì³ÇÖÐ´åµÄ¹ý³Ì¾ÍÊÇÊýÇ§ÍòÀÏ°ÙÐÕÊµÏÖÃÀºÃÈË¾ÓµÄ¹ý³Ì£¬È»¶øÒ²ÓÐÐí¶à¡°Æ¯¡±ÔÚ´ó³ÇÊÐµÄÄêÇáÈËµ£ÐÄ£¬¸ÄÔìºó·¿×âÉÏÕÇ£¬ËûÃÇ×â²»Æð¡£ÓÐ×¨¼ÒÈÏÎª£¬¡°°üÈÝÐÔ¡±³ÉÎª³ÇÖÐ´å¸ÄÔìµÄÄÚÔÚÂß¼­£¬ÕâÊÇ¡°ÒòÎª°üÈÝÐÔ¸ÄÔìµÄºËÐÄ»òÕß×îÎª½ôÆÈµÄÒªËØ£¬¾ÍÊÇ¾Ó×¡ÔÚÕâÀïµÄÕâÈºÈËÔÚ³ÇÊÐÖÐ×î»ù±¾µÄÐèÇó¡ª¡ª°²È«¡¢ÓÐ×ðÑÏºÍ¿É¸ºµ£µØ¾Ó×¡¡±¡£	2023/10/17 8:04	https://news.cctv.com/2023/10/17/ARTIleiqy3Fnv7xmT5GUqyjB231017.shtml
https://p5.img.cctvpic.com/photoworkspace/2023/10/17/2023101707310615323.jpg	¾Ü¾ø¸ß¼Û²ÊÀñ ÈÃÄêÇáÈË¡°Ïë½á»é¾ÍÄÜ½á¡±	1849	ÊÖÅõÆ»¹û¿ç¡°»ðÅè¡±¡¢ÄÃ¾üÓÃË®ºøºÈ½»±­¾Æ¡­¡­Ç°²»¾Ã£¬Îä¾¯ÄþÏÄ×Ü¶ÓÎª28ÃûÐÂ»éµÄÖ¸Õ½Ô±¾Ù°ìÁËÒ»³¡ÀËÂþÓÖ¡°Ó²ºË¡±¡¢×¯ÖØÓÖ¼òÆÓµÄ¼¯Ìå»éÀñ¡£ÕâÑùµÄ»éË×ÐÂ·ç£¬ÕýÔÚÄþÏÄ»Ø×å×ÔÖÎÇø¸÷µØ´µ¹ý¡£	2023/10/17 7:31	https://news.cctv.com/2023/10/17/ARTIO2OTDzgPNblOuLPILMjY231017.shtml
https://p1.img.cctvpic.com/photoworkspace/2023/10/17/2023101706162833411.jpg	¾²Òô³µÏá£¬ÕæµÄÄÜ¡°¾²ÏÂÀ´¡±Âð£¿Ò»ÆðÀ´¿´Ã½Ìåµ÷²é	1850	¾Ý10ÔÂ15ÈÕÖÐÐÂÉç±¨µÀ£¬½üÈÕ£¬ÌúÂ·²¿ÃÅÔÚ¾©»¦¡¢¾©¹ã¡¢³ÉÓå¸ßÌúµÈ²¿·Ö¸´ÐËºÅ¶¯³µ×éÁÐ³µÉÏÊÔµãÉèÖÃ¾²Òô³µÏá¡ª¡ªÔÚÌúÂ·12306APPºÍ¹ÙÍø£¬Ñ¡Ôñ´øÓÐ¡°¾²¡±×ÖµÄ°à´Î£¬¹´Ñ¡ÓÅÏÈ·ÖÅä¾²Òô³µÏá£¬¼´¿ÉÔÚÓÐÓàÆ±µÄÇé¿öÏÂÑ¡³Ë¾²Òô³µÏá¡£¾²Òô³µÏá£¬ÕæµÄÄÜ¡°¾²ÏÂÀ´¡±Âð£¿´ÓÃ½Ìåµ÷²éÀ´¿´£¬ÓÐÐ©³µÏá×öµÃ»¹ÊÇºÜ²»´íµÄ¡£	2023/10/17 6:18	https://news.cctv.com/2023/10/17/ARTIZkODIW10Y6pBJfNjfywo231017.shtml
https://p5.img.cctvpic.com/photoworkspace/2023/10/17/2023101705541475113.jpg	Á©ÔÂÊÕµ½50¶àÃæ½õÆì£¬Õâ¸öÅÉ³öËù×öÁËÊ²Ã´£¿	1851	¡°Ò»´ÎÊÕµ½ÕâÃ´¶à½õÆìºÍ¸ÐÐ»ÐÅ£¬ÔÚÎÒ´Ó¾¯ÉúÑÄÖÐÒ²ÊÇµÚÒ»´Î£¬Ò²ÊÇÒâÍâµÄ¾ªÏ²¡±¡£ÎºÌÁÅÉ³öËùÐÌÕì¸±Ëù³¤Ðì»ª¶«Ëµ£¬ÄÜµÃµ½ÈºÖÚµÄÈÏ¿ÉÒ²ÊÇÅÉ³öËùÈ«ÌåÃñ¾¯×îºÃµÄÀñÎï¡£	2023/10/17 5:55	https://news.cctv.com/2023/10/17/ARTINz1P0Sg2QlMggvdVuSQ6231017.shtml
https://p3.img.cctvpic.com/photoworkspace/2023/10/17/2023101700475297250.jpg	8³Ç4427¸ö³ÇÖÐ´å¡¢½ü3500ÍòÍâÀ´ÈË¿Ú£º¸ÄÔìºóÈçºÎÁô×¡ÐÂÊÐÃñ	1852	¡°µØÌú×øµ½Í·£¬»Øµ½´åÀïÍ·¡±£¬ÕâÊÇ±±¾©Á÷¶¯ÈË¿ÚÖ°×¡·ÖÀëµÄÕæÊµÐ´ÕÕ£¬Ò²ÊÇ³¬´óÌØ´ó³ÇÊÐ³ÇÖÐ´åÈË¿ÚÉú´æ×´Ì¬µÄÒ»¸öËõÓ°¡£	2023/10/17 0:49	https://news.cctv.com/2023/10/17/ARTIbUf7qvoJPgZcjthPS6r7231017.shtml
https://p3.img.cctvpic.com/photoworkspace/2023/10/16/2023101622433382602.jpg	ÄÉÅÁº£¹ú¼ÊÖØÒªÊªµØÓ­À´½ñÄêµÚÒ»ÅúÔ½¶¬ºÚ¾±º×	1853	½üÈÕ£¬ÔÆÄÏµÏÇìÄÉÅÁº£Ê¡¼¶×ÔÈ»±£»¤Çø¹Ü»¤¾Ö¹¤×÷ÈËÔ±ÔÚÑ²»¤Ê±£¬¼à²âµ½5Ö»ºÚ¾±º×¡£¾­È·ÈÏ£¬ÕâÊÇ½ñÄêÄÉÅÁº£¹ú¼ÊÖØÒªÊªµØÓ­À´µÄµÚÒ»ÅúÔ½¶¬ºÚ¾±º×¡£	2023/10/17 0:21	https://news.cctv.com/2023/10/17/ARTI6MdOx6RG92OlRwkhCxx4231016.shtml
https://p1.img.cctvpic.com/photoworkspace/2023/10/16/2023101623322799522.jpg	ÏÂ°ëÄêÀ´·¶Î§×î¹ã£¡Àä¿ÕÆøÐ¯ÓêÑ©µ½À´ ¶«±±×îµÍÎÂ»òµøÆÆ±ùµã	1854	10ÔÂ17ÈÕÖÁ20ÈÕ£¬½ñÄêÏÂ°ëÄêÀ´¸²¸Ç·¶Î§×î¹ã¡¢Ó°Ïì×îÃ÷ÏÔµÄÀä¿ÕÆø¹ý³Ì½«×ÔÎ÷Ïò¶«Ó°ÏìÎÒ¹ú£¬20ÓàÊ¡»á¼¶³ÇÊÐÆøÎÂ½«´´Á¢ÇïÒÔÀ´ÐÂµÍ£¬¶«±±¡¢½­ÄÏµÈµØ¾Ö²¿½µÎÂ¿É´ï10¡æÒÔÉÏ¡£Àä¿ÕÆøÍÆ½ø¹ý³ÌÖÐ»¹»á´øÀ´´ó·¶Î§ÓêÑ©£¬»ªÄÏ²¿·ÖµØÇø»òÔâ³£ÄêÍ¬ÆÚÉÙ¼ûµÄÁ¬ÐøÇ¿½µÓê£¬Î÷²¿µØÇø¾ÖµØ½«ÏÖ´óÑ©¡£	2023/10/17 0:18	https://news.cctv.com/2023/10/17/ARTIZ2KpkDvYaIicjjTldsed231016.shtml
https://p3.img.cctvpic.com/photoworkspace/2023/10/16/2023101616384571642.jpg	ÊÜÇíÖÝº£Ï¿Í£ÔËÓ°Ïì º£ÄÏ½ø³öµºÂÃ¿ÍÁÐ³µÍ£ÔË	1856	¼ÇÕß´Óº£ÄÏÌúÂ·º£¿Ú³µÎñ¶Î»ñÏ¤£¬ÒòÊÜÇíÖÝº£Ï¿Í£ÔËÓ°Ïì£¬º£ÄÏ½ø³öµºÂÃ¿ÍÁÐ³µµ÷ÕûÔËÐÐ·½°¸¡£	2023/10/16 16:39	https://news.cctv.com/2023/10/16/ARTI2yurZNjkw75pyyc706qA231016.shtml
https://p5.img.cctvpic.com/photoworkspace/2023/10/16/2023101614473530087.jpg	Ê×¶¼Ê¦·¶´óÑ§Ò»½ÌÊ¦±»Ö¸³ö¹ìµÈÆ·ÐÐ²»¶ËÐÐÎª£¬Ð£·½£ºÕýµ÷²éºËÊµ	1857	½üÈÕ£¬Ê×¶¼Ê¦·¶´óÑ§½ÌÊ¦ÁÖÆ·±»ÆäÇ°Å®ÓÑ±¬ÁÏ³ö¹ì¡¢ÓëÅ®Ñ§ÉúêÓÃÁµÈÆ·ÐÐ²»¶ËÐÐÎª£¬Òý·¢ÓßÂÛ¹Ø×¢¡£	2023/10/16 14:48	https://news.cctv.com/2023/10/16/ARTIduyI8M2EegZZy8rfLmP4231016.shtml
https://p2.img.cctvpic.com/photoworkspace/2023/10/16/2023101613592737184.jpg	Çàº£ºþ¸ÕÃ«ÔåÖÎÀí³ÉÐ§³õ²½ÏÔÏÖ	1858	½üÈÕ£¬¼ÇÕß´ÓÇàº£ºþÉúÌ¬±£»¤×ùÌ¸»áÉÏ»ñÏ¤£¬ÖÐ¹ú¿ÆÑ§ÔºË®ÉúÉúÎïÑÐ¾¿ËùÓÚ½üÈÕ·¢²¼¹ØÓÚÇàº£ºþ¸ÕÃ«ÔåÏà¹ØÇé¿öÑÐ¾¿±¨¸æ¡£ÑÐ¾¿±íÃ÷£¬Çàº£ºþÖ÷ºþÇøÖ»´æÔÚÒ»ÖÖ¸ÕÃ«Ôå£¬ÇÒ´æÔÚ¸½×ÅÉú³¤ÐÍºÍ¸¡Æ¯Éú³¤ÐÍÁ½ÖÖÐÎÌ¬¡£½ø»¯½á¹û·ÖÎöÏÔÊ¾£¬¸ÃÖÖ¸ÕÃ«Ôå´¦ÓÚº£Ñó¸ÕÃ«ÔåÈººÍµ­Ë®¸ÕÃ«ÔåÀàÈºµÄ¹ý¶ÉÎ»ÖÃ£¬Í¨¹ýÔåÀà·ÖÀàºÍÎïÖÖ¼ø¶¨£¬ÒÑÈ·¶¨Çàº£ºþ¸ÕÃ«ÔåÎª¸ÕÃ«ÔåÊôÇàº£ºþÌØÓÐÖÖ£¬²¢¿ÆÑ§ÃüÃûÎª¡°Çàº£¸ÕÃ«Ôå¡±¡£	2023/10/16 13:59	https://news.cctv.com/2023/10/16/ARTIQ0BxL8yJUabwngRCWkps231016.shtml
https://p5.img.cctvpic.com/photoworkspace/2023/10/16/2023101607071195322.jpg	¿çÊ¡ÒìµØ¾ÍÒ½ ±¨Ïú¸ü¼Ó·½±ã	1861	½üÄêÀ´£¬Ò½±£¿çÊ¡Ö±½Ó½áËãÕþ²ßÔÚ½­Î÷Ê¡ÄÏ²ýÊÐÖð²½ÂäµØ£¬Îª»¼Õß´øÈ¥ÁËÊµ»Ý¡£¼ò»¯°ìÀíÁ÷³Ì£¬»¼ÕßÔÚÏßÉÏ¼´¿ÉÍê³É×ÔÖú±¸°¸£»ÔÚÍâµØ¿´²¡¡¢×¡ÔºÊ±£¬Ö»ÒªÑ¡Ôñ¿ªÍ¨ÒìµØÖ±½Ó½áËã·þÎñµÄÒ½ÁÆ»ú¹¹£¬¾Í¿ÉÒÔ¼´Ê±±¨Ïú£¬Ê¡Ê±ÓÖÊ¡Á¦¡£	2023/10/16 7:07	https://news.cctv.com/2023/10/16/ARTIhQ3z2EkdFFFgIM8NtfY6231016.shtml
https://p1.img.cctvpic.com/photoworkspace/2023/10/16/2023101606395044032.jpg	µçÉÌÖ±²¥¡¢ÐÂÎÅ²¥±¨......ÐéÄâÖ÷²¥¡°ÉÏ¸Ú¡±ÓÐÉ¶²»Ò»Ñù£¿	1862	¼«¾ßÌØÉ«µÄÊý×ÖÈËÐéÄâÖ÷²¥ÆµÆµÁÁÏàµçÉÌÖ±²¥¡¢ÐÂÎÅ²¥±¨¡¢Õ¹ÀÀ½²½âµÈ³¡¾°£¬´øÀ´ÐÂÏÊµÄÊÓÌýÌåÑé£¬ÎüÒýÁË²»ÉÙÈËµÄÄ¿¹â¡£×¨¼ÒÈÏÎª£¬µÃÒæÓÚÈË¹¤ÖÇÄÜ¼¼ÊõµÄ·¢Õ¹£¬Êý×ÖÈËÐéÄâÖ÷²¥×ßÏò´óÖÚ£¬±»¹ã·ºÓ¦ÓÃÓÚ¸÷Àà³¡¾°Ö®ÖÐ£¬ÎªÖî¶àÐÐÒµ´øÀ´ÒµÌ¬±ä¸ï¡£	2023/10/16 6:41	https://news.cctv.com/2023/10/16/ARTImtzRzezBHeJN0TJc0rrT231016.shtml
https://p4.img.cctvpic.com/photoworkspace/2023/10/16/2023101600505344378.jpg	½µË®+´ó·ç+½µÎÂ£¬Àä¿ÕÆø¼´½«À´Ï®¡ú	1863	10ÔÂ15ÈÕÖÁ16ÈÕ£¬º£ÄÏ¡¢ÐÂ½®µÈµØ²¿·ÖµØÇøÈÔÓÐ½ÏÇ¿½µË®¡£17ÈÕÆð£¬ÎÒ¹ú½«³öÏÖÒ»´Î´ó·¶Î§ÓêÑ©¡¢´ó·ç¡¢½µÎÂÌìÆø¹ý³Ì¡£	2023/10/16 0:51	https://news.cctv.com/2023/10/16/ARTI2aZtGseSHu8J9tsgqSWG231016.shtml
https://p5.img.cctvpic.com/photoworkspace/2023/10/16/2023101600465167822.jpg	200ÒÚÁ¢·½Ã×£¡Õâ¸ö¹©Å¯¼¾£¬È«Á¦±£¹©£¡	1864	´Ó15ÈÕ¿ªÊ¼£¬²¿·Ö±±·½µØÇøÕýÊ½½øÈë¹©Å¯¼¾¡£ÌìÈ»ÆøÊÇ¶¬¼¾¹©Å¯µÄÒ»¸öÖØÒªÄÜÔ´£¬ÊÜ¹ú¼ÊµØÔµÕþÖÎµÈÒòËØµÄÓ°Ïì£¬¹ú¼ÊÌìÈ»Æø¼Û¸ñ½üÆÚ³öÏÖ´ó·ù²¨¶¯£¬Õâ¶ÔÎÒ¹ú¶¬¼¾ÌìÈ»Æø±£¹©½«´øÀ´ÄÄÐ©ÌôÕ½£¿	2023/10/16 0:47	https://news.cctv.com/2023/10/16/ARTIpFqS2XwyWb4DxiuCOWPR231016.shtml
https://p4.img.cctvpic.com/photoworkspace/2023/10/15/2023101521211778303.gif	ÆðÃÍÁË£¡ÕâÊÇ¡°Òø½Ç´óÍõ¡±ÔÚÉÏ¿Î°É	1865	¡°ÎÒ½ÐÄãÒ»Éù£¬Äã¸Ò´ðÓ¦Âð£¿¡±Ææ»ÃµÄµçÒô±³¾°ÖÐ£¬Ëû¿¿½üÏßÈ¦£¬Ò»µÀÒ«ÑÛµÄµç»¡ÈçÀ×µç°ãË²¼ä²úÉú£¡	2023/10/16 0:13	https://news.cctv.com/2023/10/16/ARTItie7zk0UcWoZLCmKl81H231015.shtml
https://p5.img.cctvpic.com/photoworkspace/2023/10/15/2023101523403410099.jpg	¿§·ÈË®¹ûÏãÆ®ÂúÂ·£¡Ò»ÆðÈ¥¹ãÎ÷ÕâÌõ¡°¹úÆì½Ö¡±×ßÒ»×ß	1866	Ëæ×Å¹²½¨¡°Ò»´øÒ»Â·¡±µÄ²»¶ÏÍÆ½ø£¬Ô½À´Ô½¶àµÄ½ø¿ÚÉÌÆ·À´µ½ÎÒ¹ú¡£ÔÚ¹ãÎ÷£¬¶«ÐË¿Ú°¶ÓëÔ½ÄÏÂ½º£ÏàÁ¬£¬ÆäÌØÊâµÄµØÀíÎ»ÖÃ£¬ÈÃ¿Ú°¶¸½½üµÄ¡°¹úÆì½Ö¡±Öð½¥±ä³ÉÁË¡°Ë¿Â·ÌØ²ú¡±¹ºÎï½Ö£¬ÕâÀïµ½µ×ÓÐÊ²Ã´ÄØ£¿ÎÒÃÇ¸úËæ×ÜÌ¨¼ÇÕßÒ»ÆðÈ¥¿´¿´¡£	2023/10/16 0:11	https://news.cctv.com/2023/10/16/ARTIxvRroyAKmB9oxtptJPot231015.shtml
https://p2.img.cctvpic.com/photoworkspace/2023/10/15/2023101523520777720.jpg	·ÖÏíÒ»Ìõ´åÃñVLOG ´øÄã¿´¿´ÔÛÃÇ´åµÄÐÒ¸£Éú»î	1867	ÓÐÊéÎÝ¡¢ÓÐ¡°ÑòË¾Áî¡±¡¢ÓÐ×Ô¼ºµÄÖÇ»ÛÅ©³¡£¬ËûÃÇ»¹°ÑÒôÀÖ»á°áµ½ÁËÌï¼äµØÍ·¡£´åÃñÃÇÓÃ²»Í¬µÄ½Ç¶È¼ÇÂ¼×ÅËûÃÇÆ½ÈÕµÄÉú»î¡£ ¡°Ë­²»Ëµ°³¼ÒÏçºÃ¡±£¡ÏÂÃæ¸úËæ´åÃñÃÇ×ÔÅÄµÄ¾µÍ·£¬È¥¿´Ò»¿´ËûÃÇµÄÏç´åÉú»î¡£	2023/10/16 0:11	https://news.cctv.com/2023/10/16/ARTIFVWuHK4GabvmMoi6Ov0Z231015.shtml
https://p4.img.cctvpic.com/photoworkspace/2023/10/15/2023101514392172516.jpg	¹ã¶«Õ¿½­Óæ´¬ÓöÏÕ1ÈËÂäË®1ÈËÉËÖØ ³ö¶¯Ö±Éý»ú¾ÈÖú	1871	¹ã¶«Õ¿½­º£ÊÂ¾Ö15ÈÕ·¢²¼ÏûÏ¢³Æ£¬13ÈÕÁè³¿£¬Ò»ËÒ»õÂÖºÍÒ»ËÒÓæ´¬ÔÚíÐÖÞµº¶«²¿º£Óò·¢Éú²ÁÅö£¬Ôì³ÉÓæ´¬1ÈËÂäË®Ê§×Ù¡¢1ÈËÊÜÉË½ÏÖØ¡£ºó¾­º£ÊÂ²¿ÃÅ½ô¼±Ð­µ÷£¬³ö¶¯Ö±Éý»ú¾ÈÖú¡£Ä¿Ç°£¬¸Ã2ÈË¾ù³É¹¦»ñ¾È£¬ÊÂ¹ÊÔ­ÒòÕýÔÚ½øÒ»²½µ÷²éÖÐ¡£	2023/10/15 14:39	https://news.cctv.com/2023/10/15/ARTIcqA21x5jpNn4QlTJi2Nu231015.shtml
https://p2.img.cctvpic.com/photoworkspace/2023/10/15/2023101506245363849.jpg	ÍøÊÛ¡°ÎüÑª¹íÐ·¡±µ±³èÎï ×¨¼Ò:²»½¨ÒéËÇÑø	1877	º£¹Ø×ÜÊðÈÕÇ°Í¨±¨³Æ£¬½üÈÕ¹ãÖÝ°×ÔÆ»ú³¡º£¹Ø²é»ñÁË5380Ö»»îÌå¡°ÎüÑª¹íÐ·¡±£¬ÆäÊôÓÚÍâÀ´ÎïÖÖ£¬Èç´«Èë½«¶ÔÎÒ¹úÉúÌ¬°²È«ºÍÉúÎï°²È«Ôì³ÉÇ±ÔÚÍþÐ²¡£Ä¿Ç°ÕâÅú¡°ÎüÑª¹íÐ·¡±ÒÑ±»½øÒ»²½´¦Àí¡£	2023/10/15 6:25	https://news.cctv.com/2023/10/15/ARTIaTLRuvas5O06C6KZYAMe231015.shtml
https://p3.img.cctvpic.com/photoworkspace/2023/10/15/2023101505233158316.jpg	¡°¾²¡±×ÖÍ·¸ßÌú³µÏá£¬¿¿Æ×Âð£¿	1878	½üÈÕ£¬ÌúÂ·²¿ÃÅÔÚ¾©»¦¡¢¾©¹ã¡¢³ÉÓå¸ßÌúµÈ²¿·Ö¸´ÐËºÅ¶¯³µ×éÁÐ³µÉÏÊÔµãÉèÖÃ¾²Òô³µÏá¡£ÔÚÌúÂ·12306APPºÍ¹ÙÍø£¬Ñ¡Ôñ´øÓÐ¡°¾²¡±×ÖµÄ°à´Î£¬¹´Ñ¡ÓÅÏÈ·ÖÅä¾²Òô³µÏá£¬¼´¿ÉÔÚÓÐÓàÆ±µÄÇé¿öÏÂÑ¡³Ë¾²Òô³µÏá¡£	2023/10/15 5:24	https://news.cctv.com/2023/10/15/ARTIQMooZ0Is8TtkCGnPPzl0231015.shtml
https://p3.img.cctvpic.com/photoworkspace/2023/10/14/2023101409015985677.jpg	°®ÉÏÈË¼ä¡°ÑÌ»ðÆø¡± Âº´åËÎÔÏÊÐ¼¯¿ªÊÐÀ²!	1882	°®ÉÏÈË¼ä¡°ÑÌ»ðÆø¡±£¬Âº´åËÎÔÏÊÐ¼¯¿ªÊÐÀ²£¡	2023/10/14 9:09	https://news.cctv.com/2023/10/14/ARTIlxUtiD1sZ0IZZ1g7EAfm231014.shtml
https://p4.img.cctvpic.com/photoworkspace/2023/10/14/2023101406250384294.jpg	¾²Òô³µÏáÉÏÏß£¬ÍøÂçÓßÂÛÔµºÎ²»Æ½¾²	1883	¾²Òô³µÏáËùÒªÇóµÄ×ÔÂÉ£¬ÊÇÒ»ÖÖ¸ß½×µÄ×ÔÂÉ£¬¼´ÒªÇó³µÏáÀïµÄÈ«Ìå³Ë¿Í¶¼×ñÊØ°²¾²×¼Ôò¡£ÕâÑùµÄ¼¯Ìå×ÔÂÉ±ê×¼ºÜ¸ß¡¢ÄÑ¶ÈºÜ´ó¡£¼¯ÌåÒâÖ¾Ö÷µ¼µÄ×ÔÂÉÈçºÎ±ä³ÉÏÖÊµ£¬È·ÊµÊÇÒ»µÀ´óÐÍµÄÉç»áÊÔÑéÏîÄ¿¡£	2023/10/14 6:25	https://news.cctv.com/2023/10/14/ARTIPE3uI8sDQIGoKVsk0yZ8231014.shtml
https://p2.img.cctvpic.com/photoworkspace/2023/10/14/2023101405572851679.jpg	ÖÐÑ§Éú¡°×¡Ð£2300ÔªÂò4ÈË¼ä´²ÆÌ¡±±»½ÐÍ£ ÓÐã£Æ½µÈÔ­Ôò	1884	½üÈÕ£¬½­ËÕÕò½­µ¤ÑôÊÐµÚ°ËÖÐÑ§Ñ§Éú¡°×¡Ð£Ðè»¨2300Ôª¹ºÂò4ÈË¼ä´²ÆÌ¡±µÄÏûÏ¢£¬Òý·¢ÍøÓÑÈÈÒé¡£	2023/10/14 5:58	https://news.cctv.com/2023/10/14/ARTIruNHQYB7MGxrQX861jrM231014.shtml
https://p2.img.cctvpic.com/photoworkspace/2023/10/13/2023101318593663657.jpg	ºÚÁú½­Ò»ÈËÉç¾Ö¹¤×÷ÈËÔ±ÅÄ×ÀÅ­³â°ìÊÂÈºÖÚ ¹Ù·½Í¨±¨£ºÇåÍË´¦Àí	1885	½üÈÕÓÐÍø´«ÊÓÆµÏÔÊ¾£¬ºÚÁú½­ÒÁ´ºÊÐÓÑºÃÇøÈËÉç¾ÖÒ»ÃûÄÐÐÔ¹¤×÷ÈËÔ±½À×Å¿ÚÏãÌÇÅÄ×À×Ó£¬Å­³â°ìÊÂÈºÖÚ¡£10ÔÂ13ÈÕ£¬ºÚÁú½­ÒÁ´ºÊÐÓÑºÃÇøÈËÉç¾Ö¾Í´ËÊÂ·¢²¼Çé¿öÍ¨±¨¡£	2023/10/13 18:34	https://news.cctv.com/2023/10/13/ARTIZpmVFtIhmzn8HnBwZpwW231013.shtml
https://p5.img.cctvpic.com/photoworkspace/2023/10/13/2023101317223673710.jpg	10ÔÂ15ÈÕÌìÓîÉÏÑÝÈÕ»·Ê³£¬ÎÒ¹ú¹«ÖÚ¿ÉÉÏÍø¡°×·½ðÖ¸»·¡±	1887	½ñÄêµÚ¶þ´Î¡¢Ò²ÊÇ×îºóÒ»´ÎÈÕÊ³¾°Ïó½«ÓÚ±±¾©Ê±¼ä10ÔÂ14ÈÕÍíÖÁ15ÈÕÁè³¿ÏÖÉíÌìÓî¡£	2023/10/13 17:22	https://news.cctv.com/2023/10/13/ARTIz8s4yXZ8xeur3CxNtJdl231013.shtml
https://p5.img.cctvpic.com/photoworkspace/2023/10/13/2023101314471440227.jpg	¹ãÖÝ¡°·ÅÉú¡±¹ÜÀíÐÂ¹æ11ÔÂÊ©ÐÐ öùÈ¸÷­±»ÁÐÈëºÚÃûµ¥µÚÒ»Î»	1888	¾Ý¡°¹ãÖÝÈË´ó¡±Î¢ÐÅ¹«ÖÚºÅÏûÏ¢£¬¡¶¹ãÖÝÊÐÒ°Éú¶¯Îï·ÅÉú¹ÜÀí¹æ¶¨¡·£¨ÒÔÏÂ¼ò³Æ¡¶¹æ¶¨¡·£©½«ÓÚ2023Äê11ÔÂ1ÈÕÆðÊ©ÐÐ¡£	2023/10/13 14:47	https://news.cctv.com/2023/10/13/ARTIwbW0wOcxBPYuFjRQ2MCX231013.shtml
https://p1.img.cctvpic.com/photoworkspace/2023/10/13/2023101309231940726.jpg	Ê¯¼Ò×¯»ØÓ¦¡°Ò¡¹öÈÅÃñ¡±£º½«ÑÏ¸ñ¿ØÖÆÊ±¼ä¡¢Ô¶Àë¾ÓÃñÂ¥	1890	10ÔÂ12ÈÕ£¬Ê¯¼Ò×¯ÎÄ»¯ÂÃÓÎÍ¶×Ê¼¯ÍÅÔÚ´ð¸´ÓÐ¹Ø¡°Ê¯¼Ò×¯ÊÐÄÚ¹ã³¡Ò¡¹ö»î¶¯ÈÅÃñ¡±ÎÊÌâÊ±±íÊ¾£¬Õë¶Ô½ñºó¿ªÕ¹µÄÑÝ³ö»î¶¯£¬ËùÊôÎÄÌå¹«Ë¾½«ÑÏ¸ñ²ß»®¡¢Ñ¡Ö·¡£	2023/10/13 9:23	https://news.cctv.com/2023/10/13/ARTIy41aACflvATqVpWUqU8u231013.shtml
https://p5.img.cctvpic.com/photoworkspace/2023/10/13/2023101307204264064.jpg	À­×¡ÏÝÈëÍøÂç¡°Çé¸ÐºçÎü¡±µÄ³¤±²	1891	¡°ÎÒÕâÐ©¡®µÜµÜÃÇ¡¯¿ÉÊÇ°ÑÎÒµ±¡®¼ÒÈË¡¯¶Ô´ý£¡ÔõÃ´»áÆ­ÎÒÄØ£¿¡±65ËêµÄÍõÐãÁ«²»½âµÀ¡£9ÔÂ³õ£¬Ëý×îÏ²»¶µÄÍøÂçÖ÷²¥¡°Ðã²Å¡±ÕËºÅ±»·â½û£¬×÷Îª¡°¡®Ðã²Å¡¯¼Ò½ãÃÃ¡±µÄËý£¬»ºÁËºÃ¾Ã²ÅÓÖÕÒµ½Íø¹ºÐÂÀÖÈ¤£¬ËýºÜÄÑ½ÓÊÜËï×Ó¶Ô¡°Ç×Èç¼ÒÈË¡±°ãµÄ¡°¡®Ðã²Å¡¯µÜµÜÃÇ¡±µÄÖ¸Ôð¡£ÕâÈÃÀî½ÜÒâÊ¶µ½£¬À­×¡ÏÝÈëÍøÂç¡°Çé¸ÐºçÎü¡±µÄ³¤±²£¬³ÉÁËµ±ÎñÖ®¼±¡£	2023/10/13 7:20	https://news.cctv.com/2023/10/13/ARTI54rIUsU4RrjPWqRyDdPB231013.shtml
https://p5.img.cctvpic.com/photoworkspace/2023/10/13/2023101301155644756.jpg	¹ãÖÝÄâ·Å¿í¹«»ý½ðÌáÈ¡·¶Î§£¬¶þº¢¼°ÒÔÉÏ¼ÒÍ¥×â·¿ÔÂÌáÈ¡¶î¿ÉÉÏ¸¡30%	1892	Óë¾É°ì·¨Ïà±È£¬×â·¿ÌáÈ¡ÄâÈ¡ÏûÃæ»ýÏÞÖÆ¡£¾É°ì·¨¹æ¶¨£¬Ëù×â·¿ÎÝ½¨ÖþÃæ»ý³¬¹ý90Æ½·½Ã×µÄ£¬³¬³ö²¿·Ö×â½ð¾ù²»¼ÆÈëÌáÈ¡¶î¶È¡£	2023/10/13 1:17	https://news.cctv.com/2023/10/13/ARTIJjShjtdGoMY4Hgrpnh61231013.shtml
https://p4.img.cctvpic.com/photoworkspace/2023/10/13/2023101301130525419.jpg	ÖÐ¿Æ´óÄâ³·ÏúÓ¢ÓïµÈ6¸ö±¾¿Æ×¨Òµ£¬Ð£·½£ºÑ§¿ÆÓÅ»¯ÉèÖÃÐèÒª	1893	½üÈÕ£¬ÖÐ¹ú¿ÆÑ§¼¼Êõ´óÑ§ÓÚ¹ÙÍø·¢²¼µÄ¡¶¹ØÓÚÄâ³·Ïú¡°Ó¢Óï¡±µÈ6¸ö±¾¿Æ×¨ÒµµÄ¹«Ê¾¡·Òý·¢¹Ø×¢¡£	2023/10/13 1:14	https://news.cctv.com/2023/10/13/ARTI5qVct3YfDBiqDt5UJ3gT231013.shtml
https://p4.img.cctvpic.com/photoworkspace/2023/10/12/2023101216372618315.jpg	ÖÐÊ¯ÓÍÖ±²¥³Æ1ÉýÆûÓÍµÈÓÚ800ºÁÉý£¿´¿ÊôÒ¥´«	1897	10ÔÂ12ÈÕ£¬Ò»Ð©×ÔÃ½Ìå·¢²¼¡°ÖÐÊ¯ÓÍÖ±²¥¼äËµ1ÉýÆûÓÍÊÇ800ºÁÉý¡±µÄÏûÏ¢£¬²¢ÅäÓÐÊÓÆµºÅÖ±²¥½ØÍ¼£¬½«#ÖÐÊ¯ÓÍÖ±²¥#»°ÌâÍÆÉÏÈÈËÑ¡£ÅìÅÈÐÂÎÅ¾­ºË²é·¢ÏÖ£¬×ÔÃ½Ìå±¨µÀÖÐËùÎ½µÄÖ±²¥¼ä½ØÍ¼£¬ÊµÎª10ÔÂ8ÈÕ¾ÙÐÐµÄ¼ÍÄîÌúÈËÍõ½øÏ²µ®³½100ÖÜÄê×ùÌ¸»áÖ±²¥£¬Í¼ÖÐµÄ·¢ÑÔÈËÎªÖÐ¹ú¹¤³ÌÔºÔºÊ¿£¬Ê¯ÓÍÓëÌìÈ»Æø¿±Ì½×¨¼Ò£¬ÖÐ¹úÊ¯»¯¶­ÊÂ³¤¡¢µ³×éÊé¼ÇÂíÓÀÉú¡£µ±Ìì£¬ÂíÓÀÉúµÄ·¢ÑÔÄÚÈÝÈ«³ÌÎ§ÈÆÃå»³ÌúÈËÍõ½øÏ²£¬ºÍÓÍÆ·¼ÆÁ¿ºÁÎÞ¹ØÏµ¡£	2023/10/12 16:37	https://news.cctv.com/2023/10/12/ARTIAoWsfdhsgYyOHMorEfND231012.shtml
https://p3.img.cctvpic.com/photoworkspace/2023/10/12/2023101212545878260.jpg	ÑÇ²ÐÔË»á»ðÖÖÔÚ¹ãÖÝÍê³É²É¼¯ »ð¾æ´«µÝÓÉ600Ãû»ð¾æÊÖ½ÓÐøÍê³É	1899	10ÔÂ12ÈÕÉÏÎç£¬º¼ÖÝµÚËÄ½ìÑÇÖÞ²Ð¼²ÈËÔË¶¯»á»ðÖÖÔÚ¹ãÖÝÍê³É²É¼¯¡£²É¼¯ÒÇÊ½½áÊøºó£¬»ðÖÖ½«´î³ËG1302ÁÐ³µµ½´ïº¼ÖÝ£¬ÕâÊÇÑÇ²ÐÔË»áÀúÊ·ÉÏÊ×´ÎÊ¹ÓÃ¸ßËÙÁÐ³µÔËÊä»ðÖÖ¡£	2023/10/12 12:55	https://news.cctv.com/2023/10/12/ARTI4riir0lsBTTFdFeBSWdu231012.shtml
https://p5.img.cctvpic.com/photoworkspace/2023/10/12/2023101206500972469.jpg	±¨ÃûÀÏÄêÍÅ¡¢Ó¿ÈëÀÏÄê´óÑ§¡­¡­ÄêÇáÈË²äÀÏÊ½Ïû·Ñ ÏãÔÚÄÄÀï£¿	1903	×î½ü£¬Ò»¹ÉÄêÇáÈË¡°·´ÏòÏû·Ñ¡±µÄÇ÷ÊÆÕýÔÚÐËÆð¡£ÕâÐ©±»Íâ½çµ÷Ù©Îª¡°²äÀÏÊ½Ïû·Ñ¡±µÄ·ç³±ÎüÒýÁËÔ½À´Ô½¶àÄêÇáÈËµÄ²ÎÓë£¬²»ÉÙÓÃ»§ÔÚÉç½»Æ½Ì¨ÉÏÉ¹³ö×Ô¼º¡°²äÀÏÊ½Ïû·Ñ¡±ÐÂÌåÑé¡£	2023/10/12 6:50	https://news.cctv.com/2023/10/12/ARTIxJq4Gxd8i0nDNDv7m5G0231012.shtml
https://p1.img.cctvpic.com/photoworkspace/2023/10/11/2023101123564026983.png	Ã¿Ìì×¼Ê±À´¡°¸É·¹¡±£¬ÕâÎ»ÌØÊâµÄ¿ÍÈËºÃ¿É°®£¡	1905	½üÈÕ£¬ºÚÁú½­Ê¡ÆëÆë¹þ¶ûÊÐÔúÁúÕòÍÂÄ¾¿Â´åµÄÕÅÔÙÀ¤ÏÈÉú¼ÒÖÐÓ­À´ÁËÒ»Î»¡°ÌØÊâ¡±µÄ¿ÍÈË¡ª¡ªµ¤¶¥º×¡£	2023/10/12 0:16	https://news.cctv.com/2023/10/12/ARTIjYqeStdsyXafJU9BOWAH231011.shtml
https://p4.img.cctvpic.com/photoworkspace/2023/10/12/2023101200065944502.jpg	´©¹ýÔÆ²ãî«ºø¿ÚÆÙ²¼ ×³ÃÀÈç»­ ±¼ÌÚÅØÏø	1906	ÈÕÇ°£¬ÓêºóÌìÇçµÄ»ÆºÓºø¿Ú¶Î³ÊÏÖÔÆº£¾°¹Û¡£	2023/10/12 0:09	https://news.cctv.com/2023/10/12/ARTIDF04y8J3Wc4UlyxFiAPX231012.shtml
https://p5.img.cctvpic.com/photoworkspace/2023/10/11/2023101113214496152.jpg	ÐÂÔö¶à×é³µ´Î£¡ÖÐ¹úÌúÂ·±±¾©¾Ö½ñÌìÁãÊ±ÆðÊµÐÐµÚËÄ¼¾¶ÈÔËÐÐÍ¼	1908	¼ÇÕß´ÓÖÐ¹úÌúÂ·±±¾©¾ÖÁË½âµ½£¬10ÔÂ11ÈÕÁãÊ±Æð£¬È«¹úÌúÂ·½«ÊµÐÐµÚËÄ¼¾¶ÈÁÐ³µÔËÐÐÍ¼¡£¿ÍÔË·½Ãæ£¬±±¾©¾Ö¼¯ÍÅ¹«Ë¾¾©ÕÅ¸ßÌú¡¢¾©¹þ¸ßÌú¡¢¾©»¦¸ßÌúÐÂÔö¶¯³µ×éÁÐ³µ10¶Ô£¬¾©ÕÅ¸ßÌú4¶Ô¶¯³µ×éÁÐ³µ¸ÄµÈ¼¶Îª¸ßËÙ¶¯³µ×éÁÐ³µ£¬Îª¹ã´óÂÃ¿Í¸°±ùÑ©Ö®Ô¼Ìá¹©±ãÀû¡£	2023/10/11 13:24	https://news.cctv.com/2023/10/11/ARTIOcmzHPaLgLUVHaqUgsev231011.shtml
https://p2.img.cctvpic.com/photoworkspace/2023/10/11/2023101107352688323.jpg	¡¾8µã¼û¡¿ÇÀ¼ÇÕßÉãÏñ»úÔÙÍ¨±¨£ºÉæÊÂÈËÔ±±»ÃâÖ°£¡	1911	ÉîÛÚÁú»ª½ÖµÀÔÙÍ¨±¨¹¤×÷ÈËÔ±ÇÀ¼ÇÕßÉãÏñ»ú£ºÉæÊÂÈËÔ±±»ÃâÖ°¡£	2023/10/11 7:59	https://news.cctv.com/2023/10/11/ARTI6CbkYFCOe2veGEt87OjC231011.shtml
https://p5.img.cctvpic.com/photoworkspace/2023/10/11/2023101106281820306.jpg	Î£ÏÕÖØÖØ Ã¤Ä¿·Ç·¨´©Ô½ÎÞÈËÇøÐè½øÒ»²½¼ÓÇ¿¼à¹Ü	1912	¡°Ì½Ë÷ÃØ¾³¡±¡°Ñ°·Ã±ù´¨¡±¡°´ò¿¨ÎÞÈËÇø¡±¡­¡­Ëæ×Å½üÄêÀ´×Ô¼ÝÓÎ²»¶ÏÉýÎÂ£¬Ò»Ð©ÓÎ¿Í×·ÇóÃ°ÏÕ´Ì¼¤£¬Ç°ÍùÇàº£¡¢ÐÂ½®¡¢¸ÊËàµÈµØÉúÌ¬±£»¤ºìÏßÄÚµÄÎÞÈËÇø£¬½á¹ûÆµÆµ·¢Éú±»À§ÉõÖÁÓöÄÑÊÂ¼þ¡£ÒµÄÚÈËÊ¿±íÊ¾£¬¡°ÉúÃü½ûÇø¡±²»ÊÇ¡°ÁÔÆæ×¨Çø¡±£¬Ðè¼ÓÇ¿¶ÔÎÞÈËÇø·Ç·¨´©Ô½µÄ¼à¹Ü¡£	2023/10/11 6:28	https://news.cctv.com/2023/10/11/ARTIrSjo4Fij5I7GFcHUiedH231011.shtml
https://p4.img.cctvpic.com/photoworkspace/2023/10/11/2023101106170152652.jpg	¡°¶¾±Ê¼Ç¡±ÊµÎª¡°Á÷Á¿²¡¡±	1913	¶ÔÖÖÖÖ¡°ÓÐ¶¾¡±µÄËØÈË±Ê¼Ç£¬²»¿É·ÅÈÎ×ÔÁ÷¡£	2023/10/11 6:17	https://news.cctv.com/2023/10/11/ARTIKvHsFuyZ64m2RPMgAfCo231011.shtml
https://p1.img.cctvpic.com/photoworkspace/2023/10/10/2023101017510269206.jpg	²©Ö÷½ÌÍøÓÑ¡°ÂÃÓÎ¹Ò¼±ÕïµÍ¼Û¹ýÒ¹¡± ¼±Õï¿ÆÒ½ÎñÈËÔ±£º¼ì²éºó»á´ß´ÙÀë¿ª	1918	Ï´Ô¡ÖÐÐÄ¡¢24Ð¡Ê±ATMÒøÐÐ¡¢µØÏÂÍ£³µ³¡¡¢Íø°É¡¢KTV¡­¡­½üÄêÀ´£¬Ò»Ð©ÓÎ¿ÍÔÚÍâÂÃÐÐÊ±ÎªÁËÊ¡Ç®£¬½«¹ýÒ¹µÄ³¡ËùÑ¡ÔÚÁËÕâÐ©±ãÒËÓÖ·½±ãµÄµØ·½¡£µ«½üÈÕ£¬ºìÐÇÐÂÎÅ¼ÇÕßÈ´·¢ÏÖ£¬ÓÐÍøÓÑÔÚÄ³Éç½»Æ½Ì¨ÉÏ·ÖÏí×Ô¼º¹ýÒ¹Ê¡Ç®µÄ¡°ÃîÕÐ¡±£¬¾¹½«¹ýÒ¹³¡ËùÑ¡ÔÚÁËÒ½Ôº¼±Õï¿Æ£¬»¹±íÊ¾Èý¼×Ò½ÔºµÈ´óÒ½Ôº¾ÍÊÇÎåÐÇ¼¶¾Æµê£¬ÓÐÌùÐÄµÄ·þÎñ£¬»¹ÓÐÊæ·þµÄÌÉÒÎ¡£	2023/10/10 17:51	https://news.cctv.com/2023/10/10/ARTIQNG6ohGL1t4OX27vQ15E231010.shtml
https://p2.img.cctvpic.com/photoworkspace/2023/10/10/2023101016584625772.jpg	ºÚÁú½­Ò»Ð¡Ñ§Ê³ÌÃ6¸öÑ§Éú³Ô2ÅÌ²Ë Ð£³¤£º³ÔÍê¿ÉÐø	1919	10ÔÂ9ÈÕ£¬ºÚÁú½­Ëç»¯£¬ÍøÆØÕØ¶«ÊÐÒ»Ñ§Ð£Ð¡Ñ§²¿6¸öÑ§Éú³ÔÁ½ÅÌ²Ë£¬»¹ÊÇÍÁ¶¹°×²Ë£¬Ö»ÓÐÒ»µãÈâ£¬Òý·¢ÍøÓÑÈÈÒé¡£	2023/10/10 16:59	https://news.cctv.com/2023/10/10/ARTIPy0Hld32q01zloWJ8jJq231010.shtml
https://p4.img.cctvpic.com/photoworkspace/2023/10/10/2023101015532558915.jpg	¹úÄÚÖøÃûÇ±Ë®Ì½ÏÕ¼Òº«ïFÊ§Áª ËÑ¾ÈÕýÔÚ½øÐÐ ´ËÇ°¶à´Î´´Ôì¶´Ç±¼ÍÂ¼	1920	10ÔÂ10ÈÕ£¬¹ãÎ÷ºÓ³ØÊÐ¶¼°²Ñþ×å×ÔÖÎÏØÓ¦¼±¹ÜÀí¾Ö·¢²¼Í¨±¨£º10ÔÂ8ÈÕÉÏÎç£¬½ÓÈºÖÚ±¨¾¯³Æ£¬Ç±Ë®½çÖªÃûÈËÊ¿º«ïFÓÚ10ÔÂ7ÈÕÍíÔÚ¶¼°²Ñþ×å×ÔÖÎÏØ´óÐËÕò¾Å¶ÙÌì´°Ç±Ë®£¬Ö±ÖÁ8ÈÕÉÏÎç11Ê±Î´ÉÏ°¶£¬ÒÉËÆÊ§Áª¡£	2023/10/10 15:53	https://news.cctv.com/2023/10/10/ARTIA4zBFBY81zyU6Jaqs8lv231010.shtml
https://p2.img.cctvpic.com/photoworkspace/2023/10/10/2023101009250465009.jpg	ÖÕÉí½ûÈë£¡Á½ÈËË½×ÔÍ½²½ËÄ¹ÃÄïÉ½ÃÔÂ·ºó±¨¾¯±»¾È	1922	ËÄ¹ÃÄïÉ½·ç¾°ÃûÊ¤Çø¹ÜÀí¾Ö±íÊ¾£¬ÓÉÓÚ¸ÃÁ½ÃûÓÎ¿ÍÎ¥·´ÁËËÄ¹ÃÄïÉ½¾°Çø¹ÜÀíµÄ½ûÖ¹¹æ¶¨£¬¸ø¾°ÇøµÄ±£»¤¡¢¹ÜÀíÔì³ÉÒ»¶¨Î£º¦ºÍ¶ñÁÓÓ°Ïì¡£½ûÖ¹ÍõÄ³Ä³¡¢²ÉÄ³¶þÈËÖÕÉíÔÙ´Î½øÈëËÄ¹ÃÄïÉ½¾°Çø(°üÀ¨Ë«ÇÅ¹µ£¬³¤Æº¹µ£¬º£×Ó¹µ)¹Û¹âµÈÒ»ÇÐÐÎÊ½µÄÂÃÓÎ¡£	2023/10/10 9:25	https://news.cctv.com/2023/10/10/ARTIHZ0vggmOYUFSMCTeWbqp231010.shtml
https://p1.img.cctvpic.com/photoworkspace/2023/10/10/2023101007275850010.jpg	¡¾8µã¼û¡¿ÉãÏñÍ·Õý¶Ô¾Ù±¨Ïä£¿ÍòÔ´ÊÐÎÄÂÃ¾Ö»ØÓ¦	1923	ÉãÏñÍ·Õý¶Ô¾Ù±¨Ïä£¿ÍòÔ´ÊÐÎÄÂÃ¾Ö£º°²¼à¿ØÎ´×¢Òâ£¬¾Ù±¨ÏäÒÑÁíÐÐÉèÖÃ¡£	2023/10/10 8:00	https://news.cctv.com/2023/10/10/ARTIuQgWfeoy0O21m2Cgh9Lw231010.shtml
https://p5.img.cctvpic.com/photoworkspace/2023/10/10/2023101007141930210.jpg	ÂÃÓÎÉç½»»¯ ÄêÇáÈËÏ²»¶×éµÄ¡°ÂÃÓÎ´î×Ó¡±¿¿Æ×Âð£¿	1924	×÷ÎªÐÂ¹ÚÒßÇéºóÊ×¸ö¹úÇì³¤¼Ù£¬¾­ÎÄ»¯ºÍÂÃÓÎ²¿Êý¾ÝÖÐÐÄ²âËã£¬ÖÐÇï½Ú¡¢¹úÇì½Ú¼ÙÆÚ8Ìì£¬¹úÄÚÂÃÓÎ³öÓÎÈËÊý´ï8.26ÒÚÈË´Î£¬ÊµÏÖ¹úÄÚÂÃÓÎÊÕÈë7534.3ÒÚÔª¡£ÔÚÂÃÓÎÈÈµÄÖúÍÆÏÂ£¬ÇàÄêÈºÌåÔÚÂÃÐÐ·½Ê½ÉÏÒ²Íæ³öÁËÐÂ»¨Ñù£¬¡°ÂÃÓÎ´î×Ó¡±³ÉÁËÉç½»Ã½ÌåÉÏÌÖÂÛµÄÈÈ´Ê¡£	2023/10/10 7:15	https://news.cctv.com/2023/10/10/ARTInWkl79v9O87Y7RtKQUcL231010.shtml
https://p2.img.cctvpic.com/photoworkspace/2023/10/10/2023101006333842491.jpg	Î´³ÉÄêÈËÈë×¡ÃñËÞ ÈçºÎ±£ÕÏ¡°ÉÙÄêÓÎ¡±°²È«£¿	1925	µç¾º¾Æµê¡¢ÃñËÞµÈÐÂÐË²úÒµ£¬Îª´ó¼ÒÐÝÏÐÓéÀÖºÍ³öÐÐÌá¹©±ãÀû£¬µ«ÓÉÓÚ¹ÜÀí´æÔÚÄÑµã£¬¼«Ò×µ¼ÖÂµ¥¶ÀÈë×¡µÄÎ´³ÉÄêÈËÎóÈëÆçÍ¾»òÊÜµ½ÇÖº¦¡£	2023/10/10 6:33	https://news.cctv.com/2023/10/10/ARTIoWFHXhlG5X0POwmaVGTH231010.shtml
https://p4.img.cctvpic.com/photoworkspace/2023/10/10/2023101001185256671.jpg	¼Û¸ñ·èÕÇµÄÕäÖé£º¡°Õæ»ð¡±»¹ÊÇ¡°ÅÝÄ­¡±£¿	1926	Ôø¾­±»ÊÓÎª¡°ÂèÂè¿î¡±µÄÕäÖéÕâÁ½ÄêÈ´¿ªÊ¼±»ÄêÇáÈºÌå×·Åõ£¬¼Û¸ñÒ»Â··èÕÇµÄ±³¾°ÏÂ£¬¡°ÇÀÕäÖé¡±¼Ì¡°»Æ½ðÈÈ¡±ºó³ÉÎªÐÂÀË³±¡£	2023/10/10 1:19	https://news.cctv.com/2023/10/10/ARTIzKR67YwZbiMi9vKxzgmL231010.shtml
https://p4.img.cctvpic.com/photoworkspace/2023/10/09/2023100917364822374.jpg	Ö÷¹¥²úÒµ¿Æ¼¼´´ÐÂ ÄÏ¾©ÆÖ¿ÚÖúÆó·þÎñ½áË¶¹û	1927	¿Æ¼¼ÐÍÖÐÐ¡ÆóÒµÆÀ¼ÛÈë¿â812¼Ò£»¸ßÆóÉê±¨½ø¶ÈÈ«ÊÐµÚ£»ÖØµã¼à²âÆóÒµÑÐ·¢Ö§³öÍ¬±ÈÔöËÙ21.38%£»¼¼ÊõºÏÍ¬³É½»¶î21.6ÒÚÔª¡­¡­	2023/10/9 17:38	https://news.cctv.com/2023/10/09/ARTIUHQMDq7P6HUIzfJnqgde231009.shtml
https://p2.img.cctvpic.com/photoworkspace/2023/10/09/2023100909474716622.jpg	»úÆ±¾Æµê¼Û¸ñ¡°ÌøË®¡± ½ÚºóÉÌ¼Ò×ªÕ½ÀÏÄêÍÅ	1929	»ú¾Æ¼Û¸ñµÄÏÂ½µÒ²ÈÃ¸ü¶à×ÔÓÉÐÐÂÃ¿ÍÑ¡Ôñ½Úºó´í·å³öÓÎ£¬Í¨¹ýÐÝÄê¼ÙÀ´ÏíÊÜµÍ¼ÛºÍÈËÉÙ´øÀ´µÄ¿ìÀÖ¡£»ú¾Æ¼Û¸ñ´ó·ùÏÂ½µÒ²ÊÜµ½ÀÏÄêÓÎ¿ÍµÄ¹Ø×¢£¬´ËÊ±ÀÏÄêÓÎ¿ÍÈºÌåÕ¼±È´ïÆßµ½°Ë³É£¬³ÉÎª½Úºó³öÐÐµÄÖ÷Á¦¡£	2023/10/9 9:48	https://news.cctv.com/2023/10/09/ARTIQ3i52dhA08D4QZiSf18N231009.shtml
https://p2.img.cctvpic.com/photoworkspace/2023/10/09/2023100906521797455.jpg	ÔõÃ´ÄÜÈÃ¡°Íøñ«¡±ÀÏÈË·ÅÏÂÊÖ»ú£¿	1930	¶àÃûÒµÄÚÈËÊ¿ÊÜ·ÃÊ±Ëµ£¬Êý×ÖÊ±´ú£¬ÀÏÄêÈËµÄÉç½»ÐèÒªÒÀÀµÏßÉÏÏßÏÂË«ÖØ»¥¶¯¿Õ¼ä£¬ÓÈÆäÊÇÒª·¢»ÓÉçÇøµÄ×÷ÓÃ£¬Ó¦¼ÓÇ¿·¨ÂÉÕþ²ßµÄÖ§³ÖÁ¦¶È£¬ÍÆ¶¯ÉçÇøÊÒÍâÉèÊ©½¨Éè»ØÓ¦ÀÏÄêÈËÉç½»ÐèÇó£¬×éÖ¯»î¶¯ÎªÀÏÄêÈËÓªÔìÁ¼ºÃµÄÉç½»»·¾³£¬ÍÆ¶¯ÀÏÄêÓÑºÃÐÍÉçÇø½¨Éè£¬±£ÕÏ¹ã´óÀÏÄêÈËºÏ·¨È¨Òæ¡£	2023/10/9 6:53	https://news.cctv.com/2023/10/09/ARTIGJKh67Q0IXgGUZsp4bf6231009.shtml
https://p4.img.cctvpic.com/photoworkspace/2023/10/09/2023100906435670883.jpg	¡¶±±¾©ÊÐ¼ÈÓÐ¶à²ã×¡Õ¬¼Ó×°µçÌÝ²Ù×÷Ö¸Òý£¨ÊÔÐÐ£©¡··¢²¼ Ã÷È·ÀÏÂ¥¼Ó×°µçÌÝÈ«Ì×¹æ·¶Á÷³Ì	1931	ÔÚ±±¾©·¶Î§ÄÚ£¬Æô¶¯ÀÏÂ¥¼Ó×°µçÌÝÓÐÁËÃ÷È·Ö¸Òý¡ª¡ª·¨¶¨¶àÊýÒµÖ÷²ÎÓë±í¾ö£¬¾­²ÎÓë±í¾ö×¨ÓÐ²¿·ÖÃæ»ýËÄ·ÖÖ®ÈýÒÔÉÏµÄÒµÖ÷ÇÒ²ÎÓë±í¾öÈËÊýËÄ·ÖÖ®ÈýÒÔÉÏµÄÒµÖ÷Í¬Òâ£¬¼´Æô¶¯ÏîÄ¿±¨½¨È·ÈÏ¹¤×÷¡£	2023/10/9 6:44	https://news.cctv.com/2023/10/09/ARTI6KId4KpEE6OPIYAL2hzA231009.shtml
https://p2.img.cctvpic.com/photoworkspace/2023/10/09/2023100905581551629.jpg	²©Îï¹ÝÀïµÄ¡°ÀÖÁä¡±Éú»î	1933	½üÈÕ£¬¼ÇÕßÔÚ¹ú¼Ò²©Îï¹ÝµÄ¿§·ÈÌüÀï¿´µ½£¬4Î»Éí´©ÆìÅÛµÄÆÅÆÅ¾Ù×ÅÊÖ»ú£¬ÐË¸ß²ÉÁÒµØ·ÖÏí±Ë´ËÅÄÉãµÄÎÄÎï¡°ö¦ÕÕ¡±¡£ÎªÁË¹Ø»³¡°Êý×Öºè¹µ¡±Ç°ÊÖ×ãÎÞ´ëµÄÀÏÄêÈË£¬ÔÚ¹Ê¹¬²©ÎïÔº¡¢ËÕÖÝ²©Îï¹ÝµÈÖî¶à²©Îï¹Ý£¬ÄêÂú60ÖÜËêµÄÀÏÄêÈË²»ÓÃÍøÉÏÔ¤Ô¼£¬³ÖÀÏÄêÖ¤¡¢Éí·ÝÖ¤¿ÉÖ±½ÓµÇ¼Ç½øÈë¡£	2023/10/9 5:58	https://news.cctv.com/2023/10/09/ARTIO4AfxUppG1cgk3DkJ04n231009.shtml
https://p4.img.cctvpic.com/photoworkspace/2023/10/08/2023100818045965546.jpg	¡°AI»»Á³¡±Õ©Æ­ÈçºÎ·À ½ðÈÚ¼à¹Ü²¿ÃÅÌáÊ¾	1936	¡°AI»»Á³¡±Õ©Æ­ÀûÓÃ·ÂÕæ¼¼ÊõÃ°³äÇ×ÈË¡¢Í¬ÊÂ»ò¹«Ö°ÈËÔ±ÉùÒôÏàÃ²ÐÐÆ­£¬´ËÀàÐÂÐÍÍøÂçÕ©Æ­ÊÖ¶Î¶àÑù¡¢ÃÅ¼÷½µµÍ¡¢±æ±ðÄÑ¶È¼Ó´ó£¬³£Áî¹«ÖÚ·ÅËÉ¾¯Ìè£¬¶ÌÊ±¼äÄÚÔì³É½Ï´óËðÊ§¡£¹ú¼Ò½ðÈÚ¼à¶½¹ÜÀí×Ü¾Ö±±¾©¼à¹Ü¾Ö½üÈÕ·¢²¼·çÏÕÌáÊ¾£ºÑÛ¼û²»ÎªÕæ£¬½÷·ÀÐÂÐÍÆÛÕ©ÊÖ¶Î£¬Ìá¸ß´ò¼ÙÎ¬È¨±¾Áì£¬ÊØ»¤¼ÒÈËÇ×Åó²Æ²ú°²È«¡£	2023/10/8 18:05	https://news.cctv.com/2023/10/08/ARTIWWrQf1eTIdamqKRjPE6k231008.shtml
https://p3.img.cctvpic.com/photoworkspace/2023/10/08/2023100816161240552.jpg	¾©ÌÆ³Ç¼ÊÌúÂ·³¬´óÖ±¾¶¶Ü¹¹»ú¡°¾©Í¨ºÅ¡±ÏÂÏß	1938	¼ÇÕß´ÓÖÐ¹úÌú½¨¹É·ÝÓÐÏÞ¹«Ë¾ÁË½âµ½£¬8ÈÕ£¬¿ªÍÚÖ±¾¶´ï13.3Ã×µÄ¹ú²ú³¬´óÖ±¾¶ÄàË®Æ½ºâ¶Ü¹¹»ú¡°¾©Í¨ºÅ¡±ÔÚºþÄÏ³¤É³ÏÂÏß¡£¸Ã¶Ü¹¹»ú½«ÓÃÓÚ¾©ÌÆ³Ç¼ÊÌúÂ·ÔË³±¼õºÓËíµÀ¾ò½øÊ©¹¤£¬Îª½¨Éè¡°¹ìµÀÉÏµÄ¾©½ò¼½¡±ÔÙÌíÐÂ¶¯Á¦¡£	2023/10/8 16:16	https://news.cctv.com/2023/10/08/ARTIMZizr9Ci0ygzFryEh85b231008.shtml
https://p4.img.cctvpic.com/photoworkspace/2023/10/08/2023100814302327322.jpg	É½Î÷³¤ÖÎÉÏº«´å×îÐÂ¿¼¹Å³É¹û¹«²¼ ¹²·¢¾òÇåÀí¶«ÖÜÄ¹Ôá27×ù	1943	É½Î÷Ê¡¿¼¹ÅÑÐ¾¿Ôº½üÈÕ·¢²¼É½Î÷³¤ÖÎÉÏº«´å×îÐÂ¿¼¹Å³É¹û¡£´Ë´Î·¢¾ò¹²ÇåÀíÁË¶«ÖÜÄ¹Ôá27×ù£¬Äê´ú´Ó´ºÇïÄ©ÆÚÑÓÐøÖÁÕ½¹úÖÐÆÚ£¬ÎÄ»¯ÄÚº­½ÏÎª·á¸»£¬²¿·Ö³öÍÁÆ÷ÎïÓë½úÎÄ»¯Í¬ÀàÆ÷Ïà±È²î±ðÃ÷ÏÔ£¬ÐÎ³É¼ÈÓÐµäÐÍ½úÎÄ»¯Ä¹ÔáÌØµã£¬ÓÖÓÐ²»Í¬ÓÚµäÐÍ½úÎÄ»¯Í¬ÀàÆ÷µÄ±¾ÍÁÎÄ»¯ÒòËØ´æÔÚ£¬·´Ó³ÁË½úÎÄ»¯ÒòËØÔÚ½øÈë¸ÃµØÇøºóÓëµ±µØÍÁÖøÎÄ»¯ÒòËØÖð½¥ÈÚºÏµÄ¹ý³Ì¡£	2023/10/8 14:30	https://news.cctv.com/2023/10/08/ARTIeX47MRCKZOxinbXnkpOr231008.shtml
https://p5.img.cctvpic.com/photoworkspace/2023/10/08/2023100811250363871.jpg	Î÷°²¾¯·½£º7ÈÕ·¢²¼µÄÐ­²éÍ¨±¨ÖÐÉæ¼°µÄ·¸×ïÏÓÒÉÈËÒÑ±»×¥»ñ	1946	¾Ý¡°Î÷ÏÌÐÂÇø¡±Î¢ÐÅ¹«ÖÚºÅÏûÏ¢£¬10ÔÂ7ÈÕ£¬¸Ã¾Ö·¢²¼Ð­²éÍ¨±¨ÖÐÉæ¼°µÄ·¸×ïÏÓÒÉÈËÍõÄ³ÎÄ£¬ÒÑÓÚ10ÔÂ8ÈÕÁè³¿±»¾¯·½×¥»ñ¡£	2023/10/8 11:30	https://news.cctv.com/2023/10/08/ARTItn6mFmq9ut2yt1yEnPHX231008.shtml
https://p5.img.cctvpic.com/photoworkspace/2023/10/08/2023100811004875875.jpg	¹úÇì¼ÙÆÚÆÚ¼ä£¬ÉÏº£ºçÇÅ»ð³µÕ¾Æ½¾ùÃ¿ÌìÊÕµ½°Ë¾Å°Ù¼þÒÅÊ§ÎïÆ·	1947	10ÔÂ8ÈÕÊÇÌúÂ·¹úÇìÔËÊä×îºóÒ»Ìì£¬¼ÇÕß´ÓÌúÂ·ÉÏº£Õ¾£¨ÏÂÏ½ÉÏº£Õ¾¡¢ÉÏº£ÄÏÕ¾¡¢ÉÏº£ºçÇÅÕ¾¡¢ÉÏº£Î÷Õ¾¡¢ÄÏÏè±±Õ¾¡¢°²Í¤±±Õ¾¡¢°²Í¤Î÷Õ¾£©»ñÏ¤£¬ÌúÂ·ÉÏº£Õ¾¿ÍÁ÷Æ½ÎÈÔËÐÐ£¬8ÈÕÔ¤¼Æ·¢ËÍÂÃ¿Í24.5ÍòÈË´Î£¬µ½´ïÂÃ¿Í39.2ÍòÈË´Î¡£	2023/10/8 11:08	https://news.cctv.com/2023/10/08/ARTIbcswgGmt0EcaE7p2UpwS231008.shtml
https://p1.img.cctvpic.com/photoworkspace/2023/10/08/2023100811031467079.jpg	ÊÜÌ¨·ç¡°Ð¡È®¡±Ó°Ïì ¸ÛÖé°Ä´óÇÅÖ÷ÇÅ½«ÓÚ½ñÈÕ14Ê±30·ÖÆðÁÙÊ±·â±Õ	1948	¼ÇÕß´Ó¸ÛÖé°Ä´óÇÅÓ¦¼±¾ÈÔ®Ö¸»Ó²¿ÁË½âµ½£¬ÊÜÌ¨·ç¡°Ð¡È®¡±Ó°Ïì£¬¸ÛÖé°Ä´óÇÅÖ÷ÇÅ½«ÓÚ10ÔÂ8ÈÕ14Ê±30·ÖÆðÁÙÊ±·â±Õ£¬½â·âÊ±¼äÁíÐÐ¹«¸æ¡£ÇëÂÃ¿ÍÁôÒâÌìÆøÐÅÏ¢ºÍÓÐ¹Ø½»Í¨ÌáÊ¾£¬¼°Ê±µ÷Õû³öÐÐ¼Æ»®¡£	2023/10/8 11:03	https://news.cctv.com/2023/10/08/ARTIpwNvD18UfkplRi60GXas231008.shtml
https://p3.img.cctvpic.com/photoworkspace/2023/10/08/2023100810432497730.jpg	¹ó¹ã¸ßÌú10ÔÂ11ÈÕÆð×î¸ßÊ±ËÙ°´300¹«ÀïÔËÓª	1949	¾Ý¡°ÖÐ¹úÌúÂ·¡±Î¢ÐÅ¹«ÖÚºÅÏûÏ¢£¬10ÔÂ11ÈÕÆð£¬¾­¹ýÌáÖÊ¸ÄÔì¹¤³Ì£¬¹ó¹ã¸ßÌú×î¸ßÊ±ËÙ°´300¹«ÀïÔËÓª£¬Í¬²½¼ÓÃÜÁÐ³µ¿ªÐÐÆµ´Î£¬ÍÆ³ö¹«½»»¯²úÆ·¡¢ÐÂÐÍÆ±ÖÆµÈÐÂ·þÎñ£¬ÊµÊ©Áé»îÕÛ¿Û¡¢ÓÐÉýÓÐ½µ¡¢ÓÅÖÊÓÅ¼ÛµÄÊÐ³¡»¯Æ±¼Û»úÖÆ£¬¹ðÁÖ¡¢¹óÑô¡¢³É¶¼¡¢ÖØÇì¡¢À¥Ã÷µÈÎ÷ÄÏµØÇø¶à¸ö³ÇÊÐÖÁ¹ãÖÝ¡¢ÉîÛÚ¡¢Ïã¸Û¸ßÌúÔËÐÐÊ±¼ä½øÒ»²½Ñ¹Ëõ£¬ÂÃ¿Í³öÐÐÌåÑé²»¶ÏÌáÉý¡£	2023/10/8 10:46	https://news.cctv.com/2023/10/08/ARTI9XO98zrpPuMavcK2KNQ1231008.shtml
https://p5.img.cctvpic.com/photoworkspace/2023/10/08/2023100810151784048.jpg	±±¾©ÊÐ°²È«Éú²ú´óÅÅ²é´óÕûÖÎ Ò»¾ÓÃñÉÃ×Ô²ð¸Ä»§ÍâÈ¼Æø¹ÜÏß±»·£4.5ÍòÔª	1950	ÉÃ×Ô²ð³ý¡¢¸Ä×°»§ÍâÈ¼Æø¹ÜµÀ£¬Ò»¾ÓÃñ±»·£4.5ÍòÔª£»Ò»¹«Ë¾Î´ÔÚ¡°±±¾©ÊÐµØÏÂ¹ÜÏß·À»¤ÏµÍ³¡±·¢²¼Ê©¹¤×÷ÒµÐÅÏ¢£¬±»·£5ÍòÔª¡£ÔÚ±±¾©ÊÐ°²È«Éú²ú´óÅÅ²é´óÕûÖÎÐÐ¶¯ÖÐ£¬Ö´·¨²¿ÃÅ²é´¦ÁË¶àÆðËð»µµçÁ¦¡¢È¼ÆøÉèÊ©µÄ°¸¼þ¡£	2023/10/8 10:15	https://news.cctv.com/2023/10/08/ARTIWC4ltbIeQO1aV224PcYU231008.shtml
https://p3.img.cctvpic.com/photoworkspace/2023/10/08/2023100809475871840.jpg	ÎªÉúÃüÐøº½ ´óËÄÑ§Éú³É¹¦¾èÏ×ÔìÑª¸ÉÏ¸°û	1951	½üÈÕ£¬ÄÏ¾©ÖÐÒ½Ò©´óÑ§´óËÄÑ§ÉúÌÀÓî½ÜÊÕµ½ÁËÒ»·âÊÖÐ´ÐÅ£¬ÐÅÉÏ»¼ÓÐÑªÒº¼²²¡µÄ»¼¶ùÓÃÖÉÄÛµÄ±Ê¼£±í´ï×Å¶ÔÌÀÓî½Ü¾èÏ×ÔìÑª¸ÉÏ¸°ûµÄÐ»Òâ¡£	2023/10/8 9:49	https://news.cctv.com/2023/10/08/ARTIzwaqlHqStOEnpnfo9imk231008.shtml
https://p5.img.cctvpic.com/photoworkspace/2023/10/08/2023100806311065425.jpg	ÕâÈºÄêÇáÈË×é³ÉÅ©ÒµºÏ×÷Éç ¹ýÁËÒ»¸ö¡°·áÊÕ¡±»Æ½ðÖÜ	1954	Ì¸¼°ÒÔºóµÄ´òËã£¬ÖÜ¼ÎÎõ±íÊ¾£¬ÏëÒªÔÚºÏ×÷Éç¶àÑ§Ï°Ò»Ð©ÏÖ´ú»¯Å©ÒµµÄ¸û×÷¾­Ñé£¬µÈ»ýÀÛµ½Ò»¶¨³Ì¶È£¬×Ô¼ºÒ²È¥³Ð°üÒ»Æ¬ÍÁµØÖÖ×¯¼Ú¡£¾Ý½éÉÜ£¬ºÏ×÷ÉçÖ÷ÒªÌá¹©Å©Òµ»úÐµ»¯·þÎñ£¬°üÀ¨»ú¸û¡¢»ú²å¡¢ÎÞÈË»ú´òÒ©¡¢»úÊÕÒÔ¼°ºæ¸ÉµÈ£¬Ä¿Ç°ÒÑÓÐ80¶àÌ¨Å©Òµ»ú¾ß£¬·þÎñÁËÔ¼4ÍòÄ¶Á¸Ìï¡£	2023/10/8 6:31	https://news.cctv.com/2023/10/08/ARTIi7XyMBNQPL6f2h8JGNHY231008.shtml
https://p2.img.cctvpic.com/photoworkspace/2023/10/08/2023100806035866246.jpg	ÕâËùÐ¡Ñ§»á·¢µç	1955	Óë´«Í³»ìÄýÍÁ½¨ÖþÏà±È£¬¸Ö½á¹¹½¨ÖþÔÚÖÆÔìºÍÊ©¹¤¹ý³ÌÖÐ¿É¼õÉÙ15%µÄÌ¼ÅÅ·ÅÁ¿¡¢59%µÄ·Û³¾ÒÔ¼°51%µÄ¹ÌÌå·ÏÆúÎï¡£½¨ÉèÂÌÉ«µÍÌ¼Ð¡Ñ§Ö»ÊÇÁú¸ÚÇøÉîÈëÍÆ½øÂÌÉ«µÍÌ¼×ªÐÍ¡¢Å¬Á¦´òÔì¡°Ì¼´ï·åÌ¼ÖÐºÍ¡±ÏÈÐÐÊ¾·¶³ÇÇøµÄÒ»¸öÉú¶¯ËõÓ°¡£	2023/10/8 6:04	https://news.cctv.com/2023/10/08/ARTIG8smkSruIWgtgmqurTbp231008.shtml
https://p1.img.cctvpic.com/photoworkspace/2023/10/08/2023100801524799229.jpg	±±¾©½ñÄêÆô¶¯ÊÊÁäÅ®º¢HPVÒßÃç½ÓÖÖÊÔµã	1956	½üÈÕ£¬±±¾©ÊÐÎÀ½¡Î¯¡¢ÊÐ²ÆÕþ¾Ö¡¢ÊÐÒ½±£¾ÖµÈ¾Å²¿ÃÅ¹²Í¬·¢²¼¡¶±±¾©ÊÐ¼ÓËÙÏû³ý¹¬¾±°©ÐÐ¶¯ÊµÊ©·½°¸£¨2023¡ª2030Äê£©¡·£¨ÒÔÏÂ¼ò³Æ¡°·½°¸¡±£©¡£µ½2030Äê£¬³ÖÐøÍÆ½øÊÊÁäÅ®º¢HPVÒßÃç½ÓÖÖ¹¤×÷£»ÊÊÁä¸¾Å®¹¬¾±°©É¸²éÂÊ´ïµ½70%£»¹¬¾±°©¼°°©Ç°²¡±ä»¼ÕßÖÎÁÆÂÊ´ïµ½95%¡£	2023/10/8 1:53	https://news.cctv.com/2023/10/08/ARTImMiXp6Stqz4VMoUVSEGA231008.shtml
https://p1.img.cctvpic.com/photoworkspace/2023/10/08/2023100801505651141.jpg	ºÓÄÏÀÏ¾ýÉ½Á¬Ðø7Äê¹úÇìÍÆ¡°Ò»ÔªÎç²Í¡± ÓÎ¿ÍÎª¾°ÇøµÄ¡°Õâ·ÝÐÄÒâµãÔÞ¡±	1957	½üÈÕ£¬ºÓÄÏÂåÑôÀÏ¾ýÉ½¾°Çø¡°Ò»ÔªÎç²Í¡±¾­ÓªÇé¿ö¾­Ã½Ìå±¬³öºóÒý·¢¹ã´óÍøÓÑ¹Ø×¢¡£ÖÜÏòÒã±íÊ¾£¬×î¶àµÄÊ±ºòÖÐÎçÓÐ2000ÓàÈËÀ´¾Í²Í£¬¾°ÇøÔÚ8Ìì¼ÙÆÚÆÚ¼ä£¬Ã¿ÌìÖÐÎç10µã°ë¿ªÊ¼¹©Ó¦Îç²Í£¬Ò»°ã»áÒ»Ö±ÏúÊÛµ½ÏÂÎç1µã×óÓÒ£¬»ù±¾ÄÜÂú×ãÓÎ¿ÍµÄÓÃ²ÍÐèÇó¡£	2023/10/8 1:51	https://news.cctv.com/2023/10/08/ARTIZZmGQgvB9vUHp6qLrAGa231008.shtml
https://p4.img.cctvpic.com/photoworkspace/2023/10/07/2023100723382734992.jpg	ÊÜÌ¨·ç¡°Ð¡È®¡±Ó°Ïì º£ÄÏÌúÂ·Ô¤¼Æ´Ó9ÈÕÆðÍ£¿ª½ø³öµºÂÃ¿ÍÁÐ³µ	1958	¼ÇÕß´Óº£ÄÏÌúÂ·º£¿Ú³µÎñ¶Î»ñÏ¤£¬ÊÜ½ñÄêµÚ14ºÅÌ¨·ç¡°Ð¡È®¡±Ó°Ïì£¬ÌúÂ·²¿ÃÅ³¬Ç°·À·¶£¬Ö÷¶¯±ÜÏÕ£¬ÃÜÇÐ¶¢¿ØÌ¨·çÂ·¾¶ºÍÓ°Ïì·¶Î§£¬¿ÆÑ§µ÷ÕûÁÐ³µÔËÐÐ·½°¸¡£	2023/10/7 23:38	https://news.cctv.com/2023/10/07/ARTIqgv4Mm9lpqnzCEqXdu1V231007.shtml
https://p3.img.cctvpic.com/photoworkspace/2023/10/07/2023100717465237880.jpg	¹þ¶û±õ×éÍÅÀ´ÄÏ¾©Âô·¿Áã³É½»£¿ÖªÇéÈË£º³Ç¼Ê¼ä³£¹æ½»Á÷Ñ§Ï° Âô·¿·ÇÖ÷ÒªÄ¿µÄ	1960	½ñÄê¹úÇìÆÚ¼ä£¬Ò»Ôò¡°¹þ¶û±õ×éÍÅÀ´ÄÏ¾©Âô·¿½á¹ûÁã³É½»¡±µÄÏûÏ¢Òý·¢·»¼äÈÈÒé£¬¼ÇÕß¶à·½²É·ÃºóµÃÖª£¬Õâ³¡¡°·¿Õ¹»á¡±ÆäÊµÊÇ¹þ¶û±õ×¡½¨²¿ÃÅÓÚ½ñÄê9ÔÂ³õÀ´ÄÏ¾©¶Ô¿Úµ¥Î»½»Á÷Ñ§Ï°µÄÒ»²¿·Ö£¬¡°Âô·¿¡±²¢·ÇÕâ´Î½»Á÷»î¶¯µÄÖ÷ÒªÄÚÈÝ¡£	2023/10/7 17:47	https://news.cctv.com/2023/10/07/ARTIwcReuX9Tn9w7Sn9wlFW6231007.shtml
https://p5.img.cctvpic.com/photoworkspace/2023/10/07/2023100717432721768.jpg	ÆïÐÐ500¹«ÀïËÍÁË173µ¥ ¼ÇÕßËÍÍâÂôÌåÑé³¤¼ÙÎåÎ¶	1961	¸Õ¸Õ¹ýÈ¥µÄ8ÌìÀï£¬¼ÇÕßÆïÐÐ³¬500¹«Àï£¬ÅäËÍÁË173µ¥ÍâÂô£¬ÅäËÍÊÕÈëÎª1165.3Ôª£¬»î¶¯ÊÕÈëÎª55Ôª£¬3µ¥³¬Ê±±»Æ½Ì¨¿Û9.74Ôª£¬Ò»µ¥¹Ë¿Í²»ÂúÒâ±»Æ½Ì¨¿Û3Ôª£¬8Ìì±£ÏÕ·Ñ±»¿ÛÁË20Ôª£¬ÀÛ¼ÆÕõÁË1187.56Ôª¡£	2023/10/7 17:44	https://news.cctv.com/2023/10/07/ARTIMFl3I32s7NDKmcyh9ihG231007.shtml
https://p5.img.cctvpic.com/photoworkspace/2023/10/07/2023100717125651981.jpg	ËýÃÇ£¬´ÇÖ°»Ø¼Òµ±ÆðÁË¡°È«Ö°Å®¶ù¡±	1962	¶ÔÓÚ¼ÒÍ¥×ÊÔ´³ä×ãÕßÀ´Ëµ£¬ÔÝÊ±Àë¿ªÉç»á¿ÉÄÜÊÇÒ»ÖÖ»ú»áµÄ¿ª·Å¡£Ö»ÊÇ£¬¶ÔÓÚ¼ÒÍ¥×ÊÔ´²»×ãÕß£¬ÕâÐ©»ú»áÊÇÓÐÌõ¼þºÍ½×¶ÎÐÔµÄ¡£¼´Ê¹ËûÃÇÔÝÊ±ÓÐ¼ÒÍ¥ÍÐµ×£¬Ò²°éËæ×Å²»ÎÈ¶¨ÐÔºÍ·çÏÕ¡£	2023/10/7 17:17	https://news.cctv.com/2023/10/07/ARTIG02Idxb4OImku1VPyAtD231007.shtml
https://p3.img.cctvpic.com/photoworkspace/2023/10/07/2023100717141516197.jpg	ºº½­ºéË®½áÊø ÖÐÏÂÓÎÈ«ÏßÍËÖÁ¾¯½äË®Î»ÒÔÏÂ	1963	Ë®Àû²¿7ÈÕ·¢²¼Ñ´ÇéÍ¨±¨£¬ºº½­ÏÂÓÎºº´¨Õ¾10ÔÂ6ÈÕ20Ê±Ë®Î»½µÖÁ28.98Ã×£¬µÍÓÚ¾¯½äË®Î»0.02Ã×¡£	2023/10/7 17:14	https://news.cctv.com/2023/10/07/ARTIfRVCDCx2ATVL5kPqB9q8231007.shtml
https://p1.img.cctvpic.com/photoworkspace/2023/10/07/2023100716544552004.jpg	Õã½­µêÖ÷ÐªÒµÈ¥¿´Å®¶ùÑÇÔË»á¶á¹Ú£¬¿­ÐýÊ±ÏçÇ×ÃÇÇÃÂà´ò¹ÄÃ°Óê»¶Ó­	1964	¡°ÒòÎªÎÒÅ®¶ùÍõéª²Î¼Óº¼ÖÝÑÇÔË»áÆ¤»®Í§±ÈÈü£¬10ÔÂ2ºÅ1Ìì¡¢3ºÅÉÏÎç»á¹ØÃÅ¡£10ÔÂ7ÈÕ£¬ÍõéªµÄÄ¸Ç×ÏÄÊÀÓ¢¸æËß¼«Ä¿ÐÂÎÅ¼ÇÕß£¬Å®¶ù¶á¹Úºó£¬ËûÃÇ¾ÍÖØÐÂ¿ªÒµÁË£¬¼¸ºõÃ¿Ìì¶¼ÓÐÈËÏòËûÃÇ×£ºØ¡£	2023/10/7 16:58	https://news.cctv.com/2023/10/07/ARTI4kuHMRMP6VKIS7zGrmHQ231007.shtml
https://p5.img.cctvpic.com/photoworkspace/2023/10/07/2023100714484945353.jpg	º¼ÖÝÑÇÔË»áÒÑÊÛ³ö305ÍòÓàÕÅÃÅÆ±£¬Ã¿ÌìÓâ20Íò¹ÛÖÚ¹ÛÈü	1966	´Ó9ÔÂ9ÈÕÖÁ10ÔÂ6ÈÕ£¬º¼ÖÝÑÇÔË»áÒÑ°´ÕÕÈüÊ±Ä£Ê½ÔËÐÐ½üÒ»¸öÔÂ£¬¹²¾Ù°ì±ÈÈü5295³¡£¬ÒÑ²úÉú432Ã¶½ðÅÆ£¬ÀÛ¼Æ´òÆÆÊÀ½ç¼ÍÂ¼15Ïî¡¢ÑÇÖÞ¼ÍÂ¼28Ïî¡¢ÑÇÔË»áÈü»á¼ÍÂ¼150Ïî¡£ÈüÊÂÃÅÆ±ÏúÊÛ»ð±¬£¬½ØÖÁ7ÈÕÉÏÎçÒÑÊÛ³ö³¬¹ý305ÍòÕÅÃÅÆ±£¬Æ±ÎñÊÕÈë³¬6.1ÒÚÔª£¬¹ÛÖÚÉÏ×ùÂÊ³¬92%£¬ÆäÖÐ10ÔÂ1ÈÕÎª·åÖµ£¬ÓÐ29Íò¹ÛÖÚ¸°ÏÖ³¡¹Û¿´±ÈÈü£¬ÆäËûÊ±¼ä¹ÛÈüÈËÊýÒ²ÔÚ20ÍòÒÔÉÏ¡£	2023/10/7 15:11	https://news.cctv.com/2023/10/07/ARTIcTGObRxWnbS5nymYvwXg231007.shtml
https://p4.img.cctvpic.com/photoworkspace/2023/10/07/2023100713340329076.jpg	ÐìÖÝÒ»»éÀñ³¡µØ±»´åÃñÁ¬Ò¹°á¿Õ ÕòÕþ¸®¼°¾¯·½»ØÓ¦	1967	6ÈÕ£¬¡°ÐìÖÝÒ»»éÀñ³¡µØ±»´åÃñÁ¬Ò¹°á¿Õ¡±»°ÌâÒýÆðÃñÖÚ¹ã·º¹Ø×¢¡£ÐìÖÝÊÐ¹«°²¾ÖÍ­É½·Ö¾ÖÓÐ¹Ø¸ºÔðÈË½éÉÜ£¬È·Êµ½Óµ½ÈºÖÚ±¨¾¯£¬Ä¿Ç°Ë«·½ÒÑ¾­ºÍ½â£¬±£½à¹«Ë¾Ô¸ÒâÅâ³¥ËðÊ§¡£	2023/10/7 13:36	https://news.cctv.com/2023/10/07/ARTIcnjoM0QXm9HBEStar2gX231007.shtml
https://p2.img.cctvpic.com/photoworkspace/2023/10/07/2023100710482233313.jpg	Ê±¸ô50ÄêÄÐ×ÓÕÒµ½Ç×ÉúÄ¸Ç× ¡°Ôø¾­Àú¹ý¾øÍû£¬ÍòÐÒ¼á³ÖÖÁ½ñ¡±	1970	¡°ÎÒÔÚ20ËêµÄÊ±ºòµÃÖª×Ô¼ºÊÇ±»±§ÑøµÄ£¬ÄÇÊ±¿ªÊ¼ÎÒ¾ÍÏëÑ°ÕÒ×Ô¼ºµÄÇ×ÈË£¬ÖÁ½ñÒÑ¾­¹ýÈ¥¿ì30ÄêÁË£¬ÎÒÒ»¶È¾øÍû¹ý¡¢·ÅÆú¹ý£¬Ã»Ïëµ½Õâ´ÎÕæµÄÕÒµ½ÁËÎÒµÄÄ¸Ç×¡£¡±¼Ò×¡É½¶«Æ½¶ÈÊÐµÄÕÅÏÈÉúÇý³µÀ´µ½½­ËÕ½­Òõ80ËêµÄÇ×ÉúÄ¸Ç×¼ÒÖÐ£¬ºÍÀ«±ð50ÄêµÄ¼ÒÈËÍÅ¾Û¡£	2023/10/7 10:50	https://news.cctv.com/2023/10/07/ARTIEatPl1oogvwjGu7vcGYF231007.shtml
https://p4.img.cctvpic.com/photoworkspace/2023/10/07/2023100710154910006.jpg	¡°ÂÃÓÎ+X¡±¡°·´ÏòÓÎ¡±¡°ÐÄ¼Û±È¡±¡­¡­×îÈÈ»Æ½ðÖÜÕÛÉäÂÃÐÐ¹ÛÄî±ä»¯	1971	ÃÀÍÅÊý¾ÝÏÔÊ¾£¬¡°·´ÏòÂÃÓÎ¡±³ÖÐø»ðÈÈ£¬¡°Ë«½Ú¡±Ð¡ÖÚ³ÇÊÐ¾Æµê¶©µ¥Á¿½Ï2019ÄêÔö·ù×î¸ß£¬ÁÖÖ¥¡¢ÍòÄþ¡¢ÉÇÎ²¡¢ÁÙ²×µÈ³ÇÊÐµÄ×¡ËÞ¶©µ¥Á¿·­±¶Ôö³¤¡£Í¬³ÌÂÃÐÐÊý¾ÝÏÔÊ¾£¬¡°Ë«½Ú¡±ÂÃÓÎÈÈ¶ÈÕÇ·ù×î¸ßµÄÐ¡ÖÚÄ¿µÄµØ°üÀ¨°¢À­ÉÆ¡¢°¢°Ó¡¢Ë«ºÓ¡¢·À³Ç¸Û¡¢ÒÁ´º¡¢³±ÖÝ¡¢ÖÐÎÀ¡¢¸ÊÄÏ¡¢ÁÖÖ¥ºÍ°×É½¡£	2023/10/7 10:19	https://news.cctv.com/2023/10/07/ARTIughncRcUKCPTgkkuBACW231007.shtml
https://p1.img.cctvpic.com/photoworkspace/2023/10/07/2023100709471823265.jpg	¡°Ë«½Ú¡±ÆÚ¼ä±±¾©½Ó´ýÓÎ¿Í×ÜÁ¿1187.9ÍòÈË´Î ÂÃÓÎ×ÜÊÕÈë´ï155.7ÒÚÔª	1972	ÈÕÇ°£¬¼ÇÕß´Ó±±¾©ÊÐÎÄ»¯ºÍÂÃÓÎ¾ÖÁË½âµ½£¬¸Õ¸Õ¹ýÈ¥µÄ2023ÄêÖÐÇï¹úÇì°ËÌì³¤¼Ù£¬±±¾©ÊÐ½Ó´ýÓÎ¿Í1187.9ÍòÈË´Î£¬°´¿É±È¿Ú¾¶Í¬±ÈÔö³¤48.9%£¬±È2019ÄêÔö³¤12.9%£»ÂÃÓÎ×ÜÊÕÈë155.7ÒÚÔª£¬Í¬±ÈÔö³¤108.2%£¬±È2019ÄêÔö³¤21.9%¡£	2023/10/7 9:52	https://news.cctv.com/2023/10/07/ARTIY2yofW5CFLfUGuFozygv231007.shtml
https://p4.img.cctvpic.com/photoworkspace/2023/10/07/2023100709050112785.jpg	ÈçºÎÎª¸¸Ä¸°ìÀíÒìµØ¾ÍÒ½±¸°¸£¿¿çÊ¡ÒìµØ¾ÍÒ½Ö±½Ó½áËãÕþ²ß³£¼ûÎÊÌâ½â´ðÀ´ÁË	1974	ÖÐÇï¡¢¹úÇì¼ÙÆÚÆÚ¼ä£¬ÓÐ²»ÉÙÈË°Ñ¸¸Ä¸½Óµ½×Ô¼ºËùÔÚµÄ³ÇÊÐ¡£¸¸Ä¸³öÃÅÔÚÍâ£¬È¥Ò½Ôº¿´²¡ÈçºÎÒ½±£±¨Ïú£¿ÈçºÎ°ï¸¸Ä¸°ìÀíÒìµØ¾ÍÒ½±¸°¸£¿¹ú¼ÒÒ½±£¾ÖÈÕÇ°½øÐÐ½â´ð¡£	2023/10/7 9:09	https://news.cctv.com/2023/10/07/ARTIUOsCHZNCuFpaoo7ECHbN231007.shtml
https://p2.img.cctvpic.com/photoworkspace/2023/10/07/2023100707143912588.jpg	¡¾8µã¼û¡¿Ì©°²Í¨±¨¡°Íø´«Å®×ÓÅãÁìµ¼ºÈ¾Æ×íÎÔ½ÖÍ·¡±	1975	Ì©°²Í¨±¨¡°Íø´«Å®×ÓÅãÁìµ¼ºÈ¾Æ×íÎÔ½ÖÍ·¡±£º3ÈËÎ¥¹æ½ÓÊÜÑçÇë±»´¦·Ö¡£	2023/10/7 8:00	https://news.cctv.com/2023/10/07/ARTIO2kX8tzMnK0Oxlspbuje231007.shtml
https://p1.img.cctvpic.com/photoworkspace/2023/10/07/2023100700430482477.jpg	¹ØÓÚÖÐ¹úÄÐÀºµÄÒ»ÏµÁÐÎÊÌâ£¬Ò¦Ã÷×÷³ö»ØÓ¦	1976	Ò¦Ã÷ÔÚ·¢²¼»á×îºóÏÖÉíµÀÇ¸£¬Ëû±íÊ¾Çò¶Ó¹µÍ¨·½Ãæ³öÁËÎÊÌâ¡£	2023/10/7 0:44	https://news.cctv.com/2023/10/07/ARTIe7GMsDctYkJ4zK6bLPpc231007.shtml
https://p1.img.cctvpic.com/photoworkspace/2023/10/06/2023100616260614870.jpg	É½¶«Ò»¹«Â··â±Õ¼ì²éÎ´¼û¼ì²éÈËÔ± »ØÓ¦£º¹«°²¾ÖÍ³Ò»²¿Êð	1979	½üÈÕ£¬É½¶«ÈéÉ½ÊÐ£¬ÓÐ³µÖ÷·´Ó³ÐÐ³µÊ±Óöµ½¹«Â··â±ÕÀ¹³µ¼ì²é£¬µ«²¢Î´·¢ÏÖ¼ì²éÈËÔ±£¬´ËÊÂÒý·¢ÕùÒé¡£	2023/10/6 16:26	https://news.cctv.com/2023/10/06/ARTIQIaqL9gNyhuL7uNh5Ong231006.shtml
https://p5.img.cctvpic.com/photoworkspace/2023/10/06/2023100614571638308.jpg	ÍøÆØÓÎ¿ÍÔÚÆß²Êµ¤Ï¼¾°ÇøÍÚÈ¡ÍÁÈÀ£¿¾°Çø»ØÓ¦£º±»¼°Ê±ÖÆÖ¹	1980	¡°ÓÎ¿ÍÍÚ×ßÕÅÒ´Æß²Êµ¤Ï¼¾°ÇøÍÁÈÀ¡£¡±10ÔÂ5ÈÕ£¬ÓÐÍøÓÑ·¢ÊÓÆµ³ÆÒ»ÓÎ¿ÍÔÚ¸ÊËàÕÅÒ´Æß²Êµ¤Ï¼ÂÃÓÎ¾°ÇøÍÚÍÁ×°´ü£¬Òý·¢ÍøÓÑ¹Ø×¢ºÍÈÈÒé¡£ÓÐÍøÓÑ±íÊ¾£¬µ¤Ï¼µØÃ²ÊÇÕä¹óµØÖÊÒÅ¼££¬Ò»µ©±»ÆÆ»µºÜÄÑ»Ö¸´¡£	2023/10/6 14:58	https://news.cctv.com/2023/10/06/ARTIMhimlXFVmCKSRgRje34g231006.shtml
https://p3.img.cctvpic.com/photoworkspace/2023/10/06/2023100611242223361.jpg	¶Ì×â×¡·¿Ðè·À·çÏÕ	1982	¶Ì×â×¡·¿±³ºó»¹´æÔÚ×ÅÒ»Ð©·¨ÂÉ·çÏÕºÍ°²È«Òþ»¼¡£Í¨³£Çé¿öÏÂ£¬Óë¾Æµê¡¢ÂÃ¹Ý²»Í¬£¬¶Ì×â×¡·¿Ò»°ã²»°´¹«°²»ú¹ØÒªÇóµÇ¼Ç·¿¿ÍÐÅÏ¢£»Óë³¤×â×¡·¿Ïà±È£¬¶Ì×â×¡·¿ÍùÍùÒ²²»Ç©×¡·¿×âÁÞºÏÍ¬£¬¸ü²»°ìÀí×âÁÞºÏÍ¬µÇ¼Ç±¸°¸¡£	2023/10/6 11:24	https://news.cctv.com/2023/10/06/ARTIY3qJPay6w74zy1cmLcx7231006.shtml
https://p5.img.cctvpic.com/photoworkspace/2023/10/06/2023100610383846506.jpg	Å®×Ó»ØÓ¦Í¨¹ýWi-FiÃû³Æ¿ç³Ç60¹«ÀïÕÒ»ØÊÖ»ú£ºÊÖ»ú×ÊÁÏÒÑ±»Çå¿Õ	1983	¹ãÖÝÒ»Å®×ÓÊÖ»ú¶ªÊ§ºó£¬½øÈë»ªÎª¡°²éÕÒÉè±¸¡±APP£¬ÒÀÊÖ»ú¶¨Î»È·¶¨Ð¡ÇøÂ¥¶°£¬ÔÙÍ¨¹ýÊÖ»úËùÁ¬½ÓµÄWi-FiÕËºÅÖð²ãÖð»§ÅÅ²é£¬×îÖÕËø¶¨×¡»§£¬ÔÚ¾¯·½µÄÐ­ÖúÏÂË³ÀûÄÃ»ØÊÖ»ú¡£	2023/10/6 10:39	https://news.cctv.com/2023/10/06/ARTIMYYPc0IKGD4In08EzQ4P231006.shtml
https://p1.img.cctvpic.com/photoworkspace/2023/10/06/2023100607241595828.jpg	¡¾8µã¼û¡¿ÓÎ¿ÍÅÅ¶ÓÈýÐ¡Ê±²Å×øÉÏ·µ³Ì°Ú¶É³µ ¾°ÇøÖÂÇ¸	1985	ÓÎ¿ÍÅÅ¶ÓÈýÐ¡Ê±²Å×øÉÏ·µ³Ì°Ú¶É³µ£¬ºþÄÏÃ§É½ÎåÖ¸·å¾°ÇøÖÂÇ¸¡£	2023/10/6 7:58	https://news.cctv.com/2023/10/06/ARTImwIlmew6okEXAB1btoZ3231006.shtml
https://p2.img.cctvpic.com/photoworkspace/2023/10/06/2023100605555681677.JPG	¶Ì×â×¡·¿Ðè·À·çÏÕ	1986	²¿·ÖÍøÓÑÃé×¼ÉÌ»ú£¬ÔÚÉç½»Æ½Ì¨ÉÏ·¢²¼¡°¹úÇì×¡ÎÒ¼Ò¡±µÈÀàËÆÌû×Ó£¬½«×Ô¼Ò×¡Õ¬³ö×â¸øÓÎ¿Í¶Ì×¡¡£	2023/10/6 5:56	https://news.cctv.com/2023/10/06/ARTIOY1vDOEks0Zmx3xh3LpM231006.shtml
https://p4.img.cctvpic.com/photoworkspace/2023/10/06/2023100605271319449.jpg	º¼ÖÝÑÇÔË»á£ü9Ãë¾øÉ±£¡ÖÐ¹úÅ®Àº»÷°ÜÈÕ±¾ÎÀÃáÑÇÔË¹Ú¾ü	1987	½öÊ£9Ãë£¬ÍõË¼ÓêÉÏÀº£¬¼¸ºõ¾øÉ±£¡ÔÚ5ÈÕµÄº¼ÖÝÑÇÔË»áÅ®Àº¾öÈüÖÐ£¬ÖÐ¹ú¶Ó74:72Á¦¿ËÈÕ±¾¶ÓÕªµÃ½ðÅÆ£¬³É¹¦ÎÀÃá¡£	2023/10/6 5:27	https://news.cctv.com/2023/10/06/ARTIEuSWYMtpe21l4EpneAmz231006.shtml
https://p3.img.cctvpic.com/photoworkspace/2023/10/05/2023100520510370467.jpg	ÃÔµÑÒôÀÖ½Ú×éÎ¯»á³ÉÔ±£ºÂäÊµÇÔ°¸65Æð ¶ªÊ§²ÆÎïÔ¤¼Æ¼¸Ê®¼þ	1988	10ÔÂ5ÈÕ£¬ÖÐÔ­ÃÔµÑÒôÀÖ½Ú×éÎ¯»á·¢²¼¹«¸æ£¬³ÆÖÐÔ­ÃÔµÑÒôÀÖ½ÚÂ¶ÓªÇø²ÆÎï±»µÁÊÂ¼þÒÑÓÐ²¿·ÖµÁÇÔÕß±»×¥»ñ£¬ÂäÊµµÁÇÔ°¸¼þ65Æð¡£	2023/10/5 20:52	https://news.cctv.com/2023/10/05/ARTIqwvtn6eTgoWjWsPtWQvz231005.shtml
https://p5.img.cctvpic.com/photoworkspace/2023/10/05/2023100519142589371.jpg	Äþ²¨¶àÎ»Å®×Ó¡°·ÅÉú¡±¿óÈªË®ÒýÕùÒé£¬·ÅÉú¡¢»·±£×éÖ¯ÕâÃ´¿´	1989	½üÈÕ£¬ÓÐÈËÔÚÄþ²¨ÓÀ·áÇÅÉÏÄîÄîÓÐ´Ê£¬¡°·ÅÉú¡±¿óÈªË®£¬ÅÔ±ß»¹°Ú·Å×Å¹±Æ·£¬ÓÐ¹Ø´ËÊÂµÄÊÓÆµºÍÕÕÆ¬Ò»¾­ÍøÂç´«²¥£¬Á¢¿ÌÒý·¢ÈÈÒé¡£	2023/10/5 19:14	https://news.cctv.com/2023/10/05/ARTIIMPgKqIVN4TS4anb5PAi231005.shtml
https://p2.img.cctvpic.com/photoworkspace/2023/10/05/2023100519125779537.jpg	¹úÇì¼ÙÆÚ»úÆ±¼Û¸ñ´óÌøË®£¿Æ½Ì¨£º²î¼ÛÃ»·¨ÍË	1990	¹úÇì½ÚÆÚ¼ä£¬¡°»úÆ±¼Û¸ñÌøË®¡±µÇÉÏÈÈËÑ£¬ÓÐ¶àÎ»ÍøÓÑÔÚÉç½»Æ½Ì¨ÍÂ²Û¹úÇì½ÚÖÐÁÙ×ßÇ°»úÆ±´ó½µ¼Û£¬²»ÉÙÉõÖÁ¿÷ÁËÒ»°ë£¬¶øº½Ë¾·½ÃæÔò±íÊ¾ÎÞ·¨ÍË²î¼Û¡£	2023/10/5 19:13	https://news.cctv.com/2023/10/05/ARTIuXkJwTu7Pzr3M90kpZQi231005.shtml
https://p5.img.cctvpic.com/photoworkspace/2023/10/05/2023100515120627791.jpg	¼ÙÆÚ·µ³Ì¸ß·åÓöÌ¨·ç¡°Ð¡È®¡± ¸£½¨¸÷µØÓ¦¼±·ÀÓù·çÓêÓ°Ïì	1994	½ñÄêµÚ14ºÅÌ¨·ç¡°Ð¡È®¡±µÄÖÐÐÄÒÑÓÚ5ÈÕ8Ê±20·ÖÇ°ºóÔÚÌ¨ÍåÆÁ¶«ÏØ¶ìöÇ±ÇµÇÂ½¡£ÎªÓ¦¶Ô¡°Ð¡È®¡±´øÀ´µÄ³ÖÐø·çÓêÓ°Ïì£¬¸£½¨¸÷µØ½ô¼±³·ÀëÓæÃñÈºÖÚ£¬²¿Êð·ÀÑ´¡¢ÇÀÊÕÒÔ¼°Êèµ¼½»Í¨µÈ¹¤×÷¡£	2023/10/5 15:12	https://news.cctv.com/2023/10/05/ARTIHZtE9E13jJZYm7uXVQ5Y231005.shtml
https://p5.img.cctvpic.com/photoworkspace/2023/10/05/2023100513310048034.jpg	Å®ÓÎ¿ÍËÄ´¨ÎÔÁúµËÉú¹µÅÄÕÕ»¬ÂäÄçÍö£¿¹ÜÀí¾Ö£ºÊôÊµ ÒÑÁÙÊ±¹ÜÖÆ	1996	½üÈÕ£¬¶àÎ»ÓÎ¿Í·¢²¼Í¼Æ¬ÊÓÆµ³Æ£¬ËÄ´¨°¢°ÓÖÝÎÔÁú¹ú¼Ò¼¶×ÔÈ»±£»¤ÇøµËÉú¹µÄÚ£¬ÓÐÓÎ¿ÍÄçË®ÉíÍö£¬Òý·¢¹Ø×¢¡£	2023/10/5 13:31	https://news.cctv.com/2023/10/05/ARTIPUxBWiE3tUlHmgtvgFON231005.shtml
https://p5.img.cctvpic.com/photoworkspace/2023/10/05/2023100512060072390.jpg	½µÎÂ¡¢ÓêÑ©¡¢Ì¨·ç£¡ÖÐÇï¹úÇì¼ÙÆÚ·µ³ÌÖÐ×öºÃ·À»¤´ëÊ©	1997	ÖÐÇï¹úÇì¼ÙÆÚ½øÈë×îºóÁ½Ìì£¬È«¹ú¸÷µØ½«Ó­À´·µ³Ì¸ß·å¡£Óë´ËÍ¬Ê±£¬Ì¨·ç¡¢Àä¿ÕÆø¡¢ÓêÑ©µÈ¶àÖÖÌìÆøÒÑÌáÇ°¡°µ½¸Ú¡±£¬¶Ô¹«ÖÚ·µ³Ì½»Í¨µÈÔì³ÉÒ»¶¨×è°­¡£	2023/10/5 12:06	https://news.cctv.com/2023/10/05/ARTIEyl7C2sk2h1vjW79iRBC231005.shtml
https://p5.img.cctvpic.com/photoworkspace/2023/10/05/2023100510473385473.jpg	ÅÅ¶ÓÈýÐ¡Ê±²Å×øÉÏ°Ú¶É³µ£¬Ò»¾°ÇøÏòÓÎ¿ÍÖÂÇ¸	1998	10ÔÂ4ÈÕÏÂÎç£¬ºþÄÏ³»ÖÝÒËÕÂÃ§É½ÎåÖ¸·å¾°Çø·¢³öÒ»·âÖÂÇ¸ÐÅ£¬Ïò10ÔÂ2ÈÕÅÅ¶ÓÈýÐ¡Ê±²Å×øÉÏ·µ³Ì´ó°ÍµÄÓÎ¿ÍµÀÇ¸£¬²¢±íÊ¾£¬¶ÔÕâÐ©ÓÎ¿Í½ñÄêÀ´ÎåÖ¸·å¾°Çø¹ÛÉÍÎíÚ¡£¬Ê©ÐÐÃâ·ÑÈëÔ°¡£	2023/10/5 10:48	https://news.cctv.com/2023/10/05/ARTIIWfBmkCM7FGQFk2pG7k0231005.shtml
https://p2.img.cctvpic.com/photoworkspace/2023/10/05/2023100507120351320.jpg	¡°ÉÏ¸ö²ÞËùÕÊÅñ¾ÍÃ»¡±»ÙÁËÒôÀÖ½ÚµÄ¶¼ÊÐÍ¯»°	1999	³¤¼ÙÆÚ¼ä£¬ºÓÄÏÄÏÑô¡°ÃÔµÑÒôÀÖ½Ú¡±µÇÉÏÁËÈÈËÑ°ñ£¬²»¹ýºóÃæ»¹¸ú×ÅÁíÒ»¸ö´Ê¡ª¡ª¡°Íµ¶«Î÷¡±¡£ÒôÀÖ½Ú¡¢ÂíÀ­ËÉ¡¢¼ÎÄê»ª»òÕßÐ¡³ÔÉÕ¿¾¡¢Íøºì¾°µãµÈµÈ£¬¶¼ÊÇÏÖ´úÈËÆÚÍûåâåËµÄÒ»³¡¶¼ÊÐÍ¯»°£¬¶øÃ¿¸ö³ÇÊÐ¶¼ÓÐ´òÔìÊôÓÚ×Ô¼ºµÄÍ¯»°µÄÐÛÐÄ¡£	2023/10/5 7:12	https://news.cctv.com/2023/10/05/ARTI9rVhlK32W70jxfIEfVhn231005.shtml
https://p4.img.cctvpic.com/photoworkspace/2023/11/15/2023111509360746362.jpg	±±½»Ëù¿ªÊÐÁ½ÖÜÄê ¸ßÐÂ¼¼ÊõÆóÒµÕ¼±È³¬¾Å³É	2004	¾­¹ýÁ½Äê·¢Õ¹£¬±±½»ËùÉÏÊÐ¹«Ë¾ÊýÁ¿ÔöÖÁ229¼Ò£¬×ÜÊÐÖµ³¬2800ÒÚÔª¡£ÆäÖÐ£¬ÖÐÐ¡ÆóÒµ¡¢ÃñÓªÆóÒµ¾ùÕ¼±È³¬°Ë³É£¬¸ßÐÂ¼¼ÊõÆóÒµÕ¼±È³¬¾Å³É£¬¹ú¼Ò¼¶×¨¾«ÌØÐÂ¡°Ð¡¾ÞÈË¡±ÆóÒµÕ¼±È½üÎå³É¡£	2023/11/15 9:36	https://jingji.cctv.com/2023/11/15/ARTILHtot32I05FIILYL56nX231115.shtml
https://p1.img.cctvpic.com/photoworkspace/2023/11/15/2023111506382775222.jpg	ÃÞ»¨¼Û¸ñÏÂ½µÓ°Ïì¼¸ºÎ	2005	ÖÐ¹úÃÞ»¨¿´ÐÂ½®£¬ÐÂ½®Ô­ÃÞ²úÁ¿Õ¼È«¹úµÄ90%ÒÔÉÏ¡£ÈÕÇ°£¬¼ÇÕß¾Íµ¼ÖÂÃÞ»¨¼Û¸ñÏÂ½µµÄÔ­Òò¡¢¶ÔÐÐÒµ´øÀ´µÄÓ°Ïì¡¢²úÒµÎ´À´·¢Õ¹·½ÏòµÈÎÊÌâÔÚÐÂ½®¶àµØ½øÐÐ²É·Ã¡£	2023/11/15 6:38	https://jingji.cctv.com/2023/11/15/ARTIEzqhvruAiyvrvyux2wbQ231115.shtml
https://p3.img.cctvpic.com/photoworkspace/2023/11/14/2023111409450481949.jpg	ÑëÐÐ11ÔÂ14ÈÕ¿ªÕ¹4240ÒÚÔªÄæ»Ø¹º²Ù×÷ ÆÚÏÞÎª7Ìì	2006	ÎªÎ¬»¤ÒøÐÐÌåÏµÁ÷¶¯ÐÔºÏÀí³äÔ££¬2023Äê11ÔÂ14ÈÕÈËÃñÒøÐÐÒÔÀûÂÊÕÐ±ê·½Ê½¿ªÕ¹ÁË4240ÒÚÔªÄæ»Ø¹º²Ù×÷£¬ÖÐ±êÀûÂÊ1.80%£¬ÆÚÏÞÎª7Ìì¡£	2023/11/14 9:45	https://jingji.cctv.com/2023/11/14/ARTILoxgbOgVkUXfK6HVzSKk231114.shtml
https://p1.img.cctvpic.com/photoworkspace/2023/11/14/2023111407124486280.jpg	Ïû·ÑÍú¼¾µ½À´£¬ÕâÐ©ÐÂÇ÷ÊÆÈÃÈËÑÛÇ°Ò»ÁÁ	2007	ÁÙ½üÄêÖÕ£¬Ò»ÄêÒ»¶ÈµÄ¶¬¼¾Ïû·ÑÍú¼¾µ½À´¡£½ñÄêÄêÖÕÏû·Ñ¼¾ÓÐÄÄÐ©ÐÂµÄÇ÷ÊÆºÍÌØµãÄØ£¬À´¿´¼ÇÕßµÄ±¨µÀ¡£	2023/11/14 7:13	https://news.cctv.com/2023/11/14/ARTIqpFmFkxPfPiGna0aw8C3231114.shtml
https://p2.img.cctvpic.com/photoworkspace/2023/11/14/2023111406432968588.jpg	ÓÖ±ãÒËÁË£¡ÖíÈâ¼Û¸ñ´ó½µ³¬40%£¡½ÓÏÂÀ´»áÕÇÂð£¿	2008	½üÆÚ£¬¸÷µØÆøÎÂ¶¸½µ£¬ÉúÖíÊÐ³¡Ò²¼´½«½øÈë´«Í³µÄÍú¼¾¡£Ä¿Ç°£¬ÉúÖíµÄÐèÇóÁ¿ÈçºÎ£¬¼Û¸ñÓÐºÎ±ä»¯£¿	2023/11/14 6:43	https://jingji.cctv.com/2023/11/14/ARTITaWlyeHnh4UdwoawLpJr231114.shtml
https://p1.img.cctvpic.com/photoworkspace/2023/11/13/2023111322161849386.jpg	ÓÐÐ§·À·¶»¯½â½ðÈÚ·çÏÕ£¬ÖØµã¹Ø×¢ÄÄÐ©ÁìÓò£¿ÖÐ¹úÈËÃñÒøÐÐÈ¨Íþ½â¶Á	2009	ÓÐÐ§·À·¶»¯½â½ðÈÚ·çÏÕ£¬½üÄêÀ´¶¼ÔÚÖØµã¹Ø×¢ÄÄÐ©ÁìÓò£¿ÖÐ¹úÈËÃñÒøÐÐ11ÔÂ13ÈÕ·¢²¼×¨À¸ÎÄÕÂ½øÐÐÁË×¨ÃÅ½â¶Á¡£	2023/11/14 0:04	https://news.cctv.com/2023/11/14/ARTIbTkZd8NXb2s92ymyKLLW231113.shtml
https://p4.img.cctvpic.com/photoworkspace/2023/11/13/2023111314001280451.jpg	¶à¼ÒÒøÐÐÍÆ³öÏû·Ñ´ûÀûÂÊÓÅ»Ý»î¶¯ ½øÒ»²½ÖúÁ¦ÌáÕñÏû·ÑÀ©´óÄÚÐè	2012	½üÆÚ£¬¶à¼ÒÒøÐÐÂ½ÐøÍÆ³öÏû·Ñ´ûÀûÂÊÓÅ»Ý»î¶¯£¬¸ö±ðÒøÐÐ×îµÍÀûÂÊÉõÖÁ½µµ½3%£¬Òý·¢ÁËÊÐ³¡¹ã·º¹Ø×¢¡£	2023/11/13 14:00	https://jingji.cctv.com/2023/11/13/ARTI8isFwJBGOaIqSihju7IY231113.shtml
https://p3.img.cctvpic.com/photoworkspace/2023/11/13/2023111310015798815.jpg	ÐÂÄÜÔ´¿ª·¢ÅÊÉÏ³¬¸ßº£°Î Ç±Á¦ÈçºÎ£¿ÔõÃ´¿ª·¢£¿	2014	ÑÅíÃ½­¿ÂÀ­Ò»ÆÚ¹â·üµçÕ¾²¢Íø·¢µç£¬Î÷²Ø´ëÃÀÕÜ¹Å·çµç³¡25Ì¨·ç»úÈ«ÈÝÁ¿²¢Íø·¢µç£¬Î÷²ØÄÇÇúÊÐÄáÂêÏØ¹úÍ¶ÌÁÂ³5ÍòÇ§Íß¹â·üÏîÄ¿¾ß±¸È«ÈÝÁ¿²¢Íø·¢µçÌõ¼þ¡­¡­½ñÄêÒÔÀ´£¬Ò»ÅúÌØÊâµÄÖØµãÐÂÄÜÔ´·¢µçÏîÄ¿¸ñÍâÒýÈË×¢Òâ£¬ÔÚËûÃÇÇ°Ãæ¶¼ÓÐÒ»¸ö¹²Í¬µÄ¶¨Óï¡ª¡ª³¬¸ßº£°Î¡£Ëæ×ÅÎÒ¹úÐÂÄÜÔ´×ÊÔ´×ßÏòÉî¶È¿ª·¢£¬ÐÂÄÜÔ´ÏîÄ¿ÊÜµ½µÄÍÁµØºÍÄÜÔ´×ÊÔ´Ô¼ÊøÈÕÒæÃ÷ÏÔ¡£µçÁ¦ÆóÒµ·×·×½«Ä¿¹â×ªÏòÊ©¹¤ÄÑ¶È¸ü¸ß¡¢ÐÂÄÜÔ´×ÊÔ´¸üÎª¸»¼¯µÄ³¬¸ßº£°ÎµØÇø¡£	2023/11/13 10:02	https://jingji.cctv.com/2023/11/13/ARTIt349vzeM77BTy3NQUq01231113.shtml
https://p1.img.cctvpic.com/photoworkspace/2023/11/12/2023111200200768382.jpg	´òÔì¿Ú°¶¾­¼Ã´ø ÖúÍÆ¸ßÖÊÁ¿·¢Õ¹¡ª¡ªÐÂ½®¿Ú°¶·¢Õ¹É¨Ãè	2016	´Ó¸ß¿Õ¸©î«£¬ÐÂ½®ÓÌÈçÒ»¿éÃÀÓñ£¬»ô¶û¹ûË¹¡¢°¢À­É½¿Ú¡¢ºìÆäÀ­¸¦¡¢ÍÂ¶ûæØÌØ¡­¡­Ò»¸ö¸ö¿Ú°¶ÈçÕäÖéÏâÇ¶Æä¼ä¡£×÷ÎªÈ«¹ú¿ª·Å¿Ú°¶×î¶àµÄÊ¡·Ý£¬ÐÂ½®×ÅÁ¦´òÔì¿Ú°¶¾­¼Ã´ø£¬Õ¹ÏÖÇ¿¾¢·¢Õ¹»îÁ¦¡£	2023/11/12 0:20	https://jingji.cctv.com/2023/11/12/ARTImuLdG1LxweqSYwMECYyt231112.shtml
https://p2.img.cctvpic.com/photoworkspace/2023/11/11/2023111109250414274.jpg	Â½º£Ö®Ô¼ ÏàÓöÖØÇì£ü¡°»ð¹ø°àÁÐ¡±Ñ°Ô´¼Ç ÖØÇì½­½òÇøÕâÑùµ±ºÃ¶ÔÍâ¿ª·ÅÅÅÍ·±ø	2017	¹ÅÀÏµÄÑÇÅ·´óÂ½ÉÏ£¬¡°¸ÖÌúÍÕ¶Ó¡±ÐøÐ´×ÅË¿Â·ÐÂ¹ÊÊÂ¡£	2023/11/11 9:25	https://jingji.cctv.com/2023/11/11/ARTIaONNbrjDq4SP9HU5kJ2N231111.shtml
https://p2.img.cctvpic.com/photoworkspace/2023/11/11/2023111100283751293.jpg	ºÓ±±£º¡°ÃñËÞ¾­¼Ã¡±ÎªÏç´åÕñÐË×¢ÈëÐÂ»îÁ¦	2018	½üÄêÀ´£¬ºÓ±±¶àµØÅ©´åÀûÓÃÌØÉ«²úÒµ¡¢ÌØÉ«Ãñ¾ÓµÈ×ÊÔ´·¢Õ¹¡°ÃñËÞ¾­¼Ã¡±£¬ÈÃºÜ¶à¹ýÈ¥ÎÞÈËÎÊ½òµÄ´åÂä»À·¢³öÅî²ªÉú»ú£¬ÎªÀÏ°ÙÐÕ´òÔì³ö¼ÒÃÅ¿ÚµÄÔöÊÕÇþµÀ¡£	2023/11/11 0:28	https://jingji.cctv.com/2023/11/11/ARTITR9cr1txLmSKGYxhVf7s231111.shtml
https://p5.img.cctvpic.com/photoworkspace/2023/11/10/2023111006563380405.png	Ò»À¿×Ó´ëÊ©ÎÈ¶¨²úÒµÁ´¹©Ó¦Á´£¨Õþ²ß½â¶Á£©	2020	ÎªË³Ó¦ÆóÒµÏÖ´ú»¯Éú²ú¾­ÓªÏÖÊµÐèÇó£¬½üÈÕ£¬º£¹Ø×ÜÊð³öÌ¨¡¶º£¹Ø×ÜÊð¹ØÓÚÍÆ¶¯¼Ó¹¤Ã³Ò×³ÖÐø¸ßÖÊÁ¿·¢Õ¹¸Ä¸ïÊµÊ©·½°¸¡·£¬Î§ÈÆÌáÉý±ãÀû»¯Ë®Æ½¡¢´Ù½øÇøÓòÐ­Í¬·¢Õ¹¡¢ÖþÀÎ°²È«·¢Õ¹·ÀÏß3¸ö·½Ãæ£¬ÑÐ¾¿Ìá³öÒ»À¿×Ó¸Ä¸ï´ëÊ©£¬½øÒ»²½ÓÅ»¯¼à¹ÜÄ£Ê½£¬ÎÈ¶¨ÊÐ³¡Ô¤ÆÚ¡¢ÎÈ×¡ÍâÃ³»ù±¾ÅÌ¡¢ÎÈ¶¨²úÒµÁ´¹©Ó¦Á´¡£	2023/11/10 6:57	https://jingji.cctv.com/2023/11/10/ARTIYICAoqCpJ5xpPSx6nhMU231110.shtml
https://p1.img.cctvpic.com/photoworkspace/2023/11/10/2023111006315479434.jpg	¸ü¿ì¸üÐÂ¸üÂÌ ´Ó¡°Ë«11¡±¸ÐÖªÎïÁ÷»îÁ¦	2021	Ëæ×Å½ñÄê¡°Ë«11¡±´óÄ»µÄÀ­¿ª£¬µçÉÌÆ½Ì¨Ó­À´ÁË¹ºÎï¿ñ»¶£¬ÎïÁ÷¿ìµÝÐÐÒµÒ²Ó­À´ÁË¡°´ó¿¼¡±¡£²»½ö½öÊÇ³ÇÊÐÎïÁ÷ÅäËÍÌáËÙ£¬Ëæ×Å¸÷´óÎïÁ÷¿ìµÝ¹«Ë¾µÄÏÂ³Á£¬Ô½À´Ô½¶àµÄÅ©²úÆ·Ò²¡°ÐÂÏÊ¡±ËÍ´ïµ½Ïû·ÑÕßµÄ²Í×À¡£	2023/11/10 6:32	https://news.cctv.com/2023/11/10/ARTIkj4f7HniqnhYv0T6dqtz231110.shtml
https://p3.img.cctvpic.com/photoworkspace/2023/11/09/2023110917125050246.jpg	¡°Ò»ÐÐÒ»¾ÖÒ»»á¡±ÖØ°õ·¢Éù ÍÆ¶¯½ðÈÚÒµ¸ßË®Æ½Ë«Ïò¿ª·Å	2023	2023½ðÈÚ½ÖÂÛÌ³Äê»á11ÔÂ8ÈÕÔÚ±±¾©¿ªÄ»¡£ÖÐ¹úÈËÃñÒøÐÐÐÐ³¤¡¢¹ú¼ÒÍâ»ã¹ÜÀí¾Ö¾Ö³¤ÅË¹¦Ê¤£¬¹ú¼Ò½ðÈÚ¼à¶½¹ÜÀí×Ü¾Ö¾Ö³¤ÀîÔÆÔóÒÔ¼°ÖÐ¹úÖ¤¼à»áÖ÷Ï¯Ò×»áÂú£¬Î§ÈÆµ±Ç°¾­¼ÃÐÎÊÆ¡¢»õ±ÒÕþ²ß¡¢·¿µØ²ú½ðÈÚ¡¢½ðÈÚ¿ª·Å¡¢×¢²áÖÆ¸Ä¸ïµÈÈÈµã»°ÌâÖØ°õ·¢Éù¡£	2023/11/9 17:13	https://jingji.cctv.com/2023/11/09/ARTILuyZt8zz6tefTqnQBzrR231109.shtml
https://p1.img.cctvpic.com/photoworkspace/2023/11/09/2023110900201749261.jpg	ÎÒ¹úÒøÐÐÒµ·¢Õ¹ÊÆÍ·ÎÈ½¡ ¾­¼Ã·¢Õ¹³¤ÆÚÏòºÃ»ù±¾Ãæ²»»á¸Ä±ä	2029	11ÔÂ8ÈÕÉÏÎç£¬2023½ðÈÚ½ÖÂÛÌ³Äê»áÔÚ±±¾©¿ªÄ»£¬½ñÄêÂÛÌ³Äê»áµÄÖ÷ÌâÎª¡°¸üºÃµÄÖÐ¹ú£¬¸üºÃµÄÊÀ½ç¡ª¡ª¼ÓÇ¿½ðÈÚ¿ª·ÅºÏ×÷£¬´Ù½ø¾­¼Ã¹²Ïí¹²Ó®¡±¡£À´×ÔÈ«Çò30¶à¸ö¹ú¼ÒºÍµØÇøµÄ400¶àÎ»ÖØÁ¿¼¶¼Î±ö³öÏ¯¡£	2023/11/9 0:20	https://jingji.cctv.com/2023/11/09/ARTI0IVWkNMNsbCbZf9SrRWG231109.shtml
https://p4.img.cctvpic.com/photoworkspace/2023/11/08/2023110823020680306.jpg	Á½¼ÒÍâ×Ê±£ÏÕ¾­¼Í¹«Ë¾»ñÅúÔÚ¾©ÉèÁ¢	2030	¼ÇÕß´Ó8ÈÕ¿ªÄ»µÄ2023½ðÈÚ½ÖÂÛÌ³Äê»áÉÏ»ñÏ¤£¬¹ú¼Ò½ðÈÚ¼à¶½¹ÜÀí×Ü¾ÖÈÕÇ°Åú×¼ÔÚ¾©ÉèÁ¢±¦Âí£¨ÖÐ¹ú£©¡¢°²¹Ë·½Ê¤Á½¼ÒÍâ×Ê±£ÏÕ¾­¼Í¹«Ë¾£¬Á½¼Ò¹«Ë¾ÔÚÈ«¹ú¾­Óª°üÀ¨ÎªÍ¶±£ÈËÄâ¶¨Í¶±£·½°¸¡¢ÔÙ±£ÏÕ¾­¼ÍµÈ±£ÏÕ¾­¼ÍÒµÎñ¡£	2023/11/8 23:02	https://news.cctv.com/2023/11/08/ARTIXNyBgf4NDOqSh6iSlM4B231108.shtml
https://p4.img.cctvpic.com/photoworkspace/2023/11/08/2023110822383579934.jpg	Ö§³ÖÊµÌå¾­¼ÃÎÈ¶¨Ôö³¤ ÇÐÊµÎ¬»¤½ðÈÚÎÈ¶¨¡ª¡ªÖÐ¹úÈËÃñÒøÐÐÐÐ³¤¡¢¹ú¼ÒÍâ»ã¾Ö¾Ö³¤ÅË¹¦Ê¤Ì¸¾­¼Ã½ðÈÚÈÈµãÎÊÌâ	2031	ÅË¹¦Ê¤±íÊ¾£¬½ñÄêÒÔÀ´£¬»õ±ÒÕþ²ß¼Ó´óÄæÖÜÆÚµ÷½Ú£¬Í³³ïÔËÓÃ×ÜÁ¿Óë½á¹¹¡¢ÊýÁ¿Óë¼Û¸ñ¹¤¾ß£¬ÓÐÁ¦ÓÐÐ§µØÖ§³ÖÁËÊµÌå¾­¼Ã·¢Õ¹¡£	2023/11/8 22:39	https://news.cctv.com/2023/11/08/ARTIdnQq2LS0inOTqtFjCNT1231108.shtml
https://p2.img.cctvpic.com/photoworkspace/2023/11/08/2023110809582865958.jpg	ÒÑÓÐÖÁÉÙ13³ÇÈ¡ÏûµØ¼ÛÉÏÏÞ£¬Ò»Ïß³ÇÊÐ»á¸ú½øÂð£¿	2036	11ÔÂ7ÈÕ£¬Õë¶Ô¡°±±¾©ÄâÔÚ½ñÄêµÄµÚÈýÅú´Î¹©µØÖÐÈ¡ÏûµØ¼ÛÉÏÏÞ¡±µÄÏûÏ¢£¬±±¾©ÊÐ¹æ»®ºÍ×ÔÈ»×ÊÔ´Î¯Ô±»áÔÚÆä¹Ù·½Î¢²©·¢²¼»ØÓ¦±íÊ¾£¬±±¾©¡°È¡ÏûµØ¼ÛÉÏÏÞ¡±Îª²»ÊµÏûÏ¢¡£´Ó¸÷Ïß³ÇÊÐÇé¿ö¿´£¬³ýÒ»Ïß³ÇÊÐÍâ£¬Ä¿Ç°ÒÑÓÐÖÁÉÙ13³ÇÈ¡ÏûµØ¼ÛÉÏÏÞ£¬ÍÁÅÄÊµÐÐ¡°¼Û¸ßÕßµÃ¡±¡£	2023/11/8 10:00	https://jingji.cctv.com/2023/11/08/ARTInkPDCZeGWjsgRbVMAEoT231108.shtml
https://p3.img.cctvpic.com/photoworkspace/2023/11/08/2023110800372384993.jpg	ÖÐ¹úÈËÃñÒøÐÐ£º×ÅÁ¦ÍÆ½ø½ðÈÚÊÐ³¡¸ßË®Æ½¶ÔÍâ¿ª·Å	2037	ÖÐ¹úÈËÃñÒøÐÐ7ÈÕ±íÊ¾£¬ÏÂÒ»½×¶Î£¬ÖÐ¹úÈËÃñÒøÐÐ½«ÎÈ²½À©´ó½ðÈÚÊÐ³¡¹æÔò¡¢¹æÖÆ¡¢¹ÜÀí¡¢±ê×¼µÈÖÆ¶ÈÐÍ¿ª·Å£¬²»¶ÏÌáÉý¿ç¾³Í¶ÈÚ×Ê±ãÀû»¯Ë®Æ½£¬×ÅÁ¦ÍÆ½ø½ðÈÚÊÐ³¡¸ßË®Æ½¶ÔÍâ¿ª·Å¡£	2023/11/8 0:43	https://jingji.cctv.com/2023/11/08/ARTIc4U5CdXJ0kzWuLasvl4N231108.shtml
https://p1.img.cctvpic.com/photoworkspace/2023/11/07/2023110709192929507.jpg	ÉÌÒµÒøÐÐ×Ê±¾¹ÜÀíÐÂ¹æÂäµØ È«ÃæÍêÉÆ×Ê±¾¼à¹ÜÖÆ¶È	2039	¹ú¼Ò½ðÈÚ¼à¶½¹ÜÀí×Ü¾ÖÓÐ¹Ø¸ºÔðÈË±íÊ¾£¬ÎªÈ«Ãæ¼ÓÇ¿½ðÈÚ¼à¹Ü£¬¹ú¼Ò½ðÈÚ¼à¶½¹ÜÀí×Ü¾Ö¶Ô¡¶ÉÌÒµÒøÐÐ×Ê±¾¹ÜÀí°ì·¨£¨ÊÔÐÐ£©¡·½øÐÐÐÞ¶©£¬½øÒ»²½ÍêÉÆÉÌÒµÒøÐÐ×Ê±¾¼à¹Ü¹æÔò£¬ÍÆ¶¯ÒøÐÐÇ¿»¯·çÏÕ¹ÜÀíË®Æ½£¬ÌáÉý·þÎñÊµÌå¾­¼ÃÖÊÐ§£¬ÐÎ³ÉÁË¡¶×Ê±¾°ì·¨¡·£¬×Ô2024Äê1ÔÂ1ÈÕÆðÕýÊ½ÊµÊ©¡£	2023/11/7 9:19	https://jingji.cctv.com/2023/11/07/ARTI9bwAgNqicMWvnPrtrEdn231107.shtml
https://p3.img.cctvpic.com/photoworkspace/2023/11/07/2023110700365960707.jpg	Íò¿ÆÕ®È¯·ÇÀíÐÔ²¨¶¯ ÉîÛÚ¹ú×ÊÎ¯±íÌ¬È«Á¦Ö§³ÖÍò¿ÆÓ¦¶Ô·çÏÕ	2040	Ãæ¶Ô½üÆÚÍò¿ÆÕ®È¯µÄ·ÇÀíÐÔ²¨¶¯£¬6ÈÕ£¬Íò¿ÆÓë¾³ÄÚÍâ½ðÈÚ»ú¹¹¾ÙÐÐÈý¼¾¶ÈÒµ¼¨ËµÃ÷»á¡£	2023/11/7 0:37	https://jingji.cctv.com/2023/11/07/ARTIRGEXItFQoiTw5tNacliA231107.shtml
https://p3.img.cctvpic.com/photoworkspace/2023/11/06/2023110617340423114.jpg	10ÔÂ½ðÈÚÊý¾ÝÇ°Õ°£ºÕþ¸®Õ®¾»ÈÚ×ÊÌáËÙ»òÖúÁ¦ÉçÈÚÍ¬±È¶àÔö	2041	Õë¶Ô10ÔÂ½ðÈÚÊý¾Ý£¬×ÛºÏ¶à¼Ò»ú¹¹µÄ¹Ûµã£¬Éç»áÈÚ×Ê¹æÄ£ÓÐÍûÔÚÕþ¸®Õ®ÍÆ¶¯ÏÂ×ß¸ß£¬ÐÅ´ûÔòÍ¬±È»ò±£³ÖÆ½ÎÈ¡£	2023/11/6 17:34	https://jingji.cctv.com/2023/11/06/ARTIfTCG6zi4WxixtoXDpZKf231106.shtml
https://p4.img.cctvpic.com/photoworkspace/2023/11/06/2023110607122012452.jpg	²ÆÕþÕþ²ß¼ÓÁ¦ÌáÐ§ÍÆ¶¯¾­¼Ã»ØÉýÏòºÃ	2042	½ñÄêÒÔÀ´£¬»ý¼«µÄ²ÆÕþÕþ²ß¼ÓÁ¦ÌáÐ§£¬²ÆÕþÊÕÈë±£³Ö»Ö¸´ÐÔÔö³¤£¬²ÆÕþÖ§³ö½ø¶ÈºÏÀí¼Ó¿ì£¬ÍÆ¶¯¾­¼Ã×ÜÌå»ØÉýÏòºÃ¡¢´Ù½ø¸ßÖÊÁ¿·¢Õ¹¡£Í¬Ê±£¬½üÆÚ³öÌ¨ÁËÔö·¢¹úÕ®¡¢ÌáÇ°ÏÂ´ï²¿·ÖÐÂÔöµØ·½Õþ¸®Õ®ÎñÏÞ¶îµÈÒ»ÏµÁÐÖØÒªÕþ²ß´ëÊ©¡£	2023/11/6 7:12	https://jingji.cctv.com/2023/11/06/ARTIQIQqGt90tfPD2QO1xQ8o231106.shtml
https://p1.img.cctvpic.com/photoworkspace/2023/11/06/2023110603202767580.jpg	¶à³ÇÊÐÐÂÒ»ÂÖÍÁÅÄ¿ªÆô ÊÐ³¡ÈÈ¶ÈÐ¡·ùÌáÉý	2043	½üÀ´£¬Ëæ×ÅÏà¹ØÕþ²ßÏà¼ÌÂäµØ£¬·¿µØ²úÊÐ³¡Ô¤ÆÚÆóÎÈ»ØÉý¡£Í¬Ê±£¬¶à¸öÖØµã³ÇÊÐÆô¶¯ÐÂÒ»ÂÖÍÁÅÄ£¬·¿ÆóÅÄµØÈÈ¶ÈÓÐËùÌáÉý¡£ÖµµÃ×¢ÒâµÄÊÇ£¬ËäÈ»ÍÁµØÊÐ³¡Ð¡·ù»ØÅ¯£¬µ«ÕûÌåÀ´¿´£¬ÊÐ³¡ÈÔ´¦ÓÚµÍÎÂÔËÐÐÌ¬ÊÆ£¬ÇÒ´æÔÚÃ÷ÏÔ·Ö»¯¡£	2023/11/6 3:20	https://jingji.cctv.com/2023/11/06/ARTIBiAqsHiI1zG2HDzeSOqY231106.shtml
https://p4.img.cctvpic.com/photoworkspace/2023/11/06/2023110603184845961.jpg	´Ó½ø²©»áÒýÁ¦¿´ÖÐ¹úÊÐ³¡»úÓö	2044	²ÎÕ¹ÆóÒµºÍ¼Î±ö·×·×±íÊ¾£¬Í¸¹ýÒ»¸ö¸öÊý¾Ý£¬¿´µ½µÄÊÇ¡°Ô½°ìÔ½ºÃ¡±µÄ½ø²©»á³ÐÅµÈçÔ¼¶ÒÏÖ£¬¸ÐÊÜµ½µÄÊÇÖÐ¹úÊÐ³¡µÄ»îÁ¦ºÍ»úÓö¡£	2023/11/6 3:19	https://jingji.cctv.com/2023/11/06/ARTIB9mfg63ObaIGf10Fu0kX231106.shtml
https://p5.img.cctvpic.com/photoworkspace/2023/11/06/2023110601070061518.jpg	ÉÌÎñ²¿£º½«Î§ÈÆ¡°½ø¡¢¸ß¡¢´Ù¡¢ÓÅ¡±ÌáÉýÀûÓÃÍâ×ÊË®Æ½	2045	ÉÌÎñ²¿²¿³¤ÍõÎÄÌÎ5ÈÕËµ£¬ÉÌÎñ²¿½«¼ÌÐø´òÔì¡°Í¶×ÊÖÐ¹ú¡±Æ·ÅÆ£¬½øÒ»²½½µµÍ¡°½ø¡±µÄÃÅ¼÷¡¢¶Ô½Ó¡°¸ß¡±µÄ±ê×¼¡¢ÌáÉý¡°´Ù¡±µÄË®Æ½¡¢ÓªÔì¡°ÓÅ¡±µÄ»·¾³£¬²»¶ÏÌáÉýÀûÓÃÍâ×ÊË®Æ½£¬ÈÃÖÐ¹úÊ¼ÖÕ³ÉÎªÍ¶×ÊÈÈÍÁ¡£	2023/11/6 1:07	https://news.cctv.com/2023/11/06/ARTIwCa9DOjxhRLfigV0Ucs0231106.shtml
https://p5.img.cctvpic.com/photoworkspace/2023/11/05/2023110515501021188.jpg	¶àÏîÊý¾ÝÔÙ³¬Ô¤ÆÚ ×ß¹ý67ÄêµÄ¹ã½»»áºÎÒÔ¡°»á¡±¾ÛÐÅÐÄ	2047	11ÔÂ4ÈÕ£¬µÚ134½ì¹ã½»»áË³ÀûÂäÄ»¡£±¾½ì¹ã½»»á¹²ÓÐÀ´×Ô229¸ö¹ú¼ÒºÍµØÇøµÄ¾³Íâ²É¹ºÉÌÏßÉÏÏßÏÂ²Î»á¡£ÏßÏÂ²Î»áµÄ¾³Íâ²É¹ºÉÌ³¬¹ý19ÍòÈË£¬±ÈÉÏ½ìÔö³¤³¬Îå³É¡£¹ã½»»á£¬ÔÙ´ÎÏòÊÀ½çÕÃÏÔÁË¡°ÖÐ¹úµÚÒ»Õ¹¡±µÄÇ¿´óÊÐ³¡ºÅÕÙÁ¦ºÍÈ«ÇòÓ°ÏìÁ¦¡£	2023/11/5 15:50	https://jingji.cctv.com/2023/11/05/ARTIghhK4ld7Z4emUTaz8oal231105.shtml
https://p3.img.cctvpic.com/photoworkspace/2023/11/05/2023110515454471751.jpg	´ÓÊÔµãµ½ÍÆ¹ã ¿Æ´´°å¶àÏîÖÆ¶ÈÂäµØ¼ûÐ§	2048	ÊÔµã¹ÉÆ±·¢ÐÐ×¢²áÖÆ£¬ÊÇ¿Æ´´°å´ÓÉèÁ¢ÒÁÊ¼ÊµÊ©µÄÖØÒªÖÆ¶ÈÖ®Ò»¡£´ËÍâ£¬½üÄêÀ´£¬°üÀ¨¶àÔª»¯ÉÏÊÐ±ê×¼¡¢Ô±¹¤¼¤Àø¡¢ÍËÊÐµÈÒ»ÏµÁÐÖÆ¶ÈÔÚ¿Æ´´°åÕâÒ»¸Ä¸ï¡°ÊÔÑéÌï¡±Öð²½ÂäµØ¼ûÐ§¡£	2023/11/5 15:46	https://jingji.cctv.com/2023/11/05/ARTINfjXh1hwjWehnUV6g7ni231105.shtml
https://p3.img.cctvpic.com/photoworkspace/2023/11/05/2023110515424431254.jpg	³¤Ïß×Ê½ð¼ÓÂëÍ¶×Ê¿Æ´´°å ×¨Òµ»ú¹¹Í¶×ÊÕß»îÔ¾ÕË»§Êý³¬6Íò»§	2049	½ñÌì£¨5ÈÕ£©ÊÇ¿Æ´´°åÐû²¼ÉèÁ¢ÎåÖÜÄê£¬Êý¾ÝÏÔÊ¾£¬½ñÄêÇ°Èý¼¾¶È£¬¿Æ´´°å¹«Ë¾¾»ÀûÈó½ü600ÒÚÔª¡£	2023/11/5 15:43	https://jingji.cctv.com/2023/11/05/ARTIurpyWqMhTdkSieDwnqNm231105.shtml
https://p2.img.cctvpic.com/photoworkspace/2023/11/05/2023110510514898581.jpg	¾­¼Ã´óÊ¡¡°Ìô´óÁº¡±ÌáÐÅÐÄ ÍÚ¾òÇ±Á¦³å´ÌËÄ¼¾¶È	2050	¾­¼Ã´óÊ¡ÊÇ¹ú¼Ò¾­¼Ã·¢Õ¹µÄ¡°¶¥ÁºÖù¡±¡£Ä¿Ç°£¬¹ã¶«¡¢½­ËÕ¡¢É½¶«¡¢Õã½­¡¢ºÓÄÏ¡¢ËÄ´¨6¸ö¾­¼Ã´óÊ¡¡°Èý¼¾±¨¡±¾ùÒÑ·¢²¼¡£Ç°Èý¼¾¶È£¬¾­¼Ã´óÊ¡¸÷ÏîÖ÷ÒªÖ¸±êÎÈ¶¨Ôö³¤£¬¾­¼ÃÔËÐÐ³ÊÏÖ³ÖÐø»Ö¸´Ì¬ÊÆ£¬·¢Õ¹ÖÊÐ§ÎÈ²½ÌáÉý¡£	2023/11/5 10:52	https://jingji.cctv.com/2023/11/05/ARTIMHzbEbGs13FGCoBNjJqj231105.shtml
https://p1.img.cctvpic.com/photoworkspace/2023/11/05/2023110505312850193.jpg	²É¹ºÉÌ¿ìËÙ»Ø¹é ³É½»»Ö¸´ÐÔÔö³¤	2052	×òÈÕ£¬µÚ134½ì¹ã½»»áÏßÏÂÕ¹ÔÚ¹ãÖÝÔ²ÂúÂäÄ»¡£½ØÖÁ11ÔÂ3ÈÕ£¬¹²ÓÐÀ´×Ô229¸ö¹ú¼ÒºÍµØÇøµÄ¾³Íâ²É¹ºÉÌÏßÉÏÏßÏÂ²Î»á£¬ÆäÖÐ£¬ÏßÏÂ²Î»áµÄ¾³Íâ²É¹ºÉÌ197869ÈË£¬±ÈµÚ133½ìÔö³¤53.4%£¬±ÈÒßÇéÇ°µÄµÚ126½ìÔö³¤6.4%¡£	2023/11/5 5:31	https://jingji.cctv.com/2023/11/05/ARTIs1HX2Vbd0K5uQg5PTSl9231105.shtml
https://p2.img.cctvpic.com/photoworkspace/2023/11/04/2023110422053630995.jpg	º£ÄÏÀëµºÃâË°¡°¼´¹º¼´Ìá¡±ÏúÊÛ¶îÆÆ20ÒÚÔª	2054	¾Ýº£¿Úº£¹Ø4ÈÕÍ³¼Æ£¬½ñÄê4ÔÂ1ÈÕÖÁ11ÔÂ3ÈÕ£¬º£¿Úº£¹Ø¹²¼à¹Ü¡°¼´¹º¼´Ìá¡±¹ºÎï¼þÊý230.26Íò¼þ£¬¹ºÎïÈËÊý103.21ÍòÈË´Î£¬ÏúÊÛ½ð¶î20ÒÚÔª(ÈËÃñ±Ò£¬ÏÂÍ¬)¡£	2023/11/4 22:05	https://news.cctv.com/2023/11/04/ARTIQKLwwHuYCo6obG1eUKik231104.shtml
https://p1.img.cctvpic.com/photoworkspace/2023/11/04/2023110416401539890.jpg	º£ÄÏÀëµºÃâË°¡°¼´¹º¼´Ìá¡±ÏúÊÛ½ð¶îÆÆ20ÒÚ	2055	¾Ýº£¿Úº£¹ØÍ³¼Æ£¬´Ó½ñÄê4ÔÂ1ÈÕÖÁ11ÔÂ3ÈÕ£¬º£¿Úº£¹Ø¹²¼à¹Ü¡°¼´¹º¼´Ìá¡±¹ºÎï¼þÊý230.26Íò¼þ£¬¹ºÎïÈËÊý103.21ÍòÈË´Î£¬ÏúÊÛ½ð¶î20.00ÒÚÔª¡£	2023/11/4 16:40	https://jingji.cctv.com/2023/11/04/ARTIKsCg1Un5JbsKkrSL3AJc231104.shtml
https://p4.img.cctvpic.com/photoworkspace/2023/11/04/2023110411361434012.jpg	ÑëÐÐÖØ°õ·¢ÎÄ£¬ÓªÔìÁ¼ºÃµÄ»õ±Ò½ðÈÚ»·¾³½«ÓÐÄÄÐ©ÐÂ¾Ù´ë£¿	2056	½øÈë2023Äê£¬ÎÒ¹ú¾­¼ÃÈÔ´¦ÓÚ»Ö¸´¹ý³ÌÖÐ£¬ÐÅ´ûÐèÇóÓÐËù·Å»º£¬´û¿îÆ½ÎÈ¿É³ÖÐøÍ¶·ÅÄÑ¶ÈÔö´ó£¬ÎÈ»õ±ÒÎÈÐÅ´ûÌôÕ½Ôö¶à¡£	2023/11/4 11:37	https://jingji.cctv.com/2023/11/04/ARTI0IFQjhCAZS0ZGyjE8pwY231104.shtml
https://p1.img.cctvpic.com/photoworkspace/2023/11/03/2023110308134431567.jpg	5000¶à¼Ò¹«Ë¾·¢²¼Èý¼¾±¨ ÉÏÊÐ¹«Ë¾¶àÏîÖ¸±ê±ä»¯»ý¼«	2060	ÔÚÒ»ÏµÁÐÎÈ¾­¼Ã¡¢±£ÃñÉú¡¢´ÙÏû·ÑÕþ²ßµÄÓÐÁ¦Ö§³ÅÏÂ£¬»¦ÉîÉÏÊÐ¹«Ë¾¾­ÓªÒµ¼¨ÕûÌåÂõÈë±ß¼ÊÐÞ¸´¹ìµÀ£¬¶à¸öÐÐÒµ¡¢¶àÏîÖ¸±ê³öÏÖ»ý¼«±ä»¯¡£	2023/11/3 8:14	https://jingji.cctv.com/2023/11/03/ARTIm5LrGDp7c9VcjjOSBJbC231103.shtml
https://p4.img.cctvpic.com/photoworkspace/2023/11/02/2023110223340448313.jpg	Á½°¶ÆóÒµ¼Ò¡¢ÉÙÊýÃñ×åÈËÊ¿ÔÚÔÆÄÏ¹²ÉÌÈÚºÏ·¢Õ¹	2061	µÚ11½ìÔÆÌ¨»áÖ÷ÌâÈÕ»î¶¯2ÈÕÔÚÔÆÄÏÀ¥Ã÷¾Ù°ì£¬»î¶¯ÒÔ¡°¹²ÏíRCEPÐÂ»úÓö ¿ª´´ÔÆÌ¨ÈÚºÏÐÂ¾ÖÃæ¡±ÎªÖ÷Ìâ£¬300ÓàÎ»Ì¨°ûÌ¨ÉÌ³öÏ¯¡£	2023/11/2 23:34	https://jingji.cctv.com/2023/11/02/ARTI5eHRBTPxlAJOgSTnmkl4231102.shtml
https://p2.img.cctvpic.com/photoworkspace/2023/11/02/2023110210422888660.jpg	ÉÏ½»Ëù£º»¦ÊÐÉÏÊÐ¹«Ë¾¾­ÓªÒµ¼¨ÕûÌåÂõÈë±ß¼ÊÐÞ¸´¹ìµÀ	2062	ÉÏº£Ö¤È¯½»Ò×Ëù·¢²¼µÄ±¨¸æÏÔÊ¾£¬»¦ÊÐÉÏÊÐ¹«Ë¾¾­ÓªÒµ¼¨ÕûÌåÂõÈë±ß¼ÊÐÞ¸´¹ìµÀ£¬¶à¸öÐÐÒµ¡¢¶àÏîÖ¸±ê³öÏÖ»ý¼«±ä»¯¡£	2023/11/2 10:42	https://jingji.cctv.com/2023/11/02/ARTIZQz5raBwPTPSQLeKzIXH231102.shtml
https://p1.img.cctvpic.com/photoworkspace/2023/10/31/2023103120010175419.png	10ÔÂ·ÝÖÐ¹úÖÆÔìÒµ²É¹º¾­ÀíÖ¸Êý¹«²¼	2069	ÖÐ¹úÎïÁ÷Óë²É¹ºÁªºÏ»á¡¢¹ú¼ÒÍ³¼Æ¾Ö½ñÌì£¨10ÔÂ31ÈÕ£©¹«²¼£º10ÔÂ·ÝÖÐ¹úÖÆÔìÒµ²É¹º¾­ÀíÖ¸ÊýÎª49.5%£¬½ÏÉÏÔÂÏÂ½µ0.7¸ö°Ù·Öµã¡£Ö÷ÒªÊÇÊÜ¼¾½ÚÐÔÒòËØÓ°Ïì£¬¹úÄÚÍâÊÐ³¡ÐèÇó²¨¶¯µ¼ÖÂ£¬ÊôÓÚÕý³£µ÷Õû¡£	2023/10/31 20:03	https://news.cctv.com/2023/10/31/ARTI7tR5xhT1eACEsQ4YtFFP231031.shtml
https://p2.img.cctvpic.com/photoworkspace/2023/10/28/2023102813081794874.jpg	ÀúÊ·ÐÂ¸ß£¡Èý´óº½¿ÕÑëÆóÈý¼¾¶ÈÓªÊÕ½ü1300ÒÚÔª£¬¼¯ÌåÅ¤¿÷	2089	Èý¼¾¶ÈÔÚÊîÔË¡¢ÖÐÇï¹úÇìµÈ¶à¸ö¼ÙÆÚ¼Ó³ÖÏÂ£¬Ãñº½¿ÍÔËÊÐ³¡ÐèÇóÍúÊ¢£¬Èý´óº½µ¥¼¾¾ùÊµÏÖÅ¤¿÷¡£ÖµµÃ×¢ÒâµÄÊÇ£¬Èý´óº½Èý¼¾¶Èµ¥¼¾¹éÄ¸¾»ÀûÈó¾ùÊµÏÖÍ¬±ÈÅ¤¿÷£¬ÔÚ40ÒÚÔªÉÏÏÂ¡£¾ÝÏ¤£¬ÖÐº½¼¯ÍÅ¡¢¶«º½¼¯ÍÅÓëÄÏº½¼¯ÍÅÊÇÎÒ¹úÈý´óº½¿ÕÑëÆó£¬È¥ÄêÈý´óº½¼°Æä×Ó¹«Ë¾ÔËÊä×ÜÖÜ×ªÁ¿Õ¼±È¸÷º½Ë¾×ÜÔËÊäÖÜ×ªÁ¿½üÆß³É¡£	2023/10/28 13:10	https://jingji.cctv.com/2023/10/28/ARTI7pkrcOq5saTpGivBVCyU231028.shtml
https://p2.img.cctvpic.com/photoworkspace/2023/10/27/2023102719515369919.jpg	Èý¼¾¶ÈÈ«¹ú¹æÉÏ¹¤ÒµÆóÒµÀûÈóÍ¬±ÈÔö³¤7.7%	2093	¹ú¼ÒÍ³¼Æ¾Ö½ñÌì£¨10ÔÂ27ÈÕ£©·¢²¼Êý¾ÝÏÔÊ¾£¬½ñÄêÒÔÀ´£¬Ëæ×ÅÊÐ³¡ÐèÇó³ÖÐø¸ÄÉÆ£¬¹¤ÒµÉú²úÆ½ÎÈÔö³¤£¬¹¤ÒµÆóÒµÓªÊÕÀûÈó³ÖÐø»Ö¸´ÏòºÃ¡£ÆäÖÐ£¬Èý¼¾¶È¹æÄ£ÒÔÉÏ¹¤ÒµÆóÒµÀûÈóÍ¬±ÈÔö³¤7.7%£¬¹¤ÒµÆóÒµÀûÈó³Ê¼Ó¿ì»ØÉýÌ¬ÊÆ¡£·ÖÔÂ¿´£¬9ÔÂ·Ý£¬¹æÄ£ÒÔÉÏ¹¤ÒµÆóÒµÀûÈóÍ¬±ÈÔö³¤11.9%£¬Á¬ÐøÁ½¸öÔÂÊµÏÖÁ½Î»ÊýÔö³¤¡£	2023/10/27 19:52	https://jingji.cctv.com/2023/10/27/ARTIg0F9bEyEiiQECARiaFZo231027.shtml
https://p3.img.cctvpic.com/photoworkspace/2023/10/27/2023102715420221705.jpg	¹ã½»»á³É½»»îÔ¾ ÖÐ¹úÍâÃ³Õ¹ÏÖ»ý¼«ÏòºÃ±ä»¯	2096	¡°ÕýÔÚ½øÐÐµÄµÚ134½ì¹ã½»»áÈËÆø×ã¡¢³É½»»îÔ¾£¬¾³Íâ²É¹ºÉÌµ½»áÊýÁ¿ºÍÖÊÁ¿¾ùÓÐ½Ï´ó·ù¶ÈÌáÉý£¬¸÷¹ú¿ÍÉÌ¶ÔÖÐ¹úÉÌÆ·¡¢ÖÐ¹úÖÆÔìÐËÈ¤Å¨ºñ¡¢ÇàíùÓÐ¼Ó¡£¡±ÔÚ10ÔÂ26ÈÕµÄÀýÐÐ·¢²¼»áÉÏ£¬ÉÌÎñ²¿ÐÂÎÅ·¢ÑÔÈËÊøçåæÃËµ¡£	2023/10/27 15:42	https://jingji.cctv.com/2023/10/27/ARTIKGbzAvo1K3Y9gkkIxb15231027.shtml
https://p3.img.cctvpic.com/photoworkspace/2023/10/27/2023102709461685761.jpg	Ê×ÅúËÄµ¥Ïû·Ñ»ù´¡ÉèÊ©REITsÏîÄ¿¿ªÆôÊÜÀí	2099	ÔÚ»ù´¡ÉèÊ©ÁìÓò²»¶¯²úÍ¶×ÊÐÅÍÐ»ù½ð£¨REITs£©ÊÔµã·¶Î§ÍØÕ¹ÖÁÏû·Ñ»ù´¡ÉèÊ©ÁìÓòÖ®ºó£¬10ÔÂ26ÈÕ£¬Ê×ÅúËÄµ¥Ïû·Ñ»ù´¡ÉèÊ©REITsÏîÄ¿¿ªÆôÊÜÀí¡£	2023/10/27 9:46	https://jingji.cctv.com/2023/10/27/ARTIJbENuJJVgDBpXvXGAxTS231027.shtml
https://p4.img.cctvpic.com/photoworkspace/2023/10/27/2023102709291760393.jpg	ÏòºÃÊÆÍ·Ã÷ÏÔ£¬±£ÕÏÎÈ²½ÍÆ½ø¡ª¡ªÍ¸ÊÓÇ°Èý¼¾¶ÈÎÒ¹ú½»Í¨¾­¼Ã×ßÊÆ	2102	½»Í¨ÊÇÉç»áÔËÐÐµÄ»ù±¾±£ÕÏ£¬Ò²ÊÇ¾­¼ÃÉç»á·¢Õ¹µÄ¡°ÏÈÐÐ¹Ù¡±¡£Ç°Èý¼¾¶ÈÎÒ¹ú½»Í¨¾­¼Ã×ßÊÆÈçºÎ£¿ÓÐÄÄÐ©»ÝÃñÀûÆóµÄÐÂ¾Ù´ë£¿ÔÚ¿Æ¼¼´´ÐÂÉÏÓÐÄÄÐ©ÐÂµÄ³É¹û£¿½»Í¨ÔËÊä²¿26ÈÕÕÙ¿ªµÄÐÂÎÅ·¢²¼»á¶ÔÕâÐ©ÈÈµãÎÊÌâ½øÐÐÁË»ØÓ¦¡£	2023/10/27 9:29	https://jingji.cctv.com/2023/10/27/ARTI78xMAq0RabTi6W0Nv8O9231027.shtml
https://p5.img.cctvpic.com/photoworkspace/2023/10/26/2023102617103668618.jpg	¸ßÖÊÁ¿·¢Õ¹µ÷ÑÐÐÐØ­ÃÀÁËÏç´å ¸»ÁË°ÙÐÕ¡ª¡ª¹óÖÝ×ñÒåµÄÏç´åÕñÐËÐÂÍ¼¾°	2104	¹óÖÝÊ¡×ñÒåÊÐ½üÄêÀ´²»¶ÏÉîÈëÍÆ½øÏç´åÕñÐË½¨Éè£¬¸÷µØÏç´å·çÃ²²»¶ÏÌáÉý£¬Å©ÃñÊÕÈë²»¶ÏÔö¼Ó£¬Ò»·ùÏç´åÕñÐËÐÂÍ¼¾°ÕýÐìÐìÕ¹¿ª¡£	2023/10/26 17:10	https://jingji.cctv.com/2023/10/26/ARTIJmKE0sI8T5hjkXoOhtlj231026.shtml
https://p5.img.cctvpic.com/photoworkspace/2023/10/26/2023102614521951698.jpg	¸ßÖÊÁ¿·¢Õ¹µ÷ÑÐÐÐ£üÍòÇÅ·É¼Ü ´òÔì¹óÖÝ¾­¼ÃÉç»á·¢Õ¹µÄÁÁÀöÃûÆ¬	2105	2023Äê10ÔÂ25ÈÕ£¬ÓÉÖÐÐû²¿×éÖ¯¿ªÕ¹µÄ¡°¸ßÖÊÁ¿·¢Õ¹µ÷ÑÐÐÐ¡±Ö÷Ìâ²É·ÃÍÅÀ´µ½¹óÖÝÆ½ÌÁ´óÇÅ¡£	2023/10/26 14:53	https://jingji.cctv.com/2023/10/26/ARTIIUPyTckmAQLjbQmNXeTp231026.shtml
https://p3.img.cctvpic.com/photoworkspace/2023/10/26/2023102614490338192.jpg	¸ßÖÊÁ¿·¢Õ¹µ÷ÑÐÐÐ£ü¹óÖÝÂÞµé·¢»Ó¡°ÌìÈ»ÎÂÊÒ¡±ÓÅÊÆ´Ù½øË®¹û²úÒµÌáÖÊÔöÐ§	2106	2023Äê10ÔÂ25ÈÕ£¬ÓÉÖÐÐû²¿×éÖ¯¿ªÕ¹µÄ¡°¸ßÖÊÁ¿·¢Õ¹µ÷ÑÐÐÐ¡±Ö÷Ìâ²É·Ã»î¶¯×ß½ø¹óÖÝÂÞµé¡£	2023/10/26 14:50	https://jingji.cctv.com/2023/10/26/ARTIendBNtaYS4pglbpJFU6I231026.shtml
https://p1.img.cctvpic.com/photoworkspace/2023/10/25/2023102517082861411.jpg	ÃÀ¹Ø¼üÀûÂÊÖ¸±ê16ÄêÀ´Ê×´Î¡°ÆÆÎå¡±ÒâÎ¶×ÅÊ²Ã´	2108	×÷ÎªÈ«Çò×îÊÜ¹Ø×¢µÄÀûÂÊÖ¸±êÖ®Ò»£¬ÃÀ¹ú10ÄêÆÚ¹úÕ®ÊÕÒæÂÊÈÕÇ°Ò»¶ÈÕÇÆÆ5%£¬´ïµ½2007ÄêÒÔÀ´×î¸ßË®Æ½£¬Òý·¢È«Çò½ðÈÚÊÐ³¡¶¯µ´£¬¸øÊÀ½ç¾­¼ÃÔö³¤Ç°¾°´øÀ´ÐÂµÄ²»È·¶¨ÐÔ¡£	2023/10/25 17:08	https://jingji.cctv.com/2023/10/25/ARTIK7TQuRG4ucev1ZJtFjCZ231025.shtml
https://p5.img.cctvpic.com/photoworkspace/2023/10/25/2023102507073692076.jpg	Ç°Èý¼¾¶ÈÈ«¹úÒ»°ã¹«¹²Ô¤ËãÊÕÈëÍ¬±ÈÔö³¤8.9%	2110	²ÆÕþ²¿24ÈÕ·¢²¼Êý¾ÝÏÔÊ¾£¬½ñÄêÇ°Èý¼¾¶È£¬È«¹úÒ»°ã¹«¹²Ô¤ËãÊÕÈë166713ÒÚÔª£¬Í¬±ÈÔö³¤8.9%¡£ÆäÖÐ£¬Ë°ÊÕÊÕÈë139105ÒÚÔª£¬Í¬±ÈÔö³¤11.9%£»·ÇË°ÊÕÈë27608ÒÚÔª£¬Í¬±ÈÏÂ½µ4.1%¡£	2023/10/25 7:07	https://jingji.cctv.com/2023/10/25/ARTIjUioKP1NVnNUEOG9xXrS231025.shtml
https://p3.img.cctvpic.com/photoworkspace/2023/10/24/2023102420223149728.jpg	ÎÒ¹ú½«Ôö·¢1ÍòÒÚÔª¹úÕ®Ö§³ÖÔÖºó»Ö¸´ÖØ½¨ºÍÌáÉý·ÀÔÖ¼õÔÖ¾ÈÔÖÄÜÁ¦	2111	10ÔÂ24ÈÕ£¬Ê®ËÄ½ìÈ«¹úÈË´ó³£Î¯»áµÚÁù´Î»áÒé±í¾öÍ¨¹ýÁËÈ«¹úÈËÃñ´ú±í´ó»á³£ÎñÎ¯Ô±»á¹ØÓÚÅú×¼¹úÎñÔºÔö·¢¹úÕ®ºÍ2023ÄêÖÐÑëÔ¤Ëãµ÷Õû·½°¸µÄ¾öÒé¡£	2023/10/24 20:22	https://news.cctv.com/2023/10/24/ARTIkZ6ZTgAYngr7wAbhVtzN231024.shtml
https://p1.img.cctvpic.com/photoworkspace/2023/10/24/2023102413504682736.jpg	¡°ÐÂÈýÑù¡±³É³ö¿ÚÖØÒªÔö³¤¼«	2113	ÉÏÊÐ¹«Ë¾2023Äê°ëÄê±¨ÕÛÉä³öÆóÒµ¡°³öº£¡±ÒÔ¼°ÎÒ¹úÍâÃ³½ø³ö¿ÚµÄÐÂÌØµãºÍ»ý¼«±ä»¯¡£	2023/10/24 13:51	https://jingji.cctv.com/2023/10/24/ARTISj0b7tLPCbZ9K1U2TYUT231024.shtml
https://p1.img.cctvpic.com/photoworkspace/2023/10/24/2023102409462013835.jpg	ÎÈ×¡Å©Òµ»ù±¾ÅÌ º»Êµ¡°ÈýÅ©¡±¡°Ñ¹²ÕÊ¯¡±¡ª¡ªÍ¸ÊÓÇ°Èý¼¾¶ÈÅ©ÒµÅ©´å¾­¼Ã×ßÊÆ	2114	Ç°Èý¼¾¶È¾­¼ÃÊý¾Ý½üÈÕ³öÂ¯£¬Å©ÒµÅ©´å¾­¼ÃÔËÐÐÇé¿ö±¸ÊÜ¹Ø×¢¡£ÇïÁ¸ÊÕ»ñÇé¿öÈçºÎ£¿¡°²ËÀº×Ó¡±²úÆ·¹©¸øºÍ¼Û¸ñÓÐÊ²Ã´Ç÷ÊÆ£¿Å©ÃñÔöÊÕÐÎÊÆÔõÑù£¿	2023/10/24 9:46	https://jingji.cctv.com/2023/10/24/ARTILY17SGjH7rAyklGAgQXp231024.shtml
https://p1.img.cctvpic.com/photoworkspace/2023/10/24/2023102407043991999.jpg	¡°ÈÏ·¿²»ÈÏ´û¡±ÐÂÕþ¼ÓÂë£¬ÉÏº£Â¥ÊÐÔõÑùÁË	2115	10ÔÂ17ÈÕ£¬ÉÏº£ÓÅ»¯×¡·¿¹«»ý½ð´û¿îÌ×ÊýÈÏ¶¨±ê×¼£¬³ÉÎªÈ«¹úÊ×¸öÊµÐÐ¹«»ý½ð¡°ÈÏ·¿²»ÈÏ´û¡±µÄÒ»Ïß³ÇÊÐ¡£ÐÂ±ê×¼¹æ¶¨£¬ÎÞ·¿¡¢ÔÚÈ«¹úÎÞ¹«»ý½ð´û¿î»òÊ×´Î¹«»ý½ð´û¿îÒÑ½áÇåµÄ£¬¿ÉÒÔÈÏ¶¨ÎªÊ×Ì××¡·¿£»ÔÚÉÏº£ÒÑÓÐÒ»Ì×·¿¡¢·ûºÏ¸ÄÉÆÐÍÈÏ¶¨Ìõ¼þ£¬ÔÚÈ«¹úÎÞ¹«»ý½ð´û¿î»òÊ×´Î¹«»ý½ð´û¿îÒÑ½áÇåµÄ£¬ÈÏ¶¨ÎªµÚ¶þÌ×¸ÄÉÆÐÍ×¡·¿¡£	2023/10/24 7:04	https://jingji.cctv.com/2023/10/24/ARTIuHzgYECENyTb1Ec1wbrQ231024.shtml
https://p4.img.cctvpic.com/photoworkspace/2023/10/23/2023102310133476805.jpg	¾­¼Ã¼¾±¨ÌýÐÅÐÄ£ü¼á¶¨·¢Õ¹ÐÅÐÄ ¹¤Òµ¾­¼ÃÎÈ²½»ØÉý	2116	Ç°Èý¼¾¶È¾­¼ÃÊý¾Ý½üÈÕ³öÂ¯£¬¹¤Òµ×ßÊÆ±¸ÊÜ¹Ø×¢¡£¹¤ÒµºÍÐÅÏ¢»¯²¿ÐÂÎÅ·¢ÑÔÈË¡¢×Ü¹¤³ÌÊ¦ÕÔÖ¾¹úËµ£¬¡°Ç°Èý¼¾¶È¹æÄ£ÒÔÉÏ¹¤ÒµÔö¼ÓÖµÍ¬±ÈÔö³¤4%£¬ÔöËÙ½Ï½ñÄêÉÏ°ëÄê¼Ó¿ì0.2¸ö°Ù·Öµã¡£¡±	2023/10/23 10:14	https://jingji.cctv.com/2023/10/23/ARTIngJ5Tn5S1wLSQNEF6w3C231023.shtml
https://p3.img.cctvpic.com/photoworkspace/2023/10/22/2023102216171434965.jpg	¼á¶¨·¢Õ¹ÐÅÐÄ ¹¤Òµ¾­¼ÃÎÈ²½»ØÉý	2118	ÔÚÕþ²ßÖúÍÆºÍ²úÒµ¸÷½çµÄÅ¬Á¦ÏÂ£¬¹¤Òµ¾­¼Ã»Ö¸´·¢Õ¹µÄÊÆÍ·²»¶Ï¹®¹Ì¡£	2023/10/22 16:17	https://jingji.cctv.com/2023/10/22/ARTIeg28Bw3wAz7pJpkHhou8231022.shtml
https://p4.img.cctvpic.com/photoworkspace/2023/10/21/2023102118072052514.jpg	¡°Ò»´øÒ»Â·¡±³«ÒéÎªÖÐ¹ú±±·½¸Û¿Ú³ÇÊÐ´ò¿ª¹ú¼Ê¾­Ã³Ö®´°	2119	ÈÕÇ°£¬Ìì½òÂ³»ªãü½õÐÂ²ÄÁÏ¿Æ¼¼ÓÐÏÞ¹«Ë¾Éú²úµÄ28.5¶ÖÊ÷Ö¬ÔÚÌì½ò¸Û±±½®ÂëÍ·×°´¬£¬Ì¤ÉÏÇ°ÍùÌ©¹úµÄÂÃ³Ì¡£Æ¾½èÖÐ¹ú¡ª¶«ÃË×ÔÃ³Ð­¶¨Ô­²úµØÖ¤Êé£¬ÕâÅú»õÎï¿ÉÔÚ½ø¿Ú¹úÏíÊÜ¹ØË°¼õÃâ¡£	2023/10/21 18:07	https://jingji.cctv.com/2023/10/21/ARTI81JTggcfFfJzBLNGZ1kW231021.shtml
https://p3.img.cctvpic.com/photoworkspace/2023/10/21/2023102106032258858.jpg	¡°Ë«11¡±¹Û²ì£º¡°ÑªÆ´¡±µÍ¼Û£¬Õæ±ãÒËÂð£¿	2120	Ëæ×Å¡°Ë«11¡±¹ºÎï½ÚµÄÁÙ½ü£¬¸÷´óµçÉÌÆ½Ì¨·×·×¹«²¼ÁË½ñÄê¹æÔò£¬³ýÁËÌìÃ¨ÌÔ±¦¡¢¾©¶«µÈ£¬¿ìÊÖ¡¢Ð¡ºìÊéµÈÆ½Ì¨Ò²·×·×²ÎÕ½¡£¶¼Ëµ½ñÄê¡°Ë«11¡±ÉÌÆ·¼Û¸ñµÍ£¬ÊÇÕæàåÍ·»¹ÊÇÕæ±ãÒË£¿	2023/10/21 6:03	https://jingji.cctv.com/2023/10/21/ARTI7Zh1Lc8taRSa6t5WF1pQ231021.shtml
https://p4.img.cctvpic.com/photoworkspace/2023/10/20/2023102012562245361.jpg	»ù½¨´óÏîÄ¿´ø¶¯Ã÷ÏÔ ËÄ¼¾¶ÈÍ¶×ÊÓÐÍû»ØÉý	2121	¹ú¼ÒÍ³¼Æ¾Ö·¢²¼µÄÊý¾ÝÏÔÊ¾£¬Ç°Èý¼¾¶È£¬È«¹ú¹Ì¶¨×Ê²úÍ¶×Ê¿Û³ý¼Û¸ñÒòËØÓ°Ïì£¬Í¬±ÈÔö³¤6.0%£¬ÔöËÙ±ÈÈ¥ÄêÍ¬ÆÚ¼Ó¿ì2.5¸ö°Ù·Öµã¡£ÒµÄÚ×¨¼Ò·ÖÎöÖ¸³ö£¬µ±Ç°Í¶×ÊÔöËÙ¸ßÓÚÈ¥ÄêÍ¬ÆÚË®Æ½£¬±³ºóÊÇÈý¼¾¶ÈÒÔÀ´£¬×¨ÏîÕ®·¢ÐÐÌáËÙ£¬ÎÈÍ¶×ÊÕþ²ß³ÖÐø¼ÓÂë¡£	2023/10/20 13:01	https://jingji.cctv.com/2023/10/20/ARTI0gc95ZynCtbizFSin81k231020.shtml
https://p2.img.cctvpic.com/photoworkspace/2023/10/20/2023102006164090226.jpg	70³Ç×îÐÂ·¿¼Û¹«²¼£ºÕþ²ß¡°×éºÏÈ­¡±Ð§Á¦ÈçºÎ£¿	2123	9ÔÂÒÔÀ´£¬·¿µØ²úÐÐÒµµÄ¸÷ÏîÖ§³ÖÕþ²ßÔÚÈ«¹ú·¶Î§ÄÚÏà¼ÌÂäµØ£¬ÈÃÈËÃÇ¶ÔÕþ²ßÐ§¹ûµÄÊÍ·ÅÇé¿ö³äÂúÆÚ´ý¡£	2023/10/20 6:17	https://jingji.cctv.com/2023/10/20/ARTIqzfInjgZ92CodUYGqC1q231020.shtml
https://p4.img.cctvpic.com/photoworkspace/2023/10/19/2023101910422729390.jpg	´ÙÆ¥ÅäÓÅ·þÎñ ÇïÕÐ´Ù¾ÍÒµ½ôÂàÃÜ¹Ä¿ªÕ¹	2125	½ðÇïÊ®ÔÂ£¬ÕýÖµ¾ÍÒµ¼¾»Æ½ðÊ±ÆÚ£¬È«¹ú¸÷µØ½ôÂàÃÜ¹Ä¿ªÕ¹´Ù¾ÍÒµ¹¤×÷£¬Ç§·½°Ù¼ÆÎÈ¾ÍÒµ¡£¾ÝÍ³¼Æ£¬Ë«Ñ¡»áµ±Ìì£¬¹²¼Æ289ÃûÑ§Éú²Î¼ÓÁËÕÐÆ¸»î¶¯£¬ÆóÒµÀÛ¼ÆÊÕµ½¼òÀú258·Ý£¬´ï³É³õ²½¾ÍÒµÒâÏò101ÈË¡£	2023/10/19 10:50	https://jingji.cctv.com/2023/10/19/ARTIsbY027T3OyF1n4tRHS10231019.shtml
https://p2.img.cctvpic.com/photoworkspace/2023/10/19/2023101910052995804.jpg	¾­¼ÃËæ±ÊØ­¹ØÓÚÈý¼¾¶È¾­¼ÃÊý¾ÝµÄÆß¸ö¡°¿´¡±	2130	½ñÄêÇ°Èý¼¾¶ÈÖÐ¹ú¾­¼ÃÔöËÙÆóÎÈ»ØÉý¡£Ç°Èý¼¾¶ÈÍ¬±ÈÔö³¤5.2%£¬ÕâÓëÄê³õÈ·¶¨µÄ¡°¹úÄÚÉú²ú×ÜÖµÔö³¤5%×óÓÒ¡±µÄ½ñÄê·¢Õ¹Ô¤ÆÚÄ¿±ê£¬±È½ÏÎÇºÏ¡£	2023/10/19 10:06	https://news.cctv.com/2023/10/19/ARTIY2be56QZqUx3ez60MftQ231019.shtml
https://p1.img.cctvpic.com/photoworkspace/2023/10/19/2023101910014567823.jpg	Êý¶ÁÖÐ¹ú | Ç°Èý¼¾¶È¹úÃñ¾­¼Ã³ÖÐø»Ö¸´ÏòºÃ »ý¼«ÒòËØÀÛ»ýÔö¶à	2131	¹ú¼ÒÍ³¼Æ¾Ö18ÈÕ·¢²¼µÄÇ°Èý¼¾¶È¾­¼ÃÊý¾ÝÏÔÊ¾£¬¹úÃñ¾­¼Ã³ÖÐø»Ö¸´ÏòºÃ£¬Éú²ú¹©¸øÎÈ²½Ôö¼Ó£¬ÊÐ³¡ÐèÇó³ÖÐøÀ©´ó£¬¾ÍÒµÎï¼Û×ÜÌå¸ÄÉÆ£¬·¢Õ¹ÖÊÁ¿ÎÈ²½ÌáÉý£¬»ý¼«ÒòËØÀÛ»ýÔö¶à¡£	2023/10/19 10:02	https://jingji.cctv.com/2023/10/19/ARTIGLTv9oyQYBIArOjYwoa1231019.shtml
https://p3.img.cctvpic.com/photoworkspace/2023/10/19/2023101909354494936.jpg	³Ë¡°Ò»´øÒ»Â·¡±¶«·ç ×ßºÃ¡°³öº£¡±Ö®Â·	2132	2023ÄêÊÇ¹²½¨¡°Ò»´øÒ»Â·¡±³«ÒéÌá³öÊ®ÖÜÄê¡£ÔÚ¹ýÈ¥µÄÊ®Äê¼ä£¬¡°Ò»´øÒ»Â·¡±½¨Éè´ÓÎÞµ½ÓÐ¡¢Á¬µã³ÉÏß¡¢ÓÉÏß¼°Ãæ£¬²»µ«ÓÐÁ¦´Ù½øÁËÈ«Çò»¥Áª»¥Í¨£¬Ò²ÎªÊÀ½ç¾­¼Ã¸´ËÕ·¢Õ¹×¢ÈëÖØÒª¶¯Á¦¡£	2023/10/19 9:35	https://jingji.cctv.com/2023/10/19/ARTIEufNFbfYf2qk49SWjQR9231019.shtml
https://p3.img.cctvpic.com/photoworkspace/2023/10/19/2023101906513794224.jpg	´ÙÏû·Ñ³É¼¨µ¥ÁÁÑÛ ¡°Ê®Ò»¡±³µÊÐÓÐ×÷Îª	2133	½ñÄê9ÔÂÒÔÀ´£¬²»ÉÙµØ·½ÍÆ³öÁËÐÂÒ»ÂÖµÄÆû³µÏû·Ñ²¹Ìù£¬Îª¡°½ð¾ÅÒøÊ®¡±Æû³µÏû·ÑÍú¼¾Ìá¹©ÁËÕþ²ßÖ§³Ö¡£Óë´ËÍ¬Ê±£¬²¿·Ö³µÆóÖ÷¶¯µ÷Õû²úÆ·¼Û¸ñÌåÏµºÍÓªÏú²ßÂÔ£¬ÔÚ¸÷µØ³µÕ¹ÉÏ´ò³ö¸ü¶à½µ¼Û¡¢´ÙÏúµÄ×éºÏÈ­¡£	2023/10/19 6:51	https://jingji.cctv.com/2023/10/19/ARTIokiraomnvoFvTPUohaFj231019.shtml
https://p3.img.cctvpic.com/photoworkspace/2023/10/18/2023101814331359224.jpg	»¦ÉîÉÏÊÐ¹«Ë¾2023ÄêÖÐÆÚÏÖ½ð·ÖºìÊµÏÖÐÂÍ»ÆÆ	2136	»¦ÉîÉÏÊÐ¹«Ë¾2023ÄêÖÐÆÚÏÖ½ð·Öºì¹«Ë¾¼ÒÊýºÍ·Öºì½ð¶î¾ùÓÐÐÂÍ»ÆÆ¡£´Ó·Öºì¼ÒÊýÀ´¿´£¬½ØÖÁ8ÔÂ31ÈÕ£¬»¦ÊÐÓëÉîÊÐ¹²¼Æ162¼ÒÉÏÊÐ¹«Ë¾¹«²¼ÁË2023ÄêÖÐÆÚÏÖ½ð·ÖºìÔ¤°¸£¬·Öºì¼ÒÊý½ÏÈ¥ÄêÍ¬ÆÚÌáÉýÁË64%¡£	2023/10/18 14:33	https://jingji.cctv.com/2023/10/18/ARTIrJwXklSuCTDa59qr7GdE231018.shtml
https://p3.img.cctvpic.com/photoworkspace/2023/10/18/2023101810051356498.jpg	±±½»Ëù½«ÎÈ²½À©´óÖ¸Êý»¯Í¶×Ê	2137	¼ÇÕß10ÔÂ17ÈÕ´Ó±±¾©Ö¤È¯½»Ò×ËùÁË½âµ½£¬±±½»Ëù½«ÎÈ²½À©´óÖ¸Êý»¯Í¶×Ê£¬·á¸»±±½»ËùÖ¸ÊýÌåÏµ£¬ÑÐ¾¿±àÖÆ±±½»Ëù×¨¾«ÌØÐÂÖ¸Êý£¬ÍÆ¶¯±àÖÆ¸ü¶à¸²¸Ç±±½»ËùµÄ¿çÊÐ³¡Ö¸Êý¡£	2023/10/18 10:05	https://jingji.cctv.com/2023/10/18/ARTI67H2pMCcYUAen6sZHLvv231018.shtml
https://p1.img.cctvpic.com/photoworkspace/2023/10/18/2023101806545342054.jpg	½ðÈÚ»ÝÃñÖúÏû·ÑÉýÎÂ	2138	½ñÄêÖÐÇï¹úÇì¼ÙÆÚ£¬ÂÃÓÎ¡¢¹ºÎïµÈÏû·ÑÐèÇó³ÖÐø×ßÇ¿¡£Ïû·ÑÊÐ³¡ÉýÎÂµÄ±³ºó£¬Àë²»¿ª½ðÈÚ»ú¹¹¡°Õæ½ð°×Òø¡±ÖúÁ¦Ïû·ÑµÄ¾Ù´ë¡£Ïû·Ñ½ðÈÚ»ú¹¹´ÙÏû·Ñ»¹ÃæÁÙÄÄÐ©ÄÑµã£¿ÈçºÎÒÀÍÐÊý×Ö»¯ÓÅÊÆÍÚ¾òÐÂµÄÏû·ÑÁìÓò£¿	2023/10/18 6:55	https://jingji.cctv.com/2023/10/18/ARTI2fwLnabOVQanWSzcnwSK231018.shtml
https://p1.img.cctvpic.com/photoworkspace/2023/10/17/2023101716355932456.jpg	³¤½­°¶±ß¸ÌéÙ»Æ	2139	À×¼ÒÆºÉçÇøÊÇ³¤½­±±°¶ÖØÒªµÄ¸ÌéÙ²úµØ£¬×øÂäÓÚ°¶±ßµÄËÎ¼ÒÁº×ÓÆ¬Çø¼¸ºõ¼Ò¼Ò»§»§ÖÖ¸ÌéÙ£¬ÂþÉ½±éÒ°¶¼ÊÇ¸ÌéÙÊ÷¡£	2023/10/17 16:38	https://jingji.cctv.com/2023/10/17/ARTIvqHzHL2BzEGAvT315nZq231017.shtml
https://p2.img.cctvpic.com/photoworkspace/2023/10/17/2023101716304885101.jpg	ÖÐ¹úA¹ÉÔÙÏÖ»Ø¹ºÔö³Ö³± ¶à¼Ò´óÐÍÑëÆóÉÏÊÐ¹«Ë¾³öÊÖ	2140	½üÈÕ£¬É½Î÷Ê¡Õþ¸®Åú¸´ÐÃÖÝ´úÏØ¾«³Ï¿óÒµÓÐÏÞÔðÈÎ¹«Ë¾¡°9¡¤1¡±½Ï´óÌ®ËúÊÂ¹Êµ÷²é±¨¸æ£¬ÈÏ¶¨¸ÃÆðÊÂ¹ÊÊÇÒ»Æð½Ï´óÉú²ú°²È«ÔðÈÎÊÂ¹Ê¡£	2023/10/17 16:25	https://jingji.cctv.com/2023/10/17/ARTIFR5SY2dhVqVnvWsOqYTV231017.shtml
https://p1.img.cctvpic.com/photoworkspace/2023/10/17/2023101706342494633.jpg	ÑëÐÐ¿ªÕ¹7890ÒÚÔªMLF²Ù×÷	2141	10ÔÂ16ÈÕ£¬ÎªÎ¬»¤ÒøÐÐÌåÏµÁ÷¶¯ÐÔºÏÀí³äÔ££¬ÖÐ¹úÈËÃñÒøÐÐ¿ªÕ¹7890ÒÚÔªÖÐÆÚ½è´û±ãÀû£¨MLF£©²Ù×÷¡£±¾´ÎMLF²Ù×÷ÆÚÏÞÎª1Äê£¬ÖÐ±êÀûÂÊ2.5%£¬ÓëÇ°´Î³ÖÆ½¡£ÓÉÓÚ±¾ÔÂÓÐ5000ÒÚÔªMLFµ½ÆÚ£¬´Ë´Î²Ù×÷ÊÇ¡°Á¿Ôö¼ÛÆ½¡±Ðø×÷£¬¾»Í¶·ÅÁ¿´ï2890ÒÚÔª£¬´´½ñÄêÐÂ¸ß¡£	2023/10/17 6:35	https://jingji.cctv.com/2023/10/17/ARTID2WfujgerxbgOKm01uOA231017.shtml
https://p2.img.cctvpic.com/photoworkspace/2023/10/17/2023101700445270465.jpg	×Ü¹æÄ£Ô¾¾ÓÊÀ½çµÚ¶þ£¬¶àµØ´óÁ¦·¢Õ¹ËãÁ¦²úÒµ	2142	Ëæ×ÅAIÄ£ÐÍÔ½À´Ô½¸´ÔÓ£¬Ä£ÐÍµÄ²ÎÊýÔ½À´Ô½´ó£¬ËãÁ¦ÐèÇóµÄÔö³¤ËÙ¶ÈÒÑÔ¶³¬Ð¾Æ¬µÄÄ¦¶û¶¨ÂÉ¡£ÁíÒ»·½Ãæ£¬ËãÁ¦»ù´¡ÉèÊ©ÊÇÖ§³ÅÊý×Ö¾­¼Ã·¢Õ¹µÄÖØÒª×ÊÔ´ºÍ»ù´¡ÉèÊ©£¬¶ÔÓÚÊµÏÖÊý×Ö»¯×ªÐÍ¡¢ÅàÓýÎ´À´²úÒµ£¬ÒÔ¼°ÐÎ³É¾­¼Ã·¢Õ¹ÐÂ¶¯ÄÜµÈ·½Ãæ¾ßÓÐÖØÒª×÷ÓÃ¡£	2023/10/17 0:46	https://jingji.cctv.com/2023/10/17/ARTIyhiGGx3cBEODex0m3wuv231017.shtml
https://p3.img.cctvpic.com/photoworkspace/2023/10/16/2023101609073447807.jpg	Ò¹ÓÎÊÐ³¡¹æÄ£½«´ïÒ»µãÎåÆßÍòÒÚÔª Ò¹¼äÎÄÂÃÊÍ·ÅÏû·ÑÇ±Á¦	2144	½üÄêÀ´£¬½­Î÷Ê¡Æ¼ÏçÊÐÏæ¶«ÇøÒÀÍÐ×ÔÈ»×ÊÔ´ÓÅÊÆ·¢Õ¹¡°Å©ÎÄÂÃ¡±²úÒµ£¬´òÔìÒ°ÍâÂ¶Óª¡¢ÌØÉ«ÃñËÞ¡¢·ÇÒÅÌåÑéµÈÐÂÒµÌ¬£¬ÍÆ³öÁËÒ»ÅúÏç´åÂÃÓÎÖØµã´å·¢Õ¹Ò¹¼ä¾­¼Ã£¬´ø¶¯ÁËÅ©ÃñÔöÊÕÖÂ¸»£¬ÖúÍÆÏç´åÕñÐË¡£	2023/10/16 9:33	https://jingji.cctv.com/2023/10/16/ARTIDjZiNeKuVG6spwiP9w7T231016.shtml
https://p2.img.cctvpic.com/photoworkspace/2023/10/16/2023101608444751462.jpg	¶àÏîÊý¾Ý´´ÀúÊ·ÐÂ¸ß¡ª¡ªÖÐ¹úÆû³µ²úÏúÔ½×ßÔ½Ç¿	2145	¶àÏîÊý¾Ý´´ÀúÊ·ÐÂ¸ß£¡ÖÐ¹úÆû³µ²úÏúÔ½×ßÔ½Ç¿¡£	2023/10/16 8:45	https://news.cctv.com/2023/10/16/ARTIlUO8RCZmZwVBlfZpgZqh231016.shtml
https://p3.img.cctvpic.com/photoworkspace/2023/10/16/2023101605591040765.jpg	µÚ134½ì¹ã½»»á¿ªÄ» Õ¹ÏÖÍâÃ³ÏòºÃÔ¤ÆÚ	2146	Õ¹Î»ÈËÍ·ÔÜ¶¯¡¢¾ÆµêÒ»·¿ÄÑÇó¡­¡­15ÈÕ¿ªÄ»µÄµÚ134½ìÖÐ¹ú½ø³ö¿ÚÉÌÆ·½»Ò×»áÎüÒýÖÚ¶àº£ÄÚÍâ²ÎÕ¹ÉÌ¡¢²É¹ºÉÌ£¬²»¶ÏÉýÎÂµÄºÏ×÷·ÕÎ§£¬Õ¹ÏÖÁËÊÀ½ç¿ÍÉÌ¶ÔÖÐ¹úÍâÃ³ÏòºÃµÄÔ¤ÆÚ¡£	2023/10/16 5:59	https://news.cctv.com/2023/10/16/ARTIGmlBsk6VUSfw2monrE2k231016.shtml
https://p3.img.cctvpic.com/photoworkspace/2023/10/16/2023101600290437034.jpg	Èý¼¾¶È¾­¼ÃÊý¾Ý¼´½«½ÒÏþ£¬²¿·ÖÖ¸±êÓÐÍûÑÓÐø»ØÉýÌ¬ÊÆ	2147	¹ú¼ÒÍ³¼Æ¾Ö½«ÓÚ10ÔÂ18ÈÕ·¢²¼Èý¼¾¶ÈGDPÔöËÙ¡¢¹¤Òµ¡¢Ïû·Ñ¡¢Í¶×ÊµÈ¾­¼ÃÊý¾Ý¡£»ú¹¹Ô¤¼Æ£¬ÊÜ»ùÊýÌ§ÉýµÄÓ°Ïì£¬Èý¼¾¶ÈGDPÍ¬±ÈÔöËÙ»ò»ØÂä£¬µ«9ÔÂ²¿·Ö¾­¼ÃÖ¸±êÓÐÍûÑÓÐø»ØÉýÌ¬ÊÆ¡£	2023/10/16 0:30	https://jingji.cctv.com/2023/10/16/ARTIh1MO0KE8LXYeGc8qg1au231016.shtml
https://p4.img.cctvpic.com/photoworkspace/2023/10/16/2023101600271950150.jpg	ÉÌÒµÒøÐÐÐÂÒ»ÂÖÎå·½Ãæ½µ·Ñ´ëÊ©½«ÂäµØ£¬Áù´óÐÐÂÊÏÈ±íÌ¬	2148	Ä¿Ç°£¬¸÷ÐÐÉÐÎ´ÅûÂ¶¾ßÌåÖ´ÐÐ·½°¸£¬¶ÔÓÚ¾ßÌåÓÅ»ÝÕþ²ßºÍÖ´ÐÐÈÕÆÚ£¬¸÷ÐÐ¾ù±íÊ¾ÒÔ¸ÃÐÐ¹ÙÍø¹«¸æÎª×¼¡£	2023/10/16 0:28	https://jingji.cctv.com/2023/10/16/ARTI3OlON0Pry2Pm4C8WmuUv231016.shtml
https://p1.img.cctvpic.com/photoworkspace/2023/10/15/2023101506320066693.jpg	Ç°Èý¼¾¶ÈÈ«¹úÌúÂ·Í¶²úÐÂÏß1402¹«Àï	2149	½ñÄêÇ°Èý¼¾¶È£¬¹úÌú¼¯ÍÅÓÐÐòÍÆ½øÌúÂ·½¨Éè£¬³ä·Ö·¢»ÓÌúÂ·Í¶×Ê¶ÔÈ«Éç»áÍ¶×ÊµÄÓÐÐ§´ø¶¯×÷ÓÃ£¬È«¹úÌúÂ·Íê³É¹Ì¶¨×Ê²úÍ¶×Ê5089ÒÚÔª¡¢Í¬±ÈÔö³¤7.1%£¬Í¶²úÌúÂ·ÐÂÏßÀï³Ì1402¹«Àï£¬ÆäÖÐ¸ßÌú1276¹«Àï£¬ÎªÀ©ÄÚÐè¡¢ÎÈÔö³¤¡¢±£ÃñÉúÌá¹©ÁËÓÐÁ¦Ö§³Å¡£	2023/10/15 6:32	https://jingji.cctv.com/2023/10/15/ARTIiT7ZPdgboteLVzA3KEy3231015.shtml
https://p4.img.cctvpic.com/photoworkspace/2023/10/14/2023101419053929840.jpg	Ö¤¼à»á£ºÌáÉýÈÚÈ¯±£Ö¤½ð±ÈÀý£¬È¡ÏûÉÏÊÐ¹«Ë¾¸ß¹Ü¡¢ºËÐÄÔ±¹¤ÈÚÈ¯³ö½è	2150	Îª½øÒ»²½¼ÓÇ¿ÈÚÈ¯ÒµÎñÄæÖÜÆÚµ÷½Ú£¬Ö¤¼à»á¾­³ä·ÖÂÛÖ¤ÆÀ¹À£¬¸ù¾Ýµ±Ç°ÊÐ³¡Çé¿ö£¬¶ÔÈÚÈ¯¼°Õ½ÂÔÍ¶×ÊÕß³ö½èÅäÊÛ¹É·ÝµÄÖÆ¶È½øÐÐÕë¶ÔÐÔµ÷ÕûÓÅ»¯£¬ÔÚ±£³ÖÖÆ¶ÈÏà¶ÔÎÈ¶¨µÄÇ°ÌáÏÂ£¬½×¶ÎÐÔÊÕ½ôÈÚÈ¯ºÍÕ½ÂÔÍ¶×ÊÕßÅäÊÛ¹É·Ý³ö½è¡£	2023/10/14 19:06	https://jingji.cctv.com/2023/10/14/ARTISVxwFTgbSvEoQiL38Cfp231014.shtml
https://p2.img.cctvpic.com/photoworkspace/2023/10/14/2023101409520269142.jpg	½ð¼Û×øÉÏ¡°¹ýÉ½³µ¡± ÏÖÔÚÈëÊÖ»Æ½ð»¹Ïã²»Ïã	2151	½üÆÚ»Æ½ð¼Û¸ñ·Â·ðÉÏÑÝ¡°¹ýÉ½³µ¡±ÐÐÇé£¬¹ú¼Ê½ð¼ÛÁ¬Ðø9¸ö½»Ò×ÈÕÏÂµø£¬¹úÄÚÊÐ³¡½ð¼ÛÒ²Ó¦Éù¶øÂä£¬½ü¼¸ÈÕÔòÔÙ¶È·´µ¯¡£ÄÇÃ´£¬ÏÖÔÚ»¹ÊÇÈëÊÖ»Æ½ðµÄºÃÊ±»úÂð£¿	2023/10/14 9:52	https://jingji.cctv.com/2023/10/14/ARTIDrX4nmPiPYY32o1Wgok8231014.shtml
https://p4.img.cctvpic.com/photoworkspace/2023/10/14/2023101409401246882.jpg	´æÁ¿Ê×Ì×·¿´ûÀûÂÊÏÂµ÷½Ó½üÎ²Éù ÀûÂÊÆ½¾ù½µ·ù0.73¸ö°Ù·Öµã	2152	ÖÐ¹úÈËÃñÒøÐÐ»õ±ÒÕþ²ßË¾Ë¾³¤×ÞÀ½13ÈÕ½éÉÜ£¬½µµÍ´æÁ¿Ê×Ì×·¿´ûÀûÂÊ¹¤×÷ÒÑ»ù±¾½Ó½üÎ²Éù¡£´æÁ¿Ê×Ì×·¿´ûÀûÂÊµ÷ÕûºóµÄ¼ÓÈ¨Æ½¾ùÀûÂÊÎª4.27%£¬Æ½¾ù½µ·ù0.73¸ö°Ù·Öµã¡£	2023/10/14 9:40	https://jingji.cctv.com/2023/10/14/ARTIorPnl5MU6ztm8dvoACzG231014.shtml
https://p1.img.cctvpic.com/photoworkspace/2023/10/14/2023101409391355550.jpg	Èý¼¾¶È½ðÈÚÖ§³ÖÎÈ¹ÌÓÐÁ¦ Õþ²ß¡°×éºÏÈ­¡±³ÖÐøÏÔÐ§	2153	ÖÐ¹úÈËÃñÒøÐÐ13ÈÕ·¢²¼µÄ½ðÈÚÍ³¼ÆÊý¾ÝÏÔÊ¾£¬9ÔÂÐÂÔö´û¿î½ÏÇ°Á½¸öÔÂÔö³¤ÊÆÍ·Ã÷ÏÔ»ØÉý£¬Ç°Èý¼¾¶ÈÈËÃñ±Ò´û¿îÔö¼Ó19.75ÍòÒÚÔª£¬Í¬±È¶àÔö1.58ÍòÒÚÔª¡£ÖÐ¹úÈËÃñÒøÐÐ±íÊ¾£¬Èý¼¾¶È½ðÈÚÖ§³ÖÎÈ¹ÌÓÐÁ¦£¬Õþ²ß¡°×éºÏÈ­¡±Ð§¹û³ÖÐøÏÔÏÖ£¬¾­¼Ã½ðÈÚÑ­»·²»¶Ï³©Í¨¡£	2023/10/14 9:39	https://jingji.cctv.com/2023/10/14/ARTIBSd5UyJo2tnz4HiOPJgo231014.shtml
https://p2.img.cctvpic.com/photoworkspace/2023/10/14/2023101406273199634.jpg	Ç°Èý¼¾¶ÈÎÒ¹ú½ø³ö¿Ú×ÜÖµ30.8ÍòÒÚÔª	2154	10ÔÂ13ÈÕ£¬¹úÎñÔºÐÂÎÅ°ìÕÙ¿ªÐÂÎÅ·¢²¼»á£¬½éÉÜ2023ÄêÇ°Èý¼¾¶È½ø³ö¿ÚÇé¿ö¡£º£¹Ø×ÜÊðÍ³¼Æ·ÖÎöË¾Ë¾³¤ÂÀ´óÁ¼½éÉÜ£¬Ç°Èý¼¾¶ÈÎÒ¹ú»õÎïÃ³Ò×½ø³ö¿Ú×ÜÖµ30.8ÍòÒÚÔª£¬ÍâÃ³½ø³ö¿ÚÆ½ÎÈÔËÐÐ¡¢»ý¼«ÏòºÃ¡£	2023/10/14 6:28	https://jingji.cctv.com/2023/10/14/ARTIiDUsd1scopoEDHwL1Epq231014.shtml
https://p4.img.cctvpic.com/photoworkspace/2023/10/13/2023101306041693735.jpg	Êý×ÖÈËÃñ±ÒÖúÁ¦½ÚÈÕÏû·ÑÉýÎÂ	2155	ÉîÛÚµÄ¹âÃ÷Çø·¢·ÅÊý×ÖÈËÃñ±ÒÏû·ÑÈ¯£»Õã½­º¼ÖÝ·¢·ÅÁË¡°ÑÇÖÞÃÀÊ³¼¾¡±º¼ÖÝÊý×ÖÈËÃñ±Ò²ÍÒû×¨ÏîÏû·ÑÈ¯£»½­ËÕÄÏ¾©¡¢ËÕÖÝµÈµØÂ½Ðø·¢·ÅÊý×ÖÈËÃñ±ÒÏû·ÑÈ¯¡­¡­½ñÄêÖÐÇï¹úÇì¼ÙÆÚ£¬Êý×ÖÈËÃñ±ÒµÄÉíÓ°ÆµÆµ³öÏÖÔÚÈ«¹ú¸÷µØµÄ´ÙÏû·Ñ»î¶¯ÖÐ¡£	2023/10/13 6:04	https://jingji.cctv.com/2023/10/13/ARTIqIcbu0TsZ2HCuBJFXE7Z231013.shtml
https://p3.img.cctvpic.com/photoworkspace/2023/10/12/2023101216310291209.jpg	ÏÈÐÐÖ¸±ê¿´ÁÁµã Êý¾Ý¼ûÖ¤ÎÒ¹ú¾­¼ÃÅìÅÈ»îÁ¦	2156	ÈÕÇ°£¬Ò»ÏµÁÐÏÈÐÐÖ¸±ê·¢²¼£¬ÕÛÉäÎÒ¹ú¾­¼ÃË®Æ½³ÖÐøÏòºÃ£¬ÎÈÖÐÓÐÉý¡£	2023/10/12 16:32	https://jingji.cctv.com/2023/10/12/ARTInq2wJ2ATLnAluZVU0K0a231012.shtml
https://p3.img.cctvpic.com/photoworkspace/2023/10/12/2023101213331693514.jpg	¸÷µØ²¿Êð×öºÃËÄ¼¾¶È¾­¼Ã¹¤×÷ ÖØ´óÏîÄ¿ÌáËÙ¿ìÅÜ	2157	¡°½ð¾ÅÒøÊ®¡±Ê©¹¤Íú¼¾£¬ÖØ´óÏîÄ¿½¨ÉèÕýº¨¡£½üÆÚ£¬¸÷µØÆô¶¯ÐÂÒ»ÅúÖØ´óÏîÄ¿½¨Éè£¬Éæ¼°»ù´¡ÉèÊ©¡¢²úÒµÉý¼¶¡¢³ÇÊÐ¸üÐÂ¡¢Éç»áÃñÉúµÈ¶à¸öÁìÓò¡£	2023/10/12 13:33	https://jingji.cctv.com/2023/10/12/ARTIdu1FXaKPdUQOe7f8e4AV231012.shtml
https://p2.img.cctvpic.com/photoworkspace/2023/10/12/2023101209151177457.jpg	ËÄ¼¾¶È·¿µØ²úÊÐ³¡×ßÊÆÈçºÎ	2158	½üÆÚ£¬Ëæ×Å¶àµØ³öÌ¨¡°ÈÏ·¿²»ÈÏ´û¡±¡¢Í³Ò»×îµÍÊ×¸¶±ÈÀý¡¢µ÷Õû·¿´ûÀûÂÊÏÂÏÞ¡¢½µµÍ´æÁ¿·¿´ûÀûÂÊµÈ·¿µØ²úÀûºÃÕþ²ß£¬ÄÏ¾©¡¢¼ÃÄÏ¡¢¸£ÖÝ¡¢Ö£ÖÝµÈ¶à¸ö¶þÏß³ÇÊÐÈ¡ÏûÏÞ¹º£¬¹ãÖÝµ÷ÕûÏÞ¹ºÊµÊ©ÇøÓò·¶Î§£¬ÉÏº£½µµÍÁÙ¸ÛÐÂÆ¬ÇøÈË²Å¹º·¿ÃÅ¼÷µÈ£¬·¿µØ²úµ÷¿ØÕþ²ßËÉ°ó½øÈë¸üÎªÈ«ÃæµÄ½×¶Î¡£	2023/10/12 9:22	https://jingji.cctv.com/2023/10/12/ARTIXWkG3PUyltJvbzTPIxAG231012.shtml
https://p4.img.cctvpic.com/photoworkspace/2023/10/12/2023101206004857828.jpg	ÖÐÑë»ã½ð¹«Ë¾Ôö³ÖËÄ´óÐÐ¹É·Ý	2159	11ÈÕÍí¼ä£¬¹¤ÉÌÒøÐÐ¡¢Å©ÒµÒøÐÐ¡¢ÖÐ¹úÒøÐÐ¡¢½¨ÉèÒøÐÐ·Ö±ð·¢²¼¹«¸æ³Æ£¬½Óµ½¿Ø¹É¹É¶«ÖÐÑë»ã½ðÍ¶×ÊÓÐÏÞÔðÈÎ¹«Ë¾£¨¼ò³Æ¡°»ã½ð¹«Ë¾¡±£©Í¨Öª£¬»ã½ð¹«Ë¾ÓÚ2023Äê10ÔÂ11ÈÕÍ¨¹ýÉÏº£Ö¤È¯½»Ò×Ëù½»Ò×ÏµÍ³Ôö³ÖÆäA¹É¹É·Ý¡£»ã½ð¹«Ë¾ÄâÔÚÎ´À´6¸öÔÂÄÚ£¨×Ô±¾´ÎÔö³ÖÖ®ÈÕÆðËã£©£¬ÒÔ×ÔÉíÃûÒå¼ÌÐøÔÚ¶þ¼¶ÊÐ³¡Ôö³ÖÆä¹É·Ý¡£	2023/10/12 6:01	https://jingji.cctv.com/2023/10/12/ARTIO8JF53zXZZC3v0HSazl6231012.shtml
https://p2.img.cctvpic.com/photoworkspace/2023/10/11/2023101117200263393.jpg	²ÆÕþ²¿½«ÓÚ10ÔÂ25ÈÕÔÚÏã¸Û·¢ÐÐ160ÒÚÔªÈËÃñ±Ò¹úÕ®	2160	¾Ý²ÆÕþ²¿ÍøÕ¾ÏûÏ¢£¬¾­¹úÎñÔºÅú×¼£¬2023Äê²ÆÕþ²¿ÔÚÏã¸ÛÌØ±ðÐÐÕþÇø·¢ÐÐÈËÃñ±Ò¹úÕ®¹æÄ£Ôö¼ÓÖÁ500ÒÚÔª£¬ÔÚµÚÒ»ÆÚ¡¢µÚ¶þÆÚÀÛ¼Æ·¢ÐÐ240ÒÚÔª»ù´¡ÉÏ£¬ËÄ¼¾¶È»¹½«·ÖÁ½ÆÚ·Ö±ð·¢ÐÐ160ÒÚÔª¡¢100ÒÚÔª¡£	2023/10/11 17:22	https://news.cctv.com/2023/10/11/ARTICJMNbQc8GEYEECAvmHo3231011.shtml
https://p3.img.cctvpic.com/photoworkspace/2023/10/11/2023101110365112645.jpg	¼ÙÆÚÏû·ÑÕ¹ÏÖÖÐ¹ú¾­¼ÃÅî²ªÉú»ú	2161	¸Õ¸Õ¹ýÈ¥µÄÖÐÇï¹úÇì¼ÙÆÚ£¬ÂÃÓÎ¾°µãÓÎ¿ÍÈçÖ¯£¬ÉÌ³¡³¬ÊÐÈËÁ÷Ó¿¶¯£¬²ÍÒûµêÆÌÅÅÆð³¤¶Ó£¬Ó°Ôº¾ç³¡¹ÛÖÚ±¬Âú¡­¡­ÉýÌÚµÄÑÌ»ðÆøÏ¢¡¢·á¸»µÄÏû·Ñ³¡¾°¡¢¸ßÕÇµÄÏû·ÑÈÈÇé£¬¼ÈÏÔÏÖ³öÅ¨Å¨µÄ½Ú¼ÙÈÕ·ÕÎ§£¬Ò²¼¤µ´×ÅÅìÅÈµÄ¾­¼Ã¶¯ÄÜ¡£	2023/10/11 10:37	https://jingji.cctv.com/2023/10/11/ARTIbPjBA0Ux4hjYLO8F91TC231011.shtml
https://p5.img.cctvpic.com/photoworkspace/2023/10/11/2023101110263081419.jpg	ÑëÐÐ10ÔÂ11ÈÕ¿ªÕ¹1020ÒÚÔªÄæ»Ø¹º²Ù×÷ ÖÐ±êÀûÂÊ1.80%	2162	¾ÝÑëÐÐÍøÕ¾ÏûÏ¢£¬ÎªÎ¬»¤ÒøÐÐÌåÏµÁ÷¶¯ÐÔºÏÀí³äÔ££¬2023Äê10ÔÂ11ÈÕÈËÃñÒøÐÐÒÔÀûÂÊÕÐ±ê·½Ê½¿ªÕ¹ÁË1020ÒÚÔªÄæ»Ø¹º²Ù×÷£¬ÆÚÏÞÎª7Ìì£¬ÖÐ±êÀûÂÊÎª1.80%¡£	2023/10/11 10:35	https://news.cctv.com/2023/10/11/ARTItlRgBkAtpjNkhJ6Vh3nM231011.shtml
https://p2.img.cctvpic.com/photoworkspace/2023/10/11/2023101100111298912.jpg	ºÚÁú½­¹þ¶û±õ£ºÕù¶ÉÊý×Ö¾­¼Ã¡°À¶º£¡±	2163	×÷Îª¶«±±ÀÏ¹¤Òµ»ùµØ£¬ºÚÁú½­Ê¡¹þ¶û±õÊÐÊÇÎÒ¹ú¹¤Òµ»¯½ø³ÌÆð²½½ÏÔçµÄ³ÇÊÐ£¬ÖÆÔìÒµ²úÒµ¹æÄ£´ó¡¢ÃÅÀàÆëÈ«¡£	2023/10/11 0:11	https://jingji.cctv.com/2023/10/11/ARTIA5IBuKRi8KEcn1HAGjQ3231011.shtml
https://p5.img.cctvpic.com/photoworkspace/2023/10/10/2023101016342088481.jpg	Èý²¿ÃÅ·¢²¼½ðÈÚÏû·ÑÕßÈ¨Òæ±£»¤µäÐÍ°¸Àý	2166	ÎªÌáÉý½ðÈÚÏû·ÑÕß½ÌÓýÐû´«¹¤×÷ÖÊÐ§£¬³ä·Ö·¢»ÓÕýÃæ°¸ÀýµÄÊ¾·¶Ð§Ó¦ºÍ¸ºÃæ°¸ÀýµÄ¾¯Ê¾×÷ÓÃ£¬¡°½ðÈÚÏû·ÑÕßÈ¨Òæ±£»¤½ÌÓýÐû´«ÔÂ¡±ÆÚ¼ä£¬½ðÈÚ¼à¹Ü×Ü¾ÖÁªºÏÖÐ¹úÈËÃñÒøÐÐ¡¢ÖÐ¹úÖ¤¼à»á·¢²¼½ðÈÚÏû·ÑÕßÈ¨Òæ±£»¤µäÐÍ°¸Àý¡£	2023/10/10 15:09	https://jingji.cctv.com/2023/10/10/ARTIz2Y4lOY8ljWi2gueJpt8231010.shtml
https://p4.img.cctvpic.com/photoworkspace/2023/10/10/2023101000462286367.jpg	±±½»Ëù¹ÙÍø¿ªÉè¡°Èý·þÎñ¡±°ìÊÂ·þÎñ×¨Çø	2167	Îª¹á³¹¡°¿ªÃÅ·þÎñ¡¢Ö±´ï·þÎñ¡¢¾«×¼·þÎñ¡±µÄ¡°Èý·þÎñ¡±ÀíÄî£¬½øÒ»²½¼ÓÇ¿ÊÐ³¡Í¸Ã÷¶È½¨Éè£¬±±½»ËùÔÚ¹ÙÍø¿ªÉè¡°Èý·þÎñ¡±°ìÊÂ·þÎñ×¨Çø£¬ÈÃ¸÷¾­ÓªÖ÷ÌåÄÜ¹»¸ü¼Ó·½±ã¿ì½ÝµØ»ñÈ¡ÐÅÏ¢ºÍ·þÎñ¡£	2023/10/10 0:46	https://jingji.cctv.com/2023/10/10/ARTIZX9syQbwdq2Qg4YJ0o3P231010.shtml
https://p5.img.cctvpic.com/photoworkspace/2023/10/09/2023100910402481651.jpg	·£½ð³¬2.46ÒÚ ±£ÏÕÒµ¶¥¸ñ´¦·£³£Ì¬»¯	2168	ÑÏ¼à¹ÜÕý³ÉÎª±£ÏÕÐÐÒµÎ´À´·¢Õ¹Ç÷ÊÆ£¬½ñÄêÇ°Èý¼¾¶È£¬±£ÏÕÒµ·£¿î×Ü¶î¿ìËÙÌáÉý¡£10ÔÂ8ÈÕ£¬¾Ý±±¾©ÉÌ±¨¼ÇÕß²»ÍêÈ«Í³¼Æ£¬¼à¹Ü²¿ÃÅÇ°Èý¼¾¶ÈÕë¶Ô±£ÏÕÒµ¿ª³ö·£µ¥×Ü¶î³¬2.46ÒÚÔª£¬½£Ö¸±£ÏÕÒµÂÒÏó¡£	2023/10/9 10:40	https://jingji.cctv.com/2023/10/09/ARTIlj7yssQoofJUyNV6nbsn231009.shtml
https://p4.img.cctvpic.com/photoworkspace/2023/10/09/2023100910391322206.jpg	·Ç·¨´û¿îÖÐ½é´À´ÀÓû¶¯ ¶à¼ÒÒøÐÐ¾¯Ê¾ÏÝÚå	2169	ÎªÁË±£»¤Ïû·ÑÕßºÏ·¨È¨Òæ£¬Î¬»¤½ðÈÚÊÐ³¡ÖÈÐò£¬¶à¼ÒÒøÐÐ·¢²¼·çÏÕÌáÊ¾£¬ÌáÐÑÏû·ÑÕß×¢ÒâÊ¶±ð²»·¨´û¿îÖÐ½éÊÖ¶Î£¬¾¯ÌèÄ°Éúµç»°»ò¶ÌÐÅÒÔ¡°µÍÏ¢¿ì½Ý¡±¡°´û¿î¶î¶ÈÒÑÅú¡±µÈÃûÒåÍÆÏú´û¿îÒµÎñµÄÐÐÎª¡£	2023/10/9 10:39	https://jingji.cctv.com/2023/10/09/ARTI7rDprwXMtLrSy5XZjESW231009.shtml
https://p4.img.cctvpic.com/photoworkspace/2023/10/09/2023100910375059659.jpg	ÑÇÔË»á±ÕÄ» ÌåÓýÆ·ÅÆÈçºÎ¡°ÁôÁ¿¡±	2170	ÑÇÔËÊ¢»áÂäÄ»£¬µ«ÌåÓý¾­¼ÃÈÈ¶È²»¼õ¡£10ÔÂ8ÈÕ£¬º¼ÖÝÑÇÔË»áÂäÏÂá¡Ä»¡£×÷ÎªÀúÊ·ÉÏÉèÏî×î¶à¡¢²ÎÈüÈËÊý×î¶à¡¢¾ºÈü×éÖ¯ÄÑ¶È×îÎª¸´ÔÓµÄÒ»½ìÑÇÔË»á£¬¹²ÓÐ³¬170¼ÒÆóÒµÄ¦È­²ÁÕÆ£¬¡°¾ò½ð¡±Õâ³¡ÌåÓýÊ¢Ñç¡£	2023/10/9 10:38	https://jingji.cctv.com/2023/10/09/ARTISIIcdNKBFEQveIVy8KxE231009.shtml
https://p5.img.cctvpic.com/photoworkspace/2023/10/09/2023100906525942592.jpg	ÐÂÕþÂäµØÂúÔÂ ·¿µØ²úÊÐ³¡»îÔ¾¶ÈÌáÉý	2172	ËäÈ»Â¥ÊÐ³É½»ÓÐËù»ØÅ¯£¬µ«ÒµÄÚÈËÊ¿Ö¸³ö£¬´ÓÍ¬±ÈÀ´¿´£¬×¡·¿³É½»ÏÂ½µ·ù¶ÈÈÔÃ÷ÏÔ£¬»¹ÐèÕþ²ß½øÒ»²½¼ÓÁ¦ÎÈ¶¨ÊÐ³¡Ô¤ÆÚ£¬´ÙÊ¹Â¥ÊÐ¸ü³¤Ê±¼äÆ½ÎÈÔËÐÐ¡£Ò×¾ÓÑÐ¾¿ÔºÑÐ¾¿×Ü¼àÑÏÔ¾½ø±íÊ¾£¬Ä¿Ç°À´¿´£¬Ïà¹ØÕþ²ßµÄÂäµØ´ó·ùÌáÉýÁË¾ÓÃñ¹ºÂòÁ¦£¬ÓÈÆäÊÇÊÍ·ÅÇ°ÆÚµÄÖÃ»»ÐèÇó£¬ÊÐ³¡ÈÈ¶ÈËæÖ®ÌáÉý¡£	2023/10/9 6:53	https://jingji.cctv.com/2023/10/09/ARTImdHHYW7AITlPIyAtn6DK231009.shtml
https://p2.img.cctvpic.com/photoworkspace/2023/10/09/2023100906022543756.jpg	ÉîÊÜ»¶Ó­µÄ¹ú¼Ê¹«¹²²úÆ·ºÍºÏ×÷Æ½Ì¨	2173	2013Äê£¬Ï°½üÆ½Ö÷Ï¯Ìá³ö¹²½¨¡°Ò»´øÒ»Â·¡±³«Òé¡£×Ü¶øÑÔÖ®£¬¡°Ò»´øÒ»Â·¡±³«ÒéÌåÏÖÁËÖÐ¹úÌØÉ«´ó¹úÍâ½»µÄºËÐÄÄÚÈÝ£¬¼´·þÎñÃñ×å¸´ÐË¡¢´Ù½øÈËÀà½ø²½£¬ÍÆ¶¯½¨ÉèÐÂÐÍ¹ú¼Ê¹ØÏµ£¬ÍÆ¶¯¹¹½¨ÈËÀàÃüÔË¹²Í¬Ìå¡£	2023/10/9 6:02	https://news.cctv.com/2023/10/09/ARTINKNI52m1l3jFP4vQTN2H231009.shtml
https://p3.img.cctvpic.com/photoworkspace/2023/10/09/2023100902291828373.jpg	±±½»ËùÐÞ¶©Ïà¹ØÖ¸Òý ÎÈÍ×ÓÐÐòÍÆ½øÉÏÊÐ¹«Ë¾×ª°å	2174	ÎªÎÈÍ×ÓÐÐòÍÆ½ø±±¾©Ö¤È¯½»Ò×ËùÉÏÊÐ¹«Ë¾×ª°å£¬±±½»ËùÐÞ¶©ÁËÏà¹Ø×ª°åÖ¸Òý²¢ÓÚ10ÔÂ8ÈÕÕýÊ½·¢²¼ÊµÊ©¡£±±½»Ëù±íÊ¾£¬±¾´ÎÓÅ»¯×ª°å»úÖÆ£¬²»½öÓÐÀûÓÚ¼ÓÇ¿¶à²ã´Î×Ê±¾ÊÐ³¡»¥Áª»¥Í¨£¬¸üÎª±±½»ËùÉÏÊÐ¹«Ë¾·¢Õ¹×³´óÌá¹©ÁË¶àÔªÂ·¾¶¡£	2023/10/9 2:29	https://jingji.cctv.com/2023/10/09/ARTIoeOXfi6pWyuA2iS3KWdc231009.shtml
https://p5.img.cctvpic.com/photoworkspace/2023/10/09/2023100901414039448.png	ÖÐ¹úÒøÐÐÑÐ¾¿Ôº£ºËÄ¼¾¶ÈÎÒ¹ú·þÎñÏû·ÑÇ±Á¦½«¼ÌÐøÊÍ·Å	2175	ÖÐ¹úÒøÐÐÑÐ¾¿Ôº10ÔÂ8ÈÕ·¢²¼µÄ¡¶2023ÄêËÄ¼¾¶È¾­¼Ã½ðÈÚÕ¹Íû±¨¸æ¡·Ö¸³ö£¬Õ¹ÍûËÄ¼¾¶È£¬ÎÒ¹úÇ°ÆÚ³öÌ¨µÄÒ»ÏµÁÐÎÈÔö³¤Õþ²ß½«¼ÌÐøÏÔÐ§£¬·þÎñÏû·ÑÇ±Á¦¼ÌÐøÊÍ·Å£¬»ù½¨Í¶×ÊÓÐÍûÌáËÙ£¬¸ß¼¼ÊõºÍÃñ¼äÖÆÔìÒµ½«Ö§³ÅÖÆÔìÒµÍ¶×Ê½Ï¿ìÔö³¤£¬¾­¼ÃÄÚÉúÔö³¤¶¯Á¦ÓÐÍûÔöÇ¿¡£	2023/10/9 1:42	https://jingji.cctv.com/2023/10/09/ARTISVxr05XKeXIaCBOjDjn7231009.shtml
https://p4.img.cctvpic.com/photoworkspace/2023/10/08/2023100814492582926.jpg	»Æ½ðÖÜ´ßÈÈ¾ÍÒµÊÐ³¡£º²ÍÒû¡¢ÁãÊÛ¡¢¾ÆÂÃµÈÐÐÒµÕÐÆ¸ÇóÖ°Á½Íú	2176	½ñÄêÖÐÇï¹úÇì¡°Ë«¼ÙºÏÒ»¡±£¬ÃñÖÚ³öÓÎ¡¢Ì½Ç×µÈ¸÷ÖÖÐèÇó¸üÎªÇ¿ÁÒ£¬ÂÃÓÎÏû·ÑÊÐ³¡»ð±¬¡£Ïû·ÑÈÈÒ²´ø¶¯¾ÍÒµÊÐ³¡ÉýÎÂ¡£	2023/10/8 14:49	https://jingji.cctv.com/2023/10/08/ARTI8MHo0KzOnb0Udfhnvn7k231008.shtml
https://p3.img.cctvpic.com/photoworkspace/2023/10/08/2023100810535085961.jpg	ÐÂ»ªÊ±ÆÀ£ºÖÐ¹úË«½ÚÊÍ·ÅÏû·Ñ¼ÓËÙ»ØÅ¯ÐÅºÅ	2177	2023ÄêÖÐÇï½Ú¡¢¹úÇì½Ú¼ÙÆÚ£¬ÖÐ¹úµÄ¼ÙÈÕ¾­¼ÃÇ¿¾¢Ôö³¤£¬Ïû·ÑÕß³öÐÐ¹ì¼£±é²¼È«Çò£¬ÕÑÊ¾×ÅÏû·Ñ¼ÓËÙ»ØÅ¯£¬ÖÐ¹ú¾­¼ÃÄÚÉú¶¯Á¦³ÖÐøÔöÇ¿¡£	2023/10/8 11:31	https://news.cctv.com/2023/10/08/ARTIZ7nHuDex9lrDH6JY8hXl231008.shtml
https://p1.img.cctvpic.com/photoworkspace/2023/10/08/2023100811202637990.jpg	½ð¼Û¡°¾ÅÁ¬µø¡±£¬Í¶×Ê×¢Òâ·çÏÕ	2178	¹úÇì¼ÙÆÚ£¬¹ú¼Ê½ð¼ÛÉÏÑÝ¡°¾ÅÁ¬µø¡±£¬ÀÛ¼Æµø·ù³¬5%¡£¼ÇÕß×¢Òâµ½£¬9ÔÂÖÐÏÂÑ®²»ÉÙ»Æ½ðÆ·ÅÆÃÅµêµÄ½ðÊÎÊÛ¼Û³åÆÆÁË610Ôª/¿ËµÄ¸ßµã£¬¶øÔÚ9ÔÂÄ©ÖÁ½ñµÄ½ð¼ÛÁ¬ÐøÏÂµøºó£¬°ë¸ö¶àÔÂµÄÊ±¼äÄÚÃ¿¿ËµøÁË½ü30Ôª¡£¶àÎ»×¨¼ÒÏò¼ÇÕß±íÊ¾£¬±¾ÂÖ½ð¼ÛÏÂµøµÄÔ­ÒòÖ÷ÒªÊÇÃÀÔª×ßÇ¿ºÍÍ¶×ÊÕßµÄ±ÜÏÕÇéÐ÷¼õÈõµÈÒòËØµ¼ÖÂ¡£	2023/10/8 11:29	https://jingji.cctv.com/2023/10/08/ARTI8GxnJM8eaMuZxBVsEUFq231008.shtml
https://p5.img.cctvpic.com/photoworkspace/2023/10/08/2023100811111068495.jpg	»¦Éî½»Ò×Ëù»ØÓ¦ÊÔÐÐT+0²»ÊôÊµ	2179	½üÈÕÓÐ×ÔÃ½Ìå³Æ£¬½ÚºóA¹É½«ÑÓ³¤½»Ò×Ê±¼ä£¬²¢ÔÚ²¿·Ö¹ÉÆ±ÉÏÊÔÐÐT+0½»Ò×¡£×òÌìÍí¼ä£¬»¦Éî½»Ò×Ëù¾ù·¢²¼´ð¼ÇÕßÎÊ£¬½øÐÐ»ØÓ¦£º¡°ÎÒÃÇ¹Ø×¢µ½ÁËÉÏÊö´«ÎÅ£¬Ïà¹ØÄÚÈÝ²»ÊôÊµ¡£¡±	2023/10/8 11:11	https://jingji.cctv.com/2023/10/08/ARTITNbJc8F9I6X2Sz4Oa4mn231008.shtml
https://p1.img.cctvpic.com/photoworkspace/2023/10/08/2023100810201641779.jpg	41¸öÏîÄ¿ÒâÏòÍ¶×Ê¶î³¬270ÒÚÔª ¾©½òÐ¯ÊÖ¼ÓËÙ²úÒµÐ­Í¬	2181	ÔÚ¾©½ò²úÒµÎÕÊÖÁ´½ÓÇ¢Ì¸»áôßÁªºÏÕÐÉÌÍÆ½é»áÉÏ£¬¾©½òÁ½ÊÐÆóÒµ¹²Ç©Ô¼ºÏ×÷41¸öÏîÄ¿£¬ÒâÏòÍ¶×Ê¶îÔ¼271.81ÒÚÔª£¬¼ÓËÙÐÎ³É¡°±±¾©ÑÐ·¢¡¢Ìì½òÖÆÔì¡±²úÒµÐ­Í¬Ä£Ê½¡£	2023/10/8 10:20	https://jingji.cctv.com/2023/10/08/ARTICXXyoffPu2rYro7uza8z231008.shtml
https://p1.img.cctvpic.com/photoworkspace/2023/10/08/2023100809412451363.jpg	½ð¼Û¸ßÎ»»ØÂä »¹ÖµµÃÇÀ¹ºÂð	2182	¹úÄÚ½ðÊÎÆ·¼Û¸ñÔÚ9ÔÂÖÐÑ®´´ÏÂÃ¿¿Ë610¶àÔªµÄ¸ßµãºó£¬ÔÚÖÐÇï¹úÇì³¤¼ÙÆÚ¼äÏÂµø¡£²»ÉÙ×î½üÂòÁË»Æ½ðµÄÍøÓÑÕâ¼¸Ìì¶¼ÔÚÉç½»Æ½Ì¨ÍÂ²Û×Ô¼º³ÉÁË¡°´óÔ©ÖÖ¡±¡£½ð¼Û¸ßÎ»»ØÂä£¬»¹ÖµµÃÇÀ¹ºÂð£¿	2023/10/8 9:46	https://jingji.cctv.com/2023/10/08/ARTIGZBFKwGGx3TGcVWoiz9n231008.shtml
https://p1.img.cctvpic.com/photoworkspace/2023/10/08/2023100809290391509.jpg	ÑëÐÐ10ÔÂ8ÈÕ¿ªÕ¹200ÒÚÔªÄæ»Ø¹º²Ù×÷ ÖÐ±êÀûÂÊ1.80%	2183	¾ÝÑëÐÐÍøÕ¾ÏûÏ¢£¬ÎªÎ¬»¤ÒøÐÐÌåÏµÁ÷¶¯ÐÔºÏÀí³äÔ££¬2023Äê10ÔÂ8ÈÕÈËÃñÒøÐÐÒÔÀûÂÊÕÐ±ê·½Ê½¿ªÕ¹ÁË200ÒÚÔªÄæ»Ø¹º²Ù×÷£¬ÆÚÏÞÎª7Ìì£¬ÖÐ±êÀûÂÊÎª1.80%¡£	2023/10/8 9:35	https://news.cctv.com/2023/10/08/ARTITohV9Gvn4FX3Yw2C3bwz231008.shtml
https://p1.img.cctvpic.com/photoworkspace/2023/10/08/2023100808575933946.jpg	¶àµØÉ¹³¤¼ÙÂÃÓÎ¡°³É¼¨µ¥¡±£¬Õâ¸öµØ·½´´ÐÂ¸ß	2184	8.26ÒÚÈË´Î¡¢7534.3ÒÚÔª£¬¾­ÎÄ»¯ºÍÂÃÓÎ²¿Êý¾ÝÖÐÐÄ²âËã£¬½ñÄêÖÐÇï¹úÇì8Ìì³¤¼ÙµÄÂÃÓÎÊý¾ÝÕýÊ½³öÂ¯¡£Ò»Ð©ÊÊºÏ³¤ÏßÂÃÓÎµÄÈÈÃÅ³ÇÊÐÒ²±íÏÖ³öÁË²»Ë×µÄ³É¼¨£¬±ÈÈçÐÂ½®¡¢ÄÚÃÉ¹Å£¬¾ùÊµÏÖÂÃÓÎÊÕÈëÆÆ°ÙÒÚ¡£	2023/10/8 9:18	https://jingji.cctv.com/2023/10/08/ARTIIUPO2ixDjAVpn8A1P91D231008.shtml
https://p4.img.cctvpic.com/photoworkspace/2023/10/08/2023100807355584282.png	´Ó¼ÙÈÕÊÐ³¡¿´¾­¼Ã¸´ËÕÏòºÃ£¨×ß½øÊÐ³¡¿´ÐÅÐÄ¡¤¾Û½¹ÖÐÇï¹úÇì¼ÙÆÚ£©	2186	ÖÐÇï¹úÇì¼ÙÈÕ¾­¼Ã½»³öÁÁÑÛ³É¼¨µ¥£º¹úÄÚÂÃÓÎ³öÓÎ8.26ÒÚÈË´Î£¬Í¬±ÈÔö³¤71.3%£¬ÊµÏÖ¹úÄÚÂÃÓÎÊÕÈë7534.3ÒÚÔª£¬Í¬±ÈÔö³¤129.5%£»È«¹úÓªÒµÐÔÑÝ³ö44237³¡£¬Í¬±ÈÔö³¤227.68%£»¹ú¼Ò¼¶Ò¹¼äÎÄ»¯ºÍÂÃÓÎÏû·Ñ¼¯¾ÛÇøÆ½¾ùÃ¿Ò¹¿ÍÁ÷Á¿5.76ÍòÈË´Î£¬Í¬±ÈÔö³¤68.7%¡­¡­	2023/10/8 7:36	https://jingji.cctv.com/2023/10/08/ARTIFLOwwuKGO4BRyRBst3yT231008.shtml
https://p1.img.cctvpic.com/photoworkspace/2023/10/08/2023100806063180238.jpg	»¦Éî½»Ò×ËùÏ¸»¯Ö´ÐÐ±ê×¼ ¼õ³ÖÐÂ¹æÓÐÍû¸ÄÉÆA¹ÉÍ¶×ÊÉúÌ¬	2187	»¦Éî½»Ò×Ëù½üÈÕ·Ö±ð·¢²¼¡¶¹ØÓÚ½øÒ»²½¹æ·¶¹É·Ý¼õ³ÖÐÐÎªÓÐ¹ØÊÂÏîµÄÍ¨Öª¡·£¬¶Ô´ËÇ°Ö¤¼à»á·¢²¼µÄ¡°¼õ³ÖÐÂ¹æ¡±¼à¹ÜÒªÇó½øÐÐÁËÏ¸»¯£¬È·¶¨ÁË¸ü¼ÓÇåÎú¡¢Ã÷È·µÄÖ´ÐÐ±ê×¼¡£³¤ÆÚÒÔÀ´£¬ÉÏÊÐ¹«Ë¾¹É¶«ºÍÏà¹ØÖ÷Ìå¡°¾«×¼¡±¼õ³Ö¡¢¡°Çå²ÖÊ½¡±¼õ³Ö£¬Ê¹µÃ¹ÉÊÐ×Ê½ð´ó·ù¾»Á÷³ö£¬ÑÏÖØÓ°Ïì¶þ¼¶ÊÐ³¡ÐÅÐÄ¡£	2023/10/8 6:06	https://jingji.cctv.com/2023/10/08/ARTIOSj9I8SjNQVuP4Kn0Xri231008.shtml
https://p4.img.cctvpic.com/photoworkspace/2023/10/07/2023100720544714611.jpg	Í¸¹ýÊý¾Ý¿´ÂÃÓÎÊÐ³¡ÐÂ¶¯Ïò	2188	¾­ÎÄ»¯ºÍÂÃÓÎ²¿Êý¾ÝÖÐÐÄ²âËã£¬ÖÐÇï½Ú¡¢¹úÇì½Ú¼ÙÆÚ8Ìì£¬¹úÄÚÂÃÓÎ³öÓÎÈËÊý8.26ÒÚÈË´Î£¬°´¿É±È¿Ú¾¶Í¬±ÈÔö³¤71.3%£¬°´¿É±È¿Ú¾¶½Ï2019ÄêÔö³¤4.1%£»ÊµÏÖ¹úÄÚÂÃÓÎÊÕÈë7534.3ÒÚÔª£¬°´¿É±È¿Ú¾¶Í¬±ÈÔö³¤129.5%£¬°´¿É±È¿Ú¾¶½Ï2019ÄêÔö³¤1.5%¡£	2023/10/7 20:55	https://jingji.cctv.com/2023/10/07/ARTI9Ywoo6OlEQ7wiLKRGugj231007.shtml
https://p4.img.cctvpic.com/photoworkspace/2023/10/07/2023100717592435617.jpg	9ÔÂÄ©ÎÒ¹úÍâ»ã´¢±¸¹æÄ£Îª31151ÒÚÃÀÔª	2191	¹ú¼ÒÍâ»ã¹ÜÀí¾Ö7ÈÕ·¢²¼Êý¾ÝÏÔÊ¾£¬½ØÖÁ2023Äê9ÔÂÄ©£¬ÎÒ¹úÍâ»ã´¢±¸¹æÄ£Îª31151ÒÚÃÀÔª£¬½Ï8ÔÂÄ©ÏÂ½µ450ÒÚÃÀÔª£¬½µ·ùÎª1.42%¡£	2023/10/7 17:59	https://jingji.cctv.com/2023/10/07/ARTIKF2zqjERfRRUlul3U0iV231007.shtml
https://p4.img.cctvpic.com/photoworkspace/2023/10/07/2023100713551458314.jpg	Ë«½Úµþ¼ÓÑÇÔË£ºº¼ÖÝÈ«ÊÐ¼ÙÆÚÏû·Ñ½ü238ÒÚ£¬²ÍÒûÔö³¤½üÁù³É	2192	ÖÐÇï¹úÇì¡¢ÑÇÔËbuffµþÂúµÄº¼ÖÝ£¬½»³ö¼ÙÆÚÏû·Ñ³É¼¨µ¥£º8ÌìÈ«ÊÐÏû·Ñ×Ü½ð¶îÎª237.53ÒÚÔª£¬Í¬±È2022ÄêÔö³¤17.2%£¬Í¬±È2019ÄêÔö³¤13.9%¡£¼à²âÊý¾ÝÏÔÊ¾£¬ÖÐÇï¹úÇì¼ÙÆÚÀï£¬º¼ÖÝÐÂ°×Â¹¡¢ºþÅÏ¾Ó¡¢À¼¹ð½­ÄÏ¡¢ÂÌ²è²ÍÌüµÈ²ÍÒûÃûµêÓÃ²Í»ð±¬£¬ÓªÒµ¶î½ÏÈ¥ÄêÔö³¤50%ÒÔÉÏ¡£	2023/10/7 14:05	https://jingji.cctv.com/2023/10/07/ARTIMHSeNNGfZZV6MMo38v94231007.shtml
https://p5.img.cctvpic.com/photoworkspace/2023/10/07/2023100710442159812.jpg	ÑëÐÐ10ÔÂ7ÈÕ¿ªÕ¹2000ÒÚÔªÄæ»Ø¹º²Ù×÷ ÖÐ±êÀûÂÊ1.80%	2197	¾ÝÑëÐÐÍøÕ¾ÏûÏ¢£¬ÎªÎ¬»¤ÒøÐÐÌåÏµÁ÷¶¯ÐÔºÏÀí³äÔ££¬2023Äê10ÔÂ7ÈÕÈËÃñÒøÐÐÒÔÀûÂÊÕÐ±ê·½Ê½¿ªÕ¹ÁË2000ÒÚÔªÄæ»Ø¹º²Ù×÷£¬ÆÚÏÞÎª7Ìì£¬ÖÐ±êÀûÂÊÎª1.80%¡£	2023/10/7 10:48	https://news.cctv.com/2023/10/07/ARTIytsgBocexIx3rSAV6pCh231007.shtml
https://p1.img.cctvpic.com/photoworkspace/2023/10/07/2023100700203970138.jpg	Ïû·ÑÏÆÈÈ³± »îÁ¦ÔÙÊÍ·Å¡ª¡ª2023ÖÐÇï¹úÇì¼ÙÆÚÅÌµã	2199	½ñÄêÇ¡·êÖÐÇï¡¢¹úÇìË«½Ú²¢ÐÐ£¬³¬8ÒÚÈË´Î³öÓÎ¡¢¹úÄÚÂÃÓÎÊÕÈë³¬7500ÒÚÔª£¬³ÖÐøÉÏÕÇµÄÈÈÇé¡¢²»¶ÏË¢ÐÂµÄÊý¾Ý£¬Ó³Éä³öÈËÃÇ¶ÔÃÀºÃÉú»îµÄÆÚÅÎ£¬ÕÃÏÔ×ÅÖÐ¹ú¾­¼ÃµÄÅìÅÈ»îÁ¦¡£	2023/10/7 0:22	https://jingji.cctv.com/2023/10/07/ARTIxjAbsD6tHQyd35weS7PJ231007.shtml
https://p2.img.cctvpic.com/photoworkspace/2023/10/07/2023100700162869425.jpg	Çé»³¼¤µ´ »ðÈÈ³öÓÎ¡ª¡ª2023ÄêÖÐÇï¹úÇì¼ÙÆÚÂÃÓÎÊÐ³¡É¨Ãè	2200	¼ÙÈÕÆÚ¼ä£¬¹úÄÚÓÎ¿Í³öÓÎ°ë¾¶189.5¹«Àï£¬°´¿É±È¿Ú¾¶½ÏÈ¥ÄêÍ¬ÆÚÔö³¤59.6%£»ÓÎ¿ÍÔÚÄ¿µÄµØµÄÆ½¾ùÓÎí¬°ë¾¶17.9¹«Àï£¬°´¿É±È¿Ú¾¶½ÏÈ¥ÄêÍ¬ÆÚÔö³¤86.0%¡£	2023/10/7 0:16	https://jingji.cctv.com/2023/10/07/ARTI1Xkv6DEz60c3Z9uYJami231007.shtml
https://p2.img.cctvpic.com/photoworkspace/2023/10/06/2023100618025926104.jpg	Ô½Ò¹Ô½ÃÀÀö£¬ÖÐÇï¹úÇì¼ÙÆÚ¶àµØµãÈ¼¡°Ò¹¾­¼Ã¡±	2201	½üÄêÀ´£¬Ò¹¼ä¾­¼ÃµÄ·¢Õ¹·á¸»ÁË³ÇÊÐÐÂÒµÌ¬£¬Îª³ÇÊÐÔöÌíÁËÑÌ»ðÆø¡£½ñÄêÖÐÇï¹úÇì¼ÙÆÚ£¬¡°Ò¹¾­¼Ã¡±³ÖÐø»ðÈÈ£¬¶àµØ³ÉÎªÒ¹ÓÎ¡¢Ò¹¹º¡¢Ò¹ÓéµÄ¡°²»Ò¹³Ç¡±¡£	2023/10/6 18:03	https://jingji.cctv.com/2023/10/06/ARTImedqGEtOIAzBYW3Ey9cQ231006.shtml
https://p4.img.cctvpic.com/photoworkspace/2023/10/06/2023100617090561898.jpg	ÑÝ³ª»á¾­¼Ã¼¤·¢ÎÄÂÃÏû·ÑÇ±Á¦ ÒôÀÖ¡°Á÷Á¿¡±±ä³ÇÊÐ¡°ÁôÁ¿¡±	2202	µ±ÏÂ£¬ÑÝ³ª»á¾­¼ÃÒÑÈ»³ÉÎªÎÄÂÃÐÂ±¬µã¡£ÒÔ³É¶¼ÎªÀý£¬¸÷ÀàÊÐ³¡»¯µÄÒôÀÖ½Ú»áÄê¾ù¾Ù°ì³¬2000³¡´Î¡¢ÑÝ³öÆ±·¿½ü4.5ÒÚÔª(ÈËÃñ±Ò£¬ÏÂÍ¬)£¬´ø¶¯²ÍÒû¡¢ÂÃÓÎµÈÏà¹Ø²úÒµ¾­¼ÃÐ§ÒæÔ¼33.5ÒÚÔª¡£	2023/10/6 17:09	https://jingji.cctv.com/2023/10/06/ARTIyzq58oWiG86LR9MwYrsD231006.shtml
https://p2.img.cctvpic.com/photoworkspace/2023/10/06/2023100610241228210.jpg	ÎÒ¹úÏµÍ³ÖØÒªÐÔÒøÐÐÀ©ÈÝÖÁ¶þÊ®¼Ò º»Êµ½ðÈÚÌåÏµÎÈ¶¨¸ù»ù	2203	½üÆÚ£¬ÖÐ¹úÈËÃñÒøÐÐ¡¢¹ú¼Ò½ðÈÚ¼à¶½¹ÜÀí×Ü¾Ö¿ªÕ¹ÁË2023Äê¶ÈÎÒ¹úÏµÍ³ÖØÒªÐÔÒøÐÐÆÀ¹À£¬ÈÏ¶¨ÁË20¼Ò¹úÄÚÏµÍ³ÖØÒªÐÔÒøÐÐ£¬ÆäÖÐ¹úÓÐÉÌÒµÒøÐÐ6¼Ò¡¢¹É·ÝÖÆÉÌÒµÒøÐÐ9¼Ò¡¢³ÇÊÐÉÌÒµÒøÐÐ5¼Ò¡£	2023/10/6 10:24	https://jingji.cctv.com/2023/10/06/ARTItJhGtbz3GO0XOScTh6tL231006.shtml
https://p5.img.cctvpic.com/photoworkspace/2023/10/06/2023100608423833931.jpg	¼ÙÆÚ¿´Ïû·ÑØ­ÑùÑùÐÂÌåÑé£¬³¢Ò»³¢¼ÙÈÕ¡°ÀÏÎ¶µÀ¡±	2204	ÖÐÇï¹úÇì¡°Ë«½Ú¡±³¤¼Ù£¬¸÷µØÂÃÓÎÈÈ³±²»¶Ï£¬¡°Î¶ÀÙÓÎ¡±³ÖÐø»ðÈÈ¡£	2023/10/6 8:42	https://jingji.cctv.com/2023/10/06/ARTIWdZJkjNUqYwqKEWU5sjX231006.shtml
https://p5.img.cctvpic.com/photoworkspace/2023/10/06/2023100600175696529.jpg	Ë«½Ú¼ÙÆÚÇ°6Ììº£ÄÏÀëµºÃâË°ÏúÊÛ¶îÍ»ÆÆ10ÒÚÔª	2205	¿Úº£¹Ø¿Ú°¶¼à¹Ü´¦¸±´¦³¤¹ù½¨ÃË½éÉÜ£¬Îª±£ÕÏÃâË°Æ·ÊÐ³¡¹©Ó¦£¬º£¿Úº£¹Ø¹¤×÷ÈËÔ±½ôÃÜ¶Ô½ÓÃâË°¾­ÓªÆóÒµ£¬È«Ììºò±£ÕÏÃâË°Æ·¹©Ó¦Á´³©Í¨£¬ÖúÁ¦º£ÄÏÃâË°¹ºÎï³ÖÐøÉýÎÂ¡£	2023/10/6 0:18	https://jingji.cctv.com/2023/10/06/ARTI0OhyOGYAafWV2UIAQjs5231006.shtml
https://p4.img.cctvpic.com/photoworkspace/2023/10/04/2023100413074189461.png	ÐÂ»ª²Æ¾­£ü¡°Ë«½Ú¡±ÂÃÓÎÏû·Ñ»ðÈÈ ¡°·´ÏòÂÃÓÎ¡±³ÉÐÂ³±Á÷	2207	ÈÈÃÅ¾°µã¡°Ò»Æ±ÄÑÇó¡±¡¢Áè³¿¸ßËÙ·þÎñÇøÃÅÍ¥ÈôÊÐ¡¢¶àµØ¾°Çø¿ªÆô¡°ÈË´ÓÖÚ¡±Ä£Ê½¡­¡­½ñÄê¡°Ë«½Ú¡±¼ÙÆÚ£¬ÂÃÓÎÏû·ÑÊ®·Ö»ð±¬¡£	2023/10/4 14:07	https://news.cctv.com/2023/10/04/ARTIFTUhHV75OLQu5Z4sPmQ1231004.shtml
https://p5.img.cctvpic.com/photoworkspace/2023/10/04/2023100411013596745.jpg	Ç°8¸öÔÂÖÐÑëÆóÒµÕ½ÂÔÐÔÐÂÐË²úÒµÍ¶×ÊÍ¬±ÈÔö³¤Ô¼Èý³É	2208	¼ÇÕß´Ó¹úÎñÔº¹ú×ÊÎ¯ÁË½âµ½£¬½ñÄê1ÖÁ8ÔÂ·Ý£¬ÖÐÑëÆóÒµÕ½ÂÔÐÔÐÂÐË²úÒµÍê³ÉÍ¶×Ê³¬8400ÒÚÔª£¬Í¬±ÈÔö³¤Ô¼30%£¬ÔÚÍÆ¶¯²úÒµÉý¼¶µÄÍ¬Ê±£¬ÓÐÁ¦´ø¶¯ÉÏÏÂÓÎÆóÒµ¹²Í¬·¢Õ¹¡£	2023/10/4 11:02	https://news.cctv.com/2023/10/04/ARTI0xKkCPAokWHJYvqzjffy231004.shtml
https://p5.img.cctvpic.com/photoworkspace/2023/10/04/2023100410273124105.jpg	¸öÈË·¿Ô´±äÃñËÞ ¡°ºÃ¿Í·¿¶«¡±¿ÉÐÐÂð	2209	Ö§³ÖÐÂÒµÌ¬ÐÂÄ£Ê½½¡¿µ·¢Õ¹£¬ÐèÒª´òÆÆ¹ßÐÔË¼Î¬£¬¼á³Ö°üÈÝÉóÉ÷¼à¹Ü£¬Ì½Ë÷´´ÐÂ¼à¹ÜÄ£Ê½¡£Ïà±È¼òµ¥µÄ¾Æµê·¿¼ä£¬·¿¶«ÃÇÉ¹³öµÄ·¿¼ä´ó¶à¿í³¨ÎÂÜ°£¬ÓÐµÄ»¹ÊÇ¾«×°ÐÞµÄ¶ÀÁ¢¹«Ô¢£¬¿´ÆðÀ´ºÜÓÕÈË¡£	2023/10/4 10:29	https://jingji.cctv.com/2023/10/04/ARTIC929DWEiCt4dBn7KSzji231004.shtml
https://p2.img.cctvpic.com/photoworkspace/2023/10/04/2023100403144457177.png	Â¥ÊÐÐÂÕþÂäµØÊ×ÔÂ ÉîÛÚÐÂ·¿ÆÕ±é´òÕÛ	2210	Â¥ÊÐ½»Ò×ÓÐ¡°½ð¾ÅÒøÊ®¡±µÄËµ·¨£¬½ñÄê»Æ½ðÖÜ¼ÙÆÚÇ°Ò»¸öÔÂ£¬¶à¸ö³ÇÊÐÀûºÃÕþ²ßÂ½ÐøÂäµØ£¬Îª¼ÙÈÕµÄÂ¥ÊÐ½»Ò×ÌíÁËÒ»°Ñ»ð¡£	2023/10/4 3:23	https://jingji.cctv.com/2023/10/04/ARTIQO7I8sys5cCvoheVWo78231004.shtml
https://p4.img.cctvpic.com/photoworkspace/2023/10/03/2023100311410271904.jpg	ÖÐ¹ú¾­¼ÃÐÅÐÄËµØ­µ¥ÈÕÊ×ÆÆ2000ÍòÈË´Î£¡¡°¼ÓÇ¿°æ»Æ½ðÖÜ¡±ÕÃÏÔ¾­¼Ã»îÁ¦	2212	±±¾©ÒÃºÍÔ°µÄÊ®Æß¿×ÇÅÉÏÈËÍ·ÔÜ¶¯£¬ÉÏº£Â½¼Ò×ì¡°Èý¼þÌ×¡±ÏÂ´ò¿¨µÄÓÎ¿ÍÄ¦¼ç½Óõà£¬Î÷°²ÅÓ´óµÄÈËÁ÷ÈÃ±øÂíÙ¸²©Îï¹ÝÀïµÄ±øÂí¾üÕó¶¼ÂÔÏÔµ¥±¡¡­¡­¡°»Æ½ðÖÜ¡±¼ÙÆÚÀïÒ»¸ö¸öÈË´ÓÖÚµÄ¡°³öÐÐÃû³¡Ãæ¡±Õ¼¾ÝÁËºÜ¶àÈËµÄÅóÓÑÈ¦¡£¾Å¹¬¸ñµÄÍ¼Æ¬Ê¢²»ÏÂ»ðÈÈµÄÎÄÂÃÊÐ³¡£¬ÔÚÕâ±³ºóÊÇÏû·ÑÐÅÐÄµÄÌáÕñºÍ¾­¼ÃµÄ³ÖÐøÏòºÃ¡£	2023/10/3 11:44	https://news.cctv.com/2023/10/03/ARTIRx0Dt6p9Vbsy8ttUCEPm231003.shtml
https://p3.img.cctvpic.com/photoworkspace/2023/10/03/2023100308181966730.jpg	Î÷²¿Â½º£ÐÂÍ¨µÀ·øÉä´ø¶¯Ð§Ó¦ÔöÇ¿	2213	½ñÄêÇ°3¼¾¶È£¬Î÷²¿Â½º£ÐÂÍ¨µÀÌúº£ÁªÔË°àÁÐÒÑÔËÊä»õÎï63.3Íò±êÏä£¬Í¬±ÈÔö³¤14%¡£	2023/10/3 8:18	https://jingji.cctv.com/2023/10/03/ARTI5OAv2BwOzKlGUXgR5jfS231003.shtml
https://p2.img.cctvpic.com/photoworkspace/2023/10/03/2023100308155554391.jpg	²»¶Ï¼¤·¢ÃñÓª¾­¼Ã·¢Õ¹»îÁ¦	2214	È«¹ú¹¤ÉÌÁªÈÕÇ°·¢²¼µÄ¡°2023ÖÐ¹úÃñÓªÆóÒµ500Ç¿¡±°ñµ¥ºÍ¡¶2023ÖÐ¹úÃñÓªÆóÒµ500Ç¿µ÷ÑÐ·ÖÎö±¨¸æ¡·ÏÔÊ¾£¬ÃñÓªÆóÒµ500Ç¿ÈëÎ§ÃÅ¼÷´ï275.78ÒÚÔª£¬±ÈÉÏÄêÔö¼Ó12.11ÒÚÔª¡£	2023/10/3 8:16	https://jingji.cctv.com/2023/10/03/ARTIftbfEiuBOjI6ud4ztrAQ231003.shtml
https://p4.img.cctvpic.com/photoworkspace/2023/10/01/2023100116270042012.jpg	¼Ó³¤°æ¡°»Æ½ðÖÜ¡±À´ÁË£ºÂÃÓÎÊÐ³¡»ð Íæ·¨»¨Ñù¶à	2219	ÖÐÇïåâåË¹úÇì£¬8Ìì¼ÙÆÚ³ÉÎªÈËÃÇ×ßÇ×·ÃÓÑ¡¢³öÃÅÂÃÐÐµÄºÃÊ±»ú¡£	2023/10/1 16:27	https://jingji.cctv.com/2023/10/01/ARTI1x2IbKEKKdtbTx6wxhNP231001.shtml
https://p5.img.cctvpic.com/photoworkspace/2023/10/01/2023100107064654966.jpg	¹úÄÚÊÐ³¡ÏúÊÛ³ÖÐøÔö³¤ Ïû·ÑÀ­¶¯×÷ÓÃ¼ÌÐøÏÔÏÖ	2221	¹ú¼ÒÍ³¼Æ¾ÖÈÕÇ°·¢²¼Êý¾ÝÏÔÊ¾£¬8ÔÂ·Ý£¬Éç»áÏû·ÑÆ·ÁãÊÛ×Ü¶îÍ¬±ÈÔö³¤4.6%£¬ÔöËÙ±È7ÔÂ·Ý¼Ó¿ì2.1¸ö°Ù·Öµã£¬Ïû·ÑÀ­¶¯×÷ÓÃ¼ÌÐøÏÔÏÖ¡£	2023/10/1 7:06	https://jingji.cctv.com/2023/10/01/ARTIPyXggPbelFuB03eckWt0231001.shtml
https://p5.img.cctvpic.com/photoworkspace/2023/10/01/2023100106190649748.jpg	½ÚÈÕÆÚ¼äÈâµ°Ë®¹ûÁ¿×ã¼ÛÎÈ	2222	ÖÐÇï¡¢¹úÇì¼Ñ½ÚÆÚ¼ä£¬ÊÐ³¡ÖíÈâ¡¢¼¦µ°¡¢¹Ï¹û¼Û¸ñºÍ¹©Ó¦Çé¿öÔõÑù£¿¾­¼ÃÈÕ±¨¼ÇÕß½øÐÐÁË²É·Ã¡£	2023/10/1 6:19	https://jingji.cctv.com/2023/10/01/ARTId7wvtJwAanaCPNXNxB4G231001.shtml
https://p5.img.cctvpic.com/photoworkspace/2023/09/30/2023093019470173256.png	ÖÐ¹úÖÆÔìÒµ²É¹º¾­ÀíÖ¸ÊýÖØ»ØÀ©ÕÅÇø¼ä	2223	ÖÐ¹úÎïÁ÷Óë²É¹ºÁªºÏ»á¡¢¹ú¼ÒÍ³¼Æ¾Ö·þÎñÒµµ÷²éÖÐÐÄ½ñÌì£¨9ÔÂ30ÈÕ£©¹«²¼£¬9ÔÂ·ÝÖÐ¹úÖÆÔìÒµ²É¹º¾­ÀíÖ¸ÊýÖØ»Ø50%ÒÔÉÏµÄÀ©ÕÅÇø¼ä£¬¾­¼Ã»Ö¸´·¢Õ¹ÏòºÃÌ¬ÊÆÃ÷ÏÔ¡£	2023/9/30 19:48	https://news.cctv.com/2023/09/30/ARTIgaqCVBTJkaT9Ei2cpPmH230930.shtml
https://p2.img.cctvpic.com/photoworkspace/2023/09/30/2023093016180151676.png	9ÔÂÖÐ¹úÖÆÔìÒµ²É¹º¾­ÀíÖ¸ÊýÎª50.2% ÖØ»ØÀ©ÕÅÇø¼ä	2224	ÖÐ¹úÎïÁ÷Óë²É¹ºÁªºÏ»á¡¢¹ú¼ÒÍ³¼Æ¾Ö·þÎñÒµµ÷²éÖÐÐÄ½ñÌì£¨9ÔÂ30ÈÕ£©·¢²¼9ÔÂ·ÝÖÐ¹úÖÆÔìÒµ²É¹º¾­ÀíÖ¸ÊýÎª50.2%£¬ÖØ»ØÀ©ÕÅÇø¼ä¡£ÕâÒ²ÊÇÖÐ¹ú²É¹º¾­ÀíÖ¸ÊýÁ¬ÐøËÄ¸öÔÂ»·±È»ØÉý£¬ÏÔÊ¾¾­¼Ã»Ö¸´Ì¬ÊÆÇ÷ºÃ¡£	2023/9/30 16:21	https://jingji.cctv.com/2023/09/30/ARTIwa1b1CSRZVagRdKhUgIk230930.shtml
https://p5.img.cctvpic.com/photoworkspace/2023/09/30/2023093016111099684.jpg	½ØÖÁ8ÔÂµ×ÎÒ¹ú¹«Ä¼»ù½ð¹æÄ£Îª28.71ÍòÒÚÔª	2225	ÖÐ¹ú»ù½ðÒµÐ­»á×îÐÂÊý¾ÝÏÔÊ¾£¬½ØÖÁ2023Äê8ÔÂµ×£¬¾³ÄÚ¹«Ä¼»ù½ð×Ê²ú¾»Öµ¹æÄ£´ï28.71ÍòÒÚÔª¡£	2023/9/30 16:11	https://news.cctv.com/2023/09/30/ARTIIfFP2woKX8sdtm7qryZG230930.shtml
https://p2.img.cctvpic.com/photoworkspace/2023/09/30/2023093010500184124.jpg	Àí²Æ²úÆ·Ó¦ÊÊÅäÍ¶×ÊÕßÐèÇó	2226	½ñÄêÒÔÀ´£¬ÒøÐÐÀí²ÆÊÐ³¡¡°ÆðÆð·ü·ü¡±£¬ÊÜµ½Éç»á¸ß¶È¹Ø×¢¡£Ò»·½Ãæ£¬ÊÜÈ«Ãæ¾»Öµ»¯×ªÐÍÓ°Ïì£¬Àí²Æ²úÆ·µÄ¾»Öµ²¨¶¯¼Ó´ó£¬²¿·ÖÍ¶×ÊÕßÒòÎÞ·¨ÊÊÓ¦¶øÊê»ØÁË²úÆ·£¬Àí²Æ¹æÄ£ÏÂ»¬£»ÁíÒ»·½Ãæ£¬½ñÄê6ÔÂ£¬ÒøÐÐÀí²Æ¹æÄ£Ê×´Î±»¹«Ä¼»ù½ð·´³¬£¬¡°Í·°Ñ½»ÒÎ¡±Ò×Î»£¬Òý·¢ÁËÊÐ³¡¹ã·ºÌÖÂÛ¡£	2023/9/30 6:03	https://jingji.cctv.com/2023/09/30/ARTIyUBuRiLl0XcKhLydBu6V230930.shtml
https://p2.img.cctvpic.com/photoworkspace/2023/09/29/2023092919142742918.jpg	»¦Éî½»Ò×Ëù·¢²¼Ö¤È¯·¢ÐÐ³ÐÏúÎ¥¹æÐÐÎª¼à¹ÜÏà¹ØÖ¸Òý	2227	Îª¹æ·¶Ö¤È¯·¢ÐÐÓë³ÐÏúÏà¹Ø×ÔÂÉ¼à¹Ü¹¤×÷£¬ÌáÉý¼à¹ÜÍ¸Ã÷¶È£¬Î¬»¤Ö¤È¯·¢ÐÐ³ÐÏúÊÐ³¡ÖÈÐò£¬±£»¤Í¶×ÊÕßºÏ·¨È¨Òæ£¬9ÔÂ28ÈÕÍí£¬ÉÏº£Ö¤È¯½»Ò×ËùºÍÉîÛÚÖ¤È¯½»Ò×Ëù·Ö±ð·¢²¼Ö¤È¯·¢ÐÐ³ÐÏúÎ¥¹æÐÐÎª¼à¹Ü£¨ÊÔÐÐ£©Ö¸Òý£¬×Ô·¢²¼Ö®ÈÕÆðÊ©ÐÐ¡£	2023/9/29 19:14	https://news.cctv.com/2023/09/29/ARTIDhY4iB6Tp1ReuzqqPA1I230929.shtml
https://p1.img.cctvpic.com/photoworkspace/2023/09/29/2023092915523188145.png	³ä·Ö·¢»Ó¡°×Û±£Çø+×ÔÃ³Çø¡±µþ¼ÓÐ§Ó¦ ´òÔì¸ßË®Æ½¶ÔÍâ¿ª·ÅÆ½Ì¨	2228	½ñÄêÊÇÎÒ¹ú×ÔÃ³ÊÔÑéÇø½¨Éè10ÖÜÄê£¬10ÄêÇ°µÄ½ñÌì£¬4¸öº£¹ØÌØÊâ¼à¹ÜÇøÓò×é³ÉµÄÖÐ¹úµÚÒ»¸ö×ÔÓÉÃ³Ò×ÊÔÑéÇø¡ª¡ªÉÏº£×ÔÃ³ÇøÕýÊ½¹ÒÅÆÔËÐÐ¡£´ÓÒ»¿é28.78Æ½·½¹«ÀïµÄ¡°ÊÔÑéÌï¡±£¬À©ÈÝµ½Èç½ñ3.8ÍòÆ½·½¹«Àï×óÓÒµÄ¡°¸ß²úÌï¡±£¬×ÔÃ³ÇøµÄÌ½Ë÷ºÍ´´ÐÂÈÔÔÚ¼ÌÐø¡£	2023/9/29 15:57	https://jingji.cctv.com/2023/09/29/ARTIEXKvKAXohJrLoNAmpsGc230929.shtml
https://p4.img.cctvpic.com/photoworkspace/2023/09/29/2023092906221927003.jpg	È«Çò½ðÈÚÖÐÐÄ×îÐÂÅÅÃû¹«²¼ ÖÐ¹úÕâÐ©³ÇÊÐ´ó·ùÔ¾Éý	2230	Ò»·Ý×îÐÂ·¢²¼µÄÈ«Çò½ðÈÚÖÐÐÄÖ¸Êý±¨¸æÏÔÊ¾£¬ÖÐ¹ú¶à¸ö³ÇÊÐµÄÅÅÃû´ó·ùÅÊÉý£¬±íÃ÷ÕâÐ©³ÇÊÐÕýÖð½¥Í¹ÏÔ¹ú¼Ê»¯ÌØÕ÷£¬¼Ó¿ì¸Ï³¬²½·¥¡£	2023/9/29 6:23	https://jingji.cctv.com/2023/09/29/ARTIojGO1u9wttpArXAPlITV230929.shtml
https://p5.img.cctvpic.com/photoworkspace/2023/09/28/2023092806192867954.jpg	½ðÈÚ¼à¹Ü×Ü¾Ö×éÖ¯¿ªÕ¹ÈËÉí±£ÏÕ¡°Ë¯Ãß±£µ¥¡±ÇåÀí×¨Ïî¹¤×÷	2231	¼ÇÕß9ÔÂ27ÈÕ´Ó¹ú¼Ò½ðÈÚ¼à¶½¹ÜÀí×Ü¾Ö»ñÏ¤£¬ÎªÇÐÊµÎ¬»¤±£ÏÕÏû·ÑÕßºÏ·¨È¨Òæ£¬½ðÈÚ¼à¹Ü×Ü¾Ö×éÖ¯±£ÏÕ¹«Ë¾¿ªÕ¹ÈËÉí±£ÏÕ¡°Ë¯Ãß±£µ¥¡±ÇåÀí×¨Ïî¹¤×÷£¬ÌáÉý½ðÈÚÐÐÒµÖ÷¶¯µ£µ±·þÎñÒâÊ¶ºÍ½ðÈÚ·þÎñ±ãÃñ»¯Ë®Æ½¡£	2023/9/28 6:19	https://jingji.cctv.com/2023/09/28/ARTI7oMSR3Ds7ErYhJ9Q4kjc230928.shtml
https://p2.img.cctvpic.com/photoworkspace/2023/09/27/2023092718252128936.jpg	µÚÁù½ì½ø²©»á¿ÉÒÔÏÖ³¡Âò³µÁË£º¿É³¡ÄÚ¶©»õ¡¢³¡Íâ½»¸¶	2233	¾Ý½ø²©¾Ö½éÉÜ£¬µÚÁù½ì½ø²©»áÆû³µÕ¹Çø¿ªÕ¹ÏÖ³¡³É½»µÄ²ÎÓë·¶Î§°üÀ¨ÏúÊÛ·½ºÍ¹ºÂò·½£¬ÆäÖÐ£¬ÏúÊÛ·½ÊÇµÚÁù½ì½ø²©»áÆû³µÕ¹Çø²ÎÕ¹ÉÌ£¬¹ºÂò·½ÔòÊÇµÚÁù½ì½ø²©»áÆû³µÕ¹ÇøµÄÈë³¡¹ÛÖÚ¡£	2023/9/27 18:26	https://jingji.cctv.com/2023/09/27/ARTIgeGF13wD18JvIh2UBGws230927.shtml
https://p1.img.cctvpic.com/photoworkspace/2023/09/27/2023092710472737878.jpg	¼õ³ÖÐÂ¹æÖ´ÐÐ±ê×¼Ï¸»¯£¬ÆÆ·¢¡¢ÆÆ¾»¡¢·Öºì²»´ï±êµÄÖ´ÐÐ±ê×¼Ã÷È·	2234	9ÔÂ26ÈÕÍí¼ä£¬»¦Éî½»Ò×Ëù·¢²¼Í¨Öª£¬Ã÷È·ÁË¶þ¼¶ÊÐ³¡¼õ³ÖµÄ·¶Î§£¬ÆÆ·¢¡¢ÆÆ¾»»òÕß·Öºì²»´ï±êµÄ±ê×¼£¬ÒÔ¼°Ôö¼ÓÁË´ó×Ú½»Ò×Ô¤ÅûÂ¶ÒªÇó¡£ÆÆ·¢ÇéÐÎÏÂ²»µÃÍ¨¹ý¶þ¼¶ÊÐ³¡¼õ³ÖµÄÒªÇó£¬ÊÊÓÃÓÚÉÏÊÐ¹«Ë¾Ê×´Î¹«¿ª·¢ÐÐÊ±µÄ¿Ø¹É¹É¶«¡¢Êµ¼Ê¿ØÖÆÈË¼°ÆäÒ»ÖÂÐÐ¶¯ÈË¡£	2023/9/27 10:47	https://jingji.cctv.com/2023/09/27/ARTIFa3y1pEymmv8HVdVPZdt230927.shtml
https://p4.img.cctvpic.com/photoworkspace/2023/09/27/2023092709210473594.jpg	8ÔÂÎÒ¹úÕ®È¯ÊÐ³¡·¢ÐÐÕ®È¯66255.8ÒÚÔª	2235	ÖÐ¹úÈËÃñÒøÐÐµ±ÈÕ¹«²¼µÄ½ðÈÚÊÐ³¡ÔËÐÐÇé¿öÏÔÊ¾£¬8ÔÂ·Ý£¬¹úÕ®·¢ÐÐ9224.2ÒÚÔª£¬µØ·½Õþ¸®Õ®È¯·¢ÐÐ13089.4ÒÚÔª£¬½ðÈÚÕ®È¯·¢ÐÐ9194.7ÒÚÔª£¬ÐÅ´û×Ê²úÖ§³ÖÖ¤È¯·¢ÐÐ331.7ÒÚÔª£¬Í¬Òµ´æµ¥·¢ÐÐ19632.2ÒÚÔª¡£	2023/9/27 9:21	https://news.cctv.com/2023/09/27/ARTIdf2JeziYSnpGPQVMaggx230927.shtml
https://p5.img.cctvpic.com/photoworkspace/2023/09/27/2023092707280095523.jpg	´ÓÃñÆó500Ç¿¡¢ÆóÒµ500Ç¿°ñµ¥¿´ÃñÓª¾­¼ÃÐÂ·¢Õ¹	2236	ÈÕÇ°£¬2023ÖÐ¹úÃñÓªÆóÒµ500Ç¿£¨ÒÔÏÂ¼ò³Æ¡°ÃñÆó500Ç¿¡±£©°ñµ¥ºÍ2023ÖÐ¹úÆóÒµ500Ç¿£¨ÒÔÏÂ¼ò³Æ¡°ÆóÒµ500Ç¿¡±£©°ñµ¥ÏÈºó·¢²¼¡£²»ÉÙ×¨¼ÒÑ§ÕßºÍÆóÒµ½çÈËÊ¿±íÊ¾£¬Á½·Ý°ñµ¥ÕÃÏÔÁËÃñÓª¾­¼ÃµÄ³É³¤½ø²½£¬Ò²¼á¶¨ÁË¹ã´óÃñÓªÆóÒµ½øÒ»²½·¢Õ¹×³´óµÄÐÅÐÄ¡£	2023/9/27 7:28	https://jingji.cctv.com/2023/09/27/ARTIC10sH5yewng0VTGQoDdd230927.shtml
https://p3.img.cctvpic.com/photoworkspace/2023/09/27/2023092706155753214.jpg	¡°¼Ó³¤°æ»Æ½ðÖÜ¡±ÌáÕñÂÃÓÎÒµ¸´ËÕ	2237	½ñÄêÖÐÇï½ÚºÍ¹úÇì½ÚµÄ¡°¼Ó³¤°æ»Æ½ðÖÜ¡±£¬½«½øÒ»²½ÊÍ·ÅÏû·ÑÇ±Á¦£¬¡°Ò»Æ±ÄÑÇó¡±µÈ´ÊÌõ³åÉÏÈÈËÑ¡£ÔÚÌ½Ç×ÓÎ¡¢³ö¾³ÓÎ¡¢ÑÇÔËÓÎµÈ¶àÖØÐèÇó½»Ö¯ÏÂ£¬½ñÄêÖÐÇï½ÚºÍ¹úÇì½Ú¼ÙÆÚ½«Ó­À´´óÖÚ³öÓÎ¸ß·åÆÚ£¬ÎÄ»¯ÊÐ³¡»Ö¸´ÊÆÍ·Ç¿¾¢£¬ÂÃÓÎÒµ¸´ËÕÌáËÙ¡£	2023/9/27 6:16	https://jingji.cctv.com/2023/09/27/ARTIgoVDGX50S1NM0TeKRJMb230927.shtml
https://p5.img.cctvpic.com/photoworkspace/2023/09/26/2023092614453959065.jpg	×ã½ðÊÎÆ·³åÆÆ600Ôª/¿Ë´ó¹Ø Õâ»Ø¡°ÖÐ¹ú´óÂè¡±ÓÖÂò¶ÔÁËÂð	2240	ÖÐÇï¡¢¹úÇì¡°Ë«½Ú¡±½«ÖÁ£¬Á¬ÈÕÀ´£¬ÉÏº£¸÷´ó½ðµê¿ÍÁ÷Ã÷ÏÔÔö¶à¡£	2023/9/26 14:46	https://jingji.cctv.com/2023/09/26/ARTIqeQfOrAh6hmf9TaTfz7e230926.shtml
https://p5.img.cctvpic.com/photoworkspace/2023/09/26/2023092614175642755.jpg	Òµ¼¨¸´ËÕÕÛÉäÊÐ³¡Å¯Òâ	2241	½üÆÚ£¬ÉÏÊÐ¹«Ë¾2023Äê°ëÄê±¨ÅûÂ¶ÒÑÂäÏÂá¡Ä»¡£ÉÏº£Ö¤È¯½»Ò×Ëù¸ù¾Ý»¦ÊÐÖ÷°åÉÏÊÐ¹«Ë¾2023Äê°ëÄê±¨·ÖÎö£¬¾Æµê²ÍÒû¡¢ÂÃÓÎ¾°Çø¡¢µçÓ°ÔºÏßÐÐÒµ¾»ÀûÈóÍ¬±È¾ùÊµÏÖ´ó·ùÅ¤¿÷£¬ÒÑ½Ó½ü2019ÄêÍ¬ÆÚË®Æ½¡£	2023/9/26 14:18	https://jingji.cctv.com/2023/09/26/ARTI75WIVT8ixyKtTUsqXe6F230926.shtml
https://p5.img.cctvpic.com/photoworkspace/2023/09/26/2023092614142958312.jpg	½Ú¼ó°ìÈüÈçºÎÊµÏÖ	2242	½Ú¼óÊÇº¼ÖÝÑÇÔË»áµÄ°ìÈüÀíÄîÖ®Ò»¡£ÈçºÎÔÚ±£Ö¤¸÷ÀàÈüÊÂÓÐÐò³ï°ìµÄÇ°ÌáÏÂÊµÏÖ½Ú¼ó°ìÈü£¿¡°²»¸Ã»¨µÄÇ®Ò»·Ö²»¶à£¬¸Ã»¨µÄÇ®Ò»·Ö²»ÉÙ£¬×öµ½½Ú¼óµÄÍ¬Ê±Ò²Òª±£ÖÊ±£Á¿¡£¡±º¼ÖÝµÚ19½ìÑÇÔË»á×éÎ¯»á³¡¹Ý½¨Éè²¿×ÛºÏ´¦´¦³¤Ðì±ó±íÊ¾¡£	2023/9/26 14:14	https://jingji.cctv.com/2023/09/26/ARTIIVZSv8fz5HFF5PoHbmn7230926.shtml
https://p5.img.cctvpic.com/photoworkspace/2023/09/26/2023092611020870541.jpg	×ÔÃ³ÇøÊ®ÄêÖ®¸Ä¸ïÆª£ºÉÏº£×ÔÃ³ÇøÉî¸û¸Ä¸ï¡°ÊÔÑéÌï¡± ÈÃ´Ù¸Ä¸ïºÍÄ±·¢Õ¹¸üºÃ½áºÏÆðÀ´	2243	Ê®ÄêÇ°£¬ÉÏº£×ÔÃ³ÇøÔÚ¶«º£Ö®±õ³õÊÔÌäÉù£¬ÒýÀ´È«ÊÀ½çµÄ¹Ø×¢¡£	2023/9/26 11:02	https://jingji.cctv.com/2023/09/26/ARTI9fo8x9lmmPllx2zkGdnb230926.shtml
https://p4.img.cctvpic.com/photoworkspace/2023/09/26/2023092606343169377.jpg	Õþ²ßÊµÊ©Ê×ÈÕ£¬´æÁ¿Ê×Ì×·¿´ûÀûÂÊÅúÁ¿ÏÂµ÷ÈçºÎÂäµØ	2244	×Ô9ÔÂ25ÈÕÆð£¬°üÀ¨ËÄ´óÐÐÔÚÄÚµÄ¶à¼ÒÒøÐÐ¿ªÊ¼ÅúÁ¿ÏÂµ÷´æÁ¿Ê×Ì×·¿´ûÀûÂÊ¡£ÔÚÕþ²ßÊµÊ©Ê×ÈÕ£¬ÒøÐÐ¸÷Ïî¹¤×÷ÂäµØÇé¿öÈçºÎ£¿¾ßÌå²Ù×÷Á÷³ÌÊÇ·ñ±ã½Ý£¿ÄÜ¸ø¶àÉÙ½è¿îÈË´øÀ´ÀûºÃ£¿À´ÌýÌý½è¿îÈËµÄ¸ÐÊÜºÍÒøÐÐÈËÊ¿µÄ»ØÓ¦°É¡£	2023/9/26 6:34	https://jingji.cctv.com/2023/09/26/ARTIDNjTq95i53gQwoWO4YCf230926.shtml
https://p2.img.cctvpic.com/photoworkspace/2023/09/25/2023092523003746455.jpg	±±Ïò×Ê½ð£¬¡°·çÏò±ê¡±ÕæÕâÃ´ÁéÂð£¿ÓÐÕâ¼¸¸öÎÊÌâÄãÐèÒªÏÈÅªÇå³þ	2245	×î½ü£¬±±Ïò×Ê½ðµÄ¡°·çÏò±ê¡±×÷ÓÃÁé»¹ÊÇ²»Áé£¬Òý·¢ÁËÍ¶×ÊÕßµÄÖÚ¶àÌÖÂÛ¡£»¹ÓÐ²»ÉÙÍ¶×ÊÕß±íÊ¾£¬Ç°Ò»¶ÎÁ÷³ö¶à£¬ÊÇÍâ×ÊÔÚ¿´¿ÕÖÐ¹úA¹É¡£	2023/9/26 0:02	https://jingji.cctv.com/2023/09/26/ARTIB46H07vIKsCKIgsCTfFX230925.shtml
https://p5.img.cctvpic.com/photoworkspace/2023/09/25/2023092520273661141.jpg	500Ç¿ÈëÎ§ÃÅ¼÷´ï275.78ÒÚÔª ÃñÓª¾­¼ÃÖÊÐ§ÎÈ²½ÌáÉý	2246	È«¹ú¹¤ÉÌÁªÈÕÇ°·¢²¼µÄ¡°2023ÖÐ¹úÃñÓªÆóÒµ500Ç¿¡±°ñµ¥ºÍ¡¶2023ÖÐ¹úÃñÓªÆóÒµ500Ç¿µ÷ÑÐ·ÖÎö±¨¸æ¡·ÏÔÊ¾£¬ÃñÓªÆóÒµ500Ç¿ÈëÎ§ÃÅ¼÷´ï275.78ÒÚÔª£¬±ÈÉÏÄêÔö¼Ó12.11ÒÚÔª¡£É½¶«ÎºÇÅ´´Òµ¼¯ÍÅÓÐÏÞ¹«Ë¾¶­ÊÂ³¤ÕÅ²¨½éÉÜ£¬×÷ÎªÖÆÔìÒµÆóÒµ£¬½üÄêÀ´ÎºÇÅ¼¯ÍÅ»ý¼«²¼¾ÖÏÂÓÎ¼Ó¹¤£¬½¨ÉèÎºÇÅÇáÁ¿»¯»ùµØ£¬´ø¶¯ÐÎ³ÉÐÂÄÜÔ´ÇáÁ¿»¯¸ß¶Ë×°±¸ÖÆÔì²úÒµ¼¯Èº¡£	2023/9/25 20:55	https://jingji.cctv.com/2023/09/25/ARTIgpSQHlOcR2jQyuxVc9k9230925.shtml
https://p4.img.cctvpic.com/photoworkspace/2023/09/25/2023092515421190242.jpg	±±¾©´æÁ¿Ê×Ì×·¿´ûÀûÂÊ×îµÍ½µÖÁ4.2%	2247	½ñÌìÆð£¬ÒøÐÐ¿ªÊ¼ÏÂµ÷´æÁ¿Ê×Ì××¡·¿ÉÌÒµÐÔ¸öÈË×¡·¿´û¿îÀûÂÊË®Æ½¡£¶à¼Ò±±¾©µØÇøÒøÐÐ±íÊ¾£¬±±¾©´æÁ¿Ê×Ì×·¿´ûÀûÂÊ×îµÍ¿É½µÖÁ4.2%¡£	2023/9/25 16:26	https://jingji.cctv.com/2023/09/25/ARTIcto4n7pXZiUI5NwTRNl8230925.shtml
https://p1.img.cctvpic.com/photoworkspace/2023/09/25/2023092515320382696.jpg	±±¾©×¨¾«ÌØÐÂÆóÒµÊýÁ¿È«¹ú¾ÓÊ×	2248	ÔÚ±±¾©£¬Ò»Åú×¨¾«ÌØÐÂÆóÒµÆ¾½èÔÚ¼¼ÊõÑÐ·¢ÁìÓòµÄ¿àÐÄ×êÑÐ£¬Á·¾ÍÁËÒ»ÏîÏî¡°¶ÀÃÅ¾ø¼¼¡±£¬Í»ÆÆ¸ß¾«¼âÁìÓòµÄ¼¼Êõ±ÚÀÝ£¬³É³¤ÎªÒýÁì¿Æ¼¼´´ÐÂÓëÎ´À´²úÒµµÄ¡°Ð¡¾ÞÈË¡±¡£	2023/9/25 16:25	https://news.cctv.com/2023/09/25/ARTIoeFjBtVBZsRssTDPMv3t230925.shtml
https://p4.img.cctvpic.com/photoworkspace/2023/09/25/2023092516051734582.jpg	ËþÀïÄ¾ÓÍÌïÊµÏÖµØÏÂ°ËÇ§Ã×³¬ÉîÓÍÆø¹æÄ£¿ª·¢	2249	Î»ÓÚÐÂ½®ËþÀïÄ¾ÅèµØµÄÖÐÊ¯ÓÍËþÀïÄ¾ÓÍÌïÂúÉî503-H7¾®½üÈÕÔÚ8525Ã×µØÏÂ³¬Éî²ã»ñµÃÈÕ²ú75¶Ö¸ß²úÓÍÆøÁ÷¡£ÖÁ´Ë£¬ËþÀïÄ¾ÓÍÌïÒÑÓÐ100¿Ú8000Ã×¼¶³¬Éî¾®¿ª²É³ö¹¤ÒµÓÍÆøÁ÷£¬Õâ¶Ô±£ÕÏ¹ú¼ÒÄÜÔ´°²È«¡¢ÍÆ¶¯ÓÍÆøÉîµØÁìÓò¿Æ¼¼×ÔÁ¢×ÔÇ¿¾ßÓÐÖØÒªÒâÒå¡£	2023/9/25 16:25	https://jingji.cctv.com/2023/09/25/ARTIz3SYlP9jhinD6XnqiJz5230925.shtml
https://p1.img.cctvpic.com/photoworkspace/2023/09/25/2023092509511713231.jpg	ÑëÐÐ¿ªÕ¹3190ÒÚÔª14ÌìÆÚÄæ»Ø¹º²Ù×÷	2250	ÖÐ¹úÈËÃñÒøÐÐ·¢²¼¹«¸æ£¬ÎªÎ¬»¤¼¾Ä©Á÷¶¯ÐÔÆ½ÎÈ£¬2023Äê9ÔÂ25ÈÕÈËÃñÒøÐÐÒÔÀûÂÊÕÐ±ê·½Ê½¿ªÕ¹ÁË3190ÒÚÔª14ÌìÆÚÄæ»Ø¹º²Ù×÷¡£	2023/9/25 9:51	https://news.cctv.com/2023/09/25/ARTITn1MFjAbfBxHTNXhqVER230925.shtml
https://p3.img.cctvpic.com/photoworkspace/2023/09/25/2023092506533545515.jpg	¹ú²ú¸ß¶ËÊÖ»ú£ºÊÐ³¡ÉÐÎ´¹®¹Ì ´´ÐÂ»¹Òª¼ÌÐø	2251	ÊÐ³¡µ÷ÑÐ»ú¹¹CounterpointµÄÊý¾ÝÏÔÊ¾£¬Ò»¼¾¶ÈÖÐ¹úÕÛµþÆÁ²úÆ·³ö»õÁ¿´ïµ½102Íò²¿£¬Í¬±ÈÔö³¤52.8%£¬ÕâÎª¹ú²úÊÖ»úÊÐ³¡µÄÈ«Ãæ¸´ËÕµãÈ¼ÁËÏ£Íû¡£Ö»ÊÇ£¬ÒªÏëÎ¬³Ö¸ß¶ËÊÐ³¡¾ºÕùÁ¦£¬¹ú²úÊÖ»ú³§ÉÌÈÔÐè³ÖÐø´´ÐÂ¡£	2023/9/25 6:54	https://jingji.cctv.com/2023/09/25/ARTIs4Ew98MW8z6lac8jJECJ230925.shtml
https://p3.img.cctvpic.com/photoworkspace/2023/09/25/2023092506162129619.jpg	´æÁ¿·¿´ûÀûÂÊ25ÈÕÆðÏÂµ÷ ¡°¶þÌ××ªÊ×Ì×¡±»ò½«ÊÜÒæ×î´ó	2252	´æÁ¿·¿´ûÀûÂÊµ÷Õû½øÈëµ¹¼ÆÊ±£¬°´ÕÕ´ËÇ°¹æ»®£¬9ÔÂ25ÈÕÆð´æÁ¿Ê×Ì××¡·¿´û¿îÀûÂÊµ÷½µ¹¤×÷½«ÕýÊ½ÊµÊ©¡£Ä¿Ç°£¬ÒøÐÐ×¼±¸¹¤×÷¿ªÕ¹µÃÈçºÎ£¿¾ßÌåµ½¸öÈË¹º·¿Õß£¬ÓÖÄÜ½ÚÊ¡¶àÉÙ·¿´ûÖ§³ö£¿ÈçºÎÉêÇëµ÷½µ·¿´ûÀûÂÊ£¿¶ÔÓÚÕâÐ©ÎÊÌâ£¬µÚÒ»²Æ¾­¼ÇÕß½øÐÐÁË¶à·½²É·Ã¡£	2023/9/25 6:16	https://jingji.cctv.com/2023/09/25/ARTIklb3RAdD4pN4upbgeiuA230925.shtml
https://p1.img.cctvpic.com/photoworkspace/2023/09/24/2023092407100466760.jpg	Ë®²úÏû·ÑÆ·ÖÊÉý¼¶	2253	Ë®²úÆ·ÊÇ¾ÓÃñÉãÈ¡¶¯Îïµ°°×µÄÖØÒªÀ´Ô´£¬ÔÚÊ³Îï½á¹¹ÖÐÕ¼ÓÐÊ®·ÖÖØÒªµÄµØÎ»¡£ÔÚ´óÊ³Îï¹ÛÏÂ£¬Ó¦³ä·Ö±£ÕÏË®²úÑøÖ³¿Õ¼ä£¬×öºÃË®²úÆ·ÎÈ²ú±£¹©£¬ÒÔÂú×ãÏû·ÑÕßµÄÓªÑø½¡¿µÐèÇó¡£	2023/9/24 7:10	https://jingji.cctv.com/2023/09/24/ARTI9RPMdFHfgNXPnj5IbGOC230924.shtml
https://p4.img.cctvpic.com/photoworkspace/2023/09/23/2023092318082687047.jpg	¸ßÖÊÁ¿·¢Õ¹µ÷ÑÐÐÐØ­×·¡°ÂÌ¡±¶øÐÐ Öð¡°ÐÂ¡±¶øÉÏ¡ª¡ªÁÉÄþ´óÁ¬Çå½àÄÜÔ´²úÒµ·¢Õ¹¼ûÎÅ	2254	¾àÀë´óÁ¬×¯ºÓÊÐº£°¶Ïß20¶à¹«ÀïµÄ»Æº£º£Óò£¬300¶à×ù¸ßÔ¼°ÙÃ×µÄ¡°´ó·ç³µ¡±ËÊÁ¢ÔÚÀ¶Ìì±Ìº£¼ä£¬¾Þ´óµÄ·çµç»ú×éÒ¶Æ¬²»Í£×ª¶¯¡£	2023/9/23 18:08	https://jingji.cctv.com/2023/09/23/ARTIyHuPIgvbqJRaX0WYAnp7230923.shtml
https://p2.img.cctvpic.com/photoworkspace/2023/09/23/2023092305322473381.jpg	ÎÒ¹úÇ°8¸öÔÂ¾­¼Ã¼ÓËÙÅÜ ¶àÏîÊý¾Ý±íÏÖÁÁÑÛ	2255	9ÔÂ22ÈÕ£¬¶à¸öÈ¨Íþ²¿ÃÅ·¢²¼½ñÄê1¡ª8ÔÂÍ³¼ÆÊý¾Ý¡£¶àÏîÊý¾Ý±íÏÖÁÁÑÛ£¬ÕÃÏÔÎÒ¹ú¾­¼ÃµÄÈÍÐÔÓë»îÁ¦¡£	2023/9/23 5:35	https://news.cctv.com/2023/09/23/ARTI4Iu7R4KzaMR1Cc3G8mXg230923.shtml
https://p2.img.cctvpic.com/photoworkspace/2023/09/22/2023092214473080857.jpg	´ÓÒåÎÚÖ®¡°Ð¡¡±¿´ÖÐ¹ú¾­¼ÃÖ®´ó	2257	´©ÐÐÔÚÁÕÀÅÂúÄ¿µÄÐ¡ÉÌÆ·ÖÐ£¬Éî¸ÐÊÐ³¡Ö®´ó£º7.5Íò¼ÒÉÌÆÌ£¬Èç¹û°´Ã¿ÌìÊÐ³¡ÓªÒµ8Ð¡Ê±¡¢Ã¿¼ÒÍ£Áô3·ÖÖÓ¼ÆËã£¬ÐèÒªÒ»Äê¶à²ÅÄÜ×ßÍê¡£ÕâÐ©ÉÌÆÌ¹ØÁª×ÅÈ«¹ú210¶àÍò¼ÒÖÐÐ¡Î¢ÆóÒµ¡¢3200Íò²úÒµ¹¤ÈË¡£	2023/9/22 14:53	https://jingji.cctv.com/2023/09/22/ARTI9NCaRNc6ovhaR6XcoHKx230922.shtml
https://p2.img.cctvpic.com/photoworkspace/2023/09/22/2023092214494496738.jpg	ºÓ±±ÐÛ°²È¡ÏûÉÌÆ·×¡·¿Ô¤ÊÛ¹«¹²·þÎñÁìÓò¡°×âÊÛÍ¬È¨¡±	2258	¼ÇÕß´ÓÐÛ°²ÐÂÇø×¡·¿¹ÜÀíÖÐÐÄ»ñÏ¤£¬ÐÛ°²ÐÂÇøÈ¡ÏûÉÌÆ·×¡·¿Ô¤ÊÛ£¬ÊµÐÐÏÖ·¿ÏúÊÛ£¬ÊµÏÖ¡°Ëù¼û¼´ËùµÃ¡¢½»·¿¼´½»Ö¤¡±¡£Í¬Ê±£¬ÐÛ°²ÐÂÇøÖ§³ÖÓÐÒâÔ¸µÄÈË²Å£¬Í¨¹ý×â·¿½â¾ö×¡·¿ÎÊÌâ£¬²¢ÔÚ½ÌÓý¡¢Ò½ÁÆ¡¢¾ÍÒµµÈ¹«¹²·þÎñÁìÓò¡°×âÊÛÍ¬È¨¡±¡£	2023/9/22 14:53	https://jingji.cctv.com/2023/09/22/ARTIi2lGGyKpdZCL7CAfnuJS230922.shtml
https://p5.img.cctvpic.com/photoworkspace/2023/09/22/2023092211133689095.jpg	Ò»ÑÛÐÄ¶¯£¬¿´¡°ÊÀ½ç³¬ÊÐ¡±»îÁ¦ÔÃ¶¯	2259	´ÓÊÖÒ¡¡°²¦ÀË¹Ä¡±µÄÇÃÌÇ°ï£¬µ½È«Çò×î´óµÄÐ¡ÉÌÆ·ÊÐ³¡£¬½ñÌìµÄÒåÎÚ£¬¹ÅÀÏµÄÖÇ»Û×ÌÈóÏÖ´ú¾­¼Ã£¬³£×¤ÍâÉÌ1.5ÍòÈË¡£	2023/9/22 12:01	https://jingji.cctv.com/2023/09/22/ARTIbx2uQPp3BfS7Sm005I6e230922.shtml
https://p3.img.cctvpic.com/photoworkspace/2023/09/22/2023092209565337807.jpg	×¨¾«ÌØÐÂ¿´ÖÐ¹ú£ü×Í²©Ë°Îñ£ºË°ÊÕ¼õÃâ¡°Èó»¬¼Á¡±ÖúÍÆ¡°Ð¡¾ÞÈË¡±¾ÛÊÆ¶øÇ¿	2260	Éî¸ûÏ¸·ÖÁìÓòµÄ×¨¾«ÌØÐÂ¡°Ð¡¾ÞÈË¡±ÆóÒµÊÇÊµÌå¾­¼ÃµÄÓ²Ö§³Å£¬Ò²ÊÇ¿Æ¼¼´´ÐÂµÄÖØÒªÁ¦Á¿¡£	2023/9/22 9:59	https://jingji.cctv.com/2023/09/22/ARTIgK0fjEJgDRTRTpNyKeWY230922.shtml
https://p5.img.cctvpic.com/photoworkspace/2023/09/22/2023092206071979412.jpg	ÖÐ¹ú¾­¼Ã¸ßÖÊÁ¿·¢Õ¹´óÊÆÃ»ÓÐ±ä	2261	½ñÄêÒÔÀ´£¬²¿·Ö¾­¼ÃÖ¸±êÓÐËù²¨¶¯£¬¾ÓÃñÏû·Ñ¼Û¸ñµÍÎ»ÔËÐÐ£¬Íâ²¿»·¾³¸üÇ÷¸´ÔÓÑÏ¾þ£¬Òý·¢ÁËÒ»Ð©Éç»áÓßÂÛ¶ÔÖÐ¹ú¾­¼Ã»Ö¸´ºÍ·¢Õ¹Ç°¾°µÄµ£ÓÇ£¬¹úÍâ³ªË¥ÖÐ¹úµÄÖÖÖÖÂÛµ÷³ÁÔü·ºÆð¡£¿´´ýÖÐ¹ú¾­¼ÃÐÎÊÆ£¬Ó¦½áºÏ·¢Õ¹½×¶Î±ä»¯£¬È«ÃæµØ¿´¡¢±çÖ¤µØ¿´£¬¼ÈÒª¿´¡°ÐÎ¡±Ò²Òª¿´¡°ÊÆ¡±£¬¼ÈÒª¿´¡°Á¿¡±¸üÒª¿´¡°ÖÊ¡±£¬¼ÈÒª¡°×Ý¿´¡±»¹Òª¡°ºá¿´¡±¡£×ÛºÏ²»Í¬Î¬¶È·ÖÎöÅÐ¶Ï£¬µ±Ç°¾¡¹ÜÃæÁÙ×ÅÀ´×Ô¹ú¼Ê¹úÄÚÐÂµÄÀ§ÄÑÌôÕ½£¬µ«ÖÐ¹ú¾­¼Ã³ÖÐø»Ö¸´¡¢×ÜÌå»ØÉýÏòºÃµÄÌ¬ÊÆÃ»ÓÐ±…	2023/9/22 6:07	https://jingji.cctv.com/2023/09/22/ARTIHVTb4Z8YWefQTFlW9prs230922.shtml
https://p3.img.cctvpic.com/photoworkspace/2023/09/21/2023092114481262225.png	¡°Ë«½Ú¡±ÂÃÓÎÔ¤¶©»ð±¬ ÎÄÂÃÊÐ³¡»îÁ¦Ó¿¶¯	2262	Ëæ×Å¡°¼Ó³¤°æ»Æ½ðÖÜ¡±ÁÙ½ü£¬ÔÚÌ½Ç×¡¢ÂÃÓÎ¡¢ÑÇÔËµÈ¶àÖØÐèÇó½»Ö¯ÏÂ£¬ÂÃÓÎÊÐ³¡¿ìËÙÉýÎÂ£¬»úÆ±¡¢¾°Çø¡¢¾ÆµêµÈÔ¤¶©»ð±¬£¬³¤ÏßÓÎ¡¢³ö¾³ÓÎ³ÉÖ÷Á¦£¬Ç××ÓÓÎ¡¢ÌåÓýÓÎÈÈ¶È¸ß£¬ÎÄÂÃÊÐ³¡»îÁ¦Ó¿¶¯¡£	2023/9/21 14:55	https://jingji.cctv.com/2023/09/21/ARTIjipFJB07WYGSWS2rbaJb230921.shtml
https://p5.img.cctvpic.com/photoworkspace/2023/09/21/2023092114372152861.jpg	2023ÖÐ¹úÆóÒµ500Ç¿°ñµ¥·¢²¼¡ª¡ª´ó¹«Ë¾¹æÄ£ÊµÁ¦ÔÙÉÏÌ¨½×	2263	9ÔÂ20ÈÕ£¬ÔÚ2023ÖÐ¹ú500Ç¿ÆóÒµ¸ß·åÂÛÌ³ÉÏ£¬ÖÐ¹úÆóÒµÁªºÏ»á¡¢ÖÐ¹úÆóÒµ¼ÒÐ­»áÒÔÉÏÒ»ÄêÆóÒµÓªÒµÊÕÈëÎªÈëÎ§±ê×¼£¬Á¬ÐøµÚ22Äê·¢²¼ÖÐ¹úÆóÒµ500Ç¿°ñµ¥£¬Í¬Ê±£¬Á¬ÐøµÚ19Äê·¢²¼ÖÐ¹úÖÆÔìÒµÆóÒµ500Ç¿ºÍÖÐ¹ú·þÎñÒµÆóÒµ500Ç¿¡£	2023/9/21 14:37	https://jingji.cctv.com/2023/09/21/ARTIgInqOItiIjW36YcQZZYs230921.shtml
https://p4.img.cctvpic.com/photoworkspace/2023/09/21/2023092106561654099.jpg	Ç¿»¯ÈÚ×Ê±£ÕÏ¡¢ÍØ¿íÈÚ×ÊÇþµÀ ÃñÆóÈÚ×ÊÓ­Õþ²ßÀûºÃ	2266	ÃñÆó½ðÈÚ·þÎñÓÖÓÐÐÂ½øÕ¹¡£½üÈÕÕÙ¿ªµÄ½ðÈÚÖ§³ÖÃñÓªÆóÒµ·¢Õ¹¹¤×÷ÍÆ½ø»áÍ¸Â¶£¬½ðÈÚ¹ÜÀí²¿ÃÅÕýÔÚÑÐ¾¿ÖÆ¶¨½øÒ»²½Ö§³ÖÃñÓªÆóÒµµÄÕþ²ß£¬Ö÷Òª´Ó¼Ó´ó½ðÈÚ×ÊÔ´ÒªËØÍ¶Èë¡¢·¢»Ó¶à²ã´Î×Ê±¾ÊÐ³¡×÷ÓÃ¡¢±ãÀû¿ç¾³ÈÚ×ÊµÈ·½Ãæ£¬Ìá³öÈô¸ÉÓÐÕë¶ÔÐÔµÄ¾Ù´ë¡£	2023/9/21 6:56	https://jingji.cctv.com/2023/09/21/ARTIrjosjFBYBQvZXpCvdD6M230921.shtml
https://p5.img.cctvpic.com/photoworkspace/2023/09/20/2023092010283872840.jpg	2023CTR¶´²ìÇ÷ÊÆ´´ÐÂÂÛÌ³ÔÚÉÏº£¾Ù°ì ·¢²¼Ïû·Ñ¡¢¹ã¸æ¡¢Ã½Ìå³¡ºÍÒÆ¶¯»¥ÁªÍøÓÃ»§Ç÷ÊÆ	2268	2023Äê9ÔÂ19ÈÕ£¬ÖÐ¹úÁìÏÈµÄÊÐ³¡ÑÐ¾¿¹«Ë¾ÑëÊÓÊÐ³¡ÑÐ¾¿£¨CTR£©ÔÚÉÏº£¾Ù°ì2023 CTR¶´²ìÇ÷ÊÆ´´ÐÂÂÛÌ³£¬·¢²¼×îÐÂÖÐ¹úÏû·ÑÊÐ³¡¡¢¹ã¸æÊÐ³¡¡¢Ã½ÌåÊÐ³¡¼°ÒÆ¶¯»¥ÁªÍøÓÃ»§·¢Õ¹Ç÷ÊÆ¡£	2023/9/20 10:30	https://jingji.cctv.com/2023/09/20/ARTIWgvZvsAfYYNpiD0L0dGI230920.shtml
https://p2.img.cctvpic.com/photoworkspace/2023/09/20/2023092006541071412.jpg	Ö¤¼à»áÄâÐÞ¸ÄÏÖ½ð·Öºì¹æÔò ¼à¹Ü¼ÓÇ¿½«ÈçºÎÓ°ÏìÊÐ³¡	2272	¾ßÌå¶øÑÔ£¬´ËÂÖÐÞ¶©Ò»·½Ãæ½«¶Ô²»·Öºì»ò·ÖºìÉÙµÄ¹«Ë¾£¬¼ÓÇ¿ÖÆ¶ÈÔ¼Êø¶½´Ù·Öºì¡£ÁíÒ»·½Ãæ£¬ÍÆ¶¯½øÒ»²½ÓÅ»¯·Öºì·½Ê½ºÍ½Ú×à¡£Í¬Ê±£¬¶ÔÓÚ³¬³öÄÜÁ¦·ÖºìµÄÆóÒµ£¬Ö¤¼à»á½«¼ÓÇ¿Ô¼Êø¶à´ë²¢¾Ù¼ÓÇ¿·À·¶¡£	2023/9/20 6:56	https://jingji.cctv.com/2023/09/20/ARTIDfK5bL2dMzFvYoMX7NCv230920.shtml
https://p3.img.cctvpic.com/photoworkspace/2023/09/20/2023092006521126267.jpg	¹ú¼ÊÓÍ¼Û³ÖÐøÀ­ÕÇ£¬9ÔÂ20ÈÕ24Ê±¹úÄÚÓÍ¼ÛÔ¤¼ÆÉÏµ÷	2273	°´ÕÕ¹úÄÚ³ÉÆ·ÓÍÁãÊÛ¼Û¸ñµ÷Õû»úÖÆ£¬9ÔÂ20ÈÕ24Ê±£¬¹úÄÚ³ÉÆ·ÓÍ¼Û¸ñ½«Ó­À´ÐÂÒ»ÂÖµ÷Õû¡£	2023/9/20 6:52	https://jingji.cctv.com/2023/09/20/ARTInQkwmimYJNIApOK0EET1230920.shtml
https://p2.img.cctvpic.com/photoworkspace/2023/09/19/2023091921452832242.jpg	×¨¾«ÌØÐÂ¿´ÖÐ¹ú£üÑÌÌ¨Ë°Îñ£º¡°µã¶Ôµã¡±¡°Ãæ¶ÔÃæ¡±ÂäÊµÕþ²ßºìÀû ÓÅ»¯ÓªÉÌ¡°ÈíÊµÁ¦¡±	2274	½ØÖÁÄ¿Ç°£¬ÑÌÌ¨ÊÐÓµÓÐ¹ú¼Ò¼¶×¨¾«ÌØÐÂÆóÒµ115¼Ò¡¢Ê¡¼¶×¨¾«ÌØÐÂÆóÒµ1058¼Ò¡£	2023/9/19 21:46	https://jingji.cctv.com/2023/09/19/ARTIbrT6MaAcoToQgRKnTGwg230919.shtml
https://p3.img.cctvpic.com/photoworkspace/2023/09/19/2023091921262646393.jpg	×¨¾«ÌØÐÂ¿´ÖÐ¹ú£üÍþº£Ë°Îñ£º¾«×¼·ö³Ö Ë°»ÝÖúÁ¦ÆóÒµ¡°Ð¡¾ÞÈË¡±±Å·¢¡°´óÄÜÁ¿¡±	2275	½ØÖÁÄ¿Ç°£¬Íþº£ÊÐ¹²ÅàÓýÊ¡¼¶ÒÔÉÏµ¥Ïî¹Ú¾ü¡¢×¨¾«ÌØÐÂ¡¢µÉÁç¡¢¶À½ÇÊÞÆóÒµ697¼Ò£¬ÆäÖÐ¹ú¼Ò¼¶×¨¾«ÌØÐÂ¡°Ð¡¾ÞÈË¡±ÆóÒµ56¼Ò£¬ÆóÒµÅî²ªµÄ´´ÐÂ»îÁ¦ÎªµØ·½¾­¼Ã¸ßÖÊÁ¿·¢Õ¹×¢ÈëÁË¶¯Á¦¡£	2023/9/19 21:38	https://jingji.cctv.com/2023/09/19/ARTI6nmOdgnSn2yz5f3nJgff230919.shtml
https://p1.img.cctvpic.com/photoworkspace/2023/09/19/2023091910365226912.jpg	ÒøÐÐÔ±¹¤ÔÚÏß¡°ÇóÒµ¼¨¡± Éç½»¡¢µçÉÌÆ½Ì¨ÏÖ»ÒÉ«²úÒµÁ´	2277	½üÆÚ£¬¼ÇÕß·¢ÏÖ£¬Éç½»Ã½Ìå³ÉÎªÒ»Ð©ÒøÐÐ²¿·ÖÔ±¹¤Íø¹ºÒµ¼¨¸ßÏ¢À¿´¢µÄÐÂ´°¿Ú£¬Ò»Ð©×Ê½ðÞç¿ÍÒÔÍøÂçÎªÕóµØ£¬ÔÚÒøÐÐ¡¢´¢»§¼äÓÎ×ß¡£¸üÖµµÃµ£ÓÇµÄÊÇ£¬×Ê½ðÞç¿ÍµÄÐÐÎª¾ßÓÐ»ÒÉ«ÐÔÖÊ£¬Èô³öÏÖ×Ê½ðÞç¿ÍÓëÒøÐÐÔ±¹¤¹´½á£¬¿ÉÄÜ´æÔÚÔ±¹¤Å²ÓÃ×Ê½ðµÈÎ¥·¨ÐÐÎªºÍ×Ê½ðËðÊ§·çÏÕ¡£	2023/9/19 10:37	https://news.cctv.com/2023/09/19/ARTIv70wtBT6Jr4BM1WieByD230919.shtml
https://p4.img.cctvpic.com/photoworkspace/2023/09/19/2023091910080312399.jpg	Ö¤¼à»áÄâÍÆÐÂ¹æ£º¶Ô²»·Öºì»ò·ÖºìÉÙµÄ¹«Ë¾¼ÓÇ¿ÖÆ¶ÈÔ¼Êø¶½´Ù·Öºì	2278	ÊÐ³¡ÈÏÎª´Ë¾ÙÊô¶Ô³åÐÔ¡°²¹Ë®¡±¶ø·Ç¡°·ÅË®¡±£¬²»¹ý´ÓÖÐ²»ÄÑ¿´³öÑëÐÐºÇ»¤¹ÉÊÐµÄÒâÍ¼¡¡ÑëÐÐµ±Ìì»¹ÒÔÀûÂÊÕÐ±ê·½Ê½¿ªÕ¹ÁË1800ÒÚ7ÌìÄæ»Ø¹º²Ù×÷£¬ÀûÂÊ³ÖÆ½ÓÚÇ°ÆÚµÄ2.25%¡£¾¡¹ÜÑëÐÐ½üÆÚ¼Ó´óÍ¶·ÅÁ¿£¬µ«ÊÐ³¡¶àÈÏÎªÕâÈÔÊôÓÚ¶Ô³åÐÔµÄ¡°²¹Ë®¡±ÐÐÎª£¬Ã»ÓÐ¿íËÉµÄ¡°·ÅË®¡±ÐÅºÅ£¬½µµÍÁË½µ×¼µÄ¿ÉÄÜÐÔ¡£	2023/9/19 10:08	https://jingji.cctv.com/2023/09/19/ARTIJm7vz4l0UZ375Kmpp0vd230919.shtml
https://p3.img.cctvpic.com/photoworkspace/2023/09/18/2023091820051850207.jpg	¹²½¨¡°Ò»´øÒ»Â·¡±¼¤·¢ÎÒ¹úÍâÃ³ÐÂ¶¯ÄÜ	2280	×îÐÂÊý¾ÝÏÔÊ¾£¬ÎÒ¹ú¶Ô¡°Ò»´øÒ»Â·¡±¹²½¨¹ú¼Ò½ø³ö¿ÚÕ¼ÎÒ¹ú½ø³ö¿Ú×Ü¶îµÄ±ÈÖØ³¬ËÄ³É¡£Ëæ×ÅÃ³Ò×¹æÄ£²»¶ÏÀ©´ó£¬½á¹¹³ÖÐøÓÅ»¯£¬¹²½¨¡°Ò»´øÒ»Â·¡±ÕýÔÚ¼¤·¢³öÎÒ¹úÍâÃ³ÐÂ¶¯ÄÜ¡£	2023/9/18 20:06	https://jingji.cctv.com/2023/09/18/ARTIzwI2DXwCiIQ1FfV95bBt230918.shtml
https://p1.img.cctvpic.com/photoworkspace/2023/09/18/2023091810451527868.jpg	Ö÷Òª¾­¼ÃÖ¸±ê»Ö¸´ÏòºÃ ¸ü¶àÎÈÔö³¤Õþ²ß¿ÉÆÚ	2281	¹ú¼ÒÍ³¼Æ¾ÖÈÕÇ°¹«²¼µÄ¶àÏîÊý¾ÝÊÍ·Å³ö¾­¼ÃÔËÐÐ³ÖÐø»ØÅ¯µÄÐÅºÅ¡£³ý´ËÖ®Íâ£¬°üÀ¨ÈËÃñ±Ò´û¿î8ÔÂÔö¼Ó1.36ÍòÒÚÔª¡¢ÖÆÔìÒµ²É¹º¾­ÀíÖ¸ÊýÁ¬ÐøÈý¸öÔÂ»ØÉýµÈ£¬½üÈÕÂ½Ðø·¢²¼µÄ¶à¸öÊý¾ÝÒ²¶¼ÊÍ·Å³ö¸ü¼Ó»ý¼«µÄÐÅºÅ¡£	2023/9/18 10:45	https://jingji.cctv.com/2023/09/18/ARTI97mH250hbsLW7V5txeBJ230918.shtml
https://p5.img.cctvpic.com/photoworkspace/2023/09/18/2023091810094879399.jpg	¶àµØ·Å¿ªÏÞ¹ºÐ§¹ûÈçºÎ	2282	¾ÝÇàµºÍøÉÏ·¿µØ²úÊý¾ÝÍ³¼Æ£¬ÐÂÕþ³öÌ¨ºó£¬Ëæ×Å²»ÉÙ´ÎÐÂ·¿¿ªÊ¼ÉÏÊÐ£¬¶þÊÖ·¿¹ÒÅÆÁ¿ÃÍÕÇ¡£¹º·¿ÐÂÕþ·¢²¼½ö9¸öÐ¡Ê±£¬¶þÊÖ·¿¹ÒÅÆÁ¿¾ÍÔö¼ÓÁË3000ÓàÌ×£¬È«Ìì¹²¼ÆÔö¼Ó4643Ì×¡£	2023/9/18 10:10	https://jingji.cctv.com/2023/09/18/ARTIVaDcdEYiZZpl2uUJaPoE230918.shtml
https://p1.img.cctvpic.com/photoworkspace/2023/09/18/2023091809481342229.jpg	Èý×é¡°¼Ó¼õ·¨¡±Í¸ÊÓÉÏº£×ÔÃ³ÇøÖÆ¶È´´ÐÂ¡°Í·Ñã¡±Ð§Ó¦	2283	2023Äê9ÔÂ£¬ÎÒ¹úµÚÒ»¸ö×ÔÃ³ÊÔÑéÇø¡ª¡ªÉÏº£×ÔÃ³ÇøÔËÐÐÂú10ÖÜÄê¡£ÉÏº£×ÔÃ³Çø¹ÜÎ¯»á½üÈÕ·¢²¼µÄÊý¾ÝÏÔÊ¾£¬½ØÖÁ2022Äêµ×£¬ÉÏº£×ÔÃ³ÇøÀÛ¼ÆÎüÒýÊµµ½Íâ×Ê586ÒÚÃÀÔª£¬Ô¼Õ¼ÉÏº£Í¬ÆÚµÄ30%¡£ÔÚ¸Ä¸ï¡¢¿ª·ÅºÍ´´ÐÂµÈ¸÷¸ö²ãÃæ£¬ÉÏº£×ÔÃ³ÇøµÄ»ý¼«Ì½Ë÷£¬ÕÃÏÔÁËÖÆ¶È´´ÐÂ¡°Í·Ñã¡±Ð§Ó¦¡£	2023/9/18 9:48	https://jingji.cctv.com/2023/09/18/ARTIOqia0LmmAIPOg96LwU5V230918.shtml
https://p2.img.cctvpic.com/photoworkspace/2023/09/18/2023091809345745236.jpg	ÑëÐÐ¿ªÕ¹2440ÒÚÔª7ÌìÆÚºÍ14ÌìÆÚÄæ»Ø¹º²Ù×÷	2284	ÖÐ¹úÈËÃñÒøÐÐ·¢²¼¹«¸æ£¬ÎªÎ¬»¤¼¾Ä©Á÷¶¯ÐÔÆ½ÎÈ£¬9ÔÂ18ÈÕÒÔÀûÂÊÕÐ±ê·½Ê½¿ªÕ¹2440ÒÚÔª7ÌìÆÚºÍ14ÌìÆÚÄæ»Ø¹º²Ù×÷¡£	2023/9/18 9:40	https://news.cctv.com/2023/09/18/ARTI2df01RvOPouSQLKpxVed230918.shtml
https://p4.img.cctvpic.com/photoworkspace/2023/09/17/2023091719411114511.jpg	¡¶RCEPÇøÓòºÏ×÷³ÉÐ§Óë·¢Õ¹Ç°¾°±¨¸æ2023¡··¢²¼ Õ¹ÍûRCEPÎ´À´ºÏ×÷Ç°¾°	2285	¡¶±¨¸æ¡·ÔÚÑÇÖÞºÏ×÷×Ê½ðÏîÄ¿¡°RCEPÉúÐ§ÊµÊ©Ð§¹ûÆÀ¹À¡±²¿·ÖÑÐ¾¿³É¹ûµÄ»ù´¡ÉÏ±à×«£¬¾ÍRCEPÊµÊ©Ò»Äê¶àÀ´¶ÔÇøÓòÃ³Ò×Í¶×ÊºÍÖÐ¹ú¾­¼Ã·¢Õ¹µÄ»ý¼«Ð§Ó¦½øÐÐ»Ø¹Ë×Ü½á£¬²¢Õ¹ÍûRCEPÎ´À´ºÏ×÷Ç°¾°¡£	2023/9/17 19:43	https://news.cctv.com/2023/09/17/ARTIaHBSi3wwvb0cCR00Es1A230917.shtml
https://p5.img.cctvpic.com/photoworkspace/2023/09/16/2023091614583739410.jpg	ÎÈ²½»Ö¸´ÏÔÈÍÐÔ »ØÉýÏòºÃÓÐÖ§³Å¡ª¡ª´ÓÇ°8¸öÔÂÖ÷ÒªÖ¸±ê¿´ÖÐ¹ú¾­¼Ã×ßÊÆ	2286	ÔÚÊÀ½ç¾­¼Ã²¨¶¯ÏÂÐÐ¡¢Íâ²¿»·¾³¸üÇ÷¸´ÔÓÑÏ¾þµÄ±³¾°ÏÂ£¬Ç°8¸öÔÂÖ÷Òª¾­¼ÃÖ¸±ê»ØÉýÏòºÃ£¬ÖÐ¹ú¾­¼ÃÔÚ³ÖÐø»Ö¸´ÖÐÕ¹ÏÖÈÍÐÔÓë»îÁ¦£¬ÖúÍÆ¸ßÖÊÁ¿·¢Õ¹ÎÈ²½Ç°ÐÐ¡£	2023/9/16 14:58	https://jingji.cctv.com/2023/09/16/ARTISAe7LYWMBz15PhI8cTOR230916.shtml
https://p2.img.cctvpic.com/photoworkspace/2023/08/13/2023081312060138652.png	Ïã¸Û×¢²á³ÉÁ¢»ù½ð¹ÜÀí×Ê²ú´ï1.3ÍòÒÚ¸ÛÔª ½üÈý¼¾¶È¾»Á÷Èë690ÒÚ¸ÛÔª×Ê½ð	2294	½ØÖÁ2023Äê6ÔÂµ×£¬ÔÚÏã¸Û×¢²á³ÉÁ¢µÄ»ù½ð¹ÜÀí×Ê²ú¹æÄ£´ïµ½1.3ÍòÒÚ¸ÛÔª¡£2022ÄêµÚËÄ¼¾¶È¼°2023ÄêÉÏ°ëÄêÆÚ¼ä¹²È¡µÃ690ÒÚ¸ÛÔª×Ê½ð¾»Á÷Èë£¬½ÏÈ¥ÄêÇ°Èý¼¾¶ÈÔö³¤³¬¹ý3±¶¡£	2023/8/13 12:19	https://jingji.cctv.com/2023/08/13/ARTI0SD0guyhAxk5sfT9RBZ9230813.shtml
https://p5.img.cctvpic.com/photoworkspace/2023/08/13/2023081309192437494.jpg	³ÖÐøÆóÎÈ»ØÉý£¡ÉÏ°ëÄêÎÒ¹úÀäÁ´ÎïÁ÷×Ü¶î3.1ÍòÒÚÔª Í¬±ÈÔö³¤3.7%	2297	ÖÐ¹úÎïÁ÷Óë²É¹ºÁªºÏ»á½ñÌì£¨13ÈÕ£©¹«²¼ÁË½ñÄêÉÏ°ëÄêÀäÁ´ÎïÁ÷ÔËÐÐÊý¾Ý¡£Êý¾ÝÏÔÊ¾£¬ÉÏ°ëÄêÎÒ¹úÀäÁ´ÎïÁ÷µÄ²úÒµ»·¾³¡¢ÊÐ³¡ÐèÇó¡¢ÆóÒµ¾ºÕùÁ¦µÈ·½Ãæ³ÖÐøÆóÎÈ»ØÉý£¬Ö§³ÖÐÐÒµ·¢Õ¹µÄ»ý¼«ÒòËØ²»¶ÏÔö¶à¡£	2023/8/13 9:19	https://jingji.cctv.com/2023/08/13/ARTIusTWar5jFzeIsMetmjrZ230813.shtml
https://p4.img.cctvpic.com/photoworkspace/2023/08/13/2023081305500465349.jpg	Ó­ÄÑ¶øÉÏÍÆ¶¯¾­¼Ã³ÖÐø»ØÉýÏòºÃ	2298	¹ú¼ÒÐÅÏ¢ÖÐÐÄ¾­¼ÃÔ¤²â²¿ºê¹Û¾­¼ÃÑÐ¾¿ÊÒÖ÷ÈÎãÆÃôÈÏÎª£¬ÎÒ¹úµ±Ç°µÄ¾­¼ÃÔö³¤ÊÇÓÐ·¢Õ¹ÖÊÁ¿µÄÔö³¤¡¢ÓÐÃñÉú±£ÕÏµÄÔö³¤£¬Õ¹ÏÖ³öµÖÓù³å»÷¡¢Ó®µÃ³¤Ô¶·¢Õ¹µÄÇ±Á¦ºÍ»îÁ¦¡£	2023/8/13 5:50	https://news.cctv.com/2023/08/13/ARTI9EQtKx4GWpBmDTxebY7O230813.shtml
https://p3.img.cctvpic.com/photoworkspace/2023/08/13/2023081305373879914.jpg	ÊÜÑ´ÇéÓ°ÏìÑÏÖØÆóÒµ ±±½»Ëù½«¼õÃâ·ÑÓÃ	2299	½üÆÚ£¬¾©½ò¼½¡¢¶«±±µÈµØÔâÓöÑÏÖØºéÀÔÔÖº¦£¬Îª»ý¼«·¢»Ó×Ê±¾ÊÐ³¡Æ½Ì¨¹¦ÄÜ£¬Ö§³ÖÊÜÔÖµØÇøºÍÏà¹ØÆóÒµ£¬±±¾©Ö¤È¯½»Ò×Ëù8ÔÂ11ÈÕ¹«²¼ÊµÊ©7Ïî±ãÆóÖúÃñ¾Ù´ë¡£	2023/8/13 5:37	https://jingji.cctv.com/2023/08/13/ARTIxxXeDssp1zS1CXWkjJJ4230813.shtml
https://p5.img.cctvpic.com/photoworkspace/2021/08/04/2021080411044378482.jpg	ÉîÛÚ³ÖÐøÍÆ½ø¿ç¾³Ã³Ò×±ãÀû»¯ ÉÏ°ëÄê½ø³ö¿ÚÍ¬±ÈÔö³¤½üÁ½³É	2300	ÉÏ°ëÄê£¬ËäÈ»ÔâÓöÐÂ¹Ú·ÎÑ×ÒßÇé¿¼Ñé£¬ÉîÛÚÒÀÈ»È¡µÃÁËÁÁÑÛµÄÍâÃ³³É¼¨¡£¼ÇÕß´ÓÉîÛÚº£¹Ø»ñÏ¤£ºÉÏ°ëÄê£¬ÉîÛÚ½ø³ö¿Ú1.59ÍòÒÚÔª£¬Í¬±ÈÔö³¤19.3%£¬Ïà½Ï2019ÄêÉÏ°ëÄêÔö³¤19.1%¡£	2021/8/4 8:07	https://jingji.cctv.com/2021/08/04/ARTIimYzu0FbUfpxd1OK0WS6210804.shtml
https://p1.img.cctvpic.com/photoworkspace/2021/08/04/2021080407593478713.png	ÄÏ¾©£ºµç×ÓÃÅ´Å²»ÊÇÊÓÆµ¼à¿ØÆ÷ ²»ÊÕ¼¯¸öÈËÒþË½ÐÅÏ¢	2301	×÷ÎªÂ»¿Ú»ú³¡µÄËùÔÚµØ£¬ÒßÇé·¢ÉúÒÔÀ´£¬½­ÄþÇø³ÉÎªÄÏ¾©·À¿ØÈÎÎñ×îÖØµÄÇøÓò¡£8ÔÂ3ÈÕÆð£¬½­ÄþÇø¸÷ÀàÉÌ³¡ºÍÅú·¢ÊÐ³¡ÔÝÍ£ÓªÒµ£¬²¿·ÖµØÌúÏßÂ·Çø¶ÎÍ£ÔË¡£	2021/8/4 8:00	https://jingji.cctv.com/2021/08/04/ARTINfJx6xB6bRrbId4OvqEr210804.shtml
https://p5.img.cctvpic.com/photoworkspace/2021/07/28/2021072808365523618.jpg	ÊÀ½çÉÏ×î´ó×¡·¿±£ÕÏÌåÏµ½¨ÆðÀ´ÁË	2302	±£ÕÏÐÔ×âÁÞ×¡·¿¹©¸ø½«¸ü³ä·Ö£¡7ÔÂ22ÈÕ£¬¹úÎñÔºÕÙ¿ª¼Ó¿ì·¢Õ¹±£ÕÏÐÔ×âÁÞ×¡·¿ºÍ½øÒ»²½×öºÃ·¿µØ²úÊÐ³¡µ÷¿Ø¹¤×÷µçÊÓµç»°»áÒé£¬ÑÐ¾¿²¿Êð¼Ó¿ì·¢Õ¹±£ÕÏÐÔ×âÁÞ×¡·¿¡£	2021/7/28 8:37	https://jingji.cctv.com/2021/07/28/ARTI2ZgvFcRilJTxCtQIcJYq210728.shtml
https://p4.img.cctvpic.com/photoworkspace/2021/07/28/2021072808332056927.jpg	ÉÏ°ëÄêÈ«¹ú¸Û¿ÚÍâÃ³»õÎïÍÌÍÂÁ¿235720Íò¶Ö Í¬±ÈÔö9.2%	2303	»õÔËÔö¼Ó¡¢º½ÏßÍØ¿í¡¢Ã³Ò×ÖÊÁ¿³ÖÐøÌáÉý¡­¡­½ñÄêÉÏ°ëÄê£¬È«¹ú¸Û¿ÚÍâÃ³»õÎïÍÌÍÂÁ¿Í¬±ÈÔö³¤9.2%¡£¶àµØ¸Û¿Ú¡¢º£¹ØÍÆ³öÒ»ÏµÁÐ½µ±¾ÔöÐ§¾Ù´ë£¬ÅÌ»îÁËº½ÔË×ÊÔ´£¬Ìá¸ßÁËÍâÃ³Ð§ÂÊ£¬ÎªÍâÃ³³ÖÐøÎÈ¶¨Ôö³¤Ìá¹©ÁËÖ§³Å¡£	2021/7/28 8:34	https://jingji.cctv.com/2021/07/28/ARTIaTGKgJexXkyIKKQ2H1Iu210728.shtml
https://p4.img.cctvpic.com/photoworkspace/2021/07/28/2021072808300886652.jpg	ÄêÖÐ¾­¼Ã¹Û²ì£ºÖÐ¹ú¾­¼ÃÎÈÖÐ¼Ó¹ÌÎÈÖÐÏòºÃ	2304	ÔÚ¾­¼Ã»ù±¾Ãæ¡¢¹©Ðè¸÷·½ÃæÎÈÖÐÏòºÃµÄÍ¬Ê±£¬ºê¹ÛÕþ²ß±£³ÖÁË¶ÔÊµÌå¾­¼ÃµÄ±ØÒªÖ§³ÖÁ¦¶È£¬ÎªÆóÒµç£À§½âÄÑ£¬ÎªÊÐ³¡×¢Èë»îÁ¦¡£	2021/7/28 8:30	https://jingji.cctv.com/2021/07/28/ARTIxcQQ0Wo3Z8VLKeUYhRHa210728.shtml
https://p1.img.cctvpic.com/photoworkspace/2021/07/28/2021072808255569596.jpg	ÖÐ¹úÏû·ÑÊÐ³¡Ç±Á¦¼¸ºÎ	2305	ÖÐ¹ú×î½ü´òÍ¨Ïû·Ñ¡°¶Âµã¡±¡¢³©Í¨¹úÄÚ´óÑ­»·µÄ¶¯×÷Æµ³ö£¬±ÈÈç¾ö¶¨ÔÚÉÏº£¡¢±±¾©¡¢¹ãÖÝ¡¢Ìì½òºÍÖØÇìÂÊÏÈ¿ªÕ¹¹ú¼ÊÏû·ÑÖÐÐÄ³ÇÊÐÅàÓý½¨Éè£¬Ö§³ÖÆÖ¶«ÔÚÒýÁì¹úÄÚÏû·ÑÉý¼¶ÉÏµ±ºÃÁìÍ·Ñã¡­¡­ÕâÐ©¶¼ÊÇÎªÁËÍÆ¶¯Ïû·ÑÊÍ·ÅÓëÏû·ÑÉý¼¶¡£	2021/7/28 8:26	https://jingji.cctv.com/2021/07/28/ARTIbqXcnJVm8IScrCfNvLU6210728.shtml
https://p4.img.cctvpic.com/photoworkspace/2021/07/28/2021072808214692992.jpg	ÅäÌ×Õþ²ßÉý¼¶¡¡¹úÆó»ì¸ÄÉî»¯ÌáËÙ»»µ²	2306	Ëæ×Å¹úÆó¸Ä¸ïÈýÄêÐÐ¶¯½øÈëÏÂ°ë³¡£¬ÅäÌ×Õþ²ß³ÖÐøÉý¼¶£¬»ì¸Ä¼ÓËÙÉî»¯¡£ÒµÄÚ×¨¼ÒÅÐ¶Ï£¬ÏÂ°ëÄê¹úÆó»ì¸ÄÀ©Î§µÄÍ¬Ê±£¬½«¸ü¼Ó×¢ÖØ·þÎñÓÚ²úÒµÕûºÏ£¬¸ü¼ÓÖØÊÓ×ª»»»ì¸ÄÆóÒµ¾­Óª»úÖÆ£¬¶Ô¹úÓÐÏà¶Ô¿Ø¹É»ì¸ÄÆóÒµ½«ÊµÊ©¸ü¼ÓÁé»îµÄ²îÒì»¯¹Ü¿ØÄ£Ê½¡£	2021/7/28 8:22	https://jingji.cctv.com/2021/07/28/ARTIy7AhWx8DVgR52eWTgoRi210728.shtml
https://p2.img.cctvpic.com/photoworkspace/2021/07/28/2021072807411246371.jpg	Çàµºº£ÔË¡°Ò»ÏäÄÑÇó¡± ÔË¼Û2ÄêÕÇ5±¶ ³ö¿ÚÆóÒµÎïÁ÷ÄÑ	2307	ÉÏ°ëÄê£¬É½¶«ÇàµºÍâÃ³½ø³ö¿Ú×ÜÖµ3975.2ÒÚÔª£¬Í¬±ÈÔö³¤39.6%¡£ÔÚ¶ÔÍâÃ³Ò×Ó­À´Ôö³¤µÄÍ¬Ê±£¬Ô¶Ñóº½ÏßµÄ¼¯×°Ïä³öÏÖ¡°Ò»ÏäÄÑÇó¡±£¬ÔË¼Û´ó·ùÉÏÕÇ£¬Õâ¸øÉú²ú¡¢ÎïÁ÷ÆóÒµ´øÀ´²»Ð¡Ó°Ïì¡£	2021/7/28 7:45	https://jingji.cctv.com/2021/07/28/ARTIJi2PLUVPyHoqKAggV2Of210728.shtml
https://p4.img.cctvpic.com/photoworkspace/2023/11/15/2023111506403827150.jpg	Ô±¹¤ÊÔÓÃÆÚÆóÒµÒ²²»ÄÜËæÒâ¡°³´öÏÓã¡±	2309	¼ÇÕß½üÈÕ²É·Ã¶àÎ»ÀÍ¶¯ÕßºÍÒµÄÚ×¨¼Ò·¢ÏÖ£¬ÊÔÓÃÆÚ³ÉÎªÀÍ¶¯ÕßÈ¨ÒæÊÜÇÖ·¸µÄ¸ß·¢ÆÚ£¬ÓÐÓÃÈËµ¥Î»ÀûÓÃÊÔÓÃÆÚÆµ·±´ÇÍËÀÍ¶¯Õß£¬×ßÂí¹Û»¨Ê½¸ü»»ÊÔÓÃÈËÔ±¡£	2023/11/15 6:40	https://news.cctv.com/2023/11/15/ARTIZN64KjnsUacCCunjzspM231115.shtml
https://p5.img.cctvpic.com/photoworkspace/2023/11/14/2023111420204947250.jpg	ÔÆÄÏÊ¡ÆÕ¶ýÊÐÈËÃñÕþ¸®Ô­±£Áô¸±Ìü¼¶´ýÓö¸É²¿ÓÎÎ°½ÓÊÜ¼ÍÂÉÉó²éºÍ¼à²ìµ÷²é	2310	¾ÝÔÆÄÏÊ¡¼ÍÎ¯¼àÎ¯ÏûÏ¢£ºÔÆÄÏÊ¡ÆÕ¶ýÊÐÈËÃñÕþ¸®Ô­±£Áô¸±Ìü¼¶´ýÓö¸É²¿ÓÎÎ°£¨ÒÑÍËÐÝ£©ÉæÏÓÑÏÖØÎ¥¼ÍÎ¥·¨£¬Ä¿Ç°Õý½ÓÊÜÔÆÄÏÊ¡¼ÍÎ¯¼àÎ¯¼ÍÂÉÉó²éºÍ¼à²ìµ÷²é¡£	2023/11/14 19:17	https://news.cctv.com/2023/11/14/ARTIUgp5LBrdGsbmgpIhFVnW231114.shtml
https://p2.img.cctvpic.com/photoworkspace/2023/11/14/2023111416385043985.jpg	ËÄ´¨Ê¡Ã¼É½ÊÐÕþÐ­Ô­µ³×é³ÉÔ±¡¢¸±Ö÷Ï¯ÑôÔËÁ¼±»¿ª³ýµ³¼®ºÍ¹«Ö°	2314	¾ÝËÄ´¨Ê¡¼ÍÎ¯¼àÎ¯ÏûÏ¢£ºÈÕÇ°£¬¾­ËÄ´¨Ê¡Î¯Åú×¼£¬Ê¡¼ÍÎ¯¼àÎ¯¶ÔÃ¼É½ÊÐÕþÐ­Ô­µ³×é³ÉÔ±¡¢¸±Ö÷Ï¯ÑôÔËÁ¼ÑÏÖØÎ¥¼ÍÎ¥·¨ÎÊÌâ½øÐÐÁËÁ¢°¸Éó²éµ÷²é¡£	2023/11/14 16:07	https://news.cctv.com/2023/11/14/ARTIVFHzBACHxVbfEd16i4dp231114.shtml
https://p3.img.cctvpic.com/photoworkspace/2023/11/14/2023111415414650157.jpg	±±¾©ÊÐÔÚÌÓ24ÄêÖ°Îñ·¸×ïÏÓÒÉÈË²ÌÐÛºñ±»³É¹¦¼©²¶¹é°¸	2316	½üÈÕ£¬ÔÚ±±¾©ÊÐ¼ÍÎ¯¼àÎ¯Áìµ¼Í³³ïÖ¸µ¼ÏÂ£¬¾­±±¾©ÊÐ×·ÌÓ°ìºÍË³ÒåÇø¼àÎ¯¾«ÐÄ×éÖ¯ºÍÔúÊµ¹¤×÷£¬ÔÚ¹«°²»ú¹ØÖ§³ÖÅäºÏÏÂ£¬³É¹¦½«ÔÚÌÓ24ÄêµÄÖ°Îñ·¸×ïÏÓÒÉÈË²ÌÐÛºñ¼©²¶¹é°¸¡£	2023/11/14 15:42	https://news.cctv.com/2023/11/14/ARTI4XSfwF6jtHXqwhXDvbXw231114.shtml
https://p1.img.cctvpic.com/photoworkspace/2023/11/14/2023111405443543730.jpg	¸÷µØ¹«°²»ú¹ØÓÅ»¯·þÎñÖúÁ¦ÃñËÞ²úÒµ¸ßÖÊÁ¿·¢Õ¹	2319	ÃñËÞ²úÒµ×÷ÎªÒ»ÖÖÏç´å²úÒµÐÂÒµÌ¬£¬½üÄêÀ´ÒÑ³ÉÎªÏç´åÕñÐËÐÂÒýÇæ¡£¹«°²²¿ÖÎ°²¹ÜÀí¾Ö×îÐÂÅûÂ¶µÄÊý¾ÝÏÔÊ¾£¬È¥Äê7ÔÂÒÔÀ´£¬È«¹ú¹²ÄÉ¹ÜÏç´åÃñËÞ11.2Íò¼Ò£¬ÐÂÔöÄÉ¹Ü2.5Íò¼Ò¡¢ÐÂÔö·¢Ö¤1.3Íò¼Ò£¬½Ó´ýÓÎ¿ÍÈë×¡1.21ÒÚÈË´Î£¬´ø¶¯¾ÍÒµ57.4ÍòÈË£¬ÊµÏÖ¾­ÓªÊÕÈë170ÒÚÔª¡£	2023/11/14 5:45	https://news.cctv.com/2023/11/14/ARTIll4jou4KW5oiTKC8ZTcZ231114.shtml
https://p5.img.cctvpic.com/photoworkspace/2023/11/13/2023111305524141411.jpg	½ðÈÚ¼à¹Ü×Ü¾Ö·¢²¼Òø±£»ú¹¹ÉæÐÌ°¸¼þ·ç¿Ø¹ÜÀí°ì·¨ ÉæÐÌ°¸¼þ·çÏÕ·À¿ØÈ«Á´ÌõÖÎÀí	2331	Îª½øÒ»²½ÍÆ¶¯ÒøÐÐ±£ÏÕ»ú¹¹Ç°ÒÆÉæÐÌ°¸¼þ·çÏÕ·À¿Ø¹Ø¿Ú£¬½¡È«ÉæÐÌ°¸¼þ·çÏÕ·À¿ØÈ«Á´ÌõÖÎÀí»úÖÆ£¬¶ôÖÆÉæÐÌ°¸¼þ¸ß·¢Ì¬ÊÆ£¬¹ú¼Ò½ðÈÚ¼à¶½¹ÜÀí×Ü¾Ö½üÈÕ·¢²¼¡¶ÒøÐÐ±£ÏÕ»ú¹¹ÉæÐÌ°¸¼þ·çÏÕ·À¿Ø¹ÜÀí°ì·¨¡·£¬×Ô2024Äê1ÔÂ1ÈÕÆðÊ©ÐÐ¡£	2023/11/13 5:52	https://news.cctv.com/2023/11/13/ARTIeD2HCw6NR2Y4veqRvRLk231113.shtml
https://p5.img.cctvpic.com/photoworkspace/2023/11/12/2023111206214415207.jpg	¹ºÂò»áÔ±ÆÁ±Î¡°ÇàÉÙÄêÄ£Ê½¡±µ±Âôµã ¹¹³É²»Õýµ±¾ºÕù	2336	¡°ÇàÉÙÄêÄ£Ê½¡±×÷ÎªÍøÂç·çÏÕµÄ¡°·À»ðÇ½¡±£¬²»½öÄÜ¹»¶ÔÎ´³ÉÄêÈË½øÐÐÉí·ÝÈÏÖ¤£¬»¹ÔÚÊ¹ÓÃÊ±¶Î¡¢Ê±³¤¡¢¹¦ÄÜºÍä¯ÀÀÄÚÈÝ·½Ãæ¶ÔÎ´³ÉÄêÈËµÄÉÏÍøÐÐÎª½øÐÐ¹æ·¶£¬ÔÚ°ïÖúÎ´³ÉÄêÈË¼õÉÙÍøÂçÒÀÀµºÍÍøÂç²»Á¼ÐÅÏ¢·½Ãæ·¢»ÓÁË»ý¼«×÷ÓÃ£¬ÊÇ·ÀÖ¹Î´³ÉÄêÈËÍøÂç³ÁÃÔµÄÓÐÐ§¾Ù´ë¡£µ«´ÓÊµ¼ùÀ´¿´£¬ÓÐÒ»Ð©AppÈ´´òÆð¡°ÇàÉÙÄêÄ£Ê½¡±µÄÍáÖ÷Òâ£¬²¢½è´Ë·Ç·¨Ä²Àû¡£	2023/11/12 6:23	https://news.cctv.com/2023/11/12/ARTIqe2TfL2sVD5IZrHX3b49231112.shtml
https://p1.img.cctvpic.com/photoworkspace/2023/11/12/2023111200133699573.jpg	·ðÉ½ÉæÏÓ··Âô³öÉúÖ¤Ïà¹ØÒ½Ôº¸ºÔðÈËÒÑ±»²ÉÈ¡ÐÌÊÂÇ¿ÖÆ´ëÊ©	2337	¼ÇÕß11ÈÕ´Ó¹ã¶«Ê¡·ðÉ½ÊÐÎÀÉú½¡¿µ¾Ö»ñÏ¤£¬Õë¶ÔÈºÖÚ¹«¿ª¾Ù±¨µÄ·ðÉ½¸£°®¼Î¸¾²úÒ½Ôº´æÔÚ··Âô³öÉúÒ½Ñ§Ö¤Ã÷µÈÇé¿ö£¬µ±µØÒÑ³ÉÁ¢ÁªºÏ¹¤×÷×é½øÐÐµ÷²éºËÊµ£¬Ä¿Ç°ÒÑ¾­¶ÔÏà¹ØÒ½Ôº¸ºÔðÈË²ÉÈ¡ÐÌÊÂÇ¿ÖÆ´ëÊ©¡£	2023/11/12 0:13	https://news.cctv.com/2023/11/12/ARTIDKpz1KTwL2Ym3dboPRZu231112.shtml
https://p1.img.cctvpic.com/photoworkspace/2023/11/11/2023111118223948813.jpg	¹ã¶«·ðÉ½»ØÓ¦Ò»Ò½Ôº··Âô³öÉúÖ¤£ºÏà¹Ø¸ºÔðÈËÒÑ±»ÐÌ¾Ð	2338	11ÔÂ11ÈÕÏÂÎç£¬·ðÉ½ÊÐÎÀÉú½¡¿µ¾Ö»Ø¸´¹ãÖÝÈÕ±¨¼ÇÕß²éÑ¯Ê±±íÊ¾£¬µ±µØ¹Ø×¢µ½Ö¾Ô¸Õß¡°ÉÏ¹ÙÕýÒå¡±·¢²¼·ðÉ½¸£°®¼Î¸¾²úÒ½ÔºÉæÏÓÎ¥·¨Ïà¹ØÊÓÆµÒÔºó£¬·ðÉ½ÊÐ¡¢ìø³ÇÇøÁ½¼¶ÎÀ½¡²¿ÃÅºÍ¹«°²²¿ÃÅÑ¸ËÙ³ÉÁ¢ÁªºÏ¹¤×÷×é½øÐÐµ÷²éºËÊµ£¬Ä¿Ç°ÒÑ¾­¶ÔÏà¹ØÒ½Ôº¸ºÔðÈË²ÉÈ¡ÐÌÊÂ´ëÊ©£¬½øÒ»²½µ÷²éÈ¡Ö¤¹¤×÷Ä¿Ç°ÕýÔÚ¿ªÕ¹¡£	2023/11/11 18:22	https://news.cctv.com/2023/11/11/ARTI2X8k0fqYXTx6CcXTYmaj231111.shtml
https://p3.img.cctvpic.com/photoworkspace/2023/11/11/2023111115074974963.jpg	¡°Ë«Ê®Ò»¡±µÍ¼ÛÉÌÆ·²»Ó¦µÍÖÊµÍÐ§	2340	ÊÜ·Ã×¨¼ÒÈÏÎª£¬¡°Ë«Ê®Ò»¡±ÐèÒª½µ¼Û±£ÖÊ¡°Ë«µ½Î»¡±£¬ÊÐ³¡¼à¹ÜµÈ²¿ÃÅÓ¦¼Ó´ó¶ÔÎ¥·¨Î¥¹æÏúÊÛÐÐÎªµÄ²é´¦Á¦¶È£¬¶Ô¶à´ÎÎ¥¹æÕßÁÁ¡°ºìÅÆ¡±¡£	2023/11/11 15:08	https://news.cctv.com/2023/11/11/ARTIGeVApEM0DXiJoXH9JeZp231111.shtml
https://p5.img.cctvpic.com/photoworkspace/2023/11/11/2023111100514573577.jpg	¹óÖÝÊ¡¼ÍÎ¯¼àÎ¯Í¨±¨7ÆðÏç´åÕñÐËÁìÓò²»ÕýÖ®·çºÍ¸¯°ÜÎÊÌâµäÐÍ°¸Àý	2342	10ÈÕ£¬¹óÖÝÊ¡¼ÍÎ¯¼àÎ¯Í¨±¨7ÆðÏç´åÕñÐËÁìÓò²»ÕýÖ®·çºÍ¸¯°ÜÎÊÌâµäÐÍ°¸Àý¡£	2023/11/11 0:52	https://news.cctv.com/2023/11/11/ARTIboCb9Yol8zfJZ0oeQuFd231111.shtml
https://p5.img.cctvpic.com/photoworkspace/2023/11/10/2023111017150791000.jpg	ÖÐÐÅÒøÐÐÔ­ÐÐ³¤ËïµÂË³ÊÜ»ß°¸Ò»ÉóÐûÅÐ	2347	2023Äê11ÔÂ10ÈÕ£¬É½¶«Ê¡¼ÃÄÏÊÐÖÐ¼¶ÈËÃñ·¨Ôº¹«¿ªÐûÅÐÖÐÐÅÒøÐÐÔ­ÐÐ³¤ËïµÂË³ÊÜ»ßÒ»°¸£¬ÒÔÊÜ»ß×ïÅÐ´¦±»¸æÈËËïµÂË³ËÀÐÌ£¬»ºÆÚ¶þÄêÖ´ÐÐ£¬°þ¶áÕþÖÎÈ¨ÀûÖÕÉí£¬²¢´¦Ã»ÊÕ¸öÈËÈ«²¿²Æ²ú£¬ÔÚÆäËÀÐÌ»ºÆÚÖ´ÐÐ¶þÄêÆÚÂúÒÀ·¨¼õÎªÎÞÆÚÍ½ÐÌºó£¬ÖÕÉí¼à½û£¬²»µÃ¼õÐÌ¡¢¼ÙÊÍ£»¶ÔËïµÂË³ÊÜ»ß·¸×ïËùµÃ¼°ÆäæÜÏ¢ÒÀ·¨ÓèÒÔ×·½É£¬ÉÏ½É¹ú¿â¡£	2023/11/10 17:15	https://news.cctv.com/2023/11/10/ARTIBARyfILbgfJrFHkGtQ5L231110.shtml
https://p4.img.cctvpic.com/photoworkspace/2023/11/10/2023111010304725203.jpg	¹óÖÝÊ¡Å©´åÐÅÓÃÉçÁªºÏÉçÔ­µ³Î¯Êé¼Ç¡¢ÀíÊÂ³¤ÂíÁÖ²¨±»ÒÀ·¨¾ö¶¨´þ²¶	2356	¼ÇÕß10ÈÕ´Ó¹óÖÝÊ¡ÈËÃñ¼ì²ìÔº»ñÏ¤£¬¹óÖÝÊ¡Å©´åÐÅÓÃÉçÁªºÏÉçÔ­µ³Î¯Êé¼Ç¡¢ÀíÊÂ³¤ÂíÁÖ²¨£¨ÕýÌü¼¶£©ÉæÏÓÊÜ»ßÒ»°¸£¬ÓÉ¹óÖÝÊ¡¼à²ìÎ¯Ô±»áµ÷²éÖÕ½á£¬ÒÆËÍ¼ì²ì»ú¹ØÉó²éÆðËß¡£	2023/11/10 10:31	https://news.cctv.com/2023/11/10/ARTIduyVHpWU6mWfT1ABeEy5231110.shtml
https://p2.img.cctvpic.com/photoworkspace/2023/11/10/2023111000145443369.png	×ªÂô¸¸Ä¸ÉúÇ°´¦·½Ò©±»ÅÐ·¸×ïµÄ¾¯Ê¾	2360	½üÈÕ£¬ÒòÔÚ²¡ÓÑÒ©×ªÈºÖÐ×ªÊÛÕòÍ´´¦·½Ò©¡ª¡ªÑÎËáÇúÂí¶à»ºÊÍÆ¬ºÍ°±·ÓôÇ¿¼ÍªÆ¬£¬¹ãÖÝÅ®×ÓÁÎ»ª£¨»¯Ãû£©ÔâÉ½¶«±õÖÝÊÐÑôÐÅÏØ¾¯·½¿çÊ¡×¥²¶£¬ÆäËùÉæÏÓµÄ×ïÃûÊÇ··Âô¶¾Æ·×ï£¬´ËÊÂÒý·¢Éç»á¹ã·º¹Ø×¢¡£11ÔÂ8ÈÕ£¬ÁÎ»ª³Æ£¬ËýÔÚÎ¢ÐÅÒ©×ªÈºÒÔ260ÔªµÄ¼Û¸ñÂô³öÁË¸¸Ä¸²¡ÊÅºóÁôÏÂµÄÒ©£¬¹²50Æ¬ÑÎËáÇúÂí¶à»ºÊÍÆ¬ºÍ22Æ¬°±·ÓôÇ¿¼ÍªÆ¬¡£½»Ò×ÁÄÌìÖÐ£¬¶Ô·½ÔøÌáµ½×Ô¼ºÒÔÇ°¡°Áï¹ý±ù¡±£¬ÏëÓÃÕâÐ©Ò©´úÌæ£¬µ«ÁÎ»ª±íÊ¾£¬Ëý²¢²»Çå³þÒ©µÄ³É·Ö£¬Ò²Ã»ÓÐÒâÊ¶µ½ÂòÒ©µÄÈËÊÇÎ…	2023/11/10 0:15	https://news.cctv.com/2023/11/10/ARTI9mMsAnCZ3J206gGxqr66231110.shtml
https://p1.img.cctvpic.com/photoworkspace/2023/11/09/2023110916200011961.jpg	¹«°²²¿£º½ñÄêÒÔÀ´È«¹úÊÕ½É¸÷Àà¼ÙÕÂ¼ÙÖ¤1200ÓàÍòÃ¶£¨±¾£©	2364	¹«°²²¿9ÈÕ¾ÙÐÐÐÂÎÅ·¢²¼»á£¬Í¨±¨´ò»÷¼ÙÕÂ¼ÙÖ¤Î¥·¨·¸×ïÇé¿ö¡£¼ÇÕß´Ó»áÉÏ»ñÏ¤£¬½ñÄêÒÔÀ´£¬È«¹ú¹²Á¢°¸Õì°ì¼ÙÕÂ¼ÙÖ¤·¸×ï°¸¼þ7700ÓàÆð£¬ÊÕ½É¸÷Àà¼ÙÕÂ¼ÙÖ¤1200ÓàÍòÃ¶(±¾)¡£	2023/11/9 15:40	https://news.cctv.com/2023/11/09/ARTITqFFFIR8iXMLqOctbRbc231109.shtml
https://p4.img.cctvpic.com/photoworkspace/2023/11/09/2023110906523487870.png	¹«°²»ú¹ØÑÏ´òÉæÍø·¸×ïÎ¬»¤ÍøÂçÇåÀÊ ³öÓ²È­¾»»¯ÍøÂç¿Õ¼ä	2367	ÍøÂç²»ÊÇ·¨ÍâÖ®µØ¡£¹«°²²¿½ñÄê²¿Êð¿ªÕ¹ÏÄ¼¾ÖÎ°²´ò»÷ÕûÖÎÐÐ¶¯£¬¸ù¾Ý×îÐÂÍ³¼ÆÊý¾Ý£¬ÐÐ¶¯ÆÚ¼äÕì°ìÍøÂçÎ¥·¨·¸×ïÏà¹Ø°¸¼þ5.5ÍòÆð£¬ÓªÔìÁË°²È«ÇåÀÊµÄÍøÂç¿Õ¼ä¡£	2023/11/9 6:53	https://news.cctv.com/2023/11/09/ARTIKUL1BB1KWr6Mr2sDkFS6231109.shtml
https://p2.img.cctvpic.com/photoworkspace/2023/11/08/2023110812291455297.jpg	94ËêÀÏÈËÆðËß±£Ä·¡°Æ­¡±×ß200ÍòÑøÀÏÇ®£ºÌá½»17×éÖ¤¾Ý£¬ÇëÇó·¨ÔºÅÐÁîÔùÓëÎÞÐ§	2372	11ÔÂ7ÈÕ£¬ºìÐÇÐÂÎÅ¼ÇÕß´ÓÂ¬µÂ÷ëµÄ¶ùÏ±ÉòÅ®Ê¿ÒÔ¼°Â¬µÂ÷ëµÄ´úÀíÂÉÊ¦ÖÜÕ×³É´¦ÁË½âµ½£¬Â¬µÂ÷ë¾ÍÀÏ°éÉòÄ³ÔùÓè±£Ä·½¯Ä³200ÍòÔùÓëºÏÍ¬¾À·×°¸£¬ÒÑ¾­ÏòÉÏº£»ÆÆÒÇøÈËÃñ·¨ÔºÌáÆðËßËÏ£¬ÇëÇó·¨ÔºÅÐÁîÔùÓëÐÐÎªÎÞÐ§£¬²¢ÒªÇó½¯Ä³Åâ³¥Æä¾«ÉñËðÊ§·Ñ¡£·¨Ôº7ÈÕÕÙ¿ªÍ¥Ç°»áÒé£¬Â¬µÂ÷ë·½Ìá½»ÁË17×éÖ¤¾Ý£¬±»¸æ±£Ä·½¯Ä³Ã»ÓÐ³öÍ¥¡£	2023/11/8 12:29	https://news.cctv.com/2023/11/08/ARTIgVE3e1cyDzT6YMZY7Y2Y231108.shtml
https://p4.img.cctvpic.com/photoworkspace/2023/11/08/2023110806041766646.jpg	40À´ÌìÍµ×ß¶«¼Ò150Æ¿Ã©Ì¨£¬ÎÂÖÝÒ»ÆóÒµ¼ÝÊ»Ô±±»ÅÐÐÌ	2375	ÏÓÒÉÈËÏîÄ³¾­¸ÃÔº¹«Ëß£¬ÈÕÇ°±»·¨ÔºÒÔµÁÇÔ×ï¡¢Ö°ÎñÇÖÕ¼×ïÅÐ´¦ÓÐÆÚÍ½ÐÌÎåÄê°Ë¸öÔÂ£¬²¢´¦·£½ðÈýÍòÔª¡£	2023/11/8 6:04	https://news.cctv.com/2023/11/08/ARTICcbpZEb6m1KcXbvp5GW2231108.shtml
https://p2.img.cctvpic.com/photoworkspace/2023/11/07/2023110710451861512.jpg	Èý²¿ÃÅÁªºÏÓ¡·¢¡¶°ìÀíº£ÉÏÉæÉ°ÐÌÊÂ°¸¼þÖ¤¾ÝÖ¸Òý¡·	2381	½üÈÕ£¬×î¸ßÈËÃñ¼ì²ìÔº°ì¹«Ìü¡¢¹«°²²¿°ì¹«Ìü¡¢ÖÐ¹úº£¾¯¾ÖÖ´·¨²¿(ÏÂ³Æ¡°Èý²¿ÃÅ¡±)ÁªºÏÓ¡·¢¡¶°ìÀíº£ÉÏÉæÉ°ÐÌÊÂ°¸¼þÖ¤¾ÝÖ¸Òý¡·¡£¡¶Ö¸Òý¡·´Ó°ìÀíº£ÉÏÉæÉ°ÐÌÊÂ°¸¼þµÄ»ù±¾Ô­Ôò¡¢Ö¤¾ÝÖÖÀà¡¢È¡Ö¤ÒªÇóºÍÉó²éÖØµãµÈ·½Ãæ×÷³ö¾ßÌå¹æ¶¨£¬Ìá³öÃ÷È·ÒªÇó¡£	2023/11/7 10:46	https://news.cctv.com/2023/11/07/ARTIWRqdbiSuzZ9YKddOhfbX231107.shtml
https://p2.img.cctvpic.com/photoworkspace/2023/11/07/2023110701204980991.jpg	Ì¨ÍåÖªÃûÍøºì²©Ö÷ÎÌöÁÃ÷µÈÈËÉæÏÓÎü¶¾±»´þ²¶	2384	ÔÚÄ³ÊÓÆµÆ½Ì¨ÓµÓÐÓâ259Íò¸ö¶©ÔÄÕßµÄÌ¨ÍåÖªÃûÍøºì²©Ö÷ÎÌöÁÃ÷£¬6ÈÕÒòÉæÏÓÎüÊ³¶¾Æ·±»ÐÂ±±ÊÐ¾¯²ì¾Ö´þ²¶¡£	2023/11/7 1:21	https://news.cctv.com/2023/11/07/ARTIGl2f52myK0QLeAJn09sp231107.shtml
https://p5.img.cctvpic.com/photoworkspace/2023/11/06/2023110613410189104.jpg	ÖÐ¹úº£¾¯¾ÖÄÏº£·Ö¾ÖÔÚ±±²¿ÍåÉîÈë¿ªÕ¹´ò»÷×ßË½×¨ÏîÐÐ¶¯	2386	ÖÐ¹úº£¾¯¾ÖÄÏº£·Ö¾Ö6ÈÕ½éÉÜ£¬¸Ã·Ö¾Ö½üÈÕÔÚ±±²¿ÍåÉîÈë¿ªÕ¹´ò»÷×ßË½×¨ÏîÐÐ¶¯£¬¹²²é»ñ17ÆðÉæÏÓ×ßË½°¸¼þ£¬²é¿Û×ßË½´¬²°22ËÒ£¬²é»ñÉæÏÓ×ßË½»õÎï¶àÅú£¬×Ü°¸ÖµÔ¼2000ÍòÔªÈËÃñ±Ò¡£	2023/11/6 13:41	https://news.cctv.com/2023/11/06/ARTIVCYGAqo1cvxPGQrxymip231106.shtml
https://p1.img.cctvpic.com/photoworkspace/2023/11/06/2023110610482882561.jpg	×î¸ß¼ì·¢²¼µÚËÄÊ®¾ÅÅúÖ¸µ¼ÐÔ°¸Àý	2387	ÈÕÇ°£¬×î¸ß¼ìÒÔ¡°¼ÙÊÍ¼à¶½¡±ÎªÖ÷Ìâ·¢²¼µÚËÄÊ®¾ÅÅúÖ¸µ¼ÐÔ°¸Àý£¬Ö¼ÔÚÀåÇåÊµ¼ùÖÐµÄÕùÒéÎÊÌâ£¬Ã÷È·Ïà¹Ø·¨ÂÉÊÊÓÃ¹æÔò£¬Ö¸µ¼¸÷µØÒÀÕÕ·¨¶¨È¨ÏÞºÍ³ÌÐòÂÄÐÐ¼ì²ìÖ°ÄÜ£¬ÒÀ·¨ÍÆ½ø¼ÙÊÍÖÆ¶ÈÊÊÓÃ¡£	2023/11/6 10:50	https://news.cctv.com/2023/11/06/ARTIXpCSlhatDndIRY6i5C2x231106.shtml
https://p1.img.cctvpic.com/photoworkspace/2023/11/06/2023110605542768929.jpg	Ò»Ð©ÓÃÈËµ¥Î»¾¹½«ÊÔÓÃÆÚµ±¡°Á®¼ÛÆÚ¡±	2389	Ò»Ð©ÓÃÈËµ¥Î»¶ÔÊÔÓÃÆÚ´æÔÚÎóÇø£¬²»ÎªÊÔÓÃÆÚÔ±¹¤½ÉÄÉÉç±£¡¢ÈÎÒâÔ¼¶¨»òÑÓ³¤ÊÔÓÃÆÚ¡£ÊÂÊµÉÏ£¬ÓÃÈËµ¥Î»×ÔÓÃ¹¤Ö®ÈÕÆð¼´ÓëÀÍ¶¯Õß½¨Á¢ÀÍ¶¯¹ØÏµ£¬ÊÔÓÃÆÚ°üº¬ÔÚÀÍ¶¯ºÏÍ¬ÆÚÏÞÄÚ¡£ÊÔÓÃÆÚÔ±¹¤ºÍÕýÊ½Ô±¹¤Í¬ÊÜÀÍ¶¯·¨ÂÉ·¨¹æµÄ±£»¤¡£	2023/11/6 5:54	https://news.cctv.com/2023/11/06/ARTIBPHvMhykzIxNLfvkWela231106.shtml
https://p2.img.cctvpic.com/photoworkspace/2023/11/06/2023110603104383982.jpg	´åÃñ¿³·¥×Ô¼Ò514ÖêÁÖÄ¾±»¾Ð ¾¯·½£º×ÔÓÐÁÖÄ¾Ò²²»¿ÉÈÎÐÔ²É·¥	2390	¡°ÎÒ×Ô¼ºÖÖµÄÊ÷£¬ÏëÔõÃ´¿³¾ÍÔõÃ´¿³¡£ÄÑµÀ·¸·¨²»³É£¿¡±ÕâÕæÓÐ¿ÉÄÜ·¸·¨£¡½üÈÕ£¬Á¹É½¸ÊÂåÏØÒ»´åÃñÂÞÄ³Ä³Ã»°ì²É·¥Ðí¿ÉÖ¤£¬¿³·¥ÁË×Ô¼ÒÁÖµØ514ÖêÊ÷Ä¾£¬ÉæÏÓÀÄ·¥ÁÖÄ¾×ï±»ÐÌ¾Ð¡£	2023/11/6 3:12	https://news.cctv.com/2023/11/06/ARTIJTGRzrfSVUEXl8gZCAeG231106.shtml
https://p5.img.cctvpic.com/photoworkspace/2023/11/05/2023110520374338513.jpg	Æ×Ð´»ù²ãÉÆÖÎÐÂÆªÕÂ¡ª¡ª¼á³ÖºÍ·¢Õ¹ÐÂÊ±´ú¡°·ãÇÅ¾­Ñé¡±×ÛÊö	2391	¡°·ãÇÅ¾­Ñé¡±ÔÚÐÂÊ±´ú²»¶Ï·á¸»·¢Õ¹£¬ÊéÐ´Ò»¸ö¸ö»ù²ãÖÎÀíµÄÏÊ»î¹ÊÊÂ£¬ÆÌ¾ÍÒ»×ù×ù¹µÍ¨µ³ÐÄÃñÐÄµÄÁ¬ÐÄÇÅ£¬³ÖÐøÍÆ½ø¹ú¼ÒÖÎÀíÌåÏµºÍÖÎÀíÄÜÁ¦ÏÖ´ú»¯£¬ÎªÖÐ¹úÊ½ÏÖ´ú»¯Ìá¹©ÓÐÁ¦Ö§³Å¡£	2023/11/5 20:38	https://news.cctv.com/2023/11/05/ARTIZUnof3VUNyslwA1QIzGi231105.shtml
https://p3.img.cctvpic.com/photoworkspace/2023/11/05/2023110517141555567.jpg	Õã½­Ê¡½¨ÉèÍ¶×Ê¼¯ÍÅ¹É·ÝÓÐÏÞ¹«Ë¾Ô­µ³Î¯Êé¼Ç¡¢¶­ÊÂ³¤ÉòµÂ·¨½ÓÊÜ¼ÍÂÉÉó²éºÍ¼à²ìµ÷²é	2393	¾ÝÕã½­Ê¡¼ÍÎ¯¼àÎ¯ÏûÏ¢£ºÕã½­Ê¡½¨ÉèÍ¶×Ê¼¯ÍÅ¹É·ÝÓÐÏÞ¹«Ë¾Ô­µ³Î¯Êé¼Ç¡¢¶­ÊÂ³¤ÉòµÂ·¨ÉæÏÓÑÏÖØÎ¥¼ÍÎ¥·¨£¬Ö÷¶¯Í¶°¸£¬Ä¿Ç°Õý½ÓÊÜÕã½­Ê¡¼ÍÎ¯¼àÎ¯¼ÍÂÉÉó²éºÍ¼à²ìµ÷²é¡£	2023/11/5 17:14	https://news.cctv.com/2023/11/05/ARTI7tHg8gt185D2JYLFpCjO231105.shtml
https://p2.img.cctvpic.com/photoworkspace/2023/11/05/2023110511090122975.jpg	ÉêÇëÕþ¸®ÐÅÏ¢¹«¿ª£¬ÕâÐ©ÎÊÌâÒªÏÈÑ§Ã÷°×£¡	2395	¸ù¾Ý¡¶ÖÐ»ªÈËÃñ¹²ºÍ¹úÕþ¸®ÐÅÏ¢¹«¿ªÌõÀý¡·£¨ÒÔÏÂ¼ò³Æ¡¶ÌõÀý¡·£©¹æ¶¨£¬Õþ¸®ÐÅÏ¢Ó¦µ±¼á³ÖÒÔ¹«¿ªÎª³£Ì¬¡¢²»¹«¿ªÎªÀýÍâ¡£ÄÇÃ´£¬Ê²Ã´ÊÇÕþ¸®ÐÅÏ¢£¿ÄÄÐ©Õþ¸®ÐÅÏ¢¿ÉÒÔ¹«¿ª£¿ÈçºÎÉêÇëÕþ¸®ÐÅÏ¢¹«¿ª£¿	2023/11/5 11:09	https://news.cctv.com/2023/11/05/ARTIDqDkJPYDyCnJ1i1D1agX231105.shtml
https://p5.img.cctvpic.com/photoworkspace/2023/11/05/2023110511020860751.jpg	Ô¤¸¶Ïû·ÑÓÅ»Ý¶à£¿×¨¼ÒÌáÐÑ£º·¨ÂÉ·çÏÕÐè·À·¶	2396	ÉÌ¼ÒÒÔÔ¤¸¶ÓÅ»ÝÎüÒýÏû·ÑÕß£¬ÍùÍùÔ¤¸¶Ô½¶àÓÅ»ÝÒ²Ô½¶à¡£µ«±¾¸ÃÊÇ¡°Ë«Ó®¡±µÄÏû·ÑÄ£Ê½£¬È´ÔÚÊµ¼ùÖÐ²úÉúÁËÖî¶à¾À·×£¬¡°½»¿îÈÝÒ×ÍË¿îÄÑ¡±¡°±íÃæÓÅ»ÝÊµ¼Ê³Ô¿÷¡±µÈÎÊÌâÀ§ÈÅ×ÅÐí¶àÏû·ÑÕß¡£	2023/11/5 11:07	https://news.cctv.com/2023/11/05/ARTIhcJdByFP3mWFRuTiI5GV231105.shtml
https://p4.img.cctvpic.com/photoworkspace/2023/11/05/2023110510245841402.jpg	ÊÓÆµ¡°±äÁ³¡±ÏàËÆ¶È´ï80%£¡¡°AI»»Á³Õ©Æ­¡±ÈçºÎ·À·¶£¿	2397	ÐÂ¼¼Êõ´øÀ´»¶ÀÖµÄÍ¬Ê±£¬Ò²´øÀ´ÁËÒ»ÖÖÃûÎª¡°AI»»Á³Õ©Æ­¡±µÄÐÂÆ­Êõ¡£Ç°²»¾Ã£¬¹ú¼Ò½ðÈÚ¼à¶½¹ÜÀí×Ü¾Ö±±¾©¼à¹Ü¾Ö·¢²¼½÷·À¡°AI»»Á³¡±µÈÐÂÐÍÆÛÕ©ÊÖ¶ÎµÄ·çÏÕÌáÊ¾£¬ÕâÖÖÆ­ÊõÈçºÎ·À£¿Ò»Æð¹Ø×¢¡£	2023/11/5 10:32	https://news.cctv.com/2023/11/05/ARTI4kQmXofkvH6o3IAPtxDj231105.shtml
https://p2.img.cctvpic.com/photoworkspace/2023/11/05/2023110506001668083.jpg	Ò»ÊÐÃñÂô·¿±»Æ­500Íò£¿¹«°²»ú¹ØÒÑ½éÈë	2398	½üÈÕ£¬³É¶¼Ò»ÊÐÃñÂô·¿±»Æ­500ÍòµÄÏûÏ¢ÔÚÍøÉÏÁ÷´«¡£Âô·¿ÈËÂÞÏÈÉú³Æ£¬ÔÚÆä³öÊÛ·¿ÎÝµÄ¹ý³ÌÖÐ£¬±»ÖÐ½é¹¤×÷ÈËÔ±Õ©Æ­500Íò¡£	2023/11/5 6:00	https://news.cctv.com/2023/11/05/ARTI4OvLPyIDrm8P5S3IDu9x231105.shtml
https://p2.img.cctvpic.com/photoworkspace/2023/11/04/2023110407224050300.jpg	¡°´æ·ÑÅÜÂ·¡±ÈÅÂÒÊÐ³¡ Ï¸»¯´ëÊ©¹æ·¶¡°Ô¤¸¶¿¨¡±¹ÜÀí	2402	Ô¤¸¶Ïû·Ñ¿ÉÒÔÎª¹Ë¿ÍÌá¹©±ãÀû²¢ÓÐÒ»¶¨ÓÅ»Ý£¬ÈÃÉÌ¼ÒÈÚÍ¨×Ê½ð¡¢¹Ì¶¨¿ÍÔ´£¬ÔÚÉÌÒµ»î¶¯ÖÐÎªÒ»ÖÖ±È½ÏÊÜ»¶Ó­µÄÏû·Ñ·½Ê½¡£µ«¡°ÓÕµ¼°ì¿¨¡±¡°´æ·ÑÅÜÂ·¡±¡°°ÔÍõÌõ¿î¡±µÈÈÅÂÒÊÐ³¡¡¢ÇÖº¦Ïû·ÑÕßÈ¨ÒæµÄÏÖÏóÒ²ÂÅ¼û²»ÏÊ£¬Ô¤¸¶Ïû·Ñ¹ÜÀíÈÎÖØµÀÔ¶¡£	2023/11/4 7:23	https://news.cctv.com/2023/11/04/ARTICIldagwXcFZaHJZQjByh231104.shtml
https://p5.img.cctvpic.com/photoworkspace/2023/11/03/2023110314451513445.jpg	×î¸ßÈËÃñ·¨Ôº·¢²¼µçÓ°ÖªÊ¶²úÈ¨±£»¤µäÐÍ°¸Àý	2408	µçÓ°ÊÇÐû´«Ë¼ÏëÎÄ»¯¹¤×÷µÄÖØÒªÕóµØ£¬ÊÇÉîÊÜÈËÃñÈºÖÚÏ²°®µÄÎÄÒÕÐÎÊ½£¬ÊÇ¹ú¼ÒÎÄ»¯ÈíÊµÁ¦µÄÖØÒª±êÊ¶¡£½üÈÕ£¬Ï°½üÆ½×ÜÊé¼Ç¶ÔÐû´«Ë¼ÏëÎÄ»¯¹¤×÷×÷³öÖØÒªÖ¸Ê¾£¬ÎªÐÂÊ±´úÎÒ¹úµçÓ°²úÒµ¸ßÖÊÁ¿·¢Õ¹Ìá¹©ÁË¸ù±¾×ñÑ­¡£	2023/11/3 14:33	https://news.cctv.com/2023/11/03/ARTIkJGz0ijnRsgruzsEBwmj231103.shtml
https://p3.img.cctvpic.com/photoworkspace/2023/11/02/2023110220250191408.jpg	ÄÚÃÉ¹Å×ÔÖÎÇø¸ß¼¶ÈËÃñ·¨ÔºÔ­µ³×éÊé¼Ç¡¢Ôº³¤ºúÒã·åÊÜ»ß¡¢ÀûÓÃÓ°ÏìÁ¦ÊÜ»ß°¸Ò»Éó¿ªÍ¥	2414	2023Äê11ÔÂ2ÈÕ£¬É½Î÷Ê¡ÐÃÖÝÊÐÖÐ¼¶ÈËÃñ·¨ÔºÒ»Éó¹«¿ª¿ªÍ¥ÉóÀíÁËÄÚÃÉ¹Å×ÔÖÎÇø¸ß¼¶ÈËÃñ·¨ÔºÔ­µ³×éÊé¼Ç¡¢Ôº³¤ºúÒã·åÊÜ»ß¡¢ÀûÓÃÓ°ÏìÁ¦ÊÜ»ßÒ»°¸¡£	2023/11/2 20:25	https://news.cctv.com/2023/11/02/ARTIB7KojZughm9rtABYHzc2231102.shtml
https://p4.img.cctvpic.com/photoworkspace/2023/11/02/2023110218433039245.jpg	ÇàÃ¯º£¹Ø²é»ñÒ»ÆðÉæÏÓÀûÓÃ¿ç¾³¿Í³µ²ØÄäCPU½ø¾³°¸	2416	½üÈÕ£¬¹°±±º£¹ØËùÊôÇàÃ¯º£¹ØÔÚÖé°Ä¿ç¾³¹¤ÒµÇø×¨ÓÃ¿Ú°¶²é»ñÒ»ÆðÉæÏÓÀûÓÃ¿ç¾³¿Í³µ²ØÄäÖÐÑë´¦ÀíÆ÷£¨CPU£©300¸ö½ø¾³°¸¡£	2023/11/2 17:32	https://news.cctv.com/2023/11/02/ARTIK2Uwx87ERiiZbU67fbgS231102.shtml
https://p3.img.cctvpic.com/photoworkspace/2023/11/02/2023110207555484922.jpg	130ÓàÈËÖÐ¶¾£¬ÆäÖÐ7ÈËËÀÍö ¸¶Ôó½×¡¢Öì×æÁÖÍ¶¶¾°¸Ò»Éó¿ªÍ¥	2418	¾ÝÂí°°É½ÊÐÖÐ¼¶ÈËÃñ·¨ÔºÍøÕ¾ÏûÏ¢£¬11ÔÂ1ÈÕ£¬Âí°°É½ÊÐÖÐ¼¶ÈËÃñ·¨ÔºÒ»Éó¹«¿ª¿ªÍ¥ÉóÀí±»¸æÈË¸¶Ôó½×¡¢Öì×æÁÖÍ¶¶¾Ò»°¸¡£	2023/11/2 8:20	https://news.cctv.com/2023/11/02/ARTIVuH3AyZ0AhL9qQRa2ZSf231102.shtml
https://p2.img.cctvpic.com/photoworkspace/2023/11/02/2023110207121620562.jpg	¡°AI»»Á³¡±ÇÖº¦Ð¤ÏñÈ¨Âð£¿£¨ÒÔ°¸Ëµ·¨£©	2419	µ±ÏÂ£¬¶ÌÊÓÆµÆ½Ì¨Á÷ÐÐµÄ¡°AI»»Á³¡±¼¼Êõ¸øÉç»á¹«ÖÚ´øÀ´ÁËÐÂÏÊµÄÌåÑé¡£Ô­¸æÁÖÄ³ÊÇÄ³¶ÌÊÓÆµÆ½Ì¨Íøºì£¬Ä³Ìì·¢²¼ÁËÒ»¶Î×Ô¼ºÉí´©¹Å·çºº·þ¡¢´ø×ÅÍêÕû¹Å·ç×±ÈÝ³ö¾µµÄÊÓÆµ¡£Ö®ºó£¬ÁÖÄ³ÔÚ±»¸æÄÏ¾©Ä³¹«Ë¾ÔËÓªµÄÒ»¿î¡°AIÊÓÆµ»»Á³¡±Î¢ÐÅÐ¡³ÌÐòÖÐ£¬·¢ÏÖÁËº¬¸Ã¶ÌÊÓÆµÖÐÍâ²¿ÐÎÏóµÄÊÓÆµÒªËØºÏ³ÉÄ£°å¡£²»ÌØ¶¨ÓÃ»§¸¶·Ñ³ÉÎªÐ¡³ÌÐò»áÔ±ºó£¬¼´¿É½«¸ÃÊÓÆµÄ£°åÖÐÁÖÄ³µÄÃæ²¿½øÐÐÌæ»»£¬ÐÎ³ÉÃæ²¿ÌØÕ÷²»Í¬µ«ÆäËûÄÚÈÝÓëÔ­ÊÓÆµÏàÍ¬µÄ¡°AI»»Á³¡±ÊÓÆµ¡£ÁÖÄ³ÈÏÎª±»¸…	2023/11/2 7:12	https://news.cctv.com/2023/11/02/ARTIdqnVtkHxdiXpwcrDycl6231102.shtml
https://p5.img.cctvpic.com/photoworkspace/2023/11/02/2023110206521642720.jpg	¹«°²»ú¹Ø³ÖÐøÍÆ¶¯ÌáÉý¹¤×÷·¨ÖÎ»¯Ë®Æ½ºÍÖ´·¨¹«ÐÅÁ¦	2420	¹«Æ½ÕýÒåÊÇÖ´·¨Ë¾·¨¹¤×÷µÄÁé»êºÍÉúÃü¡£½üÄêÀ´£¬È«¹ú¹«°²»ú¹ØÀÎÀÎ°ÑÎÕÑÏ¸ñ¹æ·¶¹«ÕýÎÄÃ÷Ö´·¨ÒªÇó£¬¾Û½¹½¨Éè·¨ÖÎ¹«°²Ä¿±ê£¬²»¶ÏÉî»¯Ö´·¨¹æ·¶»¯½¨Éè£¬³ÖÐøÍÆ¶¯ÌáÉý¹«°²¹¤×÷·¨ÖÎ»¯Ë®Æ½ºÍÖ´·¨¹«ÐÅÁ¦¡£	2023/11/2 6:52	https://news.cctv.com/2023/11/02/ARTIULxg55PuqDbjdqRagbvV231102.shtml
https://p2.img.cctvpic.com/photoworkspace/2023/11/01/2023110115570296764.jpg	±±¾©ÊÐÍøÐÅ°ìÌáÐÑ£ºÃ°³äÍøÐÅ²¿ÃÅÈËÔ±½øÐÐÕ©Æ­ ½Óµ½´ËÀàµç»°Îñ±ØÌá¸ß¾¯Ìè	2421	½üÆÚ£¬±±¾©ÊÐÍøÂçÓßÇéºÍ¾Ù±¨ÖÐÐÄ½Óµ½¶àÆð¾Ù±¨µç»°£¬·´Ó³ÓÐ²»·¨·Ö×ÓÃ°³ä±±¾©ÊÐÍøÐÅ°ì¹¤×÷ÈËÔ±½øÐÐÕ©Æ­¡£	2023/11/1 15:57	https://news.cctv.com/2023/11/01/ARTI1RGWxWf7k07ga3TRLOp0231101.shtml
https://p3.img.cctvpic.com/photoworkspace/2023/11/01/2023110116182796233.jpg	ºÎÔó»ª±»ÌáÆð¹«Ëß	2423	¼ì²ì»ú¹ØÔÚÉó²éÆðËß½×¶Î£¬ÒÀ·¨¸æÖªÁË±»¸æÈËºÎÔó»ªÏíÓÐµÄËßËÏÈ¨Àû£¬²¢Ñ¶ÎÊÁË±»¸æÈË£¬ÌýÈ¡ÁË±ç»¤ÈËµÄÒâ¼û¡£	2023/11/1 15:00	https://news.cctv.com/2023/11/01/ARTImpCxJJqDBq2lpjGggpm7231101.shtml
https://p3.img.cctvpic.com/photoworkspace/2023/11/01/2023110114184662426.jpg	±±¾©³öÌ¨Ï¸Ôò¹æ·¶Ò©Æ·ÍøÂçÏúÊÛ	2424	11ÔÂ1ÈÕÆð£¬¡¶±±¾©ÊÐÒ©Æ·ÍøÂçÏúÊÛ¼à¶½¹ÜÀí°ì·¨ÊµÊ©Ï¸Ôò¡·ÕýÊ½ÊµÊ©£¬ÔÚÈ«¹úÂÊÏÈ¾Í¹ú¼ÒÊÐ³¡¼à¶½¹ÜÀí×Ü¾Ö·¢²¼µÄ¡¶Ò©Æ·ÍøÂçÏúÊÛ¼à¶½¹ÜÀí°ì·¨¡·³öÌ¨µØ·½ÐÔµÄÊµÊ©Ï¸Ôò¡£	2023/11/1 14:19	https://news.cctv.com/2023/11/01/ARTIz5v1n0S4pSmXZhTIP49l231101.shtml
https://p1.img.cctvpic.com/photoworkspace/2023/11/01/2023110109242896353.jpg	µ±³¡½É»ñ¼Ù±Ò337ÍòÔª£¡É½¶«½ºÖÝ¾¯·½ÆÆ»ñÒ»ÆðÎ±Ôì¼Ù±Ò°¸¼þ	2425	¼ÇÕß´ÓÇàµº½ºÖÝÊÐ¹«°²¾Ö»ñÏ¤£¬Ëæ×ÅÉ½¶«Çàµº½ºÖÝÊÐ¹«°²¾Ö½üÈÕÍ³Ò»ÊÕÍø£¬Ò»ÆðÀú¾­10¸öÔÂ¡¢Éæ¼°Á½Ê¡¶àµØµÄÖØ´óÎ±Ôì¡¢ÂòÂô¡¢ÔËÊä¼Ù±Ò°¸¼þÐû²¼¸æÆÆ£¬¸Ã°¸¼þÒ²ÊÇÉ½¶«Ê¡½üÄêÀ´ÆÆ»ñµÄ¹æÄ£×î´óµÄÎ±Ôì¡¢ÂòÂô¡¢ÔËÊä¼Ù±Ò°¸¼þ¡£	2023/11/1 9:24	https://news.cctv.com/2023/11/01/ARTIzmgmaFvXJtVLkDZqo6Ri231101.shtml
https://p3.img.cctvpic.com/photoworkspace/2023/11/01/2023110106381774411.jpg	×î¸ß¼ì·¢²¼°²È«Éú²ú¼ì²ì¹«ÒæËßËÏµäÐÍ°¸Àý ÍÆ¶¯°²È«Éú²úÖÎÀíÄ£Ê½ÏòÊÂÇ°Ô¤·À×ªÐÍ	2426	ÎªÍÆ¶¯»¯½âÖØ´ó°²È«Òþ»¼£¬ÇÐÊµ·À·¶¶ôÖÆÖØÌØ´óÊÂ¹Ê·¢Éú£¬½üÈÕ£¬×î¸ßÈËÃñ¼ì²ìÔº·¢²¼Ò»Åú°²È«Éú²ú¼ì²ì¹«ÒæËßËÏµäÐÍ°¸Àý£¬´Ù½ø¸÷¼¶¼ì²ì»ú¹Ø¹«ÒæËßËÏ²¿ÃÅ¸ü¼Ó×¼È·°ÑÎÕÐÂÀíÄîÐÂÒªÇó£¬Í¨¹ý¸ßÖÊÐ§°ìÀíÃ¿Ò»Æð°²È«Éú²ú¹«ÒæËßËÏ°¸¼þ£¬ÍÆ¶¯¹¹Öþ´ó°²È«´óÓ¦¼±¿ò¼ÜºÍ°²È«Éú²úÖÎÀíÄ£Ê½ÏòÊÂÇ°Ô¤·À×ªÐÍ¡£	2023/11/1 6:38	https://news.cctv.com/2023/11/01/ARTI9sw0TWhA2gz6XYsfbOz1231101.shtml
https://p5.img.cctvpic.com/photoworkspace/2023/10/31/2023103109121678304.jpg	Ò»Í¼Ø­11ÔÂ£¬ÕâÐ©ÖØÒªÐÂ¹æ¿ªÊ¼Ê©ÐÐ Äã×î¹ØÐÄÄÄÌõ£¿	2431	11ÔÂ£¬Ò»ÅúÖØÒªÐÂ¹æ¿ªÊ¼Ê©ÐÐ¡£ÄÄÌõÄã×î¹ØÐÄ£¿	2023/10/31 9:13	https://news.cctv.com/2023/10/31/ARTIBb9m4i8NvTP89HxD0f6S231031.shtml
https://p5.img.cctvpic.com/photoworkspace/2023/10/31/2023103106470094479.jpg	ËÄ´¨Á½ÄÐ×Ó×ÔÖÆ²¶Íø×¥20Ö»ñ®¸òó¡ ·Ö±ð±»·£¿î2000Ôª	2432	Ò°Éú¶¯Îï²»ÔÊÐíËæ±ãÁÔ²¶£¬µ«ºÜ¶àÈË²¢²»ÖªµÀ×¥ñ®¸òó¡Ò²¿ÉÄÜÉæÏÓÎ¥·¨·¸×ï¡£10ÔÂ30ÈÕ£¬¼ÇÕß´ÓÀÖÉ½ÊÐÉ³ÍåÇø×ÛºÏÐÐÕþÖ´·¨¾Ö»ñÏ¤£¬Á½ÄÐ×ÓÒò×ÔÖÆ²¶Íø×¥ÁË20Ö»¡°ñ®¸òó¡¡±£¬·Ö±ð±»´¦·£¿î2000Ôª¡£	2023/10/31 6:48	https://news.cctv.com/2023/10/31/ARTIyzKVbRnp2kTbEFWzjQBG231031.shtml
https://p4.img.cctvpic.com/photoworkspace/2023/10/30/2023103009345936445.png	¾¯Ìè£¡ÐÅÏ¢ÂòÂô²úÒµÁ´»îÔ¾ ¡°Ë«11Ìá»õ¿¨¡±Æ­¾ÖÏÖÉí	2438	Ç°²»¾Ã£¬ÒÔ¡°Ð·¿¨¡±×÷ÎªÒýÁ÷ÊÖ¶ÎµÄÕ©Æ­·½Ê½ÒýÆð¹Ø×¢£¬Ïà¹Ø´ÊÌõ³åÉÏÎ¢²©ÈÈËÑµÚÒ»¡£	2023/10/30 9:35	https://news.cctv.com/2023/10/30/ARTIgs1shAXIBSXXWcvqIoxF231030.shtml
https://p1.img.cctvpic.com/photoworkspace/2023/10/30/2023103006320456279.jpg	Ãñ¾¯½²Êö¡°ÎäÐ£Í¶¶¾°¸¡±ÕìÆÆÏ¸½Ú£ºÏÓ·¸±»²¶Ê±ÓÐ»ÚÒâ	2441	¡°°²»ÕºÍÏØÎäÐ£Í¶¶¾°¸¡±ÔÚ26Äêºó±»ÕìÆÆ£¬²¢½«ÓÚ11ÔÂ1ÈÕÔÚ°²»ÕÂí°°É½ÊÐÖÐ¼¶ÈËÃñ·¨Ôº¿ªÍ¥ÉóÀíÒ»ÊÂÒý·¢¹Ø×¢¡£ºìÐÇÐÂÎÅ¼ÇÕß´Ó¹Ù·½ÇþµÀ»ñÏ¤£¬¸¶Ä³Ä³ÓëÖìÄ³Ä³¸Ä»»Éí·ÝÇ±ÌÓ£¬ºÍÏØ¼¸´úÃñ¾¯Ê¼ÖÕÃ»ÓÐ·ÅÆú×·×Ù¸Ã°¸£¬µ±ÄêµÄ×¨°¸×éÒ²´ÓÎ´½âÉ¢¡£	2023/10/30 6:32	https://news.cctv.com/2023/10/30/ARTIkzdCaEL4AMpH7jxocQQ3231030.shtml
https://p2.img.cctvpic.com/photoworkspace/2023/10/29/2023102906290128886.jpg	³èÎï¹ý¶ÈÒ½ÁÆÒ²ÐèÒÀ·¨ÆÆÌâ	2445	Ëæ×ÅÑø³èÈËÈºµÄÔö³¤ÒÔ¼°Ñø³è¹ÛÄîµÄ×ª±ä£¬¡°³èÎï¾­¼Ã¡±²»¶ÏÉýÎÂ¡£»Æ¾§ÉËÐÄÖ®Óà£¬ÈÏÎª¸Ã³èÎïÒ½Ôº¶ÔÐ¡Ã¨²¡Ö¢´æÔÚÎóÅÐ£¬Î´¾¡µ½°²È«ÕïÁÆ¡¢¹ÜÀíÖ°Ôð£¬±ãËßÖÁ¸£ÖÝÊÐ¹ÄÂ¥ÇøÈËÃñ·¨Ôº£¬ÒªÇó¸Ã³èÎïÒ½ÔºÍË»¹È«²¿Ò½ÁÆ·ÑÓÃ¡£	2023/10/29 6:29	https://news.cctv.com/2023/10/29/ARTI0fRj7OUNatCauQnxWoWo231029.shtml
https://p4.img.cctvpic.com/photoworkspace/2023/10/28/2023102815294197387.jpg	¾Û½¹¡¶Î´³ÉÄêÈËÍøÂç±£»¤ÌõÀý¡·ËÄ´óÁ¢·¨ÁÁµã	2448	¹úÎñÔº½üÈÕ¹«²¼¡¶Î´³ÉÄêÈËÍøÂç±£»¤ÌõÀý¡·£¬¸ÃÌõÀý×Ô2024Äê1ÔÂ1ÈÕÆðÊ©ÐÐ¡£ÕâÊÇÎÒ¹ú³öÌ¨µÄµÚÒ»²¿×¨ÃÅÐÔµÄÎ´³ÉÄêÈËÍøÂç±£»¤×ÛºÏÁ¢·¨£¬ÖØµã¾Í¹æ·¶ÍøÂçÐÅÏ¢ÄÚÈÝ¡¢±£»¤¸öÈËÐÅÏ¢¡¢·ÀÖÎÍøÂç³ÁÃÔµÈ×÷³ö¹æ¶¨¡£	2023/10/28 15:29	https://news.cctv.com/2023/10/28/ARTIehse0l8JhwiUVtlcNApN231028.shtml
https://p2.img.cctvpic.com/photoworkspace/2023/10/27/2023102717594329608.jpg	11ÔÂÆð£¬ÕâÐ©ÐÂ¹æ½«Ó°ÏìÄãÎÒÉú»î	2452	½ñÄê11ÔÂÆð£¬¶àÏîÐÂ¹æ¿ªÊ¼Ö´ÐÐ£¬¾ßÌå°üÀ¨ÄÄÐ©ÄÚÈÝ£¿ÄÄÐ©ÓëÎÒÃÇÏ¢Ï¢Ïà¹Ø£¿Ò»Æð¹Ø×¢¡ý¡ý¡ý	2023/10/27 17:59	https://news.cctv.com/2023/10/27/ARTIgIQlOoaFBg4tXPZL0LTR231027.shtml
https://p1.img.cctvpic.com/photoworkspace/2023/10/27/2023102710523038483.jpg	¼ì²ì»ú¹ØÈçºÎ¼Ó´ó´ò»÷Á¦¶ÈÎ¬»¤Î´³ÉÄêÈËºÏ·¨È¨Òæ£¿×î¸ß¼ì»ØÓ¦	2456	10ÔÂ27ÈÕÉÏÎç10Ê±£¬¹úÎñÔºÐÂÎÅ°ì¹«ÊÒ¾ÙÐÐ¹úÎñÔºÕþ²ßÀýÐÐ´µ·ç»á£¬×î¸ßÈËÃñ¼ì²ìÔºµÚ¾Å¼ì²ìÌüÌü³¤À½ÜÔÚ»áÉÏ½éÉÜ£¬¼ì²ì»ú¹ØÊÇ¹ú¼ÒµÄ·¨ÂÉ¼à¶½»ú¹Ø£¬ÎÒÃÇÒ»Ö±¸ß¶ÈÖØÊÓ¶ÔÎ´³ÉÄêÈËµÄÍøÂç±£»¤¡£	2023/10/27 10:59	https://news.cctv.com/2023/10/27/ARTIQoeBM8e5MDZbiPX9F218231027.shtml
https://p5.img.cctvpic.com/photoworkspace/2023/10/27/2023102706090798738.jpg	¡°Î÷°²Á½Ò½ÉúÊÕÒ½Ò©´ú±íÏÖ½ð¡±ÊÓÆµÅÄÉãÕß±»¾¯·½´«»½	2458	10ÔÂ26ÈÕ£¬ºìÐÇÐÂÎÅ¼ÇÕß½Óµ½Ç°Ã½ÌåÈË¡¢Î÷°²ÅÄ¿Í·¶ÏÈÉú·´Ó³£¬ËûÔøÅÄÏÂÎ÷°²Á½Ò½ÉúÊÕÊÜÒ½Ò©´ú±íÏÖ½ðµÄÏÖ³¡»­ÃæÊÓÆµ¡£10ÔÂ26ÈÕÏÂÎç£¬ºìÐÇÐÂÎÅ¼ÇÕßÁªÏµµ½Î÷°²¹«°²¾Ö¸ßÁê·Ö¾ÖÍå×ÓÅÉ³öËù£¬Ñ¯ÎÊ¸Ã°¸°ìÀí½øÕ¹ºÍÉæ¼°±»ÇÃÕ©ÀÕË÷µÄÊÜº¦ÈË¡£	2023/10/27 6:09	https://news.cctv.com/2023/10/27/ARTIzVeqAkJGhtVx6djV6sbz231027.shtml
https://p2.img.cctvpic.com/photoworkspace/2023/10/27/2023102706055762888.jpg	Íø´«É½Î÷Ò»Å®×Ó³Ô·¹Ê±ÔâÄÐ×ÓÉ§ÈÅÅ¹´ò ¾¯·½£ºÕýµ÷²é	2459	ÊÂ·¢ºó£¬25ÈÕÁè³¿¾¯·½ÒÑ³ö¾¯£¬³õ²½µ÷²éÇé¿öÓëÍø´«²»ÍêÈ«Ò»ÖÂ£¬Ä¿Ç°¾¯·½»¹ÔÚµ÷²éÖÐ¡£	2023/10/27 6:07	https://news.cctv.com/2023/10/27/ARTIi9O8OFPVz36X4QyKxID5231027.shtml
https://p1.img.cctvpic.com/photoworkspace/2023/10/25/2023102511411655259.jpg	É½¶«¹ú»ÝÍ¶×Ê¿Ø¹É¼¯ÍÅÓÐÏÞ¹«Ë¾µ³Î¯Êé¼Ç¡¢¶­ÊÂ³¤ÒüÅô½ÓÊÜ¼ÍÂÉÉó²éºÍ¼à²ìµ÷²é	2473	É½¶«¹ú»ÝÍ¶×Ê¿Ø¹É¼¯ÍÅÓÐÏÞ¹«Ë¾µ³Î¯Êé¼Ç¡¢¶­ÊÂ³¤ÒüÅôÉæÏÓÑÏÖØÎ¥¼ÍÎ¥·¨£¬Ä¿Ç°Õý½ÓÊÜÉ½¶«Ê¡¼ÍÎ¯¼àÎ¯¼ÍÂÉÉó²éºÍ¼à²ìµ÷²é¡£	2023/10/25 11:41	https://news.cctv.com/2023/10/25/ARTIBns36FDnlVitsLEBELXX231025.shtml
https://p4.img.cctvpic.com/photoworkspace/2023/10/25/2023102511433873108.jpg	Çàµºº£¹ØÔ­µ³Î¯Êé¼Ç¡¢¹Ø³¤ºØË®É½½ÓÊÜ¼ÍÂÉÉó²éºÍ¼à²ìµ÷²é	2476	Çàµºº£¹ØÔ­µ³Î¯Êé¼Ç¡¢¹Ø³¤ºØË®É½ÉæÏÓÑÏÖØÎ¥¼ÍÎ¥·¨£¬Ä¿Ç°Õý½ÓÊÜÖÐÑë¼ÍÎ¯¹ú¼Ò¼àÎ¯×¤º£¹Ø×ÜÊð¼Í¼ì¼à²ì×é¼ÍÂÉÉó²éºÍÁÉÄþÊ¡°°É½ÊÐ¼à²ìÎ¯Ô±»á¼à²ìµ÷²é¡£	2023/10/25 9:02	https://news.cctv.com/2023/10/25/ARTIpXwbMRlqWo4TcbtQcfd0231025.shtml
https://p5.img.cctvpic.com/photoworkspace/2023/10/25/2023102506465631686.jpg	¼ªÁÖòÔºÓ¹«°²´òµôÕ©Æ­ÍÅ»ï ¼òµ¥»°ÊõÈÃ12ÍòÓàÈËÊÜÆ­	2477	½üÈÕ£¬¼ªÁÖÊ¡òÔºÓÊÐ¹«°²¾ÖÁ¬Ðø·ÜÕ½178Ìì£¬¿çÔ½5Ê¡7ÊÐ£¬´òµôÒ»¸ö×¨ÃÅÕë¶ÔÅ©´å¸öÌå¹¤ÉÌ»§ÊµÊ©Õ©Æ­µÄÍÅ»ï£¬¹²×¥»ñ·¸×ïÏÓÒÉÈË116ÈË¡£¸ÃÍÅ»ïÕ©Æ­·¶Î§±é¼°È«¹ú£¬12ÍòÓàÈËÉÏµ±£¬Õ©Æ­½ð¶î¸ß´ï2300ÓàÍòÔª¡£	2023/10/25 6:47	https://news.cctv.com/2023/10/25/ARTIIISQpWUsxh7j0tJRSQTg231025.shtml
https://p1.img.cctvpic.com/photoworkspace/2023/10/24/2023102418250642920.jpg	±»¸æÈËÞÉÕý±ø¡¢ÖÜÖÙºØ¶ÔÍâ¹ú¹«Ö°ÈËÔ±ÐÐ»ß¡¢ÞÉÕý±øÊÜ»ß°¸Ò»ÉóÐûÅÐ	2481	¹ãÖÝÊÐÖÐ¼¶ÈËÃñ·¨ÔºÈÏÎª£¬±»¸æÈËÞÉÕý±ø¡¢ÖÜÖÙºØµÄÐÐÎª¹¹³É¶ÔÍâ¹ú¹«Ö°ÈËÔ±ÐÐ»ß×ï£¬Êý¶î½Ï´ó£»ÞÉÕý±øµÄÐÐÎª»¹¹¹³ÉÊÜ»ß×ï£¬Êý¶î¾Þ´ó¡£	2023/10/24 18:25	https://news.cctv.com/2023/10/24/ARTI7rWOtvIQJadY673FBlgh231024.shtml
https://p3.img.cctvpic.com/photoworkspace/2023/10/24/2023102406540174636.jpg	Ç¿ÖÆ³Ë¿ÍÆ´³µ¡¢Ìá³ö¼Ó¼Û£¬ÍøÔ¼³µË¾»úÎ¥¹æÂÒÏó¸ÃÖÎÖÎÁË	2493	³Ë¿ÍÔÚÍøÔ¼³µÆ½Ì¨´ò³µ³öÐÐ£¬È´±»Ë¾»úÒªÇóÊÕÈ¡¶îÍâ·ÑÓÃµÄÇé¿öÂÅ¼û²»ÏÊ£ºÓÐµÄÊÇÉÏ³µÇ°Ë¾»ú´òÀ´µç»°ÒªÇó¼Ó¼Û£¬ÓÐµÄÊÇÉÏ³µºóË¾»úÌá³öÒª·µ³Ì·Ñ¡¢³µ·Ñ²¹ÌùµÈ£¬»¹ÓÐµÄË¾»úÇ¿ÖÆ³Ë¿ÍÆ´³µ¡£	2023/10/24 6:54	https://news.cctv.com/2023/10/24/ARTImGrxzbgi9AUkxBhKnjDA231024.shtml
https://p3.img.cctvpic.com/photoworkspace/2023/10/23/2023102308410761501.jpg	²»ÈÃÃñËÞ±ä¡°ÃñËß¡±£¬ÐèÖþÀÎ¶àÔª¹²ÖÎ·ÀÏß	2502	ÏÖÔÚ£¬ÃñËÞÔÚÒ»Ð©µØ·½ÒÑ³ÉÎªÒÔ¡°90ºó¡±Îª´ú±íµÄÄêÇáÓÃ»§µÄÏû·ÑÖ÷Á÷£¬²»µ«¸øÈËÃÇ´øÀ´ÁËÐÂÏÊÌåÑé£¬¶øÇÒ·á¸»ÁË´óÖÚµÄÂÃÓÎÐÝÏÐ·½Ê½¡£Óë´ËÍ¬Ê±£¬ÃñËÞ¡°³É³¤ÖÐµÄ·³ÄÕ¡±Ò²ÈçÓ°ËæÐÎ¡£	2023/10/23 8:41	https://news.cctv.com/2023/10/23/ARTIHETs70P5Jzv7YFHiXxdX231023.shtml
https://p4.img.cctvpic.com/photoworkspace/2023/10/22/2023102206212188240.jpg	¹«°²»ú¹Ø¶Ô»·¾³×ÊÔ´·¸×ïÊµÊ©¡°È«»·½Ú¡¢È«ÒªËØ¡¢È«Á´Ìõ¡±´ò»÷	2505	¹úÎñÔº¹ØÓÚ´ò»÷ÉúÌ¬»·¾³ºÍ×ÊÔ´±£»¤ÁìÓò·¸×ï¹¤×÷Çé¿öµÄ±¨¸æ21ÈÕÌáÇëÊ®ËÄ½ìÈ«¹úÈË´ó³£Î¯»áµÚÁù´Î»áÒéÉóÒé¡£±¨¸æÍ¸Â¶£¬¹«°²²¿¹²¹ÒÅÆ¶½°ìÖØ´ó°¸¼þ1624¼þ£¬·¢Æð¼¯Èº´ò»÷118´Î£¬¶Ô»·¾³×ÊÔ´·¸×ïÊµÊ©¡°È«»·½Ú¡¢È«ÒªËØ¡¢È«Á´Ìõ¡±´ò»÷¡£	2023/10/22 6:21	https://news.cctv.com/2023/10/22/ARTIPO5VUZlMpoU07ssUQFaI231022.shtml
https://p3.img.cctvpic.com/photoworkspace/2023/10/21/2023102114300164659.jpg	2018ÄêÖÁ½ñÄê6ÔÂ£¬È«¹ú¼ì²ì»ú¹Ø¹²°ìÀí¸÷Àà»·¾³×ÊÔ´°¸¼þ82.3Íò¼þ	2508	10ÔÂ21ÈÕ£¬×î¸ßÈËÃñ¼ì²ìÔº¼ì²ì³¤Ó¦ÓÂÔÚµÚÊ®ËÄ½ìÈ«¹úÈËÃñ´ú±í´ó»á³£ÎñÎ¯Ô±»áµÚÁù´Î»áÒéÉÏ×÷¹ØÓÚÈËÃñ¼ì²ìÔºÉúÌ¬»·¾³ºÍ×ÊÔ´±£»¤¼ì²ì¹¤×÷Çé¿öµÄ±¨¸æ¡£	2023/10/21 14:08	https://news.cctv.com/2023/10/21/ARTIQRsrzDomLK28DNfJ1Xwv231021.shtml
https://p3.img.cctvpic.com/photoworkspace/2023/10/21/2023102107012062804.jpg	¹«°²²¿½»¹Ü¾Ö²¿Êð¿ªÕ¹¶¬¼¾×¨ÏîÕûÖÎÐÐ¶¯	2511	10ÔÂ20ÈÕ£¬¹«°²²¿½»Í¨¹ÜÀí¾ÖÕÙ¿ªÈ«¹úÊÓÆµ»á£¬¶¯Ô±²¿Êð¸÷µØ¹«°²½»Í¨¹ÜÀí²¿ÃÅÔúÊµ¿ªÕ¹¶¬¼¾Í»³öÎ¥·¨ÐÐÎª×¨ÏîÕûÖÎÐÐ¶¯£¬ÖØÈ­´ò»÷Ò×ÕØÊÂÕØ»ö½»Í¨Î¥·¨·¸×ïÐÐÎª£¬¹¥¼á»¯½â¶¬¼¾¸÷Àà½»Í¨°²È«Í»³ö·çÏÕÒþ»¼£¬¼á¾ö·À·¶ÈºËÀÈºÉË½»Í¨ÊÂ¹Ê£¬¼á¾öÎ¬»¤ÄêÄÚµÀÂ·½»Í¨°²È«ÐÎÊÆÎÈ¶¨¡£	2023/10/21 7:01	https://news.cctv.com/2023/10/21/ARTISe5OXpVbDFN8s1UzbGoX231021.shtml
https://p1.img.cctvpic.com/photoworkspace/2023/10/20/2023102010070671541.jpg	ºÚÁú½­¼ì²ì»ú¹ØÒÀ·¨¶Ô¸¶ÖÒÎ°ÉæÏÓÊÜ»ß°¸ÌáÆð¹«Ëß	2512	¾Ý¡°×î¸ßÈËÃñ¼ì²ìÔº¡±Î¢ÐÅ¹«ÖÚºÅÏûÏ¢£¬ÁÉÄþÊ¡ÉòÑôÊÐÈË´ó³£Î¯»áÔ­µ³×éÊé¼Ç¡¢Ö÷ÈÎ¸¶ÖÒÎ°ÉæÏÓÊÜ»ßÒ»°¸£¬ÓÉ¹ú¼Ò¼à²ìÎ¯Ô±»áµ÷²éÖÕ½á£¬¾­×î¸ßÈËÃñ¼ì²ìÔºÖ¸¶¨£¬ÓÉºÚÁú½­Ê¡¹þ¶û±õÊÐÈËÃñ¼ì²ìÔºÉó²éÆðËß¡£½üÈÕ£¬¹þ¶û±õÊÐÈËÃñ¼ì²ìÔºÒÑÏò¹þ¶û±õÊÐÖÐ¼¶ÈËÃñ·¨ÔºÌáÆð¹«Ëß¡£	2023/10/20 10:08	https://news.cctv.com/2023/10/20/ARTIa9gysEQyIG6UdrQTiJS4231020.shtml
https://p1.img.cctvpic.com/photoworkspace/2023/10/20/2023102006554827057.jpg	¿¼ÉÏ¹«ÎñÔ±Èý¸öÔÂ¿ªÊ¼Ì°ÎÛ£¿¾¯Ìè¸¯°ÜµÍÁä»¯	2513	¿¼ÉÏ¹«ÎñÔ±Èý¸öÔÂ¾Í¿ªÊ¼Ì°ÎÛ£¿10ÔÂ17ÈÕ£¬¹óÖÝÊ¡¼ÍÎ¯¼àÎ¯ÍøÕ¾·¢²¼ÎÄÕÂ¡¶ÒÔ°¸Ê¾¾¯Ø­°®Ä½ÐéÈÙÃ°Áì×Ê½ð ¶«´°ÊÂ·¢»ÚºÞÒ»Éú¡·£¬ÅûÂ¶Ç­¶«ÄÏÖÝÌìÖùÏØ¶ÉÂíÕò´åÕò½¨Éè·þÎñÖÐÐÄÔ­¹¤×÷Ô±ÁúÀè°¸£¬ÒýÆð¹ã·º¹Ø×¢¡£	2023/10/20 6:56	https://news.cctv.com/2023/10/20/ARTII60ctMrtEWQygJ1veyUD231020.shtml
https://p5.img.cctvpic.com/photoworkspace/2023/10/20/2023102006200814886.jpg	³äÖµ800Íòºó½Óµ½ÁôÑÔ£ºÄãµÄÍøÁµÁÄÌìÒÑ³ÉÕ©Æ­ÍÅ»ï½Ì²Ä	2514	600ÓàÒ³µÄÁÄÌì¼ÇÂ¼£¬±»Ô¶ÔÚÀÏÎÎµÄÕ©Æ­ÍÅ»ï³ÉÔ±µ±×ö¡°ÓÅÐã°¸Àý¡±´«ÔÄÑ§Ï°£¬ÆäÖÐÒ»¸öÏëÒªÌÓÀëÕ©Æ­×éÖ¯µÄÈË£¬ÍµÍµ¼ÇÏÂÁËÅ®·½µÄÐÅÏ¢²¢°µÖÐÁªÂçµ½¶Ô·½£¬¸æËßËýÓëÆäÈÈÁÄÖÐµÄ¡°ÄÐÓÑ¡±ÆäÊµÊÇÕ©Æ­·Ö×Ó£¬²¢Ìá¹©ÁËÆäËû±»Æ­ÈËÔ±µÄÐÅÏ¢¡­¡­Õâ²»ÊÇµçÓ°ÀïµÄÇÅ¶Î£¬¶øÊÇÕæÊµ·¢ÉúµÄ°¸¼þ¡£	2023/10/20 6:21	https://news.cctv.com/2023/10/20/ARTIsavBO6RcQeLtItSMOEzm231020.shtml
https://p3.img.cctvpic.com/photoworkspace/2023/10/19/2023101906341579133.jpg	¼ÙÃ°¡°ÈÈÂê¼ª¡±ËÄ±»¸æ¸ø¸¶³Í·£Åâ³¥½ð24Íò	2515	¾Ý½­ËÕÊ¡Ïû±£Î¯ÏûÏ¢£¬ÈÕÇ°£¬È«¹úÊ×ÀýÒ½ÃÀÁìÓòÏû·ÑÃñÊÂ¹«ÒæËßËÏµ÷½â½á°¸¡£ËÄ±»¸æÍ¬ÒâÔÚ¹ú¼Ò¼¶ÐÂÎÅÃ½ÌåÉÏ¹«¿ªÅâÀñµÀÇ¸£»¸ø¸¶³Í·£ÐÔÅâ³¥½ð24ÍòÔª¡£	2023/10/19 6:34	https://news.cctv.com/2023/10/19/ARTIBrwWZMyqfiDsfhI55Le2231019.shtml
https://p1.img.cctvpic.com/photoworkspace/2023/10/18/2023101806315073142.jpg	¶ñÈ®Ð¡ÇøÄÚÉËÈËÎïÒµ¹«Ë¾Òªµ£ÔðÂð	2521	ÈËÃÇÔÚÍ¬ÇéÅ®Í¯¡¢Ç´Ôð¶ñÈ®ÉËÈËµÄÍ¬Ê±£¬²»½û·¢ÎÊ£ºÈ®Ö÷ÈËÊÇ·ñÉæ¼°ÐÌÊÂÔðÈÎ£¿´ËÊÂ·¢ÉúÔÚ¾ÓÃñÇø£¬ÎïÒµ¹«Ë¾Òª²»Òª³Ðµ£Á¬´øÔðÈÎ£¿	2023/10/18 6:32	https://news.cctv.com/2023/10/18/ARTIAUFQxLTNAc8JYYzS3l1N231018.shtml
https://p5.img.cctvpic.com/photoworkspace/2023/10/18/2023101806124624181.jpg	ÒÀ·¨ÑÏ³ÍÖØ·£¶ôÖÆÁÒÈ®ÉËÈË	2522	½üÄêÀ´£¬Ñø¹·ÈËÊ¿Ïà¶ÔÔö¶à£¬µ«ÈËÃÇÎÄÃ÷ÑøÈ®ÒâÊ¶²¢Î´ÏÔÖøÌáÉý£¬åÞ¹·²»Ë©Éþ¡¢¡°É¢Ñø¡±È®Ö»ÏÖÏóÂÅ½û²»Ö¹¡£ÕâÌáÐÑÓÐ¹Ø²¿ÃÅ£¬±ØÐëÒÔÇ¿Á¦´ëÊ©Ô¼ÊøÑøÈ®Õß£¬µ¹±ÆÎÄÃ÷ÑøÈ®ÒâÊ¶µÄÐÎ³ÉºÍÌáÉý¡£	2023/10/18 6:13	https://news.cctv.com/2023/10/18/ARTIrrZXKRdcBnkY3qHSDYJp231018.shtml
https://p3.img.cctvpic.com/photoworkspace/2023/10/18/2023101805391136318.jpg	×î¸ß·¨£ºÑÏ¸ñÂäÊµÉóÏÞÄÚ½á°¸ÂÊÒªÇó ¶Å¾øÄêµ×²»ÊÕ°¸	2523	10ÔÂ17ÈÕ£¬×î¸ßÈËÃñ·¨Ôº¾ÙÐÐ2023ÄêÇ°Èý¼¾¶ÈË¾·¨ÉóÅÐÊý¾Ý·ÖÎöÑÐÅÐ»áÉÌ¡£×î¸ß·¨ÔºÔº³¤ÕÅ¾ü±íÊ¾£¬È«¹ú·¨ÔºÇ°Èý¼¾¶ÈÉóÅÐÖÊÁ¿¡¢Ð§ÂÊ¡¢Ð§¹ûÎÈÖÐÓÐÉý£¬ÒªÑÏ¸ñÂäÊµÉóÏÞÄÚ½á°¸ÂÊÒªÇó£¬²»µÃÔÙÓÃÄê¶ÈÊÕ½á±È¡¢½á°¸ÂÊÖ¸±ê£¬¼á¾ö¶Å¾øÄêµ×²»ÊÕ°¸¡£	2023/10/18 5:39	https://news.cctv.com/2023/10/18/ARTIHUf1p5V9mpceY7CAa3fE231018.shtml
https://p4.img.cctvpic.com/photoworkspace/2023/10/17/2023101720072255360.jpg	ºÚÁú½­Ê¡ÈË´ó³£Î¯»áÔ­¸±Ö÷ÈÎËÎÏ£±óÒ»Éó»ñÐÌ14Äê	2525	2023Äê10ÔÂ17ÈÕ£¬ÁÉÄþÊ¡ÉòÑôÊÐÖÐ¼¶ÈËÃñ·¨ÔºÒ»Éó¹«¿ªÐûÅÐºÚÁú½­Ê¡ÈË´ó³£Î¯»áÔ­µ³×é³ÉÔ±¡¢¸±Ö÷ÈÎËÎÏ£±óÊÜ»ß¡¢Å²ÓÃ¹«¿îÒ»°¸£¬¶Ô±»¸æÈËËÎÏ£±óÒÔÊÜ»ß×ïÅÐ´¦ÓÐÆÚÍ½ÐÌÊ®ÈýÄê£¬²¢´¦·£½ðÈËÃñ±ÒÈý°ÙÍòÔª£»ÒÔÅ²ÓÃ¹«¿î×ïÅÐ´¦ÓÐÆÚÍ½ÐÌÈýÄê£¬¾ö¶¨Ö´ÐÐÓÐÆÚÍ½ÐÌÊ®ËÄÄê£¬²¢´¦·£½ðÈËÃñ±ÒÈý°ÙÍòÔª£»¶ÔÆäÊÜ»ßËùµÃ²ÆÎï¼°ÆäæÜÏ¢ÒÀ·¨ÓèÒÔ×·½É£¬ÉÏ½É¹ú¿â¡£	2023/10/17 17:18	https://news.cctv.com/2023/10/17/ARTIbPntdWxodXzRxYziEP2F231017.shtml
https://p3.img.cctvpic.com/photoworkspace/2023/10/17/2023101714353534757.jpg	ÒµÖ÷Ë½ÍÚµØÏÂÊÒ¾¹ÍÚÍ¨ºÓµÀ£¿ÂÉÊ¦£º»òÃæÁÙÐÌÊÂ´¦·£	2528	½üÈÕ£¬ ½­ËÕÄÏ¾©½¨ÚþÇø½­ÐÄÖÞÑÇÅôÂ·Ò»Ð¡Çø£¬ÒòÒµÖ÷Ë½ÍÚÔºÂäÍÁ·½²¢ÆÆ»µµØÏÂÊÒÍâÇ½£¬µ¼ÖÂºÓË®µ¹¹àµØÏÂ³µ¿â£¬Òý·¢Éç»á¹Ø×¢¡£	2023/10/17 14:35	https://news.cctv.com/2023/10/17/ARTIHPUKIIdMX0rjBjK1pTfA231017.shtml
https://p1.img.cctvpic.com/photoworkspace/2023/10/17/2023101707205520154.jpg	³ÇÊÐ¡°Å£Æ¤Ñ¢¡±Ì×Â·ÉîÈçºÎÖÎ£¿	2531	ÓÉÓÚÐ¡¿¨Æ¬µ½´¦ÕÅÌù¾ßÓÐ´¦·£ÄÑ¡¢ÇåÀíÄÑ¡¢Î¥·¨³É±¾µÍ¡¢Ö´·¨³É±¾¸ßµÈÌØµã£¬Òò´Ë¶ÔÐ¡¹ã¸æµÄÖÎÀíÒª¶à¹ÜÆëÏÂ£ºÊµÏÖÖÎÀíÖ÷Ìå¶àÔªÐ­Í¬£¬½¨Á¢Í³Ò»µÄÉç»áÖÎÀíÐÅÏ¢Æ½Ì¨£¬Ìá¸ßÈºÖÚ·¨ÂÉËØÑø£¬·¢¶¯Ö¾Ô¸Õß»ý¼«ÇåÀíÐ¡¿¨Æ¬µÈ¡£	2023/10/17 7:21	https://news.cctv.com/2023/10/17/ARTIf7jqwOzmUPHPKTchHjoN231017.shtml
https://p5.img.cctvpic.com/photoworkspace/2023/10/16/2023101615170549034.jpg	É½¶«Ê¡ÇàµºÊÐÎ¯Ô­³£Î¯¡¢Ðû´«²¿Ô­²¿³¤ÕÅ¾üÊÜ»ß°¸Ò»Éó¹«¿ª¿ªÍ¥ÐûÅÐ	2532	¾Ý¡°É½¶«¸ß·¨¡±Î¢ÐÅ¹«ÖÚºÅÏûÏ¢£¬2023Äê10ÔÂ16ÈÕ£¬É½¶«Ê¡×Í²©ÊÐÖÐ¼¶ÈËÃñ·¨ÔºÒ»Éó¹«¿ªÐûÅÐÇàµºÊÐÎ¯Ô­³£Î¯¡¢Ðû´«²¿Ô­²¿³¤ÕÅ¾üÊÜ»ßÒ»°¸£¬ÒÔÊÜ»ß×ïÅÐ´¦±»¸æÈËÕÅ¾üÓÐÆÚÍ½ÐÌÊ®Ò»Äê£¬²¢´¦·£½ðÈËÃñ±ÒÒ»°ÙÒ»Ê®ÍòÔª¡£¶Ô²é·â¡¢¿ÛÑºÔÚ°¸Ôß¿îÔßÎï¼°æÜÏ¢ÒÀ·¨ÓèÒÔÃ»ÊÕ£¬ÉÏ½É¹ú¿â¡£	2023/10/16 15:30	https://news.cctv.com/2023/10/16/ARTIll4lMC97Da7pAdd4qNfy231016.shtml
https://p5.img.cctvpic.com/photoworkspace/2023/10/16/2023101606584041419.jpg	ÈÈÂôÖÐµÄ±¾²ÝÎí»¯Æ÷Ëã²»Ëãµç×ÓÑÌ£¿	2535	µ±ÏÂ£¬Ò»ÀàÍâÐÎËÆµç×ÓÑÌ£¬ÓÐ¸÷ÖÖ¿ÚÎ¶£¬Ðû³Æ²»º¬Äá¹Å¶¡£¨ÑÌ¼î£©£¬ÎüÊ³ºóÓÐÖúÓÚ´Ù½øË¯Ãß£¬ÄËÖÁ¸¨Öú½äÑÌ£¬ÖÎÁÆÑÊºíÌÛÍ´¡¢ÂýÐÔÑÊÑ×µÄ±¾²Ý¡¢ÖÐÒ©Îí»¯Æ÷ÔÚÏßÉÏÏßÏÂÈÈÏú£¬ÓÐÎ´³ÉÄêÈË¹ºÂòÎüÊ³£¬Áî¼Ò³¤µ£ÓÇ¡£	2023/10/16 7:00	https://news.cctv.com/2023/10/16/ARTIyYH4Yo4lc5INft3vFICk231016.shtml
https://p5.img.cctvpic.com/photoworkspace/2023/10/15/2023101515084491459.jpg	·¿éÜÕÚµ²×¡Õ¬²É¹â ±±¾©·¨ÔºÅÐ¾ö¿ª·¢ÉÌÅâ³¥8ÍòÔª	2536	½üÈÕ£¬±±¾©ÊÐµÚÈýÖÐ¼¶ÈËÃñ·¨ÔºÉóÀíÁËÒ»Æð·¿éÜ½á¹¹ÕÚµ²×¡Õ¬²É¹âµÄ°¸¼þ¡£¹º·¿ÈËÔÚÈë×¡¶¥²ãÐÂ·¿ºó£¬Òò²»Âú·¿éÜ½á¹¹Ó°ÏìÈÕÕÕ²É¹â£¬ÒªÇó¿ª·¢ÉÌÓèÒÔÅâ³¥¡£Ò»Éó·¨Ôº¾­ÉóÀíÈÏÎª£¬Éæ°¸·¿ÎÝ¶¥²¿·¿éÜ³ß´ç½Ï¿íÓÖ½ôÌù´°»§ÉÏÑØ£¬ÕÚµ²ÁËÖ÷ÎÔÊÒµÄÈÕÕÕ£¬ÇÒÒÀÉú»î³£Ê¶¼´¿ÉÅÐ¶¨·¿éÜ¶ÔËùÓÐ´°»§²É¹â±ØÈ»ÓÐËùÓ°Ïì¡£	2023/10/15 15:13	https://news.cctv.com/2023/10/15/ARTISsxWdPQGdCE5EY4XXidt231015.shtml
https://p1.img.cctvpic.com/photoworkspace/2023/10/15/2023101506233853188.jpg	¹ãÖÝ£ººÏ·¨·ÅÉúÐèÌáÇ°Èý¸ö¹¤×÷ÈÕµÇ¼Ç	2538	¡¶¹ãÖÝÊÐÒ°Éú¶¯Îï·ÅÉú¹ÜÀí¹æ¶¨¡·£¨ÒÔÏÂ¼ò³Æ¡¶¹æ¶¨¡·£©½«ÓÚ11ÔÂ1ÈÕÆðÊ©ÐÐ¡£¼ÇÕß×¢Òâµ½£¬¸Ã¡¶¹æ¶¨¡·ÊÇ¹úÄÚÊ×²¿×¨ÃÅ¹æ·¶Ò°Éú¶¯Îï·ÅÉúµÄµØ·½ÐÔ·¨¹æ£¬ÆäÖÐ¶Ô·ÅÉúÇøÓò¡¢·ÅÉúÎïÖÖÖÖÀà¡¢Ö÷Ôð²¿ÃÅÒÔ¼°ÌáÇ°ÉóÅúÁ÷³Ì½øÐÐ¹æ·¶¡£Î¥·¨·ÅÉúµÄ×î¸ß½«´¦10ÍòÔª·£¿î¡£	2023/10/15 6:24	https://news.cctv.com/2023/10/15/ARTIQrMvwMg4Dyy0TpxvnrGd231015.shtml
https://p5.img.cctvpic.com/photoworkspace/2023/10/14/2023101419133523227.jpg	Âò¡°»áÔ±¡±¾Í¿ÉÈÆ¹ý¡°ÇàÉÙÄêÄ£Ê½¡± ²»·¨App±»ÅÐÅâ³¥	2539	¡°ÇàÉÙÄêÄ£Ê½¡±¼ÈÊÇÍøÂç·çÏÕµÄ¡°·À»ðÇ½¡±£¬Ò²¶ÔÎ´³ÉÄêÈËÉÏÍøÊ±¶Î¡¢Ê±³¤¡¢ä¯ÀÀÄÚÈÝµÈ×÷³öÏÞÖÆ¡£µ«ÊÇÒ»Ð©²»·¨AppÈ´×öÆðÁË¿ªÆô¡°»áÔ±×ðÏíÌØÈ¨¡±£¬¾ÍÄÜÈÆ¹ý¡°ÇàÉÙÄêÄ£Ê½¡±µÄÉúÒâ£¬ÊÔÍ¼ÈÃ¡°·À³ÁÃÔ¡±ÏµÍ³ÐÎÍ¬ÐéÉè²¢½è´ËÄ²Àû¡£	2023/10/14 19:13	https://news.cctv.com/2023/10/14/ARTIzl5T8naFDkDfYGXg9Y77231014.shtml
https://p2.img.cctvpic.com/photoworkspace/2023/10/14/2023101414420795872.jpg	¹ãÎ÷×³×å×ÔÖÎÇø¼ÍÎ¯¼àÎ¯×¤×ÔÖÎÇøÃñ×å×Ú½ÌÊÂÎñÎ¯Ô±»á¼Í¼ì¼à²ì×éÔ­×é³¤¡¢×ÔÖÎÇøÃñ×å×Ú½ÌÊÂÎñÎ¯Ô±»áÔ­µ³×é³ÉÔ±ÅËèªÐË±»¿ª³ýµ³¼®ºÍ¹«Ö°	2541	ÈÕÇ°£¬¾­¹ãÎ÷×³×å×ÔÖÎÇøµ³Î¯Åú×¼£¬×ÔÖÎÇø¼ÍÎ¯¼àÎ¯¶Ô×ÔÖÎÇø¼ÍÎ¯¼àÎ¯×¤×ÔÖÎÇøÃñ×å×Ú½ÌÊÂÎñÎ¯Ô±»á¼Í¼ì¼à²ì×éÔ­×é³¤¡¢×ÔÖÎÇøÃñ×å×Ú½ÌÊÂÎñÎ¯Ô±»áÔ­µ³×é³ÉÔ±ÅËèªÐËÑÏÖØÎ¥¼ÍÎ¥·¨ÎÊÌâ½øÐÐÁËÁ¢°¸Éó²éµ÷²é£¬²¢¶ÔÆä²ÉÈ¡ÁôÖÃ´ëÊ©¡£	2023/10/14 14:42	https://news.cctv.com/2023/10/14/ARTI7vEy6ood1msIkpPInrhe231014.shtml
https://p5.img.cctvpic.com/photoworkspace/2023/10/14/2023101414371725851.jpg	±±¾©ÊÐÕþÐ­Éç»áºÍ·¨ÖÆÎ¯Ô±»áÔ­¸±Ö÷ÈÎÀîÕñÆæ½ÓÊÜÉó²éµ÷²é	2542	±±¾©ÊÐÕþÐ­Éç»áºÍ·¨ÖÆÎ¯Ô±»áÔ­¸±Ö÷ÈÎÀîÕñÆæÉæÏÓÑÏÖØÎ¥¼ÍÎ¥·¨£¬Ä¿Ç°Õý½ÓÊÜ±±¾©ÊÐ¼ÍÎ¯¼àÎ¯¼ÍÂÉÉó²éºÍ¼à²ìµ÷²é¡£	2023/10/14 14:34	https://news.cctv.com/2023/10/14/ARTIMyXXxYoCrDJo6HEsrk7R231014.shtml
https://p5.img.cctvpic.com/photoworkspace/2023/10/14/2023101413450433533.jpg	ÄÚÃÉ¹Å¹«°²»ú¹ØÑº½â40ÃûÃå±±µçÐÅÍøÂçÕ©Æ­·¸×ïÏÓÒÉÈË¹é°¸	2543	½üÈÕ£¬Ò»¼ÜÖÐ¹úÃñº½°ü»ú½µÂäÔÚºôºÍºÆÌØ°×Ëþ¹ú¼Ê»ú³¡£¬40ÃûÔÚÃå±±´ÓÊÂµçÐÅÍøÂçÕ©Æ­µÄÎ¥·¨·¸×ïÏÓÒÉÈË±»Ñº½â»ØÄÚÃÉ¹Å¡£	2023/10/14 13:45	https://news.cctv.com/2023/10/14/ARTIl7M1jcn20awvfkhSnyNm231014.shtml
https://p3.img.cctvpic.com/photoworkspace/2023/10/14/2023101413535530237.jpg	ÖÐ·ÆºÏ×÷Ç²·µ36ÃûÔÚ·Æ´ÓÊÂÀë°¶²©²ÊÖÐ¹ú¹«Ãñ	2544	10ÔÂ13ÈÕ£¬ÖÐ·ÆÁ½¹úÖ´·¨²¿ÃÅºÏ×÷Ç²·µÁË36ÃûÔÚ·Æ´ÓÊÂÀë°¶²©²ÊµÄÖÐ¹ú¹«Ãñ¡£	2023/10/14 11:19	https://news.cctv.com/2023/10/14/ARTIsy3nlrLP8Scr88UfjfRC231014.shtml
https://p2.img.cctvpic.com/photoworkspace/2023/10/14/2023101406391244990.jpg	ºÚ²ú¶¢ÉÏ¡°ÍâÂôÅâ¸¶¡±¶ñÒâË÷Åâ	2545	¼ÇÕß·¢ÏÖ£¬²»·¨·Ö×ÓÒÔÊÕ·Ñ50µ½300ÔªµÄ¼Û¸ñ£¬¹«È»½ÌÊÚËûÈËÈçºÎÐé¹¹ÒÔÔÚÍâÂôÖÐ³Ôµ½ÒìÎïÎªÓÉ£¬ÏòÉÌ¼Ò½øÐÐÍ¶Ëß²¢Ë÷ÒªÅâ³¥¡£	2023/10/14 6:40	https://news.cctv.com/2023/10/14/ARTIbTwGkkLUu7wNukZ8OR4Y231014.shtml
https://p1.img.cctvpic.com/photoworkspace/2023/10/14/2023101406010027569.jpg	Ò»Äê·Å»ðËÄ´Î£¬±±¾©Æ½¹ÈÇøÒ»ÄÐ×Ó±»ÐÌ¾Ð	2546	2023Äê9ÔÂ16ÈÕ21Ê±Ðí£¬±±¾©Æ½¹ÈÇøÏû·À¾ÈÔ®Ö§¶Ó½Óµ½±¨¾¯³ÆÆ½¹ÈÇøÏÄ¸÷×¯ÕòÏÄ¸÷×¯´å´å´ó¶Ó¶«²àÓÐÒ»¼¯×°Ïä»î¶¯°å·¿Æð»ð£¬½Óµ½±¨¾¯ºó£¬Æ½¹ÈÇøÏû·À¾ÈÔ®Ö§¶ÓÁ¢¼´¸ÏÍùÏÖ³¡½øÐÐ´¦ÖÃ£¬¾­¹ý15·ÖÖÓÆË¾È£¬Ã÷»ð±»ÆËÃð£¬Óë´ËÍ¬Ê±£¬Æ½¹ÈÇøÏû·À¾ÈÔ®Ö§¶Ó»ðÔÖµ÷²éÈËÔ±ÁªºÏ¹«°²ÅÉ³öËùÃñ¾¯¶ÔÕâÆð»ðÔÖÊÂ¹Ê¿ªÕ¹µ÷²é¡£	2023/10/14 6:03	https://news.cctv.com/2023/10/14/ARTInjqJIaObytYWIdAdcrrh231014.shtml
https://p4.img.cctvpic.com/photoworkspace/2023/10/13/2023101316192348161.jpg	¼ì²ì»ú¹ØÒÀ·¨·Ö±ð¶ÔÍõÈº¡¢Ô¬ÑÓÎÄ¡¢çÑÉÜì¿¡¢ÁõÕäè¤¡¢¶ÅÐ¡ÖÞ¾ö¶¨´þ²¶	2549	¼ì²ì»ú¹ØÒÀ·¨·Ö±ð¶ÔÍõÈº¡¢Ô¬ÑÓÎÄ¡¢çÑÉÜì¿¡¢ÁõÕäè¤¡¢¶ÅÐ¡ÖÞ¾ö¶¨´þ²¶¡£	2023/10/13 16:07	https://news.cctv.com/2023/10/13/ARTILNDPK6ag74dxKab5xEow231013.shtml
https://p5.img.cctvpic.com/photoworkspace/2023/10/13/2023101312371151723.jpg	²ÃÅÐÎÄÊéÅûÂ¶Ð·¿¨Ì×Â·£ºÉÌ¼ÒÅÜÂ·¶ÒÏÖÄÑ£¬È±½ïÉÙÁ½ÎÊÌâÍ»³ö	2552	×÷Îª´óÕ¢Ð·½»Ò×µÄÒ»ÖÖÔ¤Ö§¸¶ÐÎÊ½£¬Ð·¿¨µÄ¹ºÂòºÍÊ¹ÓÃÓú·¢¶à¼û¡£Í¬Ê±£¬Ïû·ÑÕßÔÚÐ·¿¨Ïû·ÑÖÐÆµÓöÏÝÚå£¬Ò²Ê±³£ÔÚÉç½»Ã½ÌåÉÏÒý·¢ÌÖÂÛ¡£	2023/10/13 12:37	https://news.cctv.com/2023/10/13/ARTIx6Q6bpYuQOydsuBSVjhT231013.shtml
https://p3.img.cctvpic.com/photoworkspace/2023/10/13/2023101307044384699.jpg	×¨¼Ò½â¶ÁÄÐÍ¯ÓÎÓ¾¹ÝÄçÍöÊÂ¼þ±³ºó·¨ÂÉÎÊÌâ ¾ÈÉúÔ±ÈôÉÃÀëÖ°ÊØÉæÖØ´óÔðÈÎÊÂ¹Ê×ï	2554	½üÈÕ£¬Ò»¶Î¡°ÄÐº¢ÓÎÓ¾³ØÄçÍö¡±µÄÊÓÆµÔÚÍøÉÏÒý·¢¹Ø×¢¡£¼à¿ØÊÓÆµÏÔÊ¾£¬Ò»ÃûÄÐÍ¯²»É÷ÍÑÀëÓÎÓ¾È¦ÔÚË®ÖÐÕõÔúºó³ÁÈë³Øµ×£¬µ«ÖÜÎ§µÄÈËËÆºõ¶¼Ã»ÓÐ·¢ÏÖÒì³£¡£Êý·ÖÖÓºó£¬ÄÐÍ¯²Å±»ÀÌÆðÇÀ¾È£¬×îÖÕ²»ÐÒÉíÍö¡£	2023/10/13 7:05	https://news.cctv.com/2023/10/13/ARTIIx9zovuPiMbZ58Y0uq7v231013.shtml
https://p1.img.cctvpic.com/photoworkspace/2023/10/13/2023101300312891715.jpg	¹ãÖÝ¾¯·½£º±àÔì¡°¹ãÖÝµØÌúÔâ¿Ö²ÀÏ®»÷¡±Ò¥ÑÔÉæ°¸ÏÓÒÉÈË±»×¥»ñ	2555	¾­ÉóÑ¶£¬Ì·Ä³¹©ÈÏ¸ÃÔòÒ¥ÑÔÏµÆä±à·¢£¬Ä¿µÄÊÇìÅÒ«Æä¿ÉÍ¨¹ý¼ÆËã»ú±à³Ì¼¼ÊõÉú³ÉÌØ¶¨Ò³ÃæµÄÄÜÁ¦¡£Ä¿Ç°£¬·¸×ïÏÓÒÉÈËÌ·Ä³ÒÑ±»¾¯·½ÒÀ·¨ÐÌÊÂ¾ÐÁô£¬°¸¼þÈÔÔÚ½øÒ»²½Õì°ìÖÐ¡£	2023/10/13 0:32	https://news.cctv.com/2023/10/13/ARTIELAQKEnUDIcuFER4m2Fh231013.shtml
https://p2.img.cctvpic.com/photoworkspace/2023/10/12/2023101216253077409.jpg	¼ªÁÖÍ¨»¯¾¯·½ÆÆ»ñÈýÆð20ÄêÃü°¸»ý°¸	2556	¼ÇÕß12ÈÕ´Ó¼ªÁÖÊ¡Í¨»¯ÊÐ¶«²ýÇø¹«°²·Ö¾Ö»ñÏ¤£¬µ±µØ¾¯·½ÔÚ¡°´òÇÖ²Æ¡¢·ÀµçÕ©¡¢±£Ãñ°²¡±×¨ÏîÐÐ¶¯ÖÐÆÆ»ñÈýÆð20ÄêÃü°¸»ý°¸¡£	2023/10/12 16:26	https://news.cctv.com/2023/10/12/ARTIDPL1DK0alLQykxj3azMv231012.shtml
https://p4.img.cctvpic.com/photoworkspace/2023/10/12/2023101206580896779.jpg	²ÍÒûµê¡°Ð¡ÍµÐ¡Ãþ¡±Æµ·¢ ×¨¼Ò£ºÁ½ÄêÍµ²ÍÈý´Î»òÓÐ¡°×øÀÎ¡±·çÏÕ	2561	½üÈÕ£¬Ò»Ôò#ÃÛÑ©±ù³Ç³Æ½«Íµ²ÍÕß°óÌìÇÅÊ¾ÖÚ8Ð¡Ê±#µÄ»°ÌâµÇÉÏÈÈËÑ°ñ£¬Òý·¢Éç»á¹Ø×¢¡£	2023/10/12 7:01	https://news.cctv.com/2023/10/12/ARTIwmc1wc4IXjuvC5P4wBzD231012.shtml
https://p3.img.cctvpic.com/photoworkspace/2023/10/12/2023101200280047144.jpg	·¿´û¡°×ª´û½µÏ¢¡±ÉúÒâÌ×Â··­ÐÂ£¬¶àµØÒøÐÐÌáÊ¾´û¿îÖÐ½é·çÏÕ	2562	¡°È«ÇøÓò·¿×Ó¾ù¿É²Ù×÷ÄêÂÊ3.2%¡±¡°½Úºó½µÏ¢£¬´û¿îÀûÂÊµÍÖÁ2.9%¡±£¬´æÁ¿·¿´û½µÏ¢ºó£¬²¿·Ö´û¿îÖÐ½éÔÚÉç½»Æ½Ì¨¡°·­ÐÂ¡±Ì×Â·£¬½èµÍÏ¢àåÍ·³ÖÐøÀ¿¿Í¡£	2023/10/12 0:29	https://news.cctv.com/2023/10/12/ARTIbuOXlgkKL4GtKN4esZOn231012.shtml
https://p4.img.cctvpic.com/photoworkspace/2023/10/11/2023101118183127559.jpg	¼ì²ì»ú¹ØÒÀ·¨·Ö±ð¶ÔÀîÓñ¾ý¡¢Öì¾©º£¡¢ÅíÒæÃñ¡¢Í¿±Ì²¨¡¢Ã«ÓÐÖÇÌáÆð¹«Ëß	2563	¾Ý¡°×î¸ßÈËÃñ¼ì²ìÔº¡±Î¢ÐÅ¹«ÖÚºÅÏûÏ¢£¬¼ì²ì»ú¹ØÒÀ·¨·Ö±ð¶ÔÀîÓñ¾ý¡¢Öì¾©º£¡¢ÅíÒæÃñ¡¢Í¿±Ì²¨¡¢Ã«ÓÐÖÇÌáÆð¹«Ëß¡£	2023/10/11 18:20	https://news.cctv.com/2023/10/11/ARTIAim0HdpoxMXKQPUL4737231011.shtml
https://p5.img.cctvpic.com/photoworkspace/2023/10/11/2023101116193640228.jpg	×î¸ß·¨·¢²¼ÈËÃñ·¨Ôº·þÎñÐÂÊ±´ú¶«±±È«ÃæÕñÐËµäÐÍ°¸Àý	2564	×î¸ßÈËÃñ·¨Ôº11ÈÕ·¢²¼ÈËÃñ·¨Ôº·þÎñÐÂÊ±´ú¶«±±È«ÃæÕñÐËµäÐÍ°¸Àý¡£µäÐÍ°¸Àý¼¯ÖÐÕ¹Ê¾ÈËÃñ·¨Ôº¼á³ÖË¾·¨ÎªÃñ¡¢¹«ÕýË¾·¨¡¢ÄÜ¶¯Ë¾·¨£¬·þÎñ±£ÕÏ¶«±±È«ÃæÕñÐËÈ¡µÃÐÂÍ»ÆÆµÄ¹¤×÷³ÉÐ§¡£	2023/10/11 16:21	https://news.cctv.com/2023/10/11/ARTIODHh1YaduiYeV9EGcuil231011.shtml
https://p2.img.cctvpic.com/photoworkspace/2023/10/11/2023101110430139220.jpg	×î¸ßÈËÃñ¼ì²ìÔºÒÀ·¨¶ÔÒóÃÀ¸ù¾ö¶¨´þ²¶	2567	¼ÇÕß11ÈÕ´Ó×î¸ßÈËÃñ¼ì²ìÔº»ñÏ¤£¬½­Î÷Ê¡ÈË´ó³£Î¯»áÔ­µ³×é¸±Êé¼Ç¡¢¸±Ö÷ÈÎÒóÃÀ¸ùÉæÏÓÊÜ»ßÒ»°¸£¬ÓÉ¹ú¼Ò¼à²ìÎ¯Ô±»áµ÷²éÖÕ½á£¬ÒÆËÍ¼ì²ì»ú¹ØÉó²éÆðËß¡£ÈÕÇ°£¬×î¸ßÈËÃñ¼ì²ìÔºÒÀ·¨ÒÔÉæÏÓÊÜ»ß×ï¶ÔÒóÃÀ¸ù×÷³ö´þ²¶¾ö¶¨¡£¸Ã°¸ÕýÔÚ½øÒ»²½°ìÀíÖÐ¡£	2023/10/11 10:43	https://news.cctv.com/2023/10/11/ARTIYRAHPll18QBzlw9TQeLd231011.shtml
https://p2.img.cctvpic.com/photoworkspace/2023/10/11/2023101110041833141.jpg	×î¸ß·¨·¢²¼Ö¸µ¼Òâ¼û ÒÀ·¨±£»¤ÃñÓªÆóÒµ²úÈ¨ºÍÆóÒµ¼ÒºÏ·¨È¨Òæ	2568	10ÔÂ10ÈÕ£¬×î¸ßÈËÃñ·¨ÔºÕÙ¿ªÐÂÎÅ·¢²¼»á£¬·¢²¼¡¶¹ØÓÚÓÅ»¯·¨ÖÎ»·¾³ ´Ù½øÃñÓª¾­¼Ã·¢Õ¹×³´óµÄÖ¸µ¼Òâ¼û¡·£¨ÒÔÏÂ¼ò³Æ¡¶Ö¸µ¼Òâ¼û¡·£©¡¢ÈËÃñ·¨ÔºÉæÃñÓªÆóÒµ²úÈ¨ºÍÆóÒµ¼ÒºÏ·¨È¨Òæ±£»¤ÔÙÉóµäÐÍ°¸Àý¡£	2023/10/11 10:10	https://news.cctv.com/2023/10/11/ARTIJdmkVnYyZ3tWHbIPkw8p231011.shtml
https://p2.img.cctvpic.com/photoworkspace/2023/10/11/2023101109232087036.jpg	±»Íø±©ÁËÓ¦¸ÃÔõÃ´Î¬È¨	2569	×î¸ßÈËÃñ·¨Ôº¡¢×î¸ßÈËÃñ¼ì²ìÔº¡¢¹«°²²¿½üÈÕÁªºÏ·¢²¼¡¶¹ØÓÚÒÀ·¨³ÍÖÎÍøÂç±©Á¦Î¥·¨·¸×ïµÄÖ¸µ¼Òâ¼û¡·£¬Ç¿µ÷Òª´ÓÑÏ³Í´¦ÍøÂç±©Á¦ÖØµãÀàÐÍµÄÐÐÎªÈË£¬Í¨¹ýÒ»ÏµÁÐ¡°×éºÏÈ­¡±ÈÃÍø±©ÕßÊÜµ½Ó¦ÓÐ·¨ÂÉÖÆ²Ã£¬ÒÀ·¨Î¬»¤¹«ÃñÈ¨Òæ¡£	2023/10/11 9:25	https://news.cctv.com/2023/10/11/ARTIu3mra751D9GG5pVOLMZI231011.shtml
[truncated: 1,739 more rows]
