# Supplementary material for: CLAAF: Multimodal fake information detection based on contrastive learning and adaptive Agg-modality fusion
Source: PLoS One. 2025 May 7;20(5):e0322556. doi: 10.1371/journal.pone.0322556 (PMC12057893; doi:10.1371/journal.pone.0322556)
Supplement: S2 File — (CSV) [file pone.0322556.s002.csv]

Í¼Æ¬Á´½Ó		Ò¥ÑÔÄÚÈÝ	Ò¥ÑÔÀ´Ô´	·¢²¼Ê±¼ä
https://www.piyao.org.cn/20231204/f2c57303de164f99a2270fd9a21086f8/f10a963aa62d4f4c88e1b26278c58751.png	0	½üÆÚÇàµº¡¢¼ÃÄÏ¡¢Äµµ¤½­µÈµØ·¢Éú³µÁ¾×¹ÇÅºÍÂäÎï¡°ÔÒËÀÈË¡±ÊÂ¼þ	ÖÐ¹ú»¥ÁªÍøÁªºÏ±ÙÒ¥Æ½Ì¨	2023/12/4 14:53
https://www.piyao.org.cn/20231204/5a9ac86c62e04f41b75a732fe402db0d/99b99c9f916246e5a53789504d27306d.jpg	1	ÖØÇìÔ¤ÖÆ°å·¿2024Äê½«Ó­À´´ó²ðÇ¨	ÖÐ¹ú»¥ÁªÍøÁªºÏ±ÙÒ¥Æ½Ì¨	2023/12/4 14:54
https://www.piyao.org.cn/20231204/740653aed6224d1b90c81bc77ab07b8c/f51c4bd89edf4ff58e5a9d8ea61719ae.png	2	ËÕ´òË®ÄÜµ÷½ÚÉíÌåËá¼îÆ½ºâ	ÖÐ¹ú»¥ÁªÍøÁªºÏ±ÙÒ¥Æ½Ì¨	2023/12/4 14:54
https://www.piyao.org.cn/20231204/fab991352ed943f5ba4e44ac3bd74d3e/37e0c68665744f86bd8903029d012528.png	3	Í¶¿¿ÅóÓÑ¿É»ñÉÏº£»§¿Ú	ÖÐ¹ú»¥ÁªÍøÁªºÏ±ÙÒ¥Æ½Ì¨	2023/12/4 14:53
https://www.piyao.org.cn/20231127/4602399d0ddc4613835bfc618712ce2e/c1e296ce56af4ee79801eed105e7a2c9.jpg	4	2023Äê¹ã¶«ÒÆ¶¯ÏÂ¼Ü4GÌ×²Í	ÖÐ¹ú»¥ÁªÍøÁªºÏ±ÙÒ¥Æ½Ì¨	2023/11/27 9:56
https://www.piyao.org.cn/20231127/b0739146606045a283fb9ac12f8e9195/2b1395b7a9c54c829b09a49687500097.png	5	½üÆÚ¹ãÎ÷¶àµØ³öÏÖ´óÁ¿·ÉÄñÅÌÐýÌì¿ÕÊÇµØÕðÇ°Õ×	ÖÐ¹ú»¥ÁªÍøÁªºÏ±ÙÒ¥Æ½Ì¨	2023/11/27 9:56
https://www.piyao.org.cn/20231127/720a12df2da94f78b9f420ba4f2e1193/fd76e147b3104ec39fd07fea3e1384fa.jpg	6	·´¼¾Êß²ËÃ»ÓªÑø»¹²»°²È«	ÖÐ¹ú»¥ÁªÍøÁªºÏ±ÙÒ¥Æ½Ì¨	2023/11/27 9:56
https://www.piyao.org.cn/20231127/b64090010c714561bcce906a58183201/8d35e40f4abc4410997e4872ba64e3f0.jpg	7	ÉÏº£ÍâÂôÐ¡¸çÎª28Íò²ÊÀñ¼Ó°à»î»îÀÛËÀ	ÖÐ¹ú»¥ÁªÍøÁªºÏ±ÙÒ¥Æ½Ì¨	2023/11/27 9:56
https://www.piyao.org.cn/20231120/502c118b501d4f6bbd17847eb5c5c44c/8c4ef4140b434ab28c2b7e6c050d1fad.jpg	8	¶àµØ¿ÉµÍ¼Û´ú½É²ÉÅ¯·Ñ	ÖÐ¹ú»¥ÁªÍøÁªºÏ±ÙÒ¥Æ½Ì¨	2023/11/20 15:43
https://www.piyao.org.cn/20231120/8cbf073bbeef4dba8ad1f87813e9d1c3/99d7ebf4216a491282f031092358b89e.png	9	½üÆÚËÄ´¨¹ãÔªÄÏÕ¾½«°áÇ¨	ÖÐ¹ú»¥ÁªÍøÁªºÏ±ÙÒ¥Æ½Ì¨	2023/11/20 15:43
https://www.piyao.org.cn/20231120/cbd03f2b47204cddbb4912b5fe986b7b/e51ac77264454a1da3a94555cdadd97c.jpg	10	Ê¹ÓÃ¡°Ë¾ÃÀ¸ñÂ³ëÄ¡±ÄÜÇáËÉ¼õ·Ê	ÖÐ¹ú»¥ÁªÍøÁªºÏ±ÙÒ¥Æ½Ì¨	2023/11/20 15:43
https://www.piyao.org.cn/20231120/9d5346c8aabd443a992ff34bf272c148/9842cac3b59c4a5bb26ab0ad00d00428.jpg	11	±±¾©ÐÂÔöÄ¦ÍÐ³µ½ûÐÐÂ·¶Î	ÖÐ¹ú»¥ÁªÍøÁªºÏ±ÙÒ¥Æ½Ì¨	2023/11/20 15:43
https://www.piyao.org.cn/20231113/c1dcd2f8f52a468daebcd599d1aa5acc/3bbb80b8237a4b7cac4ed17efaeacce1.jpg	12	ÍâÂôÆ½Ì¨Í£Ö¹Ïò45ËêÒÔÉÏÆïÊÖÅÉµ¥	ÖÐ¹ú»¥ÁªÍøÁªºÏ±ÙÒ¥Æ½Ì¨	2023/11/13 14:25
https://www.piyao.org.cn/20231113/28dbfe76fb884099909c6c3c62bd7ab0/4e828f50b34a47cbb8aa5b0247c8703f.jpg	13	½üÆÚÀ¼ÖÝÐÂÇøÓÐÑ§ÉúÊ§×Ù²¢·¢ÉúÈËÉíÉËº¦ÊÂ¹Ê	ÖÐ¹ú»¥ÁªÍøÁªºÏ±ÙÒ¥Æ½Ì¨	2023/11/13 14:25
https://www.piyao.org.cn/20231113/bea3003ba7164749a04375ec3c44acd6/f30c283743734741a02be94271765214.jpg	14	2023Äê±±¾©¡°È¡ÏûµØ¼ÛÉÏÏÞ¡±	ÖÐ¹ú»¥ÁªÍøÁªºÏ±ÙÒ¥Æ½Ì¨	2023/11/13 14:25
https://www.piyao.org.cn/20231113/e866cedc63a9469ca894c07de6dd4a48/72c5eaa6c88e4c6d8e6ccc866b8b5002.jpg	15	½üÆÚ¹ã¶«¾ÓÃñ½×ÌÝµç¼Û½øÈë¡°·ÇÏÄ¼¾±ê×¼¡±£¬ÒªÕÇ¼ÛÁË	ÖÐ¹ú»¥ÁªÍøÁªºÏ±ÙÒ¥Æ½Ì¨	2023/11/13 14:25
https://www.piyao.org.cn/20231113/444580dca8d44dd999e554f12c2a8d0c/ff64710b57b542f98320d7ba280c8b1e.jpg	16	23Ê¡44³Ç×ÔÀ´Ë®¼ì³öÒÉËÆÖÂ°©Îï	ÖÐ¹ú»¥ÁªÍøÁªºÏ±ÙÒ¥Æ½Ì¨	2023/11/13 14:25
https://www.piyao.org.cn/20231113/ed86d89f17e3413c80d12444e7a5676b/d2e0cc335cab4f44836cb5b34aaf5b30.jpg	17	ÉúÖí140ÌìËÇÑøÖÜÆÚÄÚÓÃ34ÖÖ¿¹ÉúËØ	ÖÐ¹ú»¥ÁªÍøÁªºÏ±ÙÒ¥Æ½Ì¨	2023/11/13 14:25
https://www.piyao.org.cn/20231106/e74b107543414d91a855a2271d17cb80/85c6a65620044c929668466df55f59b2.jpg	18	½üÆÚÖØÇìÓÏÑô¹ã³¡ÈË··×ÓÃÔÔÎÐ¡º¢	ÖÐ¹ú»¥ÁªÍøÁªºÏ±ÙÒ¥Æ½Ì¨	2023/11/6 16:53
https://www.piyao.org.cn/20231106/c423af6f79644f3da282976986368091/de38e66ed4d54dad8567e3f489f8b9a8.png	19	Íø´«ÊÓÆµÏÔÊ¾ËÄ´¨ÒË±öÈý½­¿ÚÓÐÈË·Ç·¨²¶ÀÌ	ÖÐ¹ú»¥ÁªÍøÁªºÏ±ÙÒ¥Æ½Ì¨	2023/11/6 16:53
https://www.piyao.org.cn/20231106/41c5eefa75784f01885943da0b71dcf8/247e8b420831411cafdbe94194d7b045.jpg	20	ÖØÇì¹«×â·¿¡°²»Ò¡ºÅÖ±½Ó·Ö·¿¡±¡°Ò»´ÎÉêÇëÓÀ¾Ã¾Ó×¡¡±	ÖÐ¹ú»¥ÁªÍøÁªºÏ±ÙÒ¥Æ½Ì¨	2023/11/6 16:53
https://www.piyao.org.cn/20231031/4bdb8164d278405eac6d04d8e990839b/202310314bdb8164d278405eac6d04d8e990839b_202310316b949ab958324dbb8678f48274b8497a.jpg	21	¶àµØ½«ÍÆÐÐ°´¡°¹¤ÁäÍËÐÝ¡±	ÖÐ¹ú»¥ÁªÍøÁªºÏ±ÙÒ¥Æ½Ì¨	2023/10/31 15:41
https://www.piyao.org.cn/20231106/b101fbe6791242a383031b2c32de0774/a61982c98f8342518069b0e30bf80946.png	22	¡°ÄÜÁ¿Ê¯¡±¡°±£½¡Ê¯¡±¿É·ÅÐÄÅå´÷	ÖÐ¹ú»¥ÁªÍøÁªºÏ±ÙÒ¥Æ½Ì¨	2023/11/6 16:53
https://www.piyao.org.cn/20231106/8fa1be99a05d4d9588212761800f7849/b62e12cef568417ea0c6185479781272.png	23	ÖÐÈÕÓÑºÃÒ½ÔºÊÇÈÕ±¾ÈË½¨µÄÒ½Ôº	ÖÐ¹ú»¥ÁªÍøÁªºÏ±ÙÒ¥Æ½Ì¨	2023/11/6 16:54
https://www.piyao.org.cn/20231030/1af6ef4f70f44f08868288612a763be3/202310301af6ef4f70f44f08868288612a763be3_20231030d88071b3a3884674831ba0d30142acf0.jpg	24	³¤É³½»¾¯Ö´·¨Ê±ÍÆµ¹µç¶¯³µ	ÖÐ¹ú»¥ÁªÍøÁªºÏ±ÙÒ¥Æ½Ì¨	2023/10/30 15:45
https://www.piyao.org.cn/20231106/18790406915e452b803c1a5a06249cd7/b88e588f22f14d398c8049bd10b76b41.png	25	ÐÐÈË·¢Éú½»Í¨ÊÂ¹Ê£¬°ßÂíÏßÍâÅâ³¥3Íò°ßÂíÏßÄÚÅâ³¥30Íò	ÖÐ¹ú»¥ÁªÍøÁªºÏ±ÙÒ¥Æ½Ì¨	2023/11/6 16:53
https://www.piyao.org.cn/20231030/5373132ab82e4bc9991ae9f1997402c7/202310305373132ab82e4bc9991ae9f1997402c7_202310308454c3faf0d14d6ca49d23dd0c4c15f9.png	26	Ìì½ò³öÏÖ·ÎÎü³æ²¡ÀýÒÑÖÂÊý°ÙÈË¸ÐÈ¾	ÖÐ¹ú»¥ÁªÍøÁªºÏ±ÙÒ¥Æ½Ì¨	2023/10/30 15:45
https://www.piyao.org.cn/20231030/172a81712e6a45bca165bb2703b0db99/20231030172a81712e6a45bca165bb2703b0db99_20231030bb9fea618f834ff58efef72839c4eb7e.jpg	27	±£¶¨»¯·à³Ø±¬Õ¨ÖÂ1ËÀ5ÖØÉË30ÇáÉË	ÖÐ¹ú»¥ÁªÍøÁªºÏ±ÙÒ¥Æ½Ì¨	2023/10/30 15:45
https://www.piyao.org.cn/20231030/11731af4f890471d9351fb5fe1792a1e/2023103011731af4f890471d9351fb5fe1792a1e_20231030fe7e3aa8eb714e32b16178d33751ef41.jpg	28	ÉîÛÚµØÌú4ºÅÏß¸ß¼ÜÇÅÏÎ½Ó´¦³öÏÖÁÑ·ì	ÖÐ¹ú»¥ÁªÍøÁªºÏ±ÙÒ¥Æ½Ì¨	2023/10/30 15:45
https://www.piyao.org.cn/20231030/e7f6c8cc9d2f44afbcdc2095c44a4dbe/20231030e7f6c8cc9d2f44afbcdc2095c44a4dbe_2023103090b2c0c7620e427fb77bcdf376036af3.jpg	29	2024ÄêÖ°¹¤Ò½±£½É·Ñ½«²»ÔÙ»®Èë¸öÈËÕË»§	ÖÐ¹ú»¥ÁªÍøÁªºÏ±ÙÒ¥Æ½Ì¨	2023/10/30 15:45
https://www.piyao.org.cn/20231023/f2977b2a30e84e73be8e9f19ba4331ee/6ff5662d3cbd4f108d706090d2b0712f.png	30	½üÆÚÎ÷ÄÏ´óÑ§Ò©Ñ§Ôº·¢Éú±¬Õ¨	ÖÐ¹ú»¥ÁªÍøÁªºÏ±ÙÒ¥Æ½Ì¨	2023/10/24 8:18
https://www.piyao.org.cn/20231023/6141fa5d516a444dabc588167f8822ae/923e7fbb91e944f584abcfb9c21b2f80.jpg	31	½üÆÚ½­ËÕÎÞÎýÒ»¹¤³§·¢Éú±¬È¼£¬2ÈËËÀÍö	ÖÐ¹ú»¥ÁªÍøÁªºÏ±ÙÒ¥Æ½Ì¨	2023/10/24 8:18
https://www.piyao.org.cn/20231023/772241f135dc43f887782395345ef3da/30be1cd47439499891bde1cf576272e5.png	32	ÖÐ´¢Á¸¾ö¶¨Í£Ö¹¶ÔÍâÊÕ¹ºÓñÃ×	ÖÐ¹ú»¥ÁªÍøÁªºÏ±ÙÒ¥Æ½Ì¨	2023/10/24 8:18
https://www.piyao.org.cn/20231023/5d7de7416ee9416989d10c4ac207bd92/794c195de6ab4cc6a473bd1e0fc4c384.png	33	Éí·ÝÖ¤ºÍÊÖ»ú·ÅÔÚÒ»Æð»á±»Ïû´Å	ÖÐ¹ú»¥ÁªÍøÁªºÏ±ÙÒ¥Æ½Ì¨	2023/10/24 8:18
https://www.piyao.org.cn/20231016/d16bc11fe5224acbb2c3c46d38dd3c6d/c64847d3d2f748c98ea250cad5bfc101.png	34	ÏòÕã½­Ê¡¼ÎÐËÊÐºìÊ®×Ö»á¾è¿î¿É·µÀû	ÖÐ¹ú»¥ÁªÍøÁªºÏ±ÙÒ¥Æ½Ì¨	2023/10/16 16:44
https://www.piyao.org.cn/20231016/86467532960a4cc68e05be64756d8938/1ab4c37ed75446e9bfbdf2dc5bd272f7.png	35	°²»ÕãþÏØ·¢ÉúÐ£Ô°±©Á¦ÊÂ¼þÖÂ¶àÃûÐ¡Ñ§ÉúÊÜÉË	ÖÐ¹ú»¥ÁªÍøÁªºÏ±ÙÒ¥Æ½Ì¨	2023/10/16 16:44
https://www.piyao.org.cn/20231016/d9f74909b6f2403b9ca2bd7843ce26c4/01a6f18100ed415ba82f61267bb935e6.png	36	ÉÏº£ÒªÉê°ì2036ÄêÏÄ¼¾°ÂÔË»á	ÖÐ¹ú»¥ÁªÍøÁªºÏ±ÙÒ¥Æ½Ì¨	2023/10/16 16:44
https://www.piyao.org.cn/20231016/ced8ee1dccba48149afd35c236e2715c/6dc1402127994a47a1654de1f3df78a6.jpg	37	¹ãÖÝµØÌúÔâÊÜ¿Ö²ÀÏ®»÷	ÖÐ¹ú»¥ÁªÍøÁªºÏ±ÙÒ¥Æ½Ì¨	2023/10/16 16:44
https://www.piyao.org.cn/20231016/7c3554651e604c0fac6e4f7dd76fcb65/ce159bec28674a599a44424a5c33cf28.jpg	38	ËÕÎý³£½«ÉèÁ¢¡°¾­¼ÃÌØÇø¡±	ÖÐ¹ú»¥ÁªÍøÁªºÏ±ÙÒ¥Æ½Ì¨	2023/10/16 16:44
https://www.piyao.org.cn/20231012/1a192e9d44b24c3ea90b15a1f2f40931/4a7cb9b416ba40469ffd426d47f38986.jpg	39	Ä¢¹½ºÍÇÑ×ÓÒ»Æð³Ô»áÖÐ¶¾	ÖÐ¹ú»¥ÁªÍøÁªºÏ±ÙÒ¥Æ½Ì¨	2023/10/16 16:44
https://www.piyao.org.cn/20231008/8a3d6c9313914547bf17e773d2f3dab4/33b295b1c4004080af859a00ba5e4590.jpg	40	»¤ÕÕºÅÂëEL¿ªÍ·µÄÎªÊ§ÐÅÈËÔ±	ÖÐ¹ú»¥ÁªÍøÁªºÏ±ÙÒ¥Æ½Ì¨	2023/10/9 16:16
https://www.piyao.org.cn/20231008/64cca3af2eb9472abc460aa920b2cdb3/d94bedd1a47d4238b9916f00ea46a76f.jpg	41	´óÁ¬ºË·øÉäÖµ³¬³öÔ¤ÆÚ	ÖÐ¹ú»¥ÁªÍøÁªºÏ±ÙÒ¥Æ½Ì¨	2023/10/9 16:16
https://www.piyao.org.cn/20231008/fb1380e3776441b5bf2d3a28b4df6ef4/f916fd2df0c84ac2a927bd3dbeafb28b.jpg	42	ÃñÕþ²¿ÑøÀÏ·þÎñË¾ÕÐÆ¸ÏßÉÏÑøÀÏ·þÎñÖ¾Ô¸Õß	ÖÐ¹ú»¥ÁªÍøÁªºÏ±ÙÒ¥Æ½Ì¨	2023/10/9 16:16
https://www.piyao.org.cn/20231008/d18ce8d9f0c8468aae5ca3976565ffb9/8ecdb353439d46739f32b079d3890d46.jpg	43	Íø´«G60»¦À¥¸ßËÙ³µÁ¾ÊÂ¹Ê²¿·ÖÊÓÆµ	ÖÐ¹ú»¥ÁªÍøÁªºÏ±ÙÒ¥Æ½Ì¨	2023/10/9 16:16
https://www.piyao.org.cn/20231008/037ac12e22324c5eaaba8183f8a53972/8ddb26d4f9cd4231a5b6d60439ac91ad.jpg	44	ÄÏ¾©³¤½­ËíµÀÂ©Ë®ÁË	ÖÐ¹ú»¥ÁªÍøÁªºÏ±ÙÒ¥Æ½Ì¨	2023/10/9 16:16
https://www.piyao.org.cn/20230925/a5cff0422bf7404d93cdcd2df5770a05/7c7225b13f984b2ea1860cad7f4c55c1.png	45	Ò»Ëù985´óÑ§½«Âä»§ÄÏ²ýºì¹ÈÌ²	ÖÐ¹ú»¥ÁªÍøÁªºÏ±ÙÒ¥Æ½Ì¨	2023/9/25 13:26
https://www.piyao.org.cn/20230925/bbaadae18ab84af3880bc5082481fe8b/3ae9b3da319047d6885e4eebcadd8a7f.png	46	µÚÈý·½Æ½Ì¨¼ÓËÙ°üÄÜÓÅÏÈ¹ºÂò»ð³µÆ±	ÖÐ¹ú»¥ÁªÍøÁªºÏ±ÙÒ¥Æ½Ì¨	2023/9/25 13:26
https://www.piyao.org.cn/20230925/ecd7fda173224389a661dbbdab1d1637/91a116e8551a49aa9bc7f2ef63569da8.png	47	ÍíÉÏ³ÔÉú½ªµÈÍ¬ÓÚÅøËª	ÖÐ¹ú»¥ÁªÍøÁªºÏ±ÙÒ¥Æ½Ì¨	2023/9/25 13:26
https://www.piyao.org.cn/20230925/bdabc164e8c24ceb9034a7657f743052/a2380bc73293451aac137a9a3f7b65d5.jpg	48	2023ÄêÖÐ¹ú¹¤³ÌÔº½«´´½¨´óÑ§	ÖÐ¹ú»¥ÁªÍøÁªºÏ±ÙÒ¥Æ½Ì¨	2023/9/25 13:26
https://www.piyao.org.cn/20230918/ddbe1877662347d49997dc8baea0f4dc/18a1bc8b38dc4b57b8dfca7f06b8208f.jpg	49	¹ú¼Ò×ÔÈ»¿ÆÑ§»ù½ðÎ¯Ô±»á³ÉÁ¢¡°ÊÔµãÉçÇø¡±	ÖÐ¹ú»¥ÁªÍøÁªºÏ±ÙÒ¥Æ½Ì¨	2023/9/18 14:43
https://www.piyao.org.cn/20230918/01d8f8532d0d46439052d6f2c3ab8778/cfb668f2741942108f628edad74327a3.png	50	ÖØÇìÊÐÕþ¸®¾ö¶¨¸÷¼¶×îµÍ¹¤×Ê±ê×¼¼õÉÙ5%	ÖÐ¹ú»¥ÁªÍøÁªºÏ±ÙÒ¥Æ½Ì¨	2023/9/18 14:43
https://www.piyao.org.cn/20230918/17047318208d4705957968bcfdee267f/a95d88d0f29c46d2928ab5bac0f9860e.png	51	Òø´¨Ò»È÷Ë®³µË¾»ú¼ûÒåÓÂÎªÈ´±»·£5000Ôª	ÖÐ¹ú»¥ÁªÍøÁªºÏ±ÙÒ¥Æ½Ì¨	2023/9/18 14:43
https://www.piyao.org.cn/20230918/1f3806e2b7c3492193fa51752257e947/12136b942222495c93390ba89dcd66a3.png	52	¿´Á«Åº¿×Êý¾ÍÄÜÅÐ¶Ï¿Ú¸Ð		2023/9/18 14:43
https://www.piyao.org.cn/20230911/809e495343fb46408d9de07c947db8d7/80113ca831414c36b897c5a1fc70a78a.png	53	±±¾©ÊÐ·¿É½ÇøÒ»ºÓµÀÄÚ¾ªÏÖËé½ð	ÖÐ¹ú»¥ÁªÍøÁªºÏ±ÙÒ¥Æ½Ì¨	2023/9/11 14:26
https://www.piyao.org.cn/20230911/3280d6fe260c4298ba0513d023c63278/26875e8ef4374dbfb4b75c7db3517650.png	54	¶àµØ·¢Éú¡°ÄÃ100ÔªÆ­º¢×ÓÉÏ³µ´øÂ·¡±ÊÂ¼þ	ÖÐ¹ú»¥ÁªÍøÁªºÏ±ÙÒ¥Æ½Ì¨	2023/9/11 14:26
https://www.piyao.org.cn/20230911/eebaf5897d5a4e5fb5e5c2b6c5744c44/67b4d4374a1e4a5da40d512445d2c6af.png	55	ÊÕµ½¡°Ò½±£ÏµÍ³Éý¼¶¡±¶ÌÐÅÐèµã»÷Á´½Ó²¹½»²ÄÁÏ	ÖÐ¹ú»¥ÁªÍøÁªºÏ±ÙÒ¥Æ½Ì¨	2023/9/11 14:26
https://www.piyao.org.cn/20230911/573e592de3af4f81abd2891eb20c86d6/b17f2238c83f4173a774a6614ecc22d6.png	56	½üÆÚÔÆÄÏÒ»Å®´óÑ§ÉúÊ§×ÙÓöº¦	ÖÐ¹ú»¥ÁªÍøÁªºÏ±ÙÒ¥Æ½Ì¨	2023/9/11 14:26
https://www.piyao.org.cn/20230911/7070badc0983417ba8dcbce37a6a3072/5420c4eb62fc4b3e8b6942af24abbafa.jpg	57	Õã½­ÀöË®»ú³¡2023Äê9ÔÂÕýÊ½Í¨º½	ÖÐ¹ú»¥ÁªÍøÁªºÏ±ÙÒ¥Æ½Ì¨	2023/9/11 14:26
https://www.piyao.org.cn/20230829/cf7b2275040a4142a7502e4480248693/87fe3f28fa744b038d5cd9f9a49ab32f.jpg	58	ÑÇÔË»áÆÚ¼äÕã½­¿ìµÝÒªÍ£·¢	ÖÐ¹ú»¥ÁªÍøÁªºÏ±ÙÒ¥Æ½Ì¨	2023/9/4 18:06
https://www.piyao.org.cn/20230829/6b472bb4f5e64e4aaa4538fc85ba2f5f/09cb78088be2438d9c27799cca13ee36.jpg	59	ÉÏº£ÆÖ¶«ÐÂÇø´¨É³¸½½üÓÐ¶¾ÆøÐ¹Â©£¬Ïà¹ØÂ·¶ÎÒª·âÂ·Ò»¸öÔÂ	ÖÐ¹ú»¥ÁªÍøÁªºÏ±ÙÒ¥Æ½Ì¨	2023/9/4 18:06
https://www.piyao.org.cn/20230829/2e793a3690254ae5982826798082ee99/e31db07b8b184e7eb0b59f799a4b414b.png	60	Ê³ÓÃº¬µâÑÎ¿É·ÀºË·øÉä	ÖÐ¹ú»¥ÁªÍøÁªºÏ±ÙÒ¥Æ½Ì¨	2023/9/4 18:06
https://www.piyao.org.cn/20230828/d875e26f0c0443c7bbed2894faa3eb12/27c03d97015c41e29a2a904da36f4bce.png	61	2023Äê8ÔÂ¿ªÊ¼£¬ÒøÐÐ½«ÓÀ¾Ã¶³½á²¿·Ö´æ¿îÕË»§	ÖÐ¹ú»¥ÁªÍøÁªºÏ±ÙÒ¥Æ½Ì¨	2023/8/29 14:14
https://www.piyao.org.cn/20230828/8e2332a9760f425195bedbe8102f10cf/a0a58a27633e44f4abe363e870185c97.png	62	2023Äê9ÔÂÆð£¬°ìÀí´ó¶î´æ¿îÒµÎñÐèÖ¤Ã÷	ÖÐ¹ú»¥ÁªÍøÁªºÏ±ÙÒ¥Æ½Ì¨	2023/8/29 14:14
https://www.piyao.org.cn/20230828/51fcd38287884dddb10a3b4fec2822cc/61c5fe08a0714c33a843b6252e38de43.png	63	ÊÜÈÕ±¾ºËÎÛÈ¾Ë®ÅÅº£Ó°Ïì£¬Òª¸Ï½ô¶ÚÑÎ	ÖÐ¹ú»¥ÁªÍøÁªºÏ±ÙÒ¥Æ½Ì¨	2023/8/29 14:14
https://www.piyao.org.cn/20230828/1000eab244f344bbbb03cb9d22e38471/34810150a65a47aba1fb0d3d0d895ee2.png	64	8ÔÂ18ÈÕÕã½­ÏóÉ½Ò»·¿ÎÝµ¹Ëú	ÖÐ¹ú»¥ÁªÍøÁªºÏ±ÙÒ¥Æ½Ì¨	2023/8/29 14:14
https://www.piyao.org.cn/20230828/fffd3072d7ab414180f1dbee8a8d7b94/cb6aa88d0369478194a4f3d54eb9c3e8.png	65	8ÔÂ22ÈÕ¼ÃÄÏÒ»´óÂ¥×Å»ðÁË	ÖÐ¹ú»¥ÁªÍøÁªºÏ±ÙÒ¥Æ½Ì¨	2023/8/29 14:14
https://www.piyao.org.cn/20230822/99c77533774d402f903f61bf9316c725/2023082299c77533774d402f903f61bf9316c725_2023082226c7b2e097af43fe9ba2a3b18e069c62.jpg	66	Çàµº»ð³µÕ¾Í£ÔËÁË	ÖÐ¹ú»¥ÁªÍøÁªºÏ±ÙÒ¥Æ½Ì¨	2023/8/22 9:42
https://www.piyao.org.cn/20230811/7be7a34429df4ec38c93028c3c9cc79d/1ff2011a3a334e98bcff0c2ae0227d22.png	67	¡°¹óÖÝÊ¡»¥ÁªÍøÐÅÏ¢·þÎñÖÐÐÄ¡±Í¨ÖªÆóÒµÉÏ´«×ÊÁÏÒÔ½â³ý¾Ù±¨	ÖÐ¹ú»¥ÁªÍøÁªºÏ±ÙÒ¥Æ½Ì¨	2023/8/14 15:58
https://www.piyao.org.cn/20230822/bb594f02108e4abda11343953bcec158/20230822bb594f02108e4abda11343953bcec158_20230821e8dd5897b6c24ef88f176563efde0d4f.jpg	68	ºþ±±ºº´¨ÓÐÈËÄÃ100Ôª¸ÐÐ»·ÑÆ­Ð¡º¢ÉÏ³µ´øÂ·	ÖÐ¹ú»¥ÁªÍøÁªºÏ±ÙÒ¥Æ½Ì¨	2023/8/22 9:42
https://www.piyao.org.cn/20230822/b84fd2f026724959aa342373c80cf541/20230822b84fd2f026724959aa342373c80cf541_202308214d471b1230cd4e5695437cd3311c4f02.jpg	69	ÖÐ»ùÐ­ÏòÍ¶×Ê»ú¹¹·¢ËÍ¡°·£¿î¡¢¹Ø±Õ³ö½ðÍ¨µÀ¡¢×¢ÏúÕË»§¡±µÄ¡¶¼ÍÂÉ´¦·Ö¾ö¶¨Êé¡·	ÖÐ¹ú»¥ÁªÍøÁªºÏ±ÙÒ¥Æ½Ì¨	2023/8/22 9:42
https://www.piyao.org.cn/20230829/9f1d1998f49f41c98cdae16a20bd9400/202308299f1d1998f49f41c98cdae16a20bd9400_202308290189a2b475c842e7bb23c2e63348bdcd.jpg	70	8ÔÂ18ÈÕÇàµºáÀÉ½·ç¾°ÇøÓÐÈË¡°×¹É½¡±	ÖÐ¹ú»¥ÁªÍøÁªºÏ±ÙÒ¥Æ½Ì¨	2023/8/29 14:20
https://www.piyao.org.cn/20230811/519e925b49dd41c69f044226d5c8f8c9/74430248e18049a1aa30b4bf8e3970ed.png	71	ÉîÛÚÏÖ´óÁ¿¶Ï¹©·¿	ÖÐ¹ú»¥ÁªÍøÁªºÏ±ÙÒ¥Æ½Ì¨	2023/8/14 15:58
https://www.piyao.org.cn/20230811/9ddb526ba5424992b1c6d2ea5f71489a/80c90d80e73e4183b03a5d54a2f0b077.jpg	72	¡°µØÕðÔÆ¡±ÊÇµØÕðµÄÏÈÕ×	ÖÐ¹ú»¥ÁªÍøÁªºÏ±ÙÒ¥Æ½Ì¨	2023/8/14 15:58
https://www.piyao.org.cn/20230811/d60738c3d4cb45aba806285f61163a89/b928a0f78a6749448c093c94e24a6ea1.jpg	73	¾çÁÒÔË¶¯ºóÏ´ÀäË®Ôè	ÖÐ¹ú»¥ÁªÍøÁªºÏ±ÙÒ¥Æ½Ì¨	2023/8/14 15:58
https://www.piyao.org.cn/20230807/cdfad7f2f712477fa31d89906eacf981/8c11a1baa5ec40378be9be9430bb60d9.png	74	³ÖÐøÇ¿½µÓêµ¼ÖÂÂ¬¹µÇÅÌ®Ëú	ÖÐ¹ú»¥ÁªÍøÁªºÏ±ÙÒ¥Æ½Ì¨	2023/8/7 11:38
https://www.piyao.org.cn/20230807/054cf805eab74b159ee903c438686d89/cee043e093ba4af88d450451f191e211.png	75	ÉÏº£¹Ë´å¹«Ô°4ÈËÊ÷ÏÂ¶ãÓê±»À×ÅüËÀ	ÖÐ¹ú»¥ÁªÍøÁªºÏ±ÙÒ¥Æ½Ì¨	2023/8/7 11:38
https://www.piyao.org.cn/20230807/99f0c6a1a60b4347b879940914aae380/1dcbabc53ae84968bf9c8d7cc7fb5341.png	76	¹ú¼Ò½ðÈÚ¼à¶½¹ÜÀí×Ü¾Ö·¢²¼ÓÐ¹Ø¡°ÇåÍË¡±¡°¶Ò¸¶¡±Í¨Öª	ÖÐ¹ú»¥ÁªÍøÁªºÏ±ÙÒ¥Æ½Ì¨	2023/8/7 11:38
https://www.piyao.org.cn/20230807/c7b2e1e7e7514db89543c1def89dc851/ae2f750cb111499d96513dc168cf2d60.png	77	³É¶¼´óÔË»áË«¸ÜÈüÉèÊ©³Å¿åÏÕÄðÊÂ¹Ê	ÖÐ¹ú»¥ÁªÍøÁªºÏ±ÙÒ¥Æ½Ì¨	2023/8/7 11:38
https://www.piyao.org.cn/20230731/dd8e054f5bcd437b89874f40642ed0eb/35753cd79a6e4be695b59b8903a9d29a.png	78	ÔÚ¡°ÖÐ¹úÈËÃñÒøÐÐ¡±APPÉÏ´æ¿îÈÎÒâ½ð¶î£¬Ã¿ÈÕÀûÏ¢2%	ÖÐ¹ú»¥ÁªÍøÁªºÏ±ÙÒ¥Æ½Ì¨	2023/7/31 15:25
https://www.piyao.org.cn/20230731/6f2ae8aa669c42279f1c75520871af1d/258ac089f2444a61b3c7d62f90d7e1fb.jpg	79	Ì¨·ç¡°¶ÅËÕÜÇ¡±µÇÂ½£¬ÈªÖÝ»Ý°²Ò»º£Ì²´µÉÏÀ´Ò»Ö»¾¨Óã	ÖÐ¹ú»¥ÁªÍøÁªºÏ±ÙÒ¥Æ½Ì¨	2023/7/31 15:25
https://www.piyao.org.cn/20230731/04e27b6d4ff045a2b8a69de02c30e805/0924b3211e39423aac76159911bf5939.png	80	¸£ÖÝ²ÖÉ½ÇøÒò¡°¶ÅËÕÜÇ¡±Ì¨·ç³öÈËÃü	ÖÐ¹ú»¥ÁªÍøÁªºÏ±ÙÒ¥Æ½Ì¨	2023/7/31 15:25
https://www.piyao.org.cn/20230731/4c2eb612a901427abd8ff7c1cfa53d54/e1733dd3f2274249af4ddb14fa821cbe.jpg	81	½üÈÕÎÂÖÝÓÀ¼Î¶àµØ·¢ÉúºéË®ËðÊ§ÑÏÖØ	ÖÐ¹ú»¥ÁªÍøÁªºÏ±ÙÒ¥Æ½Ì¨	2023/7/31 15:25
https://www.piyao.org.cn/20230731/2d6a71e9bc3c4357982f1938f2f83922/424bef327f784bba826eef0ca84b9ea4.jpg	82	½üÈÕÎ÷°²Ä³Ð¡ÇøÄÚÓÐ´óÐÍÃÍÈ®³ÔÐ¡º¢	ÖÐ¹ú»¥ÁªÍøÁªºÏ±ÙÒ¥Æ½Ì¨	2023/7/31 15:25
https://www.piyao.org.cn/20230724/b72d506da43541edab38fa9b8d6da0d9/5e05fe7469314a85b35097a8e5bdbfd3.png	83	ÖÐ¹úÈËÃñÒøÐÐ¹¤×÷ÈËÔ±¿É°ïÃ¦¹Ø±Õ´û¿îApp¶î¶È	ÖÐ¹ú»¥ÁªÍøÁªºÏ±ÙÒ¥Æ½Ì¨	2023/7/24 15:58
https://www.piyao.org.cn/20230724/6267ad167732402f8134dd8f2f816955/e3f419a4cb974aa7aa4f038e8783ef59.png	84	½ñÄêÎ÷°²ÖÐ¿¼ÓÐËÄÍò¡°»ØÁ÷Éú¡±	ÖÐ¹ú»¥ÁªÍøÁªºÏ±ÙÒ¥Æ½Ì¨	2023/7/24 15:58
https://www.piyao.org.cn/20230724/e73bd8728d1e4249b308a322f3024a27/bb927e236a324a8f8438f1c73a6fe1cd.png	85	½üÈÕÉÏº£ÄÏÕ¾·¢ÏÖÆúÓ¤	ÖÐ¹ú»¥ÁªÍøÁªºÏ±ÙÒ¥Æ½Ì¨	2023/7/24 15:58
https://www.piyao.org.cn/20230724/c03ed92a9b614f6587f127bc93bfafea/e851694276ff43108db5783c32a5c089.png	86	½ÌÓý²¿ÔðÁîÐ£ÍâÅàÑµ»ú¹¹½øÐÐÍË·Ñ	ÖÐ¹ú»¥ÁªÍøÁªºÏ±ÙÒ¥Æ½Ì¨	2023/7/24 15:58
https://www.piyao.org.cn/20230717/8e6dbec9cf424603aa6b435ef9fd2e18/3484d895b5ed4b02a0cdfe05143f0f5f.png	87	º¼ÖÝÒò¾ÙÐÐÑÇÔË»á½«ÓÚ9ÔÂ10ÈÕÖÁ25ÈÕ·Å¼Ù	ÖÐ¹ú»¥ÁªÍøÁªºÏ±ÙÒ¥Æ½Ì¨	2023/7/17 16:09
https://www.piyao.org.cn/20230710/4a70c5ee165a490da99f906cac388b20/72172ecec8474702bbad3d61c06521ed.png	88	ÔÚ¡°¹ú¼ÒµçÍø¡±AppÖÐ½»µç·ÑÓÐ·ÖºìÊÕÒæ	ÖÐ¹ú»¥ÁªÍøÁªºÏ±ÙÒ¥Æ½Ì¨	2023/7/10 15:29
https://www.piyao.org.cn/20230710/12a677a8d9314bab9a6f84df45d81528/5c3bc75d346d452f8383e462ca52d435.png	89	¡°Å©¹Ü¡±²»ÈÃ´åÃñÖÖ¹ÏÖÖ²Ë¡¢ÔÚ×Ô¼ÒÔº×ÓÉ¹±»×Ó	ÖÐ¹ú»¥ÁªÍøÁªºÏ±ÙÒ¥Æ½Ì¨	2023/7/10 15:29
https://www.piyao.org.cn/20230717/874d8322a9744067b6cbea8c77c893d7/7bbbc8b41892410b95e2e8b74e9d5930.png	90	ÔÆÄÏÒ»ÄÐ×ÓÉÏÉ½Ê°¾úÓöÀÏ»¢	ÖÐ¹ú»¥ÁªÍøÁªºÏ±ÙÒ¥Æ½Ì¨	2023/7/17 16:09
https://www.piyao.org.cn/20230710/55b656fac5164fb29d1c1ed302933685/2d41b2838e664f5c83532d70c2f8725a.jpg	91	³¤ÆÚºÈ¡°ÓÐË®¹¸µÄË®¡±»áµÃÉö½áÊ¯	ÖÐ¹ú»¥ÁªÍøÁªºÏ±ÙÒ¥Æ½Ì¨	2023/7/10 15:29
https://www.piyao.org.cn/20230703/feb197cd2d554457b763f3538dbcec54/20230703feb197cd2d554457b763f3538dbcec54_2023070395635874271744c0bcc342efa6d13ec0.png	92	ÐÂ½®ÂÃÓÎÍú¼¾¸÷¾°Çø¼°ÂÃÐÐÉçÊÕ·Ñ½«ÉÏÕÇ	ÖÐ¹ú»¥ÁªÍøÁªºÏ±ÙÒ¥Æ½Ì¨	2023/7/4 9:42
https://www.piyao.org.cn/20230724/224b5dfd36f04cd1815034bb95134059/c6339e5b83104fb6acb1e63faccf9f6d.png	93	7ÔÂ15ÈÕÖéº£´óÇÅ·¢ÉúÅ×Ê¬°¸	ÖÐ¹ú»¥ÁªÍøÁªºÏ±ÙÒ¥Æ½Ì¨	2023/7/24 15:58
https://www.piyao.org.cn/20230717/020d7c75ddb140be91fd42d434af238e/cb00a2a50c1c42a084802177017859c9.png	94	ÄêÐ½°ÙÍòÕÐÆ¸Ìì½òº½¿Õ·ÉÐÐÔ±	ÖÐ¹ú»¥ÁªÍøÁªºÏ±ÙÒ¥Æ½Ì¨	2023/7/17 16:09
https://www.piyao.org.cn/20230710/5d40f123637943fc8f9efbe731c630d3/59b1e2a585b942989cdd28734532ad55.png	95	7ÔÂ³õÓÐÒ»¼ÜÖ±Éý»úÔÚ½­ËÕËÞÇ¨ãôºé×¹»Ù	ÖÐ¹ú»¥ÁªÍøÁªºÏ±ÙÒ¥Æ½Ì¨	2023/7/10 15:29
https://www.piyao.org.cn/20230626/8883fe4bd78c47cbaaa66334546bd0c0/202306268883fe4bd78c47cbaaa66334546bd0c0_2023062695e4cfe2719544eabe8cfa70f51454d2.jpg	96	ËÄ´¨ÀÖÉ½ÊÛÂô¼ÙÃ°¿óÈªË®	ÖÐ¹ú»¥ÁªÍøÁªºÏ±ÙÒ¥Æ½Ì¨	2023/6/26 15:22
https://www.piyao.org.cn/20230626/1bd8d00e305c453ba0db3e14f2468da8/2442d904fd38431dbf8ca39e0a0bbf61.jpg	97	¹ú¼ÒÓÐ¡°ÍËÁÖ»¹¸û¡±Õþ²ß	ÖÐ¹ú»¥ÁªÍøÁªºÏ±ÙÒ¥Æ½Ì¨	2023/6/26 15:26
https://www.piyao.org.cn/20230619/c183253abfa8443c985f61c0a9846559/6dd0193414664f4383b06255f0c7971d.jpg	98	Íø´«Í¼Æ¬ÏÔÊ¾ÈýÏ¿´ó°Ó¡°×Å»ð¡±ºÍ¡°¾öµÌ¡±	ÖÐ¹ú»¥ÁªÍøÁªºÏ±ÙÒ¥Æ½Ì¨	2023/6/19 17:17
https://www.piyao.org.cn/20230626/0b04c6af6257447a99ced3d4ce86bc4e/cb074d048a3d4affa621e013556225ea.jpg	99	6ÔÂ25ÈÕÈªÖÝÍ»·¢É½Ìå»¬ÆÂÑÍÃ»¹«Â·	ÖÐ¹ú»¥ÁªÍøÁªºÏ±ÙÒ¥Æ½Ì¨	2023/6/26 15:26
https://www.piyao.org.cn/20230619/18f8149df4ee42a0833ebdac5231a409/cafd3f3580b5497fb2085c1f84edbd04.jpg	100	³É¶¼´óÔË»áÆÚ¼äÈ«ÊÐÔÚ½¨¹¤³ÌÏîÄ¿È«²¿Í£¹¤	ÖÐ¹ú»¥ÁªÍøÁªºÏ±ÙÒ¥Æ½Ì¨	2023/6/19 17:17
https://www.piyao.org.cn/20230619/df5ab09e6087433b883c521ed64d3894/29ad696d6eb14fafb32cc2f042832c9b.jpg	101	»Æ¹Ï¶¥²¿´ø»¨ÊÇÒòÎª´òÁË¼¤ËØ£¬²»ÄÜ³Ô	ÖÐ¹ú»¥ÁªÍøÁªºÏ±ÙÒ¥Æ½Ì¨	2023/6/19 17:17
https://www.piyao.org.cn/20230612/445490c470c04a2099542e28a98e65ef/8d8cbf0bb82e4a2888694bd5e5c8b536.jpg	102	¹úÌú¼¯ÍÅÊÚÈ¨¡°°Ë×Ý°Ëºá ¡±APPÍÆ³öÀí²Æ²úÆ·	ÖÐ¹ú»¥ÁªÍøÁªºÏ±ÙÒ¥Æ½Ì¨	2023/6/13 12:18
https://www.piyao.org.cn/20230703/7949513fae4943b1873d191c608f4d0f/202307037949513fae4943b1873d191c608f4d0f_20230703640802a1c58044a0939fe33cdb6d4e09.png	103	ÉÏº£Ò½ÔºÃÅÕï¼ì²é³öºï¶»·ÉÄ­´«È¾	ÖÐ¹ú»¥ÁªÍøÁªºÏ±ÙÒ¥Æ½Ì¨	2023/7/4 9:41
https://www.piyao.org.cn/20230710/9095a31927434e558c0717b8f56ed5df/64616f740dac4b309eeca312a6b5ce9a.jpg	104	¸¸Ç×ÊÇ¡°ÀÏÀµ¡±µ¼ÖÂÅ®¶ù710·ÖÂä°ñ	ÖÐ¹ú»¥ÁªÍøÁªºÏ±ÙÒ¥Æ½Ì¨	2023/7/10 15:29
https://www.piyao.org.cn/20230612/6913c099d2b14aadbb73523bf6b3a556/091f449057ea45cd8f25889cd299cfd1.jpg	105	ÖÐ¹úÉÌ·É·¢²¼¡°C919Ë½Ä¼»ù½ð¡±µÈÍ¶×ÊÀí²ÆÏîÄ¿	ÖÐ¹ú»¥ÁªÍøÁªºÏ±ÙÒ¥Æ½Ì¨	2023/6/13 12:18
https://www.piyao.org.cn/20230703/e04d78078150469e875b2dc5b2e13691/20230703e04d78078150469e875b2dc5b2e13691_202307033c40088ab0c2438eab6fbb5346f1e1ff.png	106	Èý²¿ÃÅÁªºÏ·¢ÎÄ½«·¢·Å¼ÒÍ¥Å©³¡µÈÉæÅ©²¹Ìù	ÖÐ¹ú»¥ÁªÍøÁªºÏ±ÙÒ¥Æ½Ì¨	2023/7/4 9:41
https://www.piyao.org.cn/20230619/8840c926b4c04d5ea2e89c84b74ab970/0f980d4e714f45c2b491209c7f449f53.jpg	107	³É¶¼µÚËÄÒ½ÔºÎ§Ç½¿åËú£¬¾«Éñ²¡»¼ÕßÅÜµ½´ó½ÖÉÏ	ÖÐ¹ú»¥ÁªÍøÁªºÏ±ÙÒ¥Æ½Ì¨	2023/6/19 17:17
https://www.piyao.org.cn/20230612/a421a4c1b8c74116ba5e0cee34de1d52/9b458b550f2a4acfbe076652a0ed4f8a.jpg	108	¶¥¼¶ÖÐ¹ú¿ÆÑ§¼Ò½ÓÊÜBBC²É·Ã³Æ¡°²»¸ÃÅÅ³ýÊµÑéÊÒÐ¹Â©ÐÂ¹Ú²¡¶¾¡±	ÖÐ¹ú»¥ÁªÍøÁªºÏ±ÙÒ¥Æ½Ì¨	2023/6/13 12:18
https://www.piyao.org.cn/20230612/a11cf20e4f8b4f7f8774530a67f43521/83211e4eaf2647a2b97bb819bd66a99f.jpg	109	²ÆÕþ²¿·¢ÐÐ½ðÈÚÕ®È¯	ÖÐ¹ú»¥ÁªÍøÁªºÏ±ÙÒ¥Æ½Ì¨	2023/6/13 12:18
https://www.piyao.org.cn/20230605/1681afa68cd445a58727370e5d71ca3c/8d3cf5a3e61d4c8088dcaf6ec311faf5.jpg	110	Ó£ÌÒºËÓÐ¶¾£¬ÎóÊ³»á±»¶¾ÔÎ	ÖÐ¹ú»¥ÁªÍøÁªºÏ±ÙÒ¥Æ½Ì¨	2023/6/5 15:59
https://www.piyao.org.cn/20230605/aec543df76de4d14a5a1d35009d19746/3ff480799d3549e79709d1687f099d4f.jpg	111	±±¾©¼´½«½ûÖ¹¾©AÄ¦ÍÐ³µÅÆÕÕ¹ý»§	ÖÐ¹ú»¥ÁªÍøÁªºÏ±ÙÒ¥Æ½Ì¨	2023/6/5 15:59
https://www.piyao.org.cn/20230605/5b4945667bed4faebfe70488fc1147e9/8cd2a71341c44c8380f43163d7a714ee.jpg	112	¼ÃÄÏ¾ÓÃñÓÃµç£¬ÔçÍíµç¼Û²»Í¬	ÖÐ¹ú»¥ÁªÍøÁªºÏ±ÙÒ¥Æ½Ì¨	2023/6/5 15:59
https://www.piyao.org.cn/20230605/0304359d297343689c8466fecd8f7a94/c782f4ee05bf49f8abd349ed15576af0.jpg	113	ÉÏº£ÖÐÉ½Ò½Ôº¼±Õï¿Æ100Î»Ò½»¤ÈËÔ±¸ÐÈ¾ÐÂ¹ÚÑôÐÔ	ÖÐ¹ú»¥ÁªÍøÁªºÏ±ÙÒ¥Æ½Ì¨	2023/6/5 15:59
https://www.piyao.org.cn/20230529/55a0791773ef4865ad1a18d6ffd02b6f/00936593318e423e85396b48f15db22a.png	114	Éç±£¿¨ÓÐ¶àÖÖÑÕÉ«£¬²»Í¬ÑÕÉ«ÓÃÍ¾²»Í¬	ÖÐ¹ú»¥ÁªÍøÁªºÏ±ÙÒ¥Æ½Ì¨	2023/5/29 18:43
https://www.piyao.org.cn/20230529/81dad1fa2ace42418263b60118293bde/d8a4d9ff18314fb7bb7c667d0fa5aeca.png	115	°²»Õ³²ºþèÏ¸Þ´òÀÌ³öÒ»¼ÜÕ½¶·»ú	ÖÐ¹ú»¥ÁªÍøÁªºÏ±ÙÒ¥Æ½Ì¨	2023/5/29 18:43
https://www.piyao.org.cn/20230529/0285ba2fef0a47c8abf9b18b9c953ebe/cc78bc4d086c488e99dccc4aee154b77.png	116	ÓÐ¡°¹ú¼Ò²¹¶Ì°åÇ¿ÈõÏîÁìµ¼Ð¡×é¡±ÉèÁ¢×¨Ïî²¹Ìù	ÖÐ¹ú»¥ÁªÍøÁªºÏ±ÙÒ¥Æ½Ì¨	2023/5/29 18:43
https://www.piyao.org.cn/20230529/749eb40dce684a9a8b325f86ac612a0d/750659089bad49328b33612bf293b6bf.jpg	117	°Ë´ïÁë³¤³Ç¾°ÇøÂô¡°Ìì¼Û¡±¿óÈªË®	ÖÐ¹ú»¥ÁªÍøÁªºÏ±ÙÒ¥Æ½Ì¨	2023/5/29 18:43
https://www.piyao.org.cn/20230529/b6f81ccf84464789adc1d359d5aebe5b/74e286471bc04f429a4e440e86587d95.jpg	118	ÉîÛÚÒ½±£Í³³ï¶î¶ÈÔÙ²»»¨£¬6ÔÂµ×¾Í¡°ÇåÁã¡±	ÖÐ¹ú»¥ÁªÍøÁªºÏ±ÙÒ¥Æ½Ì¨	2023/5/29 18:43
https://www.piyao.org.cn/20230529/aac615eed9374bebb5c5b2e9e5225e98/e60ffcbd44674bf58d038a1933fef108.png	119	ËÄ´¨Ê¡Á¹É½ÖÝÄþÄÏÏØ¡¢ÔÆÄÏÊ¡µÈµØ5ÔÂ·¢ÉúÖØ´óµØÖÊÔÖº¦	ÖÐ¹ú»¥ÁªÍøÁªºÏ±ÙÒ¥Æ½Ì¨	2023/5/29 18:43
https://www.piyao.org.cn/20230522/af0a2867feaa4a86a103af7e0030e1c4/96799e0854fc4aa58e2c9b8c9c15d756.jpg	120	¡°ÅóÓÑÈ¦³ö×â¡±Ò»Ìõ¾ÍÄÜ×¬100Ôª	ÖÐ¹ú»¥ÁªÍøÁªºÏ±ÙÒ¥Æ½Ì¨	2023/5/22 17:25
https://www.piyao.org.cn/20230522/948635e7c25541a3b6df7401dda19dca/9a2e03c049b141798df40caad8e07f44.png	121	ºÈËÕ´òË®ÄÜÖÎÁÆ¸ßÄòËá	ÖÐ¹ú»¥ÁªÍøÁªºÏ±ÙÒ¥Æ½Ì¨	2023/5/22 17:25
https://www.piyao.org.cn/20230522/5712f321d7364e6a8341773e89cd0e12/4e81cae5621d47878236dc05f0db8c10.png	122	¸»ÑõË®¿ÉÒÔÎªÉíÌå²¹³äÑõÆø	ÖÐ¹ú»¥ÁªÍøÁªºÏ±ÙÒ¥Æ½Ì¨	2023/5/22 17:25
https://www.piyao.org.cn/20230522/7c7f90808a5646c2964caca6ae263492/104217d369e7407ea726abab5baf7f75.png	123	ÈË×î¶à¸ÐÈ¾8´ÎÐÂ¹Ú	ÖÐ¹ú»¥ÁªÍøÁªºÏ±ÙÒ¥Æ½Ì¨	2023/5/22 17:25
https://www.piyao.org.cn/20230515/4b2836291e4948fc94d9b08d3d896d98/202305154b2836291e4948fc94d9b08d3d896d98_20230515515fa68a84b8470face03992573548dd.png	124	Î÷°²25Ëê»¼°©Ïû·ÀÔ±ÐèÒª°ïÖú	ÖÐ¹ú»¥ÁªÍøÁªºÏ±ÙÒ¥Æ½Ì¨	2023/5/15 15:15
https://www.piyao.org.cn/20230515/db10431648f44737b6ff18e37c13314a/20230515db10431648f44737b6ff18e37c13314a_%E5%9B%BE%E7%89%872.png	125	ÑîÃ·Á¬ºËÒ»Æð³Ô¿ÉÒÔÇå³¦½â¶¾	ÖÐ¹ú»¥ÁªÍøÁªºÏ±ÙÒ¥Æ½Ì¨	2023/5/15 15:15
https://www.piyao.org.cn/20230515/074a366bbe1e4109af68437c16cfaa61/20230515074a366bbe1e4109af68437c16cfaa61_202305153a8c8efdd2ba4c458965fcf3367b8eab.png	126	¸ßÎÂÅëâ¿Ê¹ÓÃÎ¶¾«¿ÉÖÂ°©	ÖÐ¹ú»¥ÁªÍøÁªºÏ±ÙÒ¥Æ½Ì¨	2023/5/15 15:15
https://www.piyao.org.cn/20230515/6c23cc24bf854244b148089c02b7243f/202305156c23cc24bf854244b148089c02b7243f_20230515c9c06a64a08d492c872f4a10dc252776.png	127	ÔÆÄÏ´åÃñ±»Æ­µ½Ãå±±¸îÑü×Ó	ÖÐ¹ú»¥ÁªÍøÁªºÏ±ÙÒ¥Æ½Ì¨	2023/5/15 15:15
https://www.piyao.org.cn/20230515/59846963630b4ae28ff5f1d18ae56697/2023051559846963630b4ae28ff5f1d18ae56697_%E5%9B%BE%E7%89%875.png	128	ÓÐÍøÃñÎª¡°ÆÅËïÆ½ÒÆ²å¶Ó¡±ÊÓÆµ¹ºÂò5ÍòÔªÁ÷Á¿Ôö¼ÓÈÈ¶È	ÖÐ¹ú»¥ÁªÍøÁªºÏ±ÙÒ¥Æ½Ì¨	2023/5/15 15:15
https://www.piyao.org.cn/20230508/6b0c85db54084c9ca293c50d9c1b92c1/15170ea5e9a0459bb8fa25c5b9dbb8cf.png	129	¿¼È¡¡°Éç¹¤Ö¤¡±ºó¡°°ü·ÖÅä¡¢ÓÅÏÈÂ¼È¡Îª¹«ÎñÔ±¡±	ÖÐ¹ú»¥ÁªÍøÁªºÏ±ÙÒ¥Æ½Ì¨	2023/5/8 17:58
https://www.piyao.org.cn/20230508/93b9bf3812a9480eacec7699cef00028/55357ef5337f4425ac7c12666cee26f1.png	130	ÖØÇìÓå±±Ò»Ð¡Ñ§Éú±»ÈË··×ÓÔúÕëºó»èÃÔ	ÖÐ¹ú»¥ÁªÍøÁªºÏ±ÙÒ¥Æ½Ì¨	2023/5/8 17:58
https://www.piyao.org.cn/20230508/1fab4f8abcf4426899d7c187c9a3f15d/4727e222d27948e5bf5bdc780dd2a1cf.png	131	×Í²©È¡Ïû³Ç¹Ü	ÖÐ¹ú»¥ÁªÍøÁªºÏ±ÙÒ¥Æ½Ì¨	2023/5/8 17:58
https://www.piyao.org.cn/20230508/8aaef9ccce77451982541fa83ff5aae5/762d2629441c4c239fd2b8ae0a5c1ad1.png	132	º¼ÖÝ¹º¶þÌ×·¿ÎÞÐèÂä»§Âú5Äê	ÖÐ¹ú»¥ÁªÍøÁªºÏ±ÙÒ¥Æ½Ì¨	2023/5/8 17:58
https://www.piyao.org.cn/20230424/ec3029c208d3429495a4ebaf7a27bb38/20230424ec3029c208d3429495a4ebaf7a27bb38_202304242d48e054e3d7463085a28c82470edcdc.png	133	ÄÏ²ý23ÖÐ½ÌÊ¦ÒªÇóÑ§ÉúÔÚÄÏ²ý°ËÒ»ÆðÒå¼ÍÄî¹Ý¹ºÂò¸ß¼Û¼ÍÄîÆ·	ÖÐ¹ú»¥ÁªÍøÁªºÏ±ÙÒ¥Æ½Ì¨	2023/4/24 14:41
https://www.piyao.org.cn/20230424/e854a90e79bb421d97b41af08c1e23aa/20230424e854a90e79bb421d97b41af08c1e23aa_202304240d04456ac50d433b9ae7ecf108603e04.png	134	×Í²©¡¢µÂÖÝ¸öÌå¹¤ÉÌ»§ÓÐ»ú»áÉêÁì1ÍòÔª´´Òµ²¹Öú	ÖÐ¹ú»¥ÁªÍøÁªºÏ±ÙÒ¥Æ½Ì¨	2023/4/24 14:41
https://www.piyao.org.cn/20230424/5cd9dd2bd4c54421a8a6d5df118fb72a/202304245cd9dd2bd4c54421a8a6d5df118fb72a_20230424c7149e4c3ab2484ca0ade73c2c53de36.png	135	ÄÏ¾©Ò»Ð¡ÇøÒòÊÖ»úÆð»ðÒý·¢È¼Æø±¬Õ¨	ÖÐ¹ú»¥ÁªÍøÁªºÏ±ÙÒ¥Æ½Ì¨	2023/4/24 14:41
https://www.piyao.org.cn/20230424/4685bb6632814ed38746f2fe235b1b6b/202304244685bb6632814ed38746f2fe235b1b6b_202304245dd217bdf9af410ba23dca45990da618.png	136	ÖÐ¹ú¡°Ê±¼äÒøÐÐ¡±ÉÏÊÐ	ÖÐ¹ú»¥ÁªÍøÁªºÏ±ÙÒ¥Æ½Ì¨	2023/4/24 14:41
https://www.piyao.org.cn/20230417/c5f096c4e6fa42a1a2c6d8a9b4fe5f6b/7be2afe6caff40f0aa9de022ca111b02.png	137	³Ô´óËâÄÜÉ±ÃðÓÄÃÅÂÝ¸Ë¾ú	ÖÐ¹ú»¥ÁªÍøÁªºÏ±ÙÒ¥Æ½Ì¨	2023/4/18 8:33
https://www.piyao.org.cn/20230417/22bfba979b3b4e9d9ed5bd9d5581fb3d/fc833b66a34d4bc2b0269a7ed85477e2.png	138	ÖíÑªÑ¼ÑªÄÜÇå³ý·Î²¿ÎüÈëµÄ·Û³¾	ÖÐ¹ú»¥ÁªÍøÁªºÏ±ÙÒ¥Æ½Ì¨	2023/4/18 8:33
https://www.piyao.org.cn/20230418/c46f0924f4574cfe83c6a7c59aaeead3/56abab402e2a49c9aa699307313873d9.jpg	139	³É¶¼´óÔË»áÕÐÄ¼Ö¾Ô¸Õß£¬°´ÔÂ·¢·Å²¹Ìù	ÖÐ¹ú»¥ÁªÍøÁªºÏ±ÙÒ¥Æ½Ì¨	2023/4/18 9:55
https://www.piyao.org.cn/20230417/3e321845012540acba67ee1b69ed2300/e9bfe60cf3cb4b0f8ba0ffdce83f3ad6.png	140	ÅÄ¿ÚÇ»ÑÀÆ¬ÓÐ·øÉä»áÖÂ°©	ÖÐ¹ú»¥ÁªÍøÁªºÏ±ÙÒ¥Æ½Ì¨	2023/4/18 8:33
https://www.piyao.org.cn/20230417/68c49a896f504c1cac7aba87d5b95af8/6c23d83119f84f8fa5a7f2ba32daf799.jpg	141	¸¯ÈéÓÐÃ¹¾ú£¬³ÔÁË»áÖÂ°©	ÖÐ¹ú»¥ÁªÍøÁªºÏ±ÙÒ¥Æ½Ì¨	2023/4/18 8:33
https://www.piyao.org.cn/20230410/1e84053ef5a745e381bae5de517effba/90c1b18397f04635a86cb7f7486d03a4.png	142	Çàº£É³ÁøºÓ·¢ÏÖÒ°Éú´óÐÜÃ¨	ÖÐ¹ú»¥ÁªÍøÁªºÏ±ÙÒ¥Æ½Ì¨	2023/4/10 15:38
https://www.piyao.org.cn/20230410/62573f0027ae42bf8b63445af729dec4/35ccd3c9029844cc9119dfa002ff0e7a.png	143	Î¢²¨Â¯¼ÓÈÈÊ³Îï»áÖÂ°©	ÖÐ¹ú»¥ÁªÍøÁªºÏ±ÙÒ¥Æ½Ì¨	2023/4/10 15:37
https://www.piyao.org.cn/20230410/7aa5c241658a4f50b97742444d583dfa/3844fe64644047c4b0a4c2a3fd3f1980.jpg	144	º¼ÖÝ½¨µÂ¡¢´¾°²»®¹éáéÖÝ	ÖÐ¹ú»¥ÁªÍøÁªºÏ±ÙÒ¥Æ½Ì¨	2023/4/10 15:37
https://www.piyao.org.cn/20230410/ad0f61f2bec643139988d3eccf239b01/9636f2b8cb794e71a57e0ba9a1be6d4f.jpg	145	¹ú¼Ò·¢¸ÄÎ¯¿ªÕ¹¡°·¢·ÅÍ³Ò»´óÊÐ³¡½¨Éè¿¨¡±¡°ÕÐÆ¸È«¹úÍ³Ò»´óÊÐ³¡ÓÅÐãÐû´«Ô±¡±»î¶¯	ÖÐ¹ú»¥ÁªÍøÁªºÏ±ÙÒ¥Æ½Ì¨	2023/4/10 15:37
https://www.piyao.org.cn/20230403/7eb4ecae541c4a259d14d9def0e20782/d419a1194b5d436ba7ce6a5c5dc1e0a8.png	146	ÄêÇáÈË³¤ÆÚ°¾Ò¹»á³¤ÀÏÄê°ß	ÖÐ¹ú»¥ÁªÍøÁªºÏ±ÙÒ¥Æ½Ì¨	2023/4/3 17:33
https://www.piyao.org.cn/20230403/9789736e5fea4ed2b75f37c69db6fc29/02a298ae9d7d488caa142986f9ca44b7.png	147	ËÄ´¨µÂÑôÖÐ½­Ä³ºÓÃæÃ°ÆøÅÝÊÇµØÕðÇ°Õ×	ÖÐ¹ú»¥ÁªÍøÁªºÏ±ÙÒ¥Æ½Ì¨	2023/4/3 17:33
https://www.piyao.org.cn/20230403/222a45b137c24156b226e41e4651b895/a5d24e7bc4c641a784b2d35e93e8003b.png	148	±±¾©Î÷³Ç¶àËùÑ§Ð£ÏÖ³¡ÊÕÐ¡Éý³õ¼òÀú	ÖÐ¹ú»¥ÁªÍøÁªºÏ±ÙÒ¥Æ½Ì¨	2023/4/3 17:33
https://www.piyao.org.cn/20230403/6c109134db89413ba99e7ae0883c31bc/130ed8c3150244ca9f6279f3e72c5ca7.png	149	Ìì½òÓÐÒ»Ó¤¶ù±»¶ªÔÚÀ¬»øÍ°Àï	ÖÐ¹ú»¥ÁªÍøÁªºÏ±ÙÒ¥Æ½Ì¨	2023/4/3 17:33
https://www.piyao.org.cn/20230403/0d17aaaa306043d8a9b3429ebc7211e5/301da73cc8694f83b4937e10060e9d15.png	150	Ö¸¼×ÉÏµÄÔÂÑÀÔ½¶àÉíÌåÔ½½¡¿µ£¬ÔÂÑÀÔ½ÉÙÉíÌåÔ½²î	ÖÐ¹ú»¥ÁªÍøÁªºÏ±ÙÒ¥Æ½Ì¨	2023/4/3 17:33
https://www.piyao.org.cn/20230327/f9195502a2d04777839d4a159e26f7cd/20230327f9195502a2d04777839d4a159e26f7cd_20230327ef9f998ab409411ea59d1e03b095a691.png	151	½ÌÓý²¿·¢Í¨Öª£¬2023Äê¸ß¿¼ÄÑ¶È´óµ÷Õû	ÖÐ¹ú»¥ÁªÍøÁªºÏ±ÙÒ¥Æ½Ì¨	2023/3/27 16:11
https://www.piyao.org.cn/20230327/dcc648cbecc7476092b44502fd70bb20/20230327dcc648cbecc7476092b44502fd70bb20_20230327d9bf80642dcf4d27a1264b2eb5215894.png	152	ÖØÇì¾ÓÃñÄ¿Ç°Ê¹ÓÃ·ÖÊ±µç¼Û¼Æ·Ñ	ÖÐ¹ú»¥ÁªÍøÁªºÏ±ÙÒ¥Æ½Ì¨	2023/3/27 16:11
https://www.piyao.org.cn/20230327/3f6449fb0764430198c032c90a7f2bb6/202303273f6449fb0764430198c032c90a7f2bb6_2023032745402c897df24c688ffea44d15bf9c9b.png	153	ÉÏº£ÓÐÒ½Éú¸ÐÈ¾ÇÝÁ÷¸ÐËÀÍö	ÖÐ¹ú»¥ÁªÍøÁªºÏ±ÙÒ¥Æ½Ì¨	2023/3/27 16:11
https://www.piyao.org.cn/20230320/7b258d9e48b040efa3a27ffc88c83032/202303207b258d9e48b040efa3a27ffc88c83032_2023032001f9355d0ffe429888c16a095d619d1b.png	154	ÖÐ¹úÔâ³æÓêÏ®»÷	ÖÐ¹ú»¥ÁªÍøÁªºÏ±ÙÒ¥Æ½Ì¨	2023/3/20 16:13
https://www.piyao.org.cn/20230320/b24bd7a847d2458c8cc5f27bd050e911/20230320b24bd7a847d2458c8cc5f27bd050e911_202303201bb31a559e96473ab913494e7b16827e.png	155	ÈêÖÝ¶ªÊ§Èý¸öº¢×Ó£¬´ÎÈÕÆ÷¹Ù±»×ªÔË	ÖÐ¹ú»¥ÁªÍøÁªºÏ±ÙÒ¥Æ½Ì¨	2023/3/20 16:13
https://www.piyao.org.cn/20230320/8e5c5c96022c48179c83abe28a4b51c6/725506ab10014b71b81ef1fc5a03fa0b.png	156	Î÷°²¿ÉÓÉ»ú¹¹»ò¸öÈËÊÕ·Ñ´ú°ìÉêÇë±£ÕÏÐÔ×¡·¿	ÖÐ¹ú»¥ÁªÍøÁªºÏ±ÙÒ¥Æ½Ì¨	2023/3/20 16:13
https://www.piyao.org.cn/20230320/0ae53f047bc24516ae6f70ddc1f8d52c/202303200ae53f047bc24516ae6f70ddc1f8d52c_2023032033c39accc5d446c69fa0848bcce81a2d.png	157	Á¿×ÓÃÀÈÝ¿É³ýÖå¿¹Ë¥ÀÏ	ÖÐ¹ú»¥ÁªÍøÁªºÏ±ÙÒ¥Æ½Ì¨	2023/3/20 16:13
https://www.piyao.org.cn/20230313/2d018b307cb74fee9f0adbc7b45ada84/202303132d018b307cb74fee9f0adbc7b45ada84_202303133c698afab31f4be5b90d1f23a3f68244.png	158	Éç±£½É·ÑÂú15Äê¾Í¿ÉÒÔ²»½ÉÁË	ÖÐ¹ú»¥ÁªÍøÁªºÏ±ÙÒ¥Æ½Ì¨	2023/3/13 16:14
https://www.piyao.org.cn/20230313/6a3448642076471db441404c36b11007/d034b15c796447fc9ac8dbcacf5c577b.png	160	Ñô¹ýÁË¾Í¿ÉÒÔ²»´÷¿ÚÕÖÁË	ÖÐ¹ú»¥ÁªÍøÁªºÏ±ÙÒ¥Æ½Ì¨	2023/3/13 16:15
https://www.piyao.org.cn/20230313/f94aed9d76414fb78556decf57e1867f/20230313f94aed9d76414fb78556decf57e1867f_%E5%BE%AE%E4%BF%A1%E5%9B%BE%E7%89%87_20230313115322.jpg	161	¸ÌéÙÅçÈ÷±£ÏÊ¼ÁÓÐº¦½¡¿µ²»ÄÜ³Ô	ÖÐ¹ú»¥ÁªÍøÁªºÏ±ÙÒ¥Æ½Ì¨	2023/3/13 16:16
https://www.piyao.org.cn/20230306/d199bc6f9b3a48edaaab9d6abfff21af/604807722bf24cf399d27370cac7324b.png	162	Òø±£¼à»á¸ø´û¿îÉêÇëÈË·¢ºìÍ·ÎÄ¼þ	ÖÐ¹ú»¥ÁªÍøÁªºÏ±ÙÒ¥Æ½Ì¨	2023/3/6 17:49
https://www.piyao.org.cn/20230306/5a9070ac0ffd45b98e8fda54b68fa007/3de05bc95e7b48579c2aa21caad0c337.png	163	3ÔÂ5ÈÕÎäºº´óÑ§¿ª·ÅÓ£»¨Ô¤Ô¼Í¨µÀ	ÖÐ¹ú»¥ÁªÍøÁªºÏ±ÙÒ¥Æ½Ì¨	2023/3/6 17:49
https://www.piyao.org.cn/20230306/7d3700c8a19d4e4288c4c4550be8b648/831178836b8b458bb51217595a629cfa.png	164	²»³ÔÔç²ÍÓÐÖúÓÚ¼õ·Ê	ÖÐ¹ú»¥ÁªÍøÁªºÏ±ÙÒ¥Æ½Ì¨	2023/3/6 17:49
https://www.piyao.org.cn/20230306/01b8d158f25647aa947ad658b109bcf2/da6c271a0d9a4f558a056ce306e9d420.png	165	ÖÐ¹ú½«Ïò½ÌÅà¹«Ë¾·¢·ÅÅÆÕÕ»Ö¸´¿ÎÍâ¸¨µ¼	ÖÐ¹ú»¥ÁªÍøÁªºÏ±ÙÒ¥Æ½Ì¨	2023/3/6 17:49
https://www.piyao.org.cn/20230227/48fe47a0d0794e68ae164c492c6a67a9/2023022748fe47a0d0794e68ae164c492c6a67a9_20230227f733311d80814e3f965e161b92263f1d.png	166	2023ÄêÒ»¼¾¶È¿ÉÁì¸öÈËÀÍ¶¯²¹Ìù	ÖÐ¹ú»¥ÁªÍøÁªºÏ±ÙÒ¥Æ½Ì¨	2023/2/27 18:01
https://www.piyao.org.cn/20230227/8fd4f6c7e31543d09ad0e37c0f8a105e/202302278fd4f6c7e31543d09ad0e37c0f8a105e_202302271cd844f05eda43f09c1f944b9f70e56d.png	167	´ÈÉÆÖ÷²¥·¢Ç§ÔªÏÖ½ð	ÖÐ¹ú»¥ÁªÍøÁªºÏ±ÙÒ¥Æ½Ì¨	2023/2/27 18:01
https://www.piyao.org.cn/20230227/4993c5caf55b4f3b89ba1d931424fabe/202302274993c5caf55b4f3b89ba1d931424fabe_202302278c692e7856fe4e128548c2b8d3eb47de.png	168	¡°Çå»ª´óÑ§¡±º°ÄãÈ¥ÅàÑµ	ÖÐ¹ú»¥ÁªÍøÁªºÏ±ÙÒ¥Æ½Ì¨	2023/2/27 18:01
https://www.piyao.org.cn/20230227/5c54b217c3974442a3aedc9247b7d61a/6b69ab03aa58480db32c159aea8c6903.png	169	É½¶«ºÊÔó·¢ÏÖºº³¯¹ÅÄ¹	ÖÐ¹ú»¥ÁªÍøÁªºÏ±ÙÒ¥Æ½Ì¨	2023/2/27 18:01
https://www.piyao.org.cn/20230220/55c3092b0e374aafa7e192a878571d36/2023022055c3092b0e374aafa7e192a878571d36_202302201f5bf0e6b80e42ebad77004c3881eca1.jpg	170	º¼ÖÝÈ¡Ïû»ú¶¯³µÎ²ºÅÏÞÐÐ	ÖÐ¹ú»¥ÁªÍøÁªºÏ±ÙÒ¥Æ½Ì¨	2023/2/20 16:38
https://www.piyao.org.cn/20230220/f41d8df9ffd8410e9470c13a48b5d05f/20230220f41d8df9ffd8410e9470c13a48b5d05f_2023022083209e923db047358e962e191e900dfa.png	171	¼ÃÄÏ¶«Õ¾¸ßÌú×Å»ð	ÖÐ¹ú»¥ÁªÍøÁªºÏ±ÙÒ¥Æ½Ì¨	2023/2/20 16:29
https://www.piyao.org.cn/20230220/8ef84759317e473bb08e41e6c2626f1d/202302208ef84759317e473bb08e41e6c2626f1d_20230220fee2268b7ca44874819dd17331ba10df.jpg	172	ÈËÀÏÁËÑÛ»¨ÊÇÕý³£ÏÖÏó	ÖÐ¹ú»¥ÁªÍøÁªºÏ±ÙÒ¥Æ½Ì¨	2023/2/20 16:29
https://www.piyao.org.cn/20230220/4dedb3015eff4affaa25c487a2631dc2/202302204dedb3015eff4affaa25c487a2631dc2_202302204f040d28d95245fb8d80238a72315f47.png	173	°×Í··¢¡°°ÎÒ»¸ù³¤Ê®¸ù¡±	ÖÐ¹ú»¥ÁªÍøÁªºÏ±ÙÒ¥Æ½Ì¨	2023/2/20 16:29
https://www.piyao.org.cn/20230220/2ce6ffebf59246fa8c0db085c625c2bf/c7b73bcf073c4665aefd7caaa5013bec.png	174	4ÔÂ1ÈÕÆðÊµÊ©ÐÂ½»¹æ	ÖÐ¹ú»¥ÁªÍøÁªºÏ±ÙÒ¥Æ½Ì¨	2023/2/20 16:29
https://www.piyao.org.cn/20230213/154b6fda96774d41b5ab940134c96539/20230213154b6fda96774d41b5ab940134c96539_20230213cd1f8b4f56594db2ad1e155aa38c00d2.jpg	175	5ÔÂ1ÈÕÆðÕ÷ÐÅ¿ÉÒÔÐÞ¸´	ÖÐ¹ú»¥ÁªÍøÁªºÏ±ÙÒ¥Æ½Ì¨	2023/2/13 17:23
https://www.piyao.org.cn/20230213/82af6c5dc5bb40fabb8928602b34d8df/2023021382af6c5dc5bb40fabb8928602b34d8df_202302139e8a2759db0e4f1a9726ac4a2fbfdf0e.jpg	176	ÄÏ¾©·ÉÄñ¾Û¼¯ÊÇµØÕðÇ°Õ×	ÖÐ¹ú»¥ÁªÍøÁªºÏ±ÙÒ¥Æ½Ì¨	2023/2/13 17:23
https://www.piyao.org.cn/20230213/09e8bf68b46d42d5afac8e0ba780a1af/2023021309e8bf68b46d42d5afac8e0ba780a1af_20230213571bf9d6f0e04c4188cca21bd224e5c8.jpg	177	2000ÔªÈÕÐ½ÕÐÆ¸Ð×Õ¬ÊÔË¯Ô±	ÖÐ¹ú»¥ÁªÍøÁªºÏ±ÙÒ¥Æ½Ì¨	2023/2/13 17:23
https://www.piyao.org.cn/20230213/17ffd9fbad3a47a18e87b469950c3a3b/2023021317ffd9fbad3a47a18e87b469950c3a3b_202302139cc31cac983a44ab8893482f9379fd61.png	178	·¨»ªËÂÔÂÐ½8ÍòÔªÕÐºÍÉÐ	ÖÐ¹ú»¥ÁªÍøÁªºÏ±ÙÒ¥Æ½Ì¨	2023/2/13 17:23
https://www.piyao.org.cn/20230213/a71f0f8674d146e7b8a06f485bce993e/e6eafef2ef374236a8436a089d115e62.png	179	ÄÏ²ýÊÐÒÔÕþ¸®ÃûÒåÔËÓª¡°ÎÄ»¯ÄÏ²ý¡±APP¿ªÕ¹ÍøÂç¼¯×Ê	ÖÐ¹ú»¥ÁªÍøÁªºÏ±ÙÒ¥Æ½Ì¨	2023/2/13 17:23
https://www.piyao.org.cn/20230119/71be83e7c91747d7a121e824708b2681/2023011971be83e7c91747d7a121e824708b2681_20230119b601c406f359472dadec2d6e3f4754d1.png	180	½­Î÷Å®ÓÑË÷Òª1888Íò²ÊÀñ	ÖÐ¹ú»¥ÁªÍøÁªºÏ±ÙÒ¥Æ½Ì¨	2023/1/19 16:39
https://www.piyao.org.cn/20230112/87d23a75408e4930a697b1326576646b/2023011287d23a75408e4930a697b1326576646b_%E5%95%86%E5%AE%B61.1.png	181	ºÚÐÄÉÌ¼ÒÓÃ¼×È©½þÅÝ·ÛÌõÌáÉý±£ÖÊÆÚ	ÖÐ¹ú»¥ÁªÍøÁªºÏ±ÙÒ¥Æ½Ì¨	2023/1/12 15:51
https://www.piyao.org.cn/20230207/43ea23a1c000477898f15bfe490ad8f2/2023020743ea23a1c000477898f15bfe490ad8f2_20230207aa3b128feabe4b8cb362fdab552444d9.png	182	À¼ÖÝ´óÑ§½ÌÊÚÇÀ´ò»ð»ú	ÖÐ¹ú»¥ÁªÍøÁªºÏ±ÙÒ¥Æ½Ì¨	2023/2/7 16:12
https://www.piyao.org.cn/20230207/8232972edc8f4c899e2fe40aa7d23710/202302078232972edc8f4c899e2fe40aa7d23710_20230207e4eb3852a0e34bb4b30c306abfa0642c.png	183	ÏÃÃÅ´óÑ§ÓÀ¾ÃÐÔ¶ÔÍâ¹Ø±Õ	ÖÐ¹ú»¥ÁªÍøÁªºÏ±ÙÒ¥Æ½Ì¨	2023/2/7 16:12
https://www.piyao.org.cn/20230207/a95e7274c6f04cfc8e55caf795813a2d/20230207a95e7274c6f04cfc8e55caf795813a2d_20230207c81b90b3a35c48078f4ed114f328fbdf.png	184	¹þ¶û±õÒ»¸ßÐ£½ÌÑ§Â¥µØÏÂÓÐ¡°³¬µç´ÅÅÚ¡±	ÖÐ¹ú»¥ÁªÍøÁªºÏ±ÙÒ¥Æ½Ì¨	2023/2/7 16:12
https://www.piyao.org.cn/20230207/c73dabb645674fb9bf33451c9ba2be3b/20230207c73dabb645674fb9bf33451c9ba2be3b_20230207809c094b25034d8ab5647fdfff96d5df.png	185	ÍÊºÚËØÊÇ¡°´¿ÌìÈ»¡±°²ÃßÒ©	ÖÐ¹ú»¥ÁªÍøÁªºÏ±ÙÒ¥Æ½Ì¨	2023/2/7 16:12
https://www.piyao.org.cn/20230207/b854489f3c434f0ca986442cc85b4fd1/20230207b854489f3c434f0ca986442cc85b4fd1_202302072d20880d8eec4054ba9b08794b4c5e97.png	186	ÌÇÄò²¡ÈË¿ÉÒÔ·ÅÐÄ³ÔÎÞÌÇÔªÏü	ÖÐ¹ú»¥ÁªÍøÁªºÏ±ÙÒ¥Æ½Ì¨	2023/2/7 16:17
https://www.piyao.org.cn/20230207/3ddaa922afd84c2db06037355236e755/202302073ddaa922afd84c2db06037355236e755_202302079ad2aa1fdf6f403b9f81adc8f2720e87.jpg	187	ÍËÐÝÈËÔ±¿ÉÁìÈ¡Ò½±£Ò»´ÎÐÔ²î¶î²¹Ìù£¬¹ýÆÚ½«±»Çå³ý	ÖÐ¹ú»¥ÁªÍøÁªºÏ±ÙÒ¥Æ½Ì¨	2023/2/7 16:12
https://www.piyao.org.cn/20230207/cf74763e266648cfbc45183748a90a2b/20230207cf74763e266648cfbc45183748a90a2b_202302076634137db73141ca9973d56a6877f47e.png	188	Å®·½Ë÷Òª¸ß¼Û²ÊÀñµ¼ÖÂÄÐ·½Ä¸Ç×ÇáÉú	ÖÐ¹ú»¥ÁªÍøÁªºÏ±ÙÒ¥Æ½Ì¨	2023/2/7 16:12
https://www.piyao.org.cn/20230207/788d25c0e85c4efa8828e90f48dcd3bb/20230207788d25c0e85c4efa8828e90f48dcd3bb_2023020745b1d21ba61645b485f8459b95ae5949.png	189	ÐÂ¹ÚÈ¬Óú±ê×¼ÊÇÄÜ±ïÆø40Ãë	ÖÐ¹ú»¥ÁªÍøÁªºÏ±ÙÒ¥Æ½Ì¨	2023/2/7 16:12
https://www.piyao.org.cn/20230131/42033c9e53014bdd9b5459ecc1d26c18/2023013142033c9e53014bdd9b5459ecc1d26c18_2023013169a09a537868483991fae4891929051d.png	190	¡¶Âú½­ºì¡·±»½Ì²ÄÉ¾³ý	ÖÐ¹ú»¥ÁªÍøÁªºÏ±ÙÒ¥Æ½Ì¨	2023/1/31 17:45
https://www.piyao.org.cn/20230131/ece1247f9795484aaff62e2d4ee09973/20230131ece1247f9795484aaff62e2d4ee09973_20230131a61f68f471cc4e3ead40530814c567d3.png	191	±£ÎÂ±­ÅÝ²è»áÖÂ°©	ÖÐ¹ú»¥ÁªÍøÁªºÏ±ÙÒ¥Æ½Ì¨	2023/1/31 17:45
https://www.piyao.org.cn/20230131/e98578a99dd24ad4bab4b1871b4c68f4/20230131e98578a99dd24ad4bab4b1871b4c68f4_20230131a94396a7e4a84a34b84b3e3e98d7e933.png	192	ÏÂÔØµÚÈý·½½»Ò×Æ½Ì¨¿ÉÍË½ÌÅà·Ñ	ÖÐ¹ú»¥ÁªÍøÁªºÏ±ÙÒ¥Æ½Ì¨	2023/1/31 17:45
https://www.piyao.org.cn/20230131/abd8dd7c60d54726bcc39228f4325e59/20230131abd8dd7c60d54726bcc39228f4325e59_20230131395f22515f3f43eab9b845ba4257e008.png	193	²ÝÝ®ÊÇ×îÔàµÄË®¹û	ÖÐ¹ú»¥ÁªÍøÁªºÏ±ÙÒ¥Æ½Ì¨	2023/1/31 17:45
https://www.piyao.org.cn/20230131/dd0e593b65d847abbb27b56c7da5e329/20230131dd0e593b65d847abbb27b56c7da5e329_20230131a9d1fba571264405996a6e9f958ddea9.png	194	ÃñÕþ¾ÖÀë»é¶ÓÎéÅÅµ½ÃÅÍâ	ÖÐ¹ú»¥ÁªÍøÁªºÏ±ÙÒ¥Æ½Ì¨	2023/1/31 17:45
https://www.piyao.org.cn/20230119/ccc3280ab4dc4bbf84e2cac500af6b3a/20230119ccc3280ab4dc4bbf84e2cac500af6b3a_2023011926dc040832ea4835acbaed2da5946760.png	195	ÉÌ»§Äê¶È±¨±¸ÒªÊÕ·Ñ	ÖÐ¹ú»¥ÁªÍøÁªºÏ±ÙÒ¥Æ½Ì¨	2023/1/19 16:39
https://www.piyao.org.cn/20230119/2cbe2277ea1243f6853b4c40c0037a28/202301192cbe2277ea1243f6853b4c40c0037a28_20230119200d9b89a22748e99f143bbfae8496af.png	196	ÐÂ¹Ú²¡¶¾ÊÇ¡°Ð¡ºÅ°¬×Ì¡±	ÖÐ¹ú»¥ÁªÍøÁªºÏ±ÙÒ¥Æ½Ì¨	2023/1/19 16:39
https://www.piyao.org.cn/20230119/ebedeb97706e4d67984c4440f5e04cd7/20230119ebedeb97706e4d67984c4440f5e04cd7_20230119e0977507ba0e4c6081978f9377a9bd4d.png	197	ÐÂ»ªÒ½ÔººÏ´¨·ÖÔºÓÐÈË¸ÐÈ¾H7N9²¡¶¾ËÀÍö	ÖÐ¹ú»¥ÁªÍøÁªºÏ±ÙÒ¥Æ½Ì¨	2023/1/19 16:39
https://www.piyao.org.cn/20230112/e75ff579cdda49ba989cf2620bbd3f81/440801473af14bfda21d85c67efddd14.png	198	¹úÁùBÆûÓÍ±£ÖÊÆÚÖ»ÓÐ30Ìì	ÖÐ¹ú»¥ÁªÍøÁªºÏ±ÙÒ¥Æ½Ì¨	2023/1/12 15:51
https://www.piyao.org.cn/20230112/2d7200867681497ea0bd308f68758a03/58ba887043bc4943989b85c60cd0b79e.png	199	ÐÂ¼ÓÆÂ·¢ÏÖÐÂ¹Ú¸ÐÈ¾²»ÊÇ²¡¶¾ÒýÆðµÄ	ÖÐ¹ú»¥ÁªÍøÁªºÏ±ÙÒ¥Æ½Ì¨	2023/1/12 15:51
https://www.piyao.org.cn/20230112/b7b1abf194d34912a525957a409df787/20230112b7b1abf194d34912a525957a409df787_20230112b10804678e3f474e94a35c976676fb10.png	200	È¼·ÅÑÌ»¨±¬ÖñÄÜÏû¶¾	ÖÐ¹ú»¥ÁªÍøÁªºÏ±ÙÒ¥Æ½Ì¨	2023/1/12 15:51
https://www.piyao.org.cn/20230104/38b0c001c2a4403a8d68c5db68e97d93/2023010438b0c001c2a4403a8d68c5db68e97d93_202301049dcd93e16c0442c5836e9f6c183cb05f.png	201	Òû¸ß¶È¾Æ¿ÉÒÔ¶Ô¿¹ÐÂ¹Ú²¡¶¾	ÖÐ¹ú»¥ÁªÍøÁªºÏ±ÙÒ¥Æ½Ì¨	2023/1/4 16:21
https://www.piyao.org.cn/20230104/2a6cd98372e04b6da51e6655eaef597a/202301042a6cd98372e04b6da51e6655eaef597a_202301045e6b0f832e124023b14f97c8c232a190.png	202	ÐÂ¹Ú¡°×ªÒõ¡±ºó£¬Òª»»µôÑÀË¢µÈÉú»îÓÃÆ·	ÖÐ¹ú»¥ÁªÍøÁªºÏ±ÙÒ¥Æ½Ì¨	2023/1/4 16:37
https://www.piyao.org.cn/20230104/b0ee0efecc43412bba2925856ee946fe/20230104b0ee0efecc43412bba2925856ee946fe_202301042d05646937db4ab0bf811f8faf7ac7c4.png	203	·þÓÃ²¼Âå·ÒÖÎÁÆÐÂ¹Ú¸ßÈÈ»áÌá¸ßËÀÍöÂÊ	ÖÐ¹ú»¥ÁªÍøÁªºÏ±ÙÒ¥Æ½Ì¨	2023/1/4 16:21
https://www.piyao.org.cn/20230112/25fb60aa8f044e7eb8992ce519028273/2023011225fb60aa8f044e7eb8992ce519028273_202301122a178cf7c25c4532ab22891566c9c7da.png	204	¶àµØÍø´«½ñÄê1ÔÂÍËÐÝÈËÔ±²»ÈÏÖ¤¼´Í£·¢ÑøÀÏ½ð	ÖÐ¹ú»¥ÁªÍøÁªºÏ±ÙÒ¥Æ½Ì¨	2023/1/12 15:51
https://www.piyao.org.cn/20230104/bd0e4bf35c2d44628676c7d46cdc0fdc/20230104bd0e4bf35c2d44628676c7d46cdc0fdc_20230104f15434f04b5c475885bb9732de100d8d.png	205	²¡¶¾Ñ§²©Ê¿5ÌìÄÚÁ½´Î¸ÐÈ¾Á½ÖÖ²»Í¬¶¾Öê	ÖÐ¹ú»¥ÁªÍøÁªºÏ±ÙÒ¥Æ½Ì¨	2023/1/4 16:21
https://www.piyao.org.cn/20230104/7ee4047086a14cfe820ca65d93cb757a/202301047ee4047086a14cfe820ca65d93cb757a_202301045e5ac9f54b8d4f4eb7a52e3e03eb3b9c.png	206	ÉÏº£ÆÖ¶«Ä³Ð¡ÇøÓÐÈË·ÙÊ¬	ÖÐ¹ú»¥ÁªÍøÁªºÏ±ÙÒ¥Æ½Ì¨	2023/1/4 16:21
https://www.piyao.org.cn/20221207/0d34d12ae7db4e18ae00ffab566ed53a/202212070d34d12ae7db4e18ae00ffab566ed53a_2022120771396f148df54e85b87837c2e7080b58.png	207	×ÏÍâÏß¡¢ºìÍâÏßÄÜÓÃÓÚÒßÇéÆÚ¼ä¾Ó¼ÒÏûÉ±£¬0.3Ãë½µµÍÐÂ¹Ú²¡¶¾´«È¾ÖÂ²¡ÐÔ	ÖÐ¹ú»¥ÁªÍøÁªºÏ±ÙÒ¥Æ½Ì¨	2022/12/7 14:35
https://www.piyao.org.cn/20221229/14632dbcaa6a4e2c8d54598d44f2e9d6/2022122914632dbcaa6a4e2c8d54598d44f2e9d6_202212292a4f281802ac4c93bb1a49123ddd46bb.jpg	208	¹ú¼ÒÒªÇó¿ìµÝÒµ1ÔÂ8ÈÕÍ£Òµ	ÖÐ¹ú»¥ÁªÍøÁªºÏ±ÙÒ¥Æ½Ì¨	2022/12/29 19:20
https://www.piyao.org.cn/20221229/1ff95e03415e4fe68cb1c9c4544fb452/202212291ff95e03415e4fe68cb1c9c4544fb452_202212297c954dc4af6c45cbb397e8c1fbfb6042.jpg	209	¸ÐÈ¾ÐÂ¹Ú²¡¶¾ºó¿É°´¡°³ÔÒ©Ë³ÐòÍ¼¡±·þÒ©	ÖÐ¹ú»¥ÁªÍøÁªºÏ±ÙÒ¥Æ½Ì¨	2022/12/29 19:20
https://www.piyao.org.cn/20221229/604aaa26369540c284d0ed3980366ced/20221229604aaa26369540c284d0ed3980366ced_20221229ddde21e9a6c0491aa973f034e1e8fcaa.jpg	210	ºìÌÇ¡¢Éú½ª¡¢´ó´Ð°×¡¢Ëâ°¾Ë®¿ÉÔ¤·ÀÐÂ¹Ú²¡¶¾	ÖÐ¹ú»¥ÁªÍøÁªºÏ±ÙÒ¥Æ½Ì¨	2022/12/29 19:20
https://www.piyao.org.cn/20221229/3f5ce34c38e04501a99b3432d8a129ee/202212293f5ce34c38e04501a99b3432d8a129ee_202212293fd066c7365d4c1dba823e05194fbc32.png	211	ETC³µÖ÷ÐèºËÑéÉí·Ý£¬·ñÔò¡°³¬ÆÚÏÞÓÃ¡±	ÖÐ¹ú»¥ÁªÍøÁªºÏ±ÙÒ¥Æ½Ì¨	2022/12/29 19:20
https://www.piyao.org.cn/20221229/236f56e650ed4c53ba82767ced30465e/20221229236f56e650ed4c53ba82767ced30465e_20221229c661b2c2a00e4467aabeb89427ca75cb.png	212	±±¾©ÊÐ×ÔÀ´Ë®ÑôÁË	ÖÐ¹ú»¥ÁªÍøÁªºÏ±ÙÒ¥Æ½Ì¨	2022/12/29 19:20
https://www.piyao.org.cn/20221229/d90b8f9d0b754d4bb228e0d0287efc8f/20221229d90b8f9d0b754d4bb228e0d0287efc8f_20221229611832e22f804adc8a5da0e5bc2d18ae.png	213	¡°°×·Î¡±Óë¸ÐÈ¾ÁËÐÂ¹ÚÔ­Ê¼¶¾Öê¡¢½ÓÖÖÒßÃçÓÐ¹Ø	ÖÐ¹ú»¥ÁªÍøÁªºÏ±ÙÒ¥Æ½Ì¨	2022/12/29 19:20
https://www.piyao.org.cn/20221229/2f6605530cef45aba3e243e17279b47c/202212292f6605530cef45aba3e243e17279b47c_20221229414e6c8d79d54f0ca7fa55a1c2e364b1.jpg	214	±±¾©Á÷ÐÐµÄÐÂ¹ÚÊÇµÂ¶ûËþ	ÖÐ¹ú»¥ÁªÍøÁªºÏ±ÙÒ¥Æ½Ì¨	2022/12/29 19:20
https://www.piyao.org.cn/20221221/c4f255f5f623412784590e331f9886bd/20221221c4f255f5f623412784590e331f9886bd_202212216480cbc721204f5b829fd3b38d249645.png	215	»¨2000Ôª¿¼ºËËá²ÉÑùÔ±Ö¤Êé£¬Ã»ÉÏ¸Ú¾ÍÊ§Òµ	ÖÐ¹ú»¥ÁªÍøÁªºÏ±ÙÒ¥Æ½Ì¨	2022/12/21 17:54
https://www.piyao.org.cn/20221221/aee1aeda2b9f4a48a87b5925997f9d7f/20221221aee1aeda2b9f4a48a87b5925997f9d7f_20221221cba37a426cff4e00add101fe7e7c6cb2.png	216	ÆÕÍ¨¿ÚÕÖ´ò¸ö½á¾Í³ÉN95	ÖÐ¹ú»¥ÁªÍøÁªºÏ±ÙÒ¥Æ½Ì¨	2022/12/21 17:54
https://www.piyao.org.cn/20221221/3e48fc186b1d42b996ef828445629903/202212213e48fc186b1d42b996ef828445629903_202212211194705fa90a47ce9558f5d2d654dd95.png	217	Íø´«·òÆÞ´îÌ¨¼Ù°ç¡°´ó°×¡±ÓÃºìÄ«Ë®×öºËËá	ÖÐ¹ú»¥ÁªÍøÁªºÏ±ÙÒ¥Æ½Ì¨	2022/12/21 17:54
https://www.piyao.org.cn/20220928/CA105CE7975000016D6B1A00118079D0/20220928CA105CE7975000016D6B1A00118079D0_1211687508_1663998974933_title.jpg	218	ÊÊÁ¿Òû¾Æ¿ÉÒÔµÖ¿¹ÐÂ¹Ú·ÎÑ×²¡¶¾	ÖÐ¹ú»¥ÁªÍøÁªºÏ±ÙÒ¥Æ½Ì¨	2022/9/28 8:11
https://www.piyao.org.cn/20221214/a5abc4b53140491195adb95c67fc9124/85b847a91523467daf909a560b445e32.jpg	219	Î÷°²¡¢³¤É³³¤°²¿¤Ð¡ÇøÒ»¶ùÍ¯ÐÂ¹Ú²¡¶¾²¢·¢Ö¢È¥ÊÀ	ÖÐ¹ú»¥ÁªÍøÁªºÏ±ÙÒ¥Æ½Ì¨	2022/12/14 14:31
https://www.piyao.org.cn/20221214/c5e8b3a2a8444f47a9a3946ab4a27c9c/20221214c5e8b3a2a8444f47a9a3946ab4a27c9c_2022121412caf291569e49059435890cf48a15aa.png	220	ÁòËáÍ­Óã´óÁ¿Á÷ÈëÊÐ³¡£¬ÓæÃñ×Ô¼º¶¼²»¸Ò³Ô	ÖÐ¹ú»¥ÁªÍøÁªºÏ±ÙÒ¥Æ½Ì¨	2022/12/14 14:31
https://www.piyao.org.cn/20221214/fed1abe36e4d4038b90e70a71c375812/20221214fed1abe36e4d4038b90e70a71c375812_202212148801a746ea4c441fa679200cfe3b53a3.png	221	±±¾©Ð¡¿Í³µÖ¸±ê»á¹ýÆÚ	ÖÐ¹ú»¥ÁªÍøÁªºÏ±ÙÒ¥Æ½Ì¨	2022/12/14 14:31
https://www.piyao.org.cn/20221214/4f698e94ecb74942aecb6d933f993e2f/202212144f698e94ecb74942aecb6d933f993e2f_2022121477b3f27c2a3b4427b59ae7d947b2af03.png	222	½¡¿µÂë´æÔÚÒì³£ÐèÒªÈÏÖ¤£¬·ñÔò½«ÓÚ¶þÊ®ËÄÐ¡Ê±ºó±ä»ÆÂë	ÖÐ¹ú»¥ÁªÍøÁªºÏ±ÙÒ¥Æ½Ì¨	2022/12/14 14:32
https://www.piyao.org.cn/20221209/98c2c3ea26144b089049404893884704/2022120998c2c3ea26144b089049404893884704_20221209b7d3ac3e8f9245769c2585c45b5a85aa.jpg	223	¹úÎñÔºÁª·ÀÁª¿ØÐ¡×éÕýÊ½ÕªÅÆ	ÖÐ¹ú»¥ÁªÍøÁªºÏ±ÙÒ¥Æ½Ì¨	2022/12/9 10:52
https://www.piyao.org.cn/20221207/b4ab6fa06f6846cda8dfd05a20f60b6f/20221207b4ab6fa06f6846cda8dfd05a20f60b6f_20221207788ef47636854448ac25d6313c531cfe.png	224	¹©ÏúÉçÖØÆô¡¢ÖØ·µ¼Æ»®¾­¼ÃÊ±´ú	ÖÐ¹ú»¥ÁªÍøÁªºÏ±ÙÒ¥Æ½Ì¨	2022/12/7 14:35
https://www.piyao.org.cn/20221207/6f807d033a2c414bb6c2be5bbcad2290/202212076f807d033a2c414bb6c2be5bbcad2290_202212075ea0e4b24f1f447db019a3b10ece1e92.png	225	¹ãµç×Ü¾ÖÍÆ³ö5GÖ÷²¥·ö³Ö¼Æ»®	ÖÐ¹ú»¥ÁªÍøÁªºÏ±ÙÒ¥Æ½Ì¨	2022/12/7 14:35
https://www.piyao.org.cn/20221207/3fda071a55b64940810137963d70abf9/202212073fda071a55b64940810137963d70abf9_202212071b00b38d1e03495eb704a53181645887.png	226	±±¾©Õ¾½¨Õ¾63ÄêÀ´µÚÒ»´Î±ÕÕ¾	ÖÐ¹ú»¥ÁªÍøÁªºÏ±ÙÒ¥Æ½Ì¨	2022/12/7 14:35
https://www.piyao.org.cn/20221207/575cea5b775b47ca818c0a6072ab075d/20221207575cea5b775b47ca818c0a6072ab075d_202212070a8058ed2b6243fcaf4b6b8f5b622add.png	227	ÖØÇì±±Õ¾¡°Ñò¶ù¿Í¡±À­ÈËµ½·½²ÕÒ½ÔºÓÐ²¹Ìù	ÖÐ¹ú»¥ÁªÍøÁªºÏ±ÙÒ¥Æ½Ì¨	2022/12/7 14:35
https://www.piyao.org.cn/20221207/13f1956e2a9f41358b8a4f87b38de3dc/2022120713f1956e2a9f41358b8a4f87b38de3dc_202212073a869f2e3c804674b4a5651b5d781be5.png	228	Õã½­º¼ÖÝÓÐÈË¶ÄÇòÊäÇ§ÍòºóÌøÂ¥	ÖÐ¹ú»¥ÁªÍøÁªºÏ±ÙÒ¥Æ½Ì¨	2022/12/7 14:35
https://www.piyao.org.cn/20221207/baaf5cb12b654920824f3abac73ed45c/20221207baaf5cb12b654920824f3abac73ed45c_20221207c6459287265641c9a7833592c4a2c784.png	229	Ê³ÓÃ²¤ÂÜ»áµ¼ÖÂÉöË¥½ß	ÖÐ¹ú»¥ÁªÍøÁªºÏ±ÙÒ¥Æ½Ì¨	2022/12/7 14:35
https://www.piyao.org.cn/20221202/496db49cbd294cfda9a607c436dee65b/20221202496db49cbd294cfda9a607c436dee65b_20221202b3b76c15065a4eb6832d877d559a2ad5.png	230	³ÔéÙ×Óºó×öºËËá»áÖÂÐÂ¹Ú²¡¶¾ºËËá¼ì²â³ÊÑôÐÔ	ÖÐ¹ú»¥ÁªÍøÁªºÏ±ÙÒ¥Æ½Ì¨	2022/12/2 16:06
https://www.piyao.org.cn/20221202/120d07effcb64629818a5aedd1ec1131/20221202120d07effcb64629818a5aedd1ec1131_20221202b5fc9f0224184829b88d6e6df97d17ae.png	231	ÔÆÄÏÆÕ¶ýÅ®×Ó±»12ÈËÂÖÁ÷¹÷»÷	ÖÐ¹ú»¥ÁªÍøÁªºÏ±ÙÒ¥Æ½Ì¨	2022/12/2 16:01
https://www.piyao.org.cn/20221202/43ab814da54f452980ae26f90f214ce7/2022120243ab814da54f452980ae26f90f214ce7_202212023b483a440a1d4ad68214f97acc4b5fdf.png	232	ÊÐ³¡ÉÏÊ¹ÓÃ¼×È©½þÅÝ¹ûÊß±£ÏÊ	ÖÐ¹ú»¥ÁªÍøÁªºÏ±ÙÒ¥Æ½Ì¨	2022/12/2 16:01
https://www.piyao.org.cn/20221202/a2698ddb183c407ca14f1f9bde5cf2af/20221202a2698ddb183c407ca14f1f9bde5cf2af_20221202f669248d7f47477ba41d0066a43c96d4.png	233	12ÔÂ1ÈÕÆð£¬°²»Õ¡¢É½¶«Çàµºµç·ÑÒªÕÇ¼Û	ÖÐ¹ú»¥ÁªÍøÁªºÏ±ÙÒ¥Æ½Ì¨	2022/12/2 16:01
https://www.piyao.org.cn/20221202/41ddcd29350d42988ff02eb536eaa324/2022120241ddcd29350d42988ff02eb536eaa324_2022120209b2daef3fd043d48c9fadb0114a4658.jpg	234	±±¾©×ÔÀ´Ë®Ðè¾²ÖÃÁ½Ð¡Ê±ÒÔÉÏÔÙÓÃ	ÖÐ¹ú»¥ÁªÍøÁªºÏ±ÙÒ¥Æ½Ì¨	2022/12/2 16:25
https://www.piyao.org.cn/20221202/487b27bf38604503a8452183954a341e/20221202487b27bf38604503a8452183954a341e_202212027995cbb986734b059238fc2736ffee88.png	235	Ìì½òÊÐÒßÇé·À¿ØÊ®Ìõ´ëÊ©µÄ½ô¼±Í¨Öª	ÖÐ¹ú»¥ÁªÍøÁªºÏ±ÙÒ¥Æ½Ì¨	2022/12/2 16:25
https://www.piyao.org.cn/20221202/e350907c3d46402bb60c9a6aa8c207ed/20221202e350907c3d46402bb60c9a6aa8c207ed_202212023dcbbf618d4d4d15a0ad8c54e583b59e.png	236	ÎäººÊÐ¡°µÚ1ºÅÍ¨¸æ¡±ÎäººÔÝÍ£¿ÍÔË	ÖÐ¹ú»¥ÁªÍøÁªºÏ±ÙÒ¥Æ½Ì¨	2022/12/2 16:25
https://www.piyao.org.cn/20221123/CA129FA2D6D00001D5D51CD01C40FE60/20221123CA129FA2D6D00001D5D51CD01C40FE60_1211703632_1669188117563_title.png	237	×²Ê÷¶ÍÁ¶¿ÉÒÔÇ¿Éí½¡Ìå	ÖÐ¹ú»¥ÁªÍøÁªºÏ±ÙÒ¥Æ½Ì¨	2022/11/23 15:50
https://www.piyao.org.cn/20221123/CA129FA2D6E00001C45A13601D90B8C0/20221123CA129FA2D6E00001C45A13601D90B8C0_1211703652_1669188797995_title.png	238	½ÀéÄÀÆÃ»ÓÐ½¡¿µ·çÏÕ£¬»¹ÄÜÑøÉú	ÖÐ¹ú»¥ÁªÍøÁªºÏ±ÙÒ¥Æ½Ì¨	2022/11/23 15:50
https://www.piyao.org.cn/20221123/CA129FA2D6F0000127D2E010EC0EA970/20221123CA129FA2D6F0000127D2E010EC0EA970_1211703656_1669188962238_title.png	239	¹ã¶«ÓÐÈË±»·â¿ØÔÚ¹«²ÞÄÚ	ÖÐ¹ú»¥ÁªÍøÁªºÏ±ÙÒ¥Æ½Ì¨	2022/11/23 15:50
https://www.piyao.org.cn/20221123/CA129FA2D6E0000170181E90114016AE/20221123CA129FA2D6E0000170181E90114016AE_1211703634_1669269395825_title.jpg	240	ÉÏº£¡¢É½¶«ÓÐÈË½èÉÏÃÅÃâ·ÑÇåÏ´ÓÍÑÌ»úÎª¹ÕÂô¶ùÍ¯²Èµã	ÖÐ¹ú»¥ÁªÍøÁªºÏ±ÙÒ¥Æ½Ì¨	2022/11/23 15:50
https://www.piyao.org.cn/20221116/CA105CE79A30000112B17AA0F8FC1FFE/20221116CA105CE79A30000112B17AA0F8FC1FFE_1211701384_1668580765628_title.png	241	Ìì½òºÓ±±ÇøÀÏÌ«Ì«Ö÷¶¯ËÍ¿ÚÕÖÃÔÔÎ¹Õ×ßÄÐº¢	ÖÐ¹ú»¥ÁªÍøÁªºÏ±ÙÒ¥Æ½Ì¨	2022/11/16 15:09
https://www.piyao.org.cn/20221116/CA105CE79A4000015D1B124DD3A09380/20221116CA105CE79A4000015D1B124DD3A09380_1211701389_1668583670407_title.png	242	Ò½ÁÆ±£ÏÕÌáÐÑÑéÖ¤ÕË»§£¬²»ÑéÖ¤×Ô¶¯×÷·Ï	ÖÐ¹ú»¥ÁªÍøÁªºÏ±ÙÒ¥Æ½Ì¨	2022/11/16 15:08
https://www.piyao.org.cn/20221116/CA105CE79A500001DF251450E8B11BDF/20221116CA105CE79A500001DF251450E8B11BDF_1211701396_1668581908118_title.png	243	É½¶«µÂÖÝ»ÆºÓÑÄÏç³öÏÖÒ»ÍµÁË20¸öÐ¡º¢µÄÍÅ»ï	ÖÐ¹ú»¥ÁªÍøÁªºÏ±ÙÒ¥Æ½Ì¨	2022/11/16 15:09
https://www.piyao.org.cn/20221116/CA105CE79A500001C92E15B61D501B9A/20221116CA105CE79A500001C92E15B61D501B9A_1211701392_1668581840000_title.png	244	´Ó×ó²à¸ì²²³éÑªÊäÒºÈÝÒ×µ¼ÖÂÐÄ¼¡¹£ËÀ	ÖÐ¹ú»¥ÁªÍøÁªºÏ±ÙÒ¥Æ½Ì¨	2022/11/16 15:06
https://www.piyao.org.cn/20221109/CA105CE799300001597BD7C010063D10/20221109CA105CE799300001597BD7C010063D10_1211699209_1667978175316_title.png	245	³£ºÈÆÏÌÑ¾ÆÄÜ±£»¤ÐÄÔà	ÖÐ¹ú»¥ÁªÍøÁªºÏ±ÙÒ¥Æ½Ì¨	2022/11/9 15:24
https://www.piyao.org.cn/20221207/2f38be4a246144d7ba201ac67c60de60/202212072f38be4a246144d7ba201ac67c60de60_202212071a95a9bdd62a4a929d95766264914b23.png	246	°ÂÃÜ¿ËÈÖ²¡¶¾¸üÃûÎªÐÂÐÍ¹Ú×´²¡¶¾¸ÐÃ°	ÖÐ¹ú»¥ÁªÍøÁªºÏ±ÙÒ¥Æ½Ì¨	2022/12/7 14:35
https://www.piyao.org.cn/20221109/CA105CE799300001D2FD149020B91E8E/20221109CA105CE799300001D2FD149020B91E8E_1211699207_1667977670821_title.png	247	ÁÉÄþ°°É½Ò»Ð¡ÇøÊ®ÈË±»É±	ÖÐ¹ú»¥ÁªÍøÁªºÏ±ÙÒ¥Æ½Ì¨	2022/11/9 15:24
https://www.piyao.org.cn/20221109/CA105CE7993000011DB249D0C623EC10/20221109CA105CE7993000011DB249D0C623EC10_1211699206_1667977686534_title.png	248	À°Èâ´æ·ÅÔ½¾ÃÔ½ºÃ³Ô	ÖÐ¹ú»¥ÁªÍøÁªºÏ±ÙÒ¥Æ½Ì¨	2022/11/9 15:24
https://www.piyao.org.cn/20221109/CA105CE799300001E149A1CBDAC8188D/20221109CA105CE799300001E149A1CBDAC8188D_1211699212_1667977911780_title.png	249	ºÈ·´¸´ÉÕ¿ªµÄË®ÖÂ°©	ÖÐ¹ú»¥ÁªÍøÁªºÏ±ÙÒ¥Æ½Ì¨	2022/11/9 15:24
https://www.piyao.org.cn/20221104/CA105CE7990000016EC072D01CB0FDC0/20221104CA105CE7990000016EC072D01CB0FDC0_1211697800_1667553435621_title.png	250	Î÷°²ÊÐ»ØÃñ½ÖÇøÓò·¢ÉÕÈËÈº¾çÔö	ÖÐ¹ú»¥ÁªÍøÁªºÏ±ÙÒ¥Æ½Ì¨	2022/11/4 17:23
https://www.piyao.org.cn/20221104/CA105CE799000001B4B728D4B98DFA00/20221104CA105CE799000001B4B728D4B98DFA00_1211697633_1667524912512_title.png	251	Íø´«¡°ÒßÇéÆÚ¼äÃ¿Ìì¿ÉÁìÈ¡²¹Ìù¡±	ÖÐ¹ú»¥ÁªÍøÁªºÏ±ÙÒ¥Æ½Ì¨	2022/11/4 9:20
https://www.piyao.org.cn/20221104/CA105CE7991000017F4B10F41AC0C950/20221104CA105CE7991000017F4B10F41AC0C950_1211697803_1667554800025_title.png	252	Æ½¶¥É½¾ÞÏìÎªÔÉÊ¯×¹Âä	ÖÐ¹ú»¥ÁªÍøÁªºÏ±ÙÒ¥Æ½Ì¨	2022/11/4 17:25
https://www.piyao.org.cn/20221104/CA105CE79900000143D3B3FC1FD09E70/20221104CA105CE79900000143D3B3FC1FD09E70_1211697630_1667522859242_title.png	253	11ÔÂ5ÈÕÆðÖ£ÖÝ¸ßÐ£Ñ§Éú·ÖÅúÀëÐ£	ÖÐ¹ú»¥ÁªÍøÁªºÏ±ÙÒ¥Æ½Ì¨	2022/11/4 9:20
https://www.piyao.org.cn/20221102/CA105CE798E000011591E9401E80DA30/20221102CA105CE798E000011591E9401E80DA30_1211697053_1667373034114_title.png	254	ÖÐ¹úÔ¶ÑóÓæÒµ¹ý¶È²¶ÀÌ¡¢ÆÆ»µº£ÑóÉúÌ¬	ÖÐ¹ú»¥ÁªÍøÁªºÏ±ÙÒ¥Æ½Ì¨	2022/11/2 15:03
https://www.piyao.org.cn/20221102/CA105CE798E0000140551E10A1B0DBB0/20221102CA105CE798E0000140551E10A1B0DBB0_1211697064_1667377767639_title.png	255	´óÁ¿º£³¦ÉÏ°¶ÊôÓÚ¡°Òì³£ÏÖÏó¡±	ÖÐ¹ú»¥ÁªÍøÁªºÏ±ÙÒ¥Æ½Ì¨	2022/11/2 15:03
https://www.piyao.org.cn/20221102/CA105CE798E000019C29E0F01DC04650/20221102CA105CE798E000019C29E0F01DC04650_1211697065_1667373218858_title.jpg	256	¡°·É»úÅçÈ÷´òÒ©¡±¡°È«³ÇÏûÉ±¡±	ÖÐ¹ú»¥ÁªÍøÁªºÏ±ÙÒ¥Æ½Ì¨	2022/11/2 15:03
https://www.piyao.org.cn/20221028/CA105CE798B000014B30C5F818C16B60/20221028CA105CE798B000014B30C5F818C16B60_1211695650_1666941214259_title.png	257	¸£ÖÝÒª·â³ÇÁË	ÖÐ¹ú»¥ÁªÍøÁªºÏ±ÙÒ¥Æ½Ì¨	2022/10/28 14:56
https://www.piyao.org.cn/20221028/CA105CE798B00001DE861150DD707700/20221028CA105CE798B00001DE861150DD707700_1211695646_1666939427314_title.png	258	ÄÐ×ÓÒòÈ·ÕïÑôÐÔ±»µõ³µµõÆð×ªÒÆ	ÖÐ¹ú»¥ÁªÍøÁªºÏ±ÙÒ¥Æ½Ì¨	2022/10/28 14:56
https://www.piyao.org.cn/20221028/CA105CE798B0000168951FE11F5E33D0/20221028CA105CE798B0000168951FE11F5E33D0_1211695658_1666940034055_title.png	259	¹ãÎ÷ÄÏÄþÀÏÄÌÄÌÊÐ³¡Âô¼¦µ°Ôâ¹ÜÀíÔ±¶¾´ò	ÖÐ¹ú»¥ÁªÍøÁªºÏ±ÙÒ¥Æ½Ì¨	2022/10/28 14:55
https://www.piyao.org.cn/20221027/CA105CE798A000013146683010191A22/20221027CA105CE798A000013146683010191A22_1211695308_1666835915635_title.png	260	ÉÏº£Ò»Ò½ÔºÒªÇó¹ÇÕÛ¶ùÍ¯ËÄ´ÎºËËá²ÅÄÜÊÖÊõ	ÖÐ¹ú»¥ÁªÍøÁªºÏ±ÙÒ¥Æ½Ì¨	2022/10/27 11:13
https://www.piyao.org.cn/20221027/CA105CE798900001457FC901DAF01D01/20221027CA105CE798900001457FC901DAF01D01_1211695257_1666830351171_title.png	261	ÉÏº£ÑÏÖØÈ±Ë®£¬×ÔÀ´Ë®Ë®ÖÊ²»´ï±ê£¬³¬±ê4±¶	ÖÐ¹ú»¥ÁªÍøÁªºÏ±ÙÒ¥Æ½Ì¨	2022/10/27 11:13
https://www.piyao.org.cn/20221027/CA105CE798900001996814B0194D1BD4/20221027CA105CE798900001996814B0194D1BD4_1211695258_1666830818898_title.png	262	òºÓÍÀïµÄ¹È°±ËáÄÆÒ»¶¨»áÖÂ°©	ÖÐ¹ú»¥ÁªÍøÁªºÏ±ÙÒ¥Æ½Ì¨	2022/10/27 11:13
https://www.piyao.org.cn/20221027/CA105CE798A000018EB6CCF0EEF01D22/20221027CA105CE798A000018EB6CCF0EEF01D22_1211695290_1666833940849_title.png	263	ÓÐÈË´«Ò¥³Æ¡°ËÀÄñ´«²¥ºï¶»²¡¶¾¡±	ÖÐ¹ú»¥ÁªÍøÁªºÏ±ÙÒ¥Æ½Ì¨	2022/10/27 11:13
https://www.piyao.org.cn/20221027/CA105CE798900001658953003F301EB7/20221027CA105CE798900001658953003F301EB7_1211695274_1666833253965_title.png	264	×ØéµÓÍ»á´Ù½ø°©Ö¢×ªÒÆ	ÖÐ¹ú»¥ÁªÍøÁªºÏ±ÙÒ¥Æ½Ì¨	2022/10/27 11:13
https://www.piyao.org.cn/20221027/CA105CE798900001604789701144F560/20221027CA105CE798900001604789701144F560_1211695281_1666833272984_title.png	265	³ÔÀä¶³Èâ¶ÔÉíÌåÒ»¶¨ÓÐº¦	ÖÐ¹ú»¥ÁªÍøÁªºÏ±ÙÒ¥Æ½Ì¨	2022/10/27 11:13
https://www.piyao.org.cn/20221027/CA105CE79890000117FA15E0109E12A0/20221027CA105CE79890000117FA15E0109E12A0_1211695285_1666833769731_title.png	266	ºÈ¾ÆÄÜÖúÃß	ÖÐ¹ú»¥ÁªÍøÁªºÏ±ÙÒ¥Æ½Ì¨	2022/10/27 11:13
https://www.piyao.org.cn/20221027/CA105CE7989000013D9612503888DA10/20221027CA105CE7989000013D9612503888DA10_1211695286_1666840802032_title.png	267	³Ô¿à¹ÏÄÜ½µÑªÌÇ	ÖÐ¹ú»¥ÁªÍøÁªºÏ±ÙÒ¥Æ½Ì¨	2022/10/27 11:13
https://www.piyao.org.cn/20221027/CA105CE798900001B4C71BD0D4304960/20221027CA105CE798900001B4C71BD0D4304960_1211695287_1666833673528_title.png	268	Ë®¹¸½øÈëÉíÌåºó»áÐÎ³É½áÊ¯	ÖÐ¹ú»¥ÁªÍøÁªºÏ±ÙÒ¥Æ½Ì¨	2022/10/27 11:13
https://www.piyao.org.cn/20221027/CA105CE798A000014E48D3C0194016F5/20221027CA105CE798A000014E48D3C0194016F5_1211695291_1666840700382_title.png	269	Î¬ÉúËØB1µÄË®ÈÜÒº¿ÉÒÔÇýÎÃ	ÖÐ¹ú»¥ÁªÍøÁªºÏ±ÙÒ¥Æ½Ì¨	2022/10/27 11:13
https://www.piyao.org.cn/20221027/CA105CE798A000013198EC1039801715/20221027CA105CE798A000013198EC1039801715_1211695294_1666834162034_title.png	270	Ð¡Óã×ãÁÆ¶Ô½ÅÆøµÈ¶àÖÖ½Å²¿¼²²¡ÓÐºÃ´¦	ÖÐ¹ú»¥ÁªÍøÁªºÏ±ÙÒ¥Æ½Ì¨	2022/10/27 11:13
https://www.piyao.org.cn/20221012/CA105CE798500001825FC3A25FB01F8F/20221012CA105CE798500001825FC3A25FB01F8F_1211692014_1665534337026_title.png	271	ó¦Ð·²»ÄÜºÍÊÁ×ÓÒ»Æð³Ô	ÖÐ¹ú»¥ÁªÍøÁªºÏ±ÙÒ¥Æ½Ì¨	2022/10/12 9:54
https://www.piyao.org.cn/20221012/CA105CE798500001C8D7F84015501D65/20221012CA105CE798500001C8D7F84015501D65_1211692016_1665534803406_title.png	272	´©¡°Ò¡Ò¡Ð¬¡±×ß¾ÍÄÜÊÝ	ÖÐ¹ú»¥ÁªÍøÁªºÏ±ÙÒ¥Æ½Ì¨	2022/10/12 9:54
https://www.piyao.org.cn/20221012/CA105CE79850000147241F6BF942EAD0/20221012CA105CE79850000147241F6BF942EAD0_1211692015_1665534756510_title.png	273	´ó¶¹»áµ¼ÖÂ¶ùÍ¯ÐÔÔçÊì£¬³ÉÄêÈËµÃÈéÏÙÔöÉú»òÈéÏÙ°©	ÖÐ¹ú»¥ÁªÍøÁªºÏ±ÙÒ¥Æ½Ì¨	2022/10/12 9:54
https://www.piyao.org.cn/20221012/CA105CE7985000013CCD167E1390D400/20221012CA105CE7985000013CCD167E1390D400_1211692013_1665533795741_title.png	274	ËÄ´¨ÒË±öÒ»ÉÏÎçÈ·Õï250ÈË	ÖÐ¹ú»¥ÁªÍøÁªºÏ±ÙÒ¥Æ½Ì¨	2022/10/12 8:43
https://www.piyao.org.cn/20221012/CA105CE7985000016FA018006FB01B80/20221012CA105CE7985000016FA018006FB01B80_1211692021_1665538788479_title.png	275	ÉÏº£È«ÊÐÖÐÐ¡Ñ§ÉúÍ£Ö¹ÏßÏÂ½ÌÑ§£¬¸ÄÉÏÍø¿Î	ÖÐ¹ú»¥ÁªÍøÁªºÏ±ÙÒ¥Æ½Ì¨	2022/10/12 8:48
https://www.piyao.org.cn/20221012/CA105CE79850000158B464AF1C801CB9/20221012CA105CE79850000158B464AF1C801CB9_1211692026_1665536131998_title.png	276	ÓÐÕþ²ßÖ§³ÖÖÍÁôÐÂ½®ÂÃ¿Í¿ÉÁô½®¾ÍÒµ	ÖÐ¹ú»¥ÁªÍøÁªºÏ±ÙÒ¥Æ½Ì¨	2022/10/12 9:54
https://www.piyao.org.cn/20221012/CA105CE79860000141151DA03652F920/20221012CA105CE79860000141151DA03652F920_1211692027_1665536415595_title.png	277	³ÔÇï¿ûÄÜ½µÑªÌÇ	ÖÐ¹ú»¥ÁªÍøÁªºÏ±ÙÒ¥Æ½Ì¨	2022/10/12 9:20
https://www.piyao.org.cn/20221012/CA105CE79860000146295E731EC062B0/20221012CA105CE79860000146295E731EC062B0_1211692108_1665556760720_title.png	278	ÉÏº£ÓÎ¿ÍÓöÐÂ½®ÒßÇé±äÉíÆÏÌÑ²ÉÕª¹¤	ÖÐ¹ú»¥ÁªÍøÁªºÏ±ÙÒ¥Æ½Ì¨	2022/10/12 16:16
https://www.piyao.org.cn/20221012/CA105CE7985000012BEB161B2050C180/20221012CA105CE7985000012BEB161B2050C180_1211692017_1665535101970_title.png	279	¾«¼Ó¹¤´óÃ×»áÒý·¢¶àÖÖ¼²²¡	ÖÐ¹ú»¥ÁªÍøÁªºÏ±ÙÒ¥Æ½Ì¨	2022/10/12 9:54
https://www.piyao.org.cn/20221012/CA105CE798600001C9F7182018E02BB0/20221012CA105CE798600001C9F7182018E02BB0_1211692035_1665537385693_title.png	280	Àë¿ª¹«¹²³¡ËùÊ±ÔÙÉ¨Ò»´Î³¡ËùÂëÄÜ¹»Ö¤Ã÷¡°ÒÑ¾­³öÃÅ¡±	ÖÐ¹ú»¥ÁªÍøÁªºÏ±ÙÒ¥Æ½Ì¨	2022/10/12 9:20
https://www.piyao.org.cn/20220924/CA105CE796700001ADB814BD14B91C39/20220924CA105CE796700001ADB814BD14B91C39_1211686920_1664012331836_title.png	281	ºËËá²ÉÑùÃÞÇ©ÓÐ¶¾	ÖÐ¹ú»¥ÁªÍøÁªºÏ±ÙÒ¥Æ½Ì¨	2022/9/24 18:45
https://www.piyao.org.cn/20220924/CA105CE797000001984515D01E624C50/20220924CA105CE797000001984515D01E624C50_1211687400_1664013543288_title.png	282	ÈË½Ì°æÖÐÐ¡Ñ§ÓïÎÄ½Ì²ÄÖÐÂ³Ñ¸×÷Æ·±»É¾	ÖÐ¹ú»¥ÁªÍøÁªºÏ±ÙÒ¥Æ½Ì¨	2022/9/24 18:42
https://www.piyao.org.cn/20220928/CA105CE796900001B7DB16213BFF167E/20220928CA105CE796900001B7DB16213BFF167E_1211687112_1664209384009_title.png	284	ÕÅ»ªÒøÂ¼È¡Í¨ÖªÊéµôÔÚ103Â·¹«½»³µÉÏ	ÖÐ¹ú»¥ÁªÍøÁªºÏ±ÙÒ¥Æ½Ì¨	2022/9/28 7:57
https://www.piyao.org.cn/20220924/CA105CE7975000011CBF1010C300A570/20220924CA105CE7975000011CBF1010C300A570_1211687489_1663997738276_title.png	285	ÀÇÑÀÉ½Îå×³Ê¿ÊÇ¡°ÁïÑÂ¡±¶ø²»ÊÇÌøÑÂ	ÖÐ¹ú»¥ÁªÍøÁªºÏ±ÙÒ¥Æ½Ì¨	2022/9/24 14:02
https://www.piyao.org.cn/20220924/CA105CE796E000016273118088A0C160/20220924CA105CE796E000016273118088A0C160_1211687357_1664266177806_title.png	286	Ïã½¶º¬Ò»ÖÖÃûÎªÂÝ¸Ë¾úµÄÈä³æ	ÖÐ¹ú»¥ÁªÍøÁªºÏ±ÙÒ¥Æ½Ì¨	2022/9/24 13:32
https://www.piyao.org.cn/20220928/CA105CE796800001A611C10019B2CF50/20220928CA105CE796800001A611C10019B2CF50_1211686949_1664326361430_title.jpg	287	2022ÄêÊµÊ©ºìÂÌµÆÐÂ¹ú±ê	ÖÐ¹ú»¥ÁªÍøÁªºÏ±ÙÒ¥Æ½Ì¨	2022/9/28 8:03
https://www.piyao.org.cn/20220925/CA105CE796D000014BB8779EBDB21521/20220925CA105CE796D000014BB8779EBDB21521_1211687338_1663985935416_title.jpg	288	ÄÜÈ¼ÉÕµÄ·ÛË¿ÊÇËÜÁÏ×öµÄ	ÖÐ¹ú»¥ÁªÍøÁªºÏ±ÙÒ¥Æ½Ì¨	2022/9/25 9:25
https://www.piyao.org.cn/20220925/CA105CE797200001A0B7BBA0313898C0/20220925CA105CE797200001A0B7BBA0313898C0_1211687433_1663992833219_title.png	289	±»ÕëÔúµ½¾Í»á´«È¾°¬×Ì²¡¶¾	ÖÐ¹ú»¥ÁªÍøÁªºÏ±ÙÒ¥Æ½Ì¨	2022/9/25 11:16
https://www.piyao.org.cn/20220924/CA105CE7975000014B8E1F0013981A0A/20220924CA105CE7975000014B8E1F0013981A0A_1211687498_1664179663388_title.png	290	³¤Õ÷Êµ¼ÊÀï³ÌÖ»ÓÐÐû´«µÄÒ»¶à°ë£¬´óÔ¼6000¹«Àï	ÖÐ¹ú»¥ÁªÍøÁªºÏ±ÙÒ¥Æ½Ì¨	2022/9/24 14:12
https://www.piyao.org.cn/20220925/CA105CE797A00001356B114F3D5053D0/20220925CA105CE797A00001356B114F3D5053D0_1211687615_1664007134471_title.png	291	»¥ÁªÍøÉÏ¡°Ôç°²ÎÊºÃ¡±µÈÍ¼Æ¬ÒªÊÕ·Ñ	ÖÐ¹ú»¥ÁªÍøÁªºÏ±ÙÒ¥Æ½Ì¨	2022/9/25 10:41
https://www.piyao.org.cn/20220925/CA105CE796D000017FAF11F0BEB032F0/20220925CA105CE796D000017FAF11F0BEB032F0_1211687348_1663986555541_title.png	292	ºÈË®¿ÉÓÐÐ§Ô¤·ÀEBÁ÷¸Ð	ÖÐ¹ú»¥ÁªÍøÁªºÏ±ÙÒ¥Æ½Ì¨	2022/9/25 8:33
https://www.piyao.org.cn/20220925/CA105CE797A0000135AC14D1971EAE00/20220925CA105CE797A0000135AC14D1971EAE00_1211687622_1664008377740_title.png	293	¡°µØÕðÔÆ¡±¿ÉÒÔÔ¤²âµØÕð	ÖÐ¹ú»¥ÁªÍøÁªºÏ±ÙÒ¥Æ½Ì¨	2022/9/25 12:45
https://www.piyao.org.cn/20220924/CA105CE79790000144F4A90097B139C0/20220924CA105CE79790000144F4A90097B139C0_1211687604_1664006184956_title.png	294	ÒòÍÆ¹ã5G,4GËÙÂÊ±»ÏÞÖÆ	ÖÐ¹ú»¥ÁªÍøÁªºÏ±ÙÒ¥Æ½Ì¨	2022/9/24 17:53
https://www.piyao.org.cn/20220924/CA105CE797600001F3371B5BB1D01AC4/20220924CA105CE797600001F3371B5BB1D01AC4_1211687528_1664000617974_title.png	295	¡¶ÃØÃÜ»¨Ô°¡·ÊÇ½ÌÓý²¿ÐÂ¿Î±êÍÆ¼öÊéÄ¿	ÖÐ¹ú»¥ÁªÍøÁªºÏ±ÙÒ¥Æ½Ì¨	2022/9/24 14:42
https://www.piyao.org.cn/20220924/CA105CE797A00001BEC8E2201C10AE50/20220924CA105CE797A00001BEC8E2201C10AE50_1211687618_1664007561091_title.png	296	ÎÒ¹úÃ¿ÄêÔ¼20Íò¶ùÍ¯Ê§×Ù£¬½ö0.1%ÄÜ»ØÀ´	ÖÐ¹ú»¥ÁªÍøÁªºÏ±ÙÒ¥Æ½Ì¨	2022/9/24 18:37
https://www.piyao.org.cn/20220923/CA105CE796900001921F19901080AE80/20220923CA105CE796900001921F19901080AE80_1211687072_1663922357272_title.png	297	2021ÄêÀë»éÂÊ×î¸ßµÄÊ¡·ÝÀë»éÂÊ´ï71.51%	ÖÐ¹ú»¥ÁªÍøÁªºÏ±ÙÒ¥Æ½Ì¨	2022/9/23 17:42
https://www.piyao.org.cn/20220924/CA105CE796F00001F95E1617165E44F0/20220924CA105CE796F00001F95E1617165E44F0_1211687373_1663988309253_title.png	298	´×³Ô¶àÁË»áµ¼ÖÂ¹ÇÖÊÊèËÉ	ÖÐ¹ú»¥ÁªÍøÁªºÏ±ÙÒ¥Æ½Ì¨	2022/9/24 13:27
https://www.piyao.org.cn/20220928/CA105CE797C00001EBBE163A7B191572/20220928CA105CE797C00001EBBE163A7B191572_1211688042_1664106811611_title.png	299	¼õ·ÊÓ¦¸Ã¾Ü¾ø³ÔÖ÷Ê³ºÍÓÍ	ÖÐ¹ú»¥ÁªÍøÁªºÏ±ÙÒ¥Æ½Ì¨	2022/9/28 8:33
https://www.piyao.org.cn/20220928/CA105CE797B00001915BB6001740D310/20220928CA105CE797B00001915BB6001740D310_1211687730_1664240965479_title.png	300	ËÄ´¨¶àË®Óò³öÏÖÁúÏß³æ	ÖÐ¹ú»¥ÁªÍøÁªºÏ±ÙÒ¥Æ½Ì¨	2022/9/28 8:32
https://www.piyao.org.cn/20220928/CA105CE797C00001F9AAD7B52C9A16EA/20220928CA105CE797C00001F9AAD7B52C9A16EA_1211688041_1664106267331_title.png	301	ÓÃÈéÌúµ°°×ÑÀ¸àÄÜÉ±ËÀÓÄÃÅÂÝÐý¸Ë¾ú	ÖÐ¹ú»¥ÁªÍøÁªºÏ±ÙÒ¥Æ½Ì¨	2022/9/28 8:33
https://www.piyao.org.cn/20220928/CA105CE797C00001AF4126A0F0D276A0/20220928CA105CE797C00001AF4126A0F0D276A0_1211688040_1664264290649_title.png	302	ÓÃ°¢Ë¾Æ¥ÁÖÏ´Í·¿ÉÒÔÈ¥Ð¼È¥°×·¢	ÖÐ¹ú»¥ÁªÍøÁªºÏ±ÙÒ¥Æ½Ì¨	2022/9/28 8:32
https://www.piyao.org.cn/20220928/CA105CE797C0000193E672101AB01950/20220928CA105CE797C0000193E672101AB01950_1211688033_1664104265936_title.png	303	³Ô8424Î÷¹Ï¸ÐÈ¾ÇÝÁ÷¸Ð	ÖÐ¹ú»¥ÁªÍøÁªºÏ±ÙÒ¥Æ½Ì¨	2022/9/28 8:32
https://www.piyao.org.cn/20220928/CA105CE797C00001AE5375A058ED1D0C/20220928CA105CE797C00001AE5375A058ED1D0C_1211688014_1664099025648_title.png	304	»ùÒò¼ì²â¿ÉÒÔÓÃÀ´¼ì²âº¢×ÓÌì¸³	ÖÐ¹ú»¥ÁªÍøÁªºÏ±ÙÒ¥Æ½Ì¨	2022/9/28 8:32
https://www.piyao.org.cn/20220928/CA105CE797C00001967B1EE0E5005930/20220928CA105CE797C00001967B1EE0E5005930_1211688010_1664098578286_title.png	305	Î¶¾«ÊÇ»¯Ñ§ºÏ³ÉµÄÓÐº¦ÎïÖÊ	ÖÐ¹ú»¥ÁªÍøÁªºÏ±ÙÒ¥Æ½Ì¨	2022/9/28 8:31
https://www.piyao.org.cn/20220928/CA105CE797B00001305C1E501A9063F0/20220928CA105CE797B00001305C1E501A9063F0_1211687906_1664075336037_title.png	306	´òÒ»´Î¿ñÈ®ÒßÃç£¬Á½ÄêÖ®ÄÚ¾Í²»ÓÃÔÙ´ò£¬ËùÒÔ¿É¶à´Î±»¹·Ò§£¬»ñµÃÅâ³¥ÖÂ¸»	ÖÐ¹ú»¥ÁªÍøÁªºÏ±ÙÒ¥Æ½Ì¨	2022/9/28 8:05
https://www.piyao.org.cn/20220928/CA105CE797B00001968A13B01020A580/20220928CA105CE797B00001968A13B01020A580_1211687757_1664027661757_title.png	307	ÖÓÄÏÉ½½¨ÒéÑÎË®Êþ¿Ú·À²¡¶¾	ÖÐ¹ú»¥ÁªÍøÁªºÏ±ÙÒ¥Æ½Ì¨	2022/9/28 8:06
https://www.piyao.org.cn/20220928/CA105CE797B0000139855D61DB8A1D80/20220928CA105CE797B0000139855D61DB8A1D80_1211687717_1664025358116_title.png	308	ËÕÖÝÌØË¹À­ÖÐÐÄ»ðÔÖ100¶àÁ¾³µ±»ÉÕ	ÖÐ¹ú»¥ÁªÍøÁªºÏ±ÙÒ¥Æ½Ì¨	2022/9/28 8:05
https://www.piyao.org.cn/20220928/CA105CE797B000016BB9368A12553970/20220928CA105CE797B000016BB9368A12553970_1211687680_1664021360418_title.png	309	Ñ¡ÔñÖÐÒ½ÖÎÁÆ¹ÚÐÄ²¡¾Í²»ÐèÖ§¼Ü½éÈë	ÖÐ¹ú»¥ÁªÍøÁªºÏ±ÙÒ¥Æ½Ì¨	2022/9/28 8:06
https://www.piyao.org.cn/20220928/CA105CE797A00001E04B10601254BF30/20220928CA105CE797A00001E04B10601254BF30_1211687664_1664235620703_title.png	310	ÆÖ¶«»ú³¡ÉÏÏÂ¿ÍÇø»ú¶¯³µÏÞËÙÒÑ½µÖÁ20km/h	ÖÐ¹ú»¥ÁªÍøÁªºÏ±ÙÒ¥Æ½Ì¨	2022/9/28 8:10
https://www.piyao.org.cn/20220928/CA105CE79750000124DF825811603460/20220928CA105CE79750000124DF825811603460_1211687504_1663998786684_title.png	311	ÂÝòÏ·ÛÀïµÄËá¶¹½ÇÊÇÓÃ½Å²ÈÖÆ×÷µÄ	ÖÐ¹ú»¥ÁªÍøÁªºÏ±ÙÒ¥Æ½Ì¨	2022/9/28 8:31
https://www.piyao.org.cn/20220928/CA105CE797500001E76719B06600F900/20220928CA105CE797500001E76719B06600F900_1211687503_1663999153555_title.png	312	´óÁ¬ºáÉ½ËÂÎª¹Ø¶«¾üÁ¢ÅÆÎ»	ÖÐ¹ú»¥ÁªÍøÁªºÏ±ÙÒ¥Æ½Ì¨	2022/9/28 8:33
https://www.piyao.org.cn/20220928/CA105CE797500001C03ED4BE15B08990/20220928CA105CE797500001C03ED4BE15B08990_1211687502_1663999368315_title.png	313	É½¶«Ò»Ó×¶ùÔ°¸øº¢×Ó³Ô¸¯ÀÃÊß²Ë¡¢ÉúÇùÁÜ°ÍÈâ	ÖÐ¹ú»¥ÁªÍøÁªºÏ±ÙÒ¥Æ½Ì¨	2022/9/28 8:33
https://www.piyao.org.cn/20220928/CA105CE79710000138578CC5D4CB1A60/20220928CA105CE79710000138578CC5D4CB1A60_1211687420_1663992089780_title.png	314	ÊÀÎÀ×éÖ¯½ô¼±½ÐÍ£ÒßÃç£¬ÎÞÃâÒß¶øÓÐ¸±×÷ÓÃ	ÖÐ¹ú»¥ÁªÍøÁªºÏ±ÙÒ¥Æ½Ì¨	2022/9/28 8:33
https://www.piyao.org.cn/20220928/CA105CE7971000014F551A14A3D01719/20220928CA105CE7971000014F551A14A3D01719_1211687417_1663991170522_title.png	315	¡°´ó°×¡±³ÖÇ¹ÉÏ¸Ú	ÖÐ¹ú»¥ÁªÍøÁªºÏ±ÙÒ¥Æ½Ì¨	2022/9/28 8:33
https://www.piyao.org.cn/20220928/CA105CE796E0000122EF1AB819401114/20220928CA105CE796E0000122EF1AB819401114_1211687361_1663987782259_title.png	316	µØÇòµ½´ïÔ¶ÈÕµãÌìÆø½«±äº®Àä	ÖÐ¹ú»¥ÁªÍøÁªºÏ±ÙÒ¥Æ½Ì¨	2022/9/28 8:06
https://www.piyao.org.cn/20220924/CA105CE796D000011C2D1594F25015DD/20220924CA105CE796D000011C2D1594F25015DD_1211687342_1664015400934_title.jpg	317	¾ÓÃñÑøÀÏ±£ÏÕ²Î±£ÈËÒ»´ÎÐÔ²¹½É3ÍòÔª£¬Ã¿ÔÂ¾ÍÄÜÁì700Ôª	ÖÐ¹ú»¥ÁªÍøÁªºÏ±ÙÒ¥Æ½Ì¨	2022/9/24 16:47
https://www.piyao.org.cn/20220928/CA105CE796B00001743117E23BF01B70/20220928CA105CE796B00001743117E23BF01B70_1211687069_1663922245647_title.png	318	ÉîÛÚ½µµÍ¸ßÑªÑ¹µÈÂýÐÔ²¡Ò©Æ·±¨Ïú±ÈÀý	ÖÐ¹ú»¥ÁªÍøÁªºÏ±ÙÒ¥Æ½Ì¨	2022/9/28 8:06
https://www.piyao.org.cn/20220928/CA105CE796A000018EDAF620160017DE/20220928CA105CE796A000018EDAF620160017DE_1211687150_1663926648044_title.png	319	ÉÏº£éëÒÇ¹ÝÕÐÆ¸¿¸Ê¬¹¤ÔÂÐ½4Íò8£¬ÊØÒ¹2Íò	ÖÐ¹ú»¥ÁªÍøÁªºÏ±ÙÒ¥Æ½Ì¨	2022/9/28 8:06
https://www.piyao.org.cn/20220923/CA105CE796800001CF9352354E635400/20220923CA105CE796800001CF9352354E635400_1211687034_1663920024347_title.png	320	Æµ·±×öºËËáÒý·¢ºí°©±ÇÑÊ°©¾çÔö	ÖÐ¹ú»¥ÁªÍøÁªºÏ±ÙÒ¥Æ½Ì¨	2022/9/23 16:24
https://www.piyao.org.cn/20220928/CA105CE797B0000118501D3BC19314C3/20220928CA105CE797B0000118501D3BC19314C3_1211687719_1664024819744_title.png	322	Ìì½ò±õº£ÐÂÇøÀ´ÁËÒ»ÅúÈË··×Ó	ÖÐ¹ú»¥ÁªÍøÁªºÏ±ÙÒ¥Æ½Ì¨	2022/9/28 8:32
https://www.piyao.org.cn/20220928/CA105CE797B00001EE991E4029C01711/20220928CA105CE797B00001EE991E4029C01711_1211687692_1664237629669_title.png	323	Ò½±£»ù½ð²»¹»ÖÂ²¿·ÖÒ©Æ·µ÷³öÒ½±£Ä¿Â¼	ÖÐ¹ú»¥ÁªÍøÁªºÏ±ÙÒ¥Æ½Ì¨	2022/9/28 8:32
https://www.piyao.org.cn/20220927/CA105CE797A0000194CD45D0107011B4/20220927CA105CE797A0000194CD45D0107011B4_1211687642_1664014488965_title.png	324	òÝòö´óÁ¿¾Û¼¯Ïµ×ÔÈ»ÔÖº¦Ç°Õ×	ÖÐ¹ú»¥ÁªÍøÁªºÏ±ÙÒ¥Æ½Ì¨	2022/9/27 11:51
https://www.piyao.org.cn/20220925/CA105CE797A000018C994CBDA8F0ED20/20220925CA105CE797A000018C994CBDA8F0ED20_1211687617_1664007661222_title.png	325	¿Õ¼äÕ¾ÅÄµ½¡°ÑÌ»¨¡±Ì¨·çµÄÌ¨·çÑÛ	ÖÐ¹ú»¥ÁªÍøÁªºÏ±ÙÒ¥Æ½Ì¨	2022/9/25 12:45
https://www.piyao.org.cn/20220924/CA105CE797A0000129731C5013293800/20220924CA105CE797A0000129731C5013293800_1211687608_1664006528859_title.png	326	ÎüÑÌÄÜÔ¤·ÀÐÂ¹Ú²¡¶¾¸ÐÈ¾	ÖÐ¹ú»¥ÁªÍøÁªºÏ±ÙÒ¥Æ½Ì¨	2022/9/24 17:50
https://www.piyao.org.cn/20220924/CA105CE79790000184DC17401FA03380/20220924CA105CE79790000184DC17401FA03380_1211687603_1664006896667_title.png	327	¸ßËÙ·ÑÓÃÉÏµ÷£¬º¼ÖÝµÈµØÇøÊÕ·ÑÕ¾·ÑÓÃ×î¸ß¿É´ïÃ¿¹«Àï1Ôª	ÖÐ¹ú»¥ÁªÍøÁªºÏ±ÙÒ¥Æ½Ì¨	2022/9/24 18:37
https://www.piyao.org.cn/20220924/CA105CE797900001D7FDB26916F082A0/20220924CA105CE797900001D7FDB26916F082A0_1211687576_1664003424613_title.png	328	¹úÄÚ½«Í£Ö¹ÐÄÔà°²×°Ö§¼ÜÊÖÊõ	ÖÐ¹ú»¥ÁªÍøÁªºÏ±ÙÒ¥Æ½Ì¨	2022/9/24 17:50
https://www.piyao.org.cn/20220924/CA105CE797800001248CAA186DD1181E/20220924CA105CE797800001248CAA186DD1181E_1211687560_1664002048166_title.png	329	ÎÒ¹ú½üÆß³É¶ùÍ¯ÇàÉÙÄê»¼´íò¢»ûÐÎ£¡ÄêÁäÔ½Ð¡´÷ÑÀÌ×Ð§¹ûÔ½ºÃ	ÖÐ¹ú»¥ÁªÍøÁªºÏ±ÙÒ¥Æ½Ì¨	2022/9/24 17:56
https://www.piyao.org.cn/20220925/CA105CE797600001A8D1F450B0C0DD40/20220925CA105CE797600001A8D1F450B0C0DD40_1211687523_1664000442740_title.png	330	´×ÅÝµ°ÄÜ¹»ÖÎµ¨ÄÒ½áÊ¯µÈ73ÖÖ²¡	ÖÐ¹ú»¥ÁªÍøÁªºÏ±ÙÒ¥Æ½Ì¨	2022/9/25 10:26
https://www.piyao.org.cn/20220925/CA105CE797500001177ECC97149065D0/20220925CA105CE797500001177ECC97149065D0_1211687501_1663998977178_title.png	331	³ÔÀ±µÃÀÏÄê³Õ´ô·çÏÕ¸ß	ÖÐ¹ú»¥ÁªÍøÁªºÏ±ÙÒ¥Æ½Ì¨	2022/9/25 10:27
https://www.piyao.org.cn/20220925/CA105CE797400001A9CF103013441D90/20220925CA105CE797400001A9CF103013441D90_1211687485_1663997454262_title.png	332	Í´·ç»¼ÕßÒ»¶¨²»ÄÜ³Ô¶¹¸¯¡¢ÈâºÍµ°	ÖÐ¹ú»¥ÁªÍøÁªºÏ±ÙÒ¥Æ½Ì¨	2022/9/25 11:20
https://www.piyao.org.cn/20220924/CA105CE797000001C68E16EE1BE036D0/20220924CA105CE797000001C68E16EE1BE036D0_1211687396_1663989851347_title.png	333	ÈÕ³£Çå½àÏû¶¾ÒºÅ¨¶ÈÔ½¸ßÔ½ºÃ	ÖÐ¹ú»¥ÁªÍøÁªºÏ±ÙÒ¥Æ½Ì¨	2022/9/24 13:44
https://www.piyao.org.cn/20220924/CA105CE796E000013BAD139090041466/20220924CA105CE796E000013BAD139090041466_1211687367_1663988040685_title.png	334	³¤Ê±¼ä¿´ÊÖ»ú»áµ¼ÖÂ»Æ°ß±äÐÔ	ÖÐ¹úi»¥ÁªÍøÁªºÏ±ÙÒ¥Æ½Ì¨	2022/9/24 13:44
https://www.piyao.org.cn/20220925/CA105CE796D0000148A9FFE01FD013E8/20220925CA105CE796D0000148A9FFE01FD013E8_1211687340_1663986359079_title.jpg	335	´÷¿ÚÕÖ»á¶þÑõ»¯Ì¼ÖÐ¶¾	ÖÐ¹ú»¥ÁªÍøÁªºÏ±ÙÒ¥Æ½Ì¨	2022/9/25 9:21
https://www.piyao.org.cn/20220924/CA105CE796C000015152132117F014D3/20220924CA105CE796C000015152132117F014D3_1211687318_1663983249840_title.png	336	·É¶áãò¶¨ÇÅÕ½¶·²»´æÔÚ	ÖÐ¹ú»¥ÁªÍøÁªºÏ±ÙÒ¥Æ½Ì¨	2022/9/24 14:04
https://www.piyao.org.cn/20220923/CA105CE79690000143CB1A6B1D109DA0/20220923CA105CE79690000143CB1A6B1D109DA0_1211687098_1664331657276_title.png	337	°ÙÎ»ÖÐ¹úÈËÔÚÈðÊ¿ÒøÐÐ´æ¿î7.8ÍòÒÚÔªÈËÃñ±Ò	ÖÐ¹ú»¥ÁªÍøÁªºÏ±ÙÒ¥Æ½Ì¨	2022/9/23 17:00
https://www.piyao.org.cn/20220923/CA105CE79690000181181068171019D6/20220923CA105CE79690000181181068171019D6_1211687080_1664332681756_title.jpg	338	2022ÄêÔªµ©ÉÏº£½ö³öÉú7¸ö±¦±¦	ÖÐ¹ú»¥ÁªÍøÁªºÏ±ÙÒ¥Æ½Ì¨	2022/9/23 17:46
https://www.piyao.org.cn/20220923/CA105CE796800001D9DFF7D584448920/20220923CA105CE796800001D9DFF7D584448920_1211686985_1663918904576_title.png	339	ËáÄÌÖÐµÄÒæÉú¾úÊÇ´ÓÀÏÈË¡°·à±ã¡±ÖÐÌáÈ¡µÄ	ÖÐ¹ú»¥ÁªÍøÁªºÏ±ÙÒ¥Æ½Ì¨	2022/9/23 16:26
https://www.piyao.org.cn/20220925/CA105CE797A000019CCA184A14FD1B47/20220925CA105CE797A000019CCA184A14FD1B47_1211687607_1664006444562_title.png	340	Î÷¹Ï³Ô¶àÁË£¬ÑòË®»á±äÉÙ	ÖÐ¹ú»¥ÁªÍøÁªºÏ±ÙÒ¥Æ½Ì¨	2022/9/25 10:24
https://www.piyao.org.cn/20220928/CA105CE797900001BD1D1CCF225119B2/20220928CA105CE797900001BD1D1CCF225119B2_1211687596_1664005635656_title.png	341	ÈÕ±¾Éñ¾­Ñ§½ÌÊÚ´´ÔìµÄ¾²Îï»­¿ÉÒÔÅÐ¶Ï¾«Éñ¼²²¡	ÖÐ¹ú»¥ÁªÍøÁªºÏ±ÙÒ¥Æ½Ì¨	2022/9/28 8:35
https://www.piyao.org.cn/20220928/CA105CE797B00001627CEB35128011FF/20220928CA105CE797B00001627CEB35128011FF_1211687742_1664026869811_title.png	342	Òò¿ª³µÊ¹ÓÃÊÖ»úµ¼º½±»½»¾¯´¦·£¿Û·Ö	ÖÐ¹ú»¥ÁªÍøÁªºÏ±ÙÒ¥Æ½Ì¨	2022/9/28 8:32
https://www.piyao.org.cn/20220925/CA105CE79790000113BDF03817561664/20220925CA105CE79790000113BDF03817561664_1211687595_1664005037110_title.png	343	³ÔÁËÉ½é«»áÒýÆð¹¬Ëõ£¬µ¼ÖÂÁ÷²ú	ÖÐ¹ú»¥ÁªÍøÁªºÏ±ÙÒ¥Æ½Ì¨	2022/9/25 10:25
https://www.piyao.org.cn/20220924/CA105CE79790000194C21A8012501C55/20220924CA105CE79790000194C21A8012501C55_1211687594_1664013344964_title.jpg	344	º¼ÖÝÓÐÅ®º¢ÔâÓöÇÃÃÅÉ±ÈË	ÖÐ¹ú»¥ÁªÍøÁªºÏ±ÙÒ¥Æ½Ì¨	2022/9/24 17:05
https://www.piyao.org.cn/20220924/CA105CE79790000154F55FB015C06CB0/20220924CA105CE79790000154F55FB015C06CB0_1211687589_1664004508540_title.png	345	ºþ±±·¢ÏÖ¡°¾ÅÍ·Äñ¡±	ÖÐ¹ú»¥ÁªÍøÁªºÏ±ÙÒ¥Æ½Ì¨	2022/9/24 17:53
https://www.piyao.org.cn/20220925/CA105CE7979000019CBF1A20F080DB30/20220925CA105CE7979000019CBF1A20F080DB30_1211687588_1664004638394_title.jpg	346	ÏÊÅ¨µÄÈâÌÀ±ÈÈâ¸üÓªÑø	ÖÐ¹ú»¥ÁªÍøÁªºÏ±ÙÒ¥Æ½Ì¨	2022/9/25 10:25
https://www.piyao.org.cn/20220925/CA105CE797900001695313ECED201EC1/20220925CA105CE797900001695313ECED201EC1_1211687580_1664004000698_title.png	347	¾Ã²¡ÌåÐéÒª¶à³ÔÈË²Î	ÖÐ¹ú»¥ÁªÍøÁªºÏ±ÙÒ¥Æ½Ì¨	2022/9/25 10:25
https://www.piyao.org.cn/20220924/CA105CE797800001A9F1A4613950184B/20220924CA105CE797800001A9F1A4613950184B_1211687573_1664013403385_title.jpg	348	Ã¿Äê7ÔÂ1ÈÕÃ¿ÈË¿ÉÔÚ ¡°½»¹Ü12123 ¡±APPÉÏÃâ·Ñ´¦ÀíÒ»ÌõÎ¥ÕÂÐÅÏ¢	ÖÐ¹ú»¥ÁªÍøÁªºÏ±ÙÒ¥Æ½Ì¨	2022/9/24 17:05
https://www.piyao.org.cn/20220925/CA105CE79780000127E21F9B1A1D1C3E/20220925CA105CE79780000127E21F9B1A1D1C3E_1211687565_1664002752914_title.png	349	ºÈÅ£ÄÌµ¼ÖÂÈéÏÙ°©	ÖÐ¹ú»¥ÁªÍøÁªºÏ±ÙÒ¥Æ½Ì¨	2022/9/25 10:26
https://www.piyao.org.cn/20220928/CA105CE79780000160758EF3D9506E50/20220928CA105CE79780000160758EF3D9506E50_1211687563_1664002185744_title.jpg	350	ÉîÛÚÊÐéëÒÇ¹ÝÏúÊ¬Ãð¼£¡¢Ë½×ÔµÁÂôÆ÷¹Ù	ÖÐ¹ú»¥ÁªÍøÁªºÏ±ÙÒ¥Æ½Ì¨	2022/9/28 8:35
https://www.piyao.org.cn/20220928/CA105CE7978000018230F72010308FA0/20220928CA105CE7978000018230F72010308FA0_1211687559_1664001847120_title.jpg	351	º£ÄÏ²»ÔÙ½ûÖ¹»Æ¶Ä	ÖÐ¹ú»¥ÁªÍøÁªºÏ±ÙÒ¥Æ½Ì¨	2022/9/28 8:10
https://www.piyao.org.cn/20220925/CA105CE797700001E293EC108F258A60/20220925CA105CE797700001E293EC108F258A60_1211687546_1664001588143_title.jpg	352	ÌÇÄò²¡ÈË²»ÄÜ³ÔË®¹û	ÖÐ¹ú»¥ÁªÍøÁªºÏ±ÙÒ¥Æ½Ì¨	2022/9/25 10:26
https://www.piyao.org.cn/20220928/CA105CE797700001F373A5A06C30C3B0/20220928CA105CE797700001F373A5A06C30C3B0_1211687545_1664000903817_title.jpg	353	ÈéÌúµ°°×¿ÉÒÔÔ¤·ÀÐÂ¹Ú·ÎÑ×²¡¶¾	ÖÐ¹ú»¥ÁªÍøÁªºÏ±ÙÒ¥Æ½Ì¨	2022/9/28 8:09
https://www.piyao.org.cn/20220924/CA105CE7977000011CDB2A4015109280/20220924CA105CE7977000011CDB2A4015109280_1211687530_1664000563380_title.png	354	Ì¨·çÌìÆøÊ¹ÓÃ¿Õµ÷»áÉÕ»µÖ÷»ú	ÖÐ¹ú»¥ÁªÍøÁªºÏ±ÙÒ¥Æ½Ì¨	2022/9/24 18:39
https://www.piyao.org.cn/20220928/CA105CE797600001E6878A4E59044130/20220928CA105CE797600001E6878A4E59044130_1211687525_1664000161166_title.jpg	355	Ê¹ÓÃ¶þÑõ»¯ÂÈÌùÆ¬ÄÜÔ¤·ÀÐÂÐÍ¹Ú×´²¡¶¾	ÖÐ¹ú»¥ÁªÍøÁªºÏ±ÙÒ¥Æ½Ì¨	2022/9/28 8:09
https://www.piyao.org.cn/20220928/CA105CE7976000016F5C1DE014F81B76/20220928CA105CE7976000016F5C1DE014F81B76_1211687524_1664000082066_title.jpg	356	³ÔéÄÀÆ¿ÉÒÔÔ¤·ÀÐÂ¹Ú·ÎÑ×²¡¶¾	ÖÐ¹ú»¥ÁªÍøÁªºÏ±ÙÒ¥Æ½Ì¨	2022/9/28 8:08
https://www.piyao.org.cn/20220928/CA105CE7976000013284E940AA931B69/20220928CA105CE7976000013284E940AA931B69_1211687522_1664000005897_title.jpg	357	´óËâË®¿ÉÒÔÖÎºÃÐÂ¹Ú·ÎÑ×	ÖÐ¹ú»¥ÁªÍøÁªºÏ±ÙÒ¥Æ½Ì¨	2022/9/28 8:08
https://www.piyao.org.cn/20220928/CA105CE797600001D1441C00119015E3/20220928CA105CE797600001D1441C00119015E3_1211687517_1663999828877_title.jpg	358	¿ÚÕÖÀïµæÒ»ÕÅ¶ÔÕÛµÄÖ½½í¿ÉÑÓ³¤¿ÚÕÖÊ¹ÓÃÊ±¼ä	ÖÐ¹ú»¥ÁªÍøÁªºÏ±ÙÒ¥Æ½Ì¨	2022/9/28 8:07
https://www.piyao.org.cn/20220928/CA105CE79740000139111C2BD06818FB/20220928CA105CE79740000139111C2BD06818FB_1211687486_1663997336474_title.png	359	ºËËáºÍ¿¹Ô­×ö¶àÁË£¬ÑÊºí°©ºÍ±ÇÑÊ°©»áÔö¶à	ÖÐ¹ú»¥ÁªÍøÁªºÏ±ÙÒ¥Æ½Ì¨	2022/9/28 8:15
https://www.piyao.org.cn/20220925/CA105CE797900001846219E11E101B7A/20220925CA105CE797900001846219E11E101B7A_1211687598_1664005638515_title.png	360	³ÔÁËÀóÖ¦¡¢¹ðÔ²ÈÝÒ×Òý·¢ÒõµÀ³öÑª¡¢¸¹Í´£¬´Ó¶øµ¼ÖÂÁ÷²ú	ÖÐ¹ú»¥ÁªÍøÁªºÏ±ÙÒ¥Æ½Ì¨	2022/9/25 10:25
https://www.piyao.org.cn/20220924/CA105CE7978000019B7F2C80190A1E8F/20220924CA105CE7978000019B7F2C80190A1E8F_1211687564_1664002668735_title.png	361	ÓÖÖ±ÓÖ³¤µÄÏã½¶ÊÇ´òÁË¼¤ËØµÄ£¬²»ÄÜ³Ô	ÖÐ¹ú»¥ÁªÍøÁªºÏ±ÙÒ¥Æ½Ì¨	2022/9/24 17:54
https://www.piyao.org.cn/20220925/CA105CE797700001ACC0BC101AE513AF/20220925CA105CE797700001ACC0BC101AE513AF_1211687555_1664002192937_title.png	362	ÊÝ×Ó²»»áµÃÖ¬·¾¸Î	ÖÐ¹ú»¥ÁªÍøÁªºÏ±ÙÒ¥Æ½Ì¨	2022/9/25 10:26
https://www.piyao.org.cn/20220924/CA105CE797700001812D12501AA01380/20220924CA105CE797700001812D12501AA01380_1211687543_1664001058557_title.png	363	ÒûÓÃ¸ß¶È°×¾Æ¿ÉÒÔÖÎÁÆÇáÎ¢¸ÐÃ°	ÖÐ¹ú»¥ÁªÍøÁªºÏ±ÙÒ¥Æ½Ì¨	2022/9/24 14:42
https://www.piyao.org.cn/20220924/CA105CE7975000012471CB70178098B0/20220924CA105CE7975000012471CB70178098B0_1211687510_1663999852039_title.png	364	´óËâ°êÇÐÆ¬Ñõ»¯ºó¿ÉÒÔµÖ¿¹ÐÂ¹Ú²¡¶¾	ÖÐ¹ú»¥ÁªÍøÁªºÏ±ÙÒ¥Æ½Ì¨	2022/9/24 14:42
https://www.piyao.org.cn/20220925/CA105CE797400001DD191C0056C01306/20220925CA105CE797400001DD191C0056C01306_1211687484_1664331204197_title.png	365	³Ô¡°ÀäÃ×·¹¡±ÄÜ¼õ·Ê	ÖÐ¹ú»¥ÁªÍøÁªºÏ±ÙÒ¥Æ½Ì¨	2022/9/25 12:45
https://www.piyao.org.cn/20220925/CA105CE797400001411BA1401245152C/20220925CA105CE797400001411BA1401245152C_1211687474_1663996278412_title.png	366	³Ô¼á¹ûÏàµ±ÓÚºÈÓÍ	ÖÐ¹ú»¥ÁªÍøÁªºÏ±ÙÒ¥Æ½Ì¨	2022/9/25 8:32
https://www.piyao.org.cn/20220928/CA105CE797300001AEAC27001D1C16A7/20220928CA105CE797300001AEAC27001D1C16A7_1211687443_1663993507722_title.png	367	ËØÊ³Õß²»»á¸ÐÈ¾ÐÂ¹Ú·ÎÑ×	ÖÐ¹ú»¥ÁªÍøÁªºÏ±ÙÒ¥Æ½Ì¨	2022/9/28 8:28
https://www.piyao.org.cn/20220928/CA105CE7973000012FEC1A008C84129B/20220928CA105CE7973000012FEC1A008C84129B_1211687464_1663996236584_title.png	368	Í¿·ÀÉ¹Ëª»áµ¼ÖÂÈ±¸Æ	ÖÐ¹ú»¥ÁªÍøÁªºÏ±ÙÒ¥Æ½Ì¨	2022/9/28 8:28
https://www.piyao.org.cn/20220924/CA105CE796F000018E3018F013F08760/20220924CA105CE796F000018E3018F013F08760_1211687384_1664014885372_title.jpg	369	ÓÃÉç±£¿¨¿ÉÒÔÎÞµÖÑºÎÞµ£±£¿ìËÙ´û¿î£¬¿ÉÒÔ½è¸øËûÈËÊ¹ÓÃ·µµã	ÖÐ¹ú»¥ÁªÍøÁªºÏ±ÙÒ¥Æ½Ì¨	2022/9/24 16:47
https://www.piyao.org.cn/20220924/CA105CE797500001D8C4A3A013EDE8D0/20220924CA105CE797500001D8C4A3A013EDE8D0_1211687506_1664000354779_title.jpg	370	Ã«Ôó¶«´íÅúÂíÒú³õµ¼ÖÂÖÐ¹úÈË¿ÚÔö¼ÓÈýÒÚ	ÖÐ¹ú»¥ÁªÍøÁªºÏ±ÙÒ¥Æ½Ì¨	2022/9/24 18:37
https://www.piyao.org.cn/20220925/CA105CE797400001A03516A3172018FC/20220925CA105CE797400001A03516A3172018FC_1211687473_1663996409477_title.png	371	½ÊÈâ»úÉË¸Î	ÖÐ¹ú»¥ÁªÍøÁªºÏ±ÙÒ¥Æ½Ì¨	2022/9/25 11:21
https://www.piyao.org.cn/20220925/CA105CE797400001BC3F14B018F12B20/20220925CA105CE797400001BC3F14B018F12B20_1211687481_1663997007486_title.jpg	372	½ÞÃ«×ÌÑøÒºÄÜÈÃ½ÞÃ«³¤³¤	ÖÐ¹ú»¥ÁªÍøÁªºÏ±ÙÒ¥Æ½Ì¨	2022/9/25 9:28
https://www.piyao.org.cn/20220924/CA105CE797100001FF5F19507EB0198A/20220924CA105CE797100001FF5F19507EB0198A_1211687421_1664011891227_title.png	373	2021Äê7ÔÂ1ÈÕÆð³µÁ¾²»µÃÍÆ³ÙÄêÉó£¬·ñÔò³µÁ¾µµ°¸»á±»Ëø¶¨	ÖÐ¹ú»¥ÁªÍøÁªºÏ±ÙÒ¥Æ½Ì¨	2022/9/24 18:45
https://www.piyao.org.cn/20220925/CA105CE797300001DD35360013301A0B/20220925CA105CE797300001DD35360013301A0B_1211687458_1663994548907_title.jpg	374	ÉÙ³Ô·¹ÄÜ¶öËÀÖ×Áö	ÖÐ¹ú»¥ÁªÍøÁªºÏ±ÙÒ¥Æ½Ì¨	2022/9/25 9:28
https://www.piyao.org.cn/20220925/CA105CE797600001A248D5D0351413AA/20220925CA105CE797600001A248D5D0351413AA_1211687513_1663999970710_title.png	375	°ßÍºÖ»ÓÐÄêÁä´óµÄÈË²Å»áÓÐ	ÖÐ¹ú»¥ÁªÍøÁªºÏ±ÙÒ¥Æ½Ì¨	2022/9/25 10:26
https://www.piyao.org.cn/20220925/CA105CE797300001863313221550D180/20220925CA105CE797300001863313221550D180_1211687445_1663993241457_title.png	376	´²Í··ÅÄûÃÊ°ïÖúº¢×Ó³¤¸ß	ÖÐ¹ú»¥ÁªÍøÁªºÏ±ÙÒ¥Æ½Ì¨	2022/9/25 8:34
https://www.piyao.org.cn/20220924/CA105CE7971000016B161CFAA2851448/20220924CA105CE7971000016B161CFAA2851448_1211687413_1663990978473_title.png	377	ÐÄ¹£Ç§Íò±ð·ÅÖ§¼Ü	ÖÐ¹ú»¥ÁªÍøÁªºÏ±ÙÒ¥Æ½Ì¨	2022/9/24 13:11
https://www.piyao.org.cn/20220928/CA105CE79720000147B03BDDA572DF50/20220928CA105CE79720000147B03BDDA572DF50_1211687428_1663992230160_title.jpg	378	¿ÚÕÖÏû¶¾²ÐÁôÎï»áÖÂ°©	ÖÐ¹ú»¥ÁªÍøÁªºÏ±ÙÒ¥Æ½Ì¨	2022/9/28 8:28
https://www.piyao.org.cn/20220928/CA105CE79720000173A31808301018A3/20220928CA105CE79720000173A31808301018A3_1211687424_1663991894409_title.jpg	379	´øºôÎü·§µÄN95¿ÚÕÖÃ»ÓÐ·À»¤ÐÂ¹Ú²¡¶¾µÄ×÷ÓÃ	ÖÐ¹ú»¥ÁªÍøÁªºÏ±ÙÒ¥Æ½Ì¨	2022/9/28 8:28
https://www.piyao.org.cn/20220928/CA105CE7971000018A4FB6A06510115B/20220928CA105CE7971000018A4FB6A06510115B_1211687423_1663991698672_title.jpg	380	È«¹ú31Ê¡ÊÐÕª¿ÚÕÖÊ±¼ä±íÈ·¶¨	ÖÐ¹ú»¥ÁªÍøÁªºÏ±ÙÒ¥Æ½Ì¨	2022/9/28 8:29
https://www.piyao.org.cn/20220928/CA105CE797000001FA4E5712B9706510/20220928CA105CE797000001FA4E5712B9706510_1211687393_1663990716879_title.png	381	³¤Ê±¼ä´÷¿ÚÕÖ·Î½á½ÚÃ÷ÏÔÔö´ó£¬»áÓÕ·¢·Î°©	ÖÐ¹ú»¥ÁªÍøÁªºÏ±ÙÒ¥Æ½Ì¨	2022/9/28 8:29
https://www.piyao.org.cn/20220928/CA105CE796B00001E8801FF014348560/20220928CA105CE796B00001E8801FF014348560_1211687173_1663928134762_title.jpg	382	Á¬Ðø60ÌìÃ¿Íí8µã²é¾Æ¼Ý£¬ÓÐÏêÏ¸´ø¶ÓÐÅÏ¢	ÖÐ¹ú»¥ÁªÍøÁªºÏ±ÙÒ¥Æ½Ì¨	2022/9/28 8:29
https://www.piyao.org.cn/20220928/CA105CE796A00001301F1F8F14409A00/20220928CA105CE796A00001301F1F8F14409A00_1211687170_1664325588621_title.png	383	ÁÙÒÊÊÐÒÊË®ÏØ³ÉÇ§ÉÏÍòµÄÑà×Ó¾Û¼¯£¬ÊÇµØÕðÇ°Õ×	ÖÐ¹ú»¥ÁªÍøÁªºÏ±ÙÒ¥Æ½Ì¨	2022/9/28 8:47
https://www.piyao.org.cn/20220928/CA105CE796A00001604D12A7BF501320/20220928CA105CE796A00001604D12A7BF501320_1211687145_1663926442261_title.jpg	384	»´°²¼°ÖÜ±ßµØÇøÓÐ¿ÉÄÜ·¢ÉúµØÕð	ÖÐ¹ú»¥ÁªÍøÁªºÏ±ÙÒ¥Æ½Ì¨	2022/9/28 8:29
https://www.piyao.org.cn/20220928/CA105CE796A000017E66B750CE0015CD/20220928CA105CE796A000017E66B750CE0015CD_1211687140_1663926138373_title.jpg	385	¼ÓÓÍÊ±ÍæÊÖ»úÖÂÆû³µ±¬Õ¨	ÖÐ¹ú»¥ÁªÍøÁªºÏ±ÙÒ¥Æ½Ì¨	2022/9/28 8:27
https://www.piyao.org.cn/20220928/CA105CE796A0000131DAAD001360ADC0/20220928CA105CE796A0000131DAAD001360ADC0_1211687133_1663925837205_title.jpg	386	½­ËÕÆô¶«Òª²¢ÈëÉÏº£	ÖÐ¹ú»¥ÁªÍøÁªºÏ±ÙÒ¥Æ½Ì¨	2022/9/28 8:28
https://www.piyao.org.cn/20220928/CA105CE796A00001F9DF41031AB0131D/20220928CA105CE796A00001F9DF41031AB0131D_1211687126_1664507500613_title.png	387	¾©¹ã¸ßÌú¾©Îä¶Î6.20°´ÕÕÊ±ËÙ350ÔËÐÐÔÝ²»ÊµÐÐ£¬°´310ÔËÐÐ	ÖÐ¹ú»¥ÁªÍøÁªºÏ±ÙÒ¥Æ½Ì¨	2022/9/28 8:28
https://www.piyao.org.cn/20220928/CA105CE796A00001E479123014441BCB/20220928CA105CE796A00001E479123014441BCB_1211687164_1663927333366_title.jpg	388	ÄÏ¾©È¡ÏûºìÂÌµÆµ¹¼ÆÊ±¶ÁÃë	ÖÐ¹ú»¥ÁªÍøÁªºÏ±ÙÒ¥Æ½Ì¨	2022/9/28 8:28
https://www.piyao.org.cn/20220928/CA105CE797300001344D1B10197619E3/20220928CA105CE797300001344D1B10197619E3_1211687441_1663993126007_title.jpg	389	°ÂÃÜ¿ËÈÖ±äÒìÖêÄÜ¶ã±ÜÐÂ¹Ú²âÊÔ	ÖÐ¹ú»¥ÁªÍøÁªºÏ±ÙÒ¥Æ½Ì¨	2022/9/28 8:28
https://www.piyao.org.cn/20220928/CA105CE7973000017A5E174CC6721C9C/20220928CA105CE7973000017A5E174CC6721C9C_1211687447_1663993609772_title.jpg	390	Ô¤·À·ÎÑ×µÄÒßÃçÄÜ·ÀÖ¹ÐÂÐÍ¹Ú×´²¡¶¾¸ÐÈ¾	ÖÐ¹ú»¥ÁªÍøÁªºÏ±ÙÒ¥Æ½Ì¨	2022/9/28 8:28
https://www.piyao.org.cn/20220928/CA105CE79730000143CC1F4075801BFE/20220928CA105CE79730000143CC1F4075801BFE_1211687451_1663993831701_title.jpg	391	Î¬c¿ÉÒÔÖ±½ÓÔ¤·ÀÐÂ¹Ú·ÎÑ×²¡¶¾	ÖÐ¹ú»¥ÁªÍøÁªºÏ±ÙÒ¥Æ½Ì¨	2022/9/28 8:28
https://www.piyao.org.cn/20220928/CA105CE7973000015E97E84514D050B0/20220928CA105CE7973000015E97E84514D050B0_1211687440_1663993000980_title.png	392	½ÓÖÖÒßÃç½«ÖÂ²¡¶¾¡°ÃâÒßÌÓÒÝ¡±	ÖÐ¹ú»¥ÁªÍøÁªºÏ±ÙÒ¥Æ½Ì¨	2022/9/28 8:28
https://www.piyao.org.cn/20220928/CA105CE79720000157951DB88F00A470/20220928CA105CE79720000157951DB88F00A470_1211687432_1663992418807_title.jpg	393	ºÈ²è¿ÉÒÔÖ±½ÓÔ¤·ÀÐÂ¹Ú·ÎÑ×²¡¶¾	ÖÐ¹ú»¥ÁªÍøÁªºÏ±ÙÒ¥Æ½Ì¨	2022/9/28 8:28
https://www.piyao.org.cn/20220924/CA105CE797200001441713751E40138B/20220924CA105CE797200001441713751E40138B_1211687436_1664014573300_title.jpg	394	ÄÐÅ®ÑÓ³ÙÍËÐÝÄêÁä±í¹«²¼	ÖÐ¹ú»¥ÁªÍøÁªºÏ±ÙÒ¥Æ½Ì¨	2022/9/24 16:48
https://www.piyao.org.cn/20220924/CA105CE7971000018FD21B0F194ECA40/20220924CA105CE7971000018FD21B0F194ECA40_1211687419_1664014635211_title.jpg	395	½ÌÓý²¿¡°ÖÐ¿¼¸Ä¸ïÔ¤°¸¡±½ûÖ¹ËùÓÐÑ§Ð£¡¢»ú¹¹ÕÐÊÕ³õÈý¸´¶ÁÉú	ÖÐ¹ú»¥ÁªÍøÁªºÏ±ÙÒ¥Æ½Ì¨	2022/9/24 17:11
https://www.piyao.org.cn/20220924/CA105CE797100001755B12F516A716FF/20220924CA105CE797100001755B12F516A716FF_1211687415_1664012160609_title.png	396	É½¶«°¬×Ì²¡ÎåÄêÔö¼Ó295.2%	ÖÐ¹ú»¥ÁªÍøÁªºÏ±ÙÒ¥Æ½Ì¨	2022/9/24 18:43
https://www.piyao.org.cn/20220924/CA105CE797000001BF1E10DB4BA9E040/20220924CA105CE797000001BF1E10DB4BA9E040_1211687405_1663990406051_title.png	397	´÷ÑÛ¾µ»á¼ÓÉî½üÊÓ¶ÈÊý	ÖÐ¹ú»¥ÁªÍøÁªºÏ±ÙÒ¥Æ½Ì¨	2022/9/24 13:27
https://www.piyao.org.cn/20220924/CA105CE797000001D0E4142014CF57D0/20220924CA105CE797000001D0E4142014CF57D0_1211687397_1664014782713_title.jpg	398	2022Äê9ÔÂ1ÈÕÆð±±¾©Ò½±£´æÕÛÀïµÄÇ®²»ÈÃÈ¡	ÖÐ¹ú»¥ÁªÍøÁªºÏ±ÙÒ¥Æ½Ì¨	2022/9/24 17:05
https://www.piyao.org.cn/20220928/CA105CE796900001E2D7F4DE1C90105D/20220928CA105CE796900001E2D7F4DE1C90105D_1211687110_1663924373223_title.jpg	399	ÉÏº£Î´»éÂèÂè¿ÉÒÔÉêÇëÉúÓý½ð	ÖÐ¹ú»¥ÁªÍøÁªºÏ±ÙÒ¥Æ½Ì¨	2022/9/28 8:29
https://www.piyao.org.cn/20220928/CA105CE79690000166A8351016505AE0/20220928CA105CE79690000166A8351016505AE0_1211687097_1664204797036_title.png	400	Î÷ºþ»®´¬Ê¦¸µÓÐ±àÖÆ	ÖÐ¹ú»¥ÁªÍøÁªºÏ±ÙÒ¥Æ½Ì¨	2022/9/28 8:29
https://www.piyao.org.cn/20220928/CA105CE7969000018AB2163C8A1A1DB3/20220928CA105CE7969000018AB2163C8A1A1DB3_1211687076_1663923548530_title.jpg	401	ÉÏº£¿ÏµÂ»ùÍâÂôÔ±Í¶·ÅÐÂ¹Ú²¡¶¾	ÖÐ¹ú»¥ÁªÍøÁªºÏ±ÙÒ¥Æ½Ì¨	2022/9/28 8:29
https://www.piyao.org.cn/20220928/CA105CE796900001991F22D018801302/20220928CA105CE796900001991F22D018801302_1211687070_1663922103092_title.jpg	402	ÄÚÃÉ¹Å¡°µØ¿ÇÍÆÒÆ¡±	ÖÐ¹ú»¥ÁªÍøÁªºÏ±ÙÒ¥Æ½Ì¨	2022/9/28 8:29
https://www.piyao.org.cn/20220928/CA105CE7968000011E7314901C801B89/20220928CA105CE7968000011E7314901C801B89_1211687032_1663921285220_title.jpg	403	ºÓÄÏÏå³ÇÀÏÈË¿¼ÉÏÇå»ª±»¶¥Ìæ	ÖÐ¹ú»¥ÁªÍøÁªºÏ±ÙÒ¥Æ½Ì¨	2022/9/28 8:29
https://www.piyao.org.cn/20220928/CA105CE796800001A66B1A1D127F19D9/20220928CA105CE796800001A66B1A1D127F19D9_1211687023_1663923733576_title.png	404	ÁªºÏ¹ú×Ü²¿Òª°áµ½Î÷°²	ÖÐ¹ú»¥ÁªÍøÁªºÏ±ÙÒ¥Æ½Ì¨	2022/9/28 8:29
https://www.piyao.org.cn/20220925/CA105CE7976000015B6A16C033003980/20220925CA105CE7976000015B6A16C033003980_1211687526_1664000820248_title.png	405	³ÔÄÏ¹Ï¡¢ÓñÃ×ÄÜ½µÑªÌÇ	ÖÐ¹ú»¥ÁªÍøÁªºÏ±ÙÒ¥Æ½Ì¨	2022/9/25 11:18
https://www.piyao.org.cn/20220925/CA105CE797200001BD6A1E701A00C0A0/20220925CA105CE797200001BD6A1E701A00C0A0_1211687437_1663993374587_title.png	406	·þÓÃÖ¹Í´Ò©»áµ¼ÖÂ³Éñ«	ÖÐ¹ú»¥ÁªÍøÁªºÏ±ÙÒ¥Æ½Ì¨	2022/9/25 11:21
https://www.piyao.org.cn/20220925/CA105CE797100001E1E3199D1970A260/20220925CA105CE797100001E1E3199D1970A260_1211687411_1663990558745_title.png	407	×øÔÚ¸ßÎÂÊ¯¶Õ×ÓÉÏÄÜÖÎÍ´¾­	ÖÐ¹ú»¥ÁªÍøÁªºÏ±ÙÒ¥Æ½Ì¨	2022/9/25 8:35
https://www.piyao.org.cn/20220924/CA105CE796E0000169FFAB401B801F82/20220924CA105CE796E0000169FFAB401B801F82_1211687365_1664015029867_title.jpg	408	4ÔÂ1ÈÕÎªÏû·ÀÕ½Ê¿¼ÍÄîÈÕ	ÖÐ¹ú»¥ÁªÍøÁªºÏ±ÙÒ¥Æ½Ì¨	2022/9/24 16:47
https://www.piyao.org.cn/20220924/CA105CE796E00001E0321846A5B01056/20220924CA105CE796E00001E0321846A5B01056_1211687354_1664015093256_title.jpg	409	ÉÏº£µÄÒøÐÐÈ«ÃæÔÝÍ£·¿´û£¬Âò·¿²»ÄÜ´û¿î	ÖÐ¹ú»¥ÁªÍøÁªºÏ±ÙÒ¥Æ½Ì¨	2022/9/24 16:47
https://www.piyao.org.cn/20220925/CA105CE79710000111B14C1C1370195A/20220925CA105CE79710000111B14C1C1370195A_1211687406_1663990222110_title.png	410	Ë¯Ç°ºÈÑó´ÐË®¿ÉÅÅ¶¾¡¢µÖÓùÁ÷¸Ð²¡¶¾	ÖÐ¹ú»¥ÁªÍøÁªºÏ±ÙÒ¥Æ½Ì¨	2022/9/25 10:01
https://www.piyao.org.cn/20220925/CA105CE797000001BD26FF4A870036F0/20220925CA105CE797000001BD26FF4A870036F0_1211687395_1663989919048_title.png	411	³ÔÖí·Î¿ÉÒÔÔ¤·À·Î°©	ÖÐ¹ú»¥ÁªÍøÁªºÏ±ÙÒ¥Æ½Ì¨	2022/9/25 10:01
https://www.piyao.org.cn/20220924/CA105CE796F0000152E587DE10801563/20220924CA105CE796F0000152E587DE10801563_1211687372_1664012991523_title.jpg	412	ÖÓÄÏÉ½Ã»´òÐÂ¹ÚÒßÃç	ÖÐ¹ú»¥ÁªÍøÁªºÏ±ÙÒ¥Æ½Ì¨	2022/9/24 18:42
https://www.piyao.org.cn/20220925/CA105CE796F000019CE2C637C150A290/20220925CA105CE796F000019CE2C637C150A290_1211687383_1663988956451_title.png	414	ÒøÐÓÒ¶ÅÝË®½µÑªÑ¹	ÖÐ¹ú»¥ÁªÍøÁªºÏ±ÙÒ¥Æ½Ì¨	2022/9/25 8:33
https://www.piyao.org.cn/20220924/CA105CE796E00001F64735C5E59316DA/20220924CA105CE796E00001F64735C5E59316DA_1211687359_1664012772608_title.jpg	415	Î÷²Ø10ÃûÐÂ¹Ú·ÎÑ×»¼ÕßÊ¹ÓÃ²ØÒ©È«²¿ÖÎÓú³öÔº	ÖÐ¹ú»¥ÁªÍøÁªºÏ±ÙÒ¥Æ½Ì¨	2022/9/24 18:43
https://www.piyao.org.cn/20220925/CA105CE796F0000128991DA0133D18F8/20220925CA105CE796F0000128991DA0133D18F8_1211687382_1663989003757_title.jpg	416	·´¼¾Ë®¹û²»½¡¿µ	ÖÐ¹ú»¥ÁªÍøÁªºÏ±ÙÒ¥Æ½Ì¨	2022/9/25 10:27
https://www.piyao.org.cn/20220925/CA105CE796F00001CF489F30DD891EBA/20220925CA105CE796F00001CF489F30DD891EBA_1211687379_1663988718435_title.png	417	×°ÁËÐÄÔàÖ§¼Ü²»ÄÜ×öºË´Å¼ì²é	ÖÐ¹ú»¥ÁªÍøÁªºÏ±ÙÒ¥Æ½Ì¨	2022/9/25 8:33
https://www.piyao.org.cn/20220924/CA105CE796F000015A3AF30F130E11BD/20220924CA105CE796F000015A3AF30F130E11BD_1211687377_1664013698929_title.png	418	2022Äê¸ß¿¼ÊýÑ§Æ½¾ù·Ö´´ÐÂµÍ	ÖÐ¹ú»¥ÁªÍøÁªºÏ±ÙÒ¥Æ½Ì¨	2022/9/24 18:41
https://www.piyao.org.cn/20220924/CA105CE796D0000135A7B8D017161216/20220924CA105CE796D0000135A7B8D017161216_1211687344_1664013844386_title.png	419	Ãð»îÒßÃç¼¼ÊõÒÑÂäºó	ÖÐ¹ú»¥ÁªÍøÁªºÏ±ÙÒ¥Æ½Ì¨	2022/9/24 18:41
https://www.piyao.org.cn/20220924/CA105CE796F00001387E163070D06B40/20220924CA105CE796F00001387E163070D06B40_1211687375_1664014943203_title.jpg	420	¡¶Î¢ÐÅºì°ü¡·Í¼Æ¬ÊÇ¼ÆËã»ú²¡¶¾	ÖÐ¹ú»¥ÁªÍøÁªºÏ±ÙÒ¥Æ½Ì¨	2022/9/24 16:47
https://www.piyao.org.cn/20220925/CA105CE796F00001D4493551158018CE/20220925CA105CE796F00001D4493551158018CE_1211687369_1663988211616_title.jpg	421	ºÈºì¾Æ¿ÉÒÔÔ¤·ÀÐÄÑª¹Ü¼²²¡	ÖÐ¹ú»¥ÁªÍøÁªºÏ±ÙÒ¥Æ½Ì¨	2022/9/25 9:28
https://www.piyao.org.cn/20220924/CA105CE796E00001345413B791794D10/20220924CA105CE796E00001345413B791794D10_1211687363_1664012875459_title.jpg	422	ºËËá¼ì²â²ÉÑùÃÞÇ©º¬ÓÐÓ«¹â¼Á¡¢»·ÑõÒÒÍéµÈÖÂ°©Îï	ÖÐ¹ú»¥ÁªÍøÁªºÏ±ÙÒ¥Æ½Ì¨	2022/9/24 18:42
https://www.piyao.org.cn/20220925/CA105CE796E00001A6738A21B590104E/20220925CA105CE796E00001A6738A21B590104E_1211687362_1663987793414_title.jpg	423	ÏººÍË®¹ûÍ¬Ê³»á²úÉúÅøËª	ÖÐ¹ú»¥ÁªÍøÁªºÏ±ÙÒ¥Æ½Ì¨	2022/9/25 9:28
https://www.piyao.org.cn/20220928/CA105CE797A00001E1A916D11949F1E0/20220928CA105CE797A00001E1A916D11949F1E0_1211687629_1664324602005_title.png	424	²èË®ÄÜÔ¤·ÀÐÂ¹Ú²¡¶¾	ÖÐ¹ú»¥ÁªÍøÁªºÏ±ÙÒ¥Æ½Ì¨	2022/9/28 8:03
https://www.piyao.org.cn/20220928/CA105CE7979000012B6B145E7D65186F/20220928CA105CE7979000012B6B145E7D65186F_1211687581_1664004356299_title.png	425	»ù´¡½ÌÓý×ÛºÏ¸Ä¸ïÊµÑéÇøËõ¶ÌÑ§ÖÆ£¬¾ÅÄêÒåÎñ½ÌÓý½«¸ÄÎªÐ¡Ñ§4Äê¡¢³õÖÐ3Äê¡¢¸ßÖÐ2Äê	ÖÐ¹ú»¥ÁªÍøÁªºÏ±ÙÒ¥Æ½Ì¨	2022/9/28 8:03
https://www.piyao.org.cn/20220928/CA105CE7974000011E1CDF9310345D40/20220928CA105CE7974000011E1CDF9310345D40_1211687475_1664185698914_title.png	426	ºÈËáÄÌÄÜÔ¤·À°©Ö¢	ÖÐ¹ú»¥ÁªÍøÁªºÏ±ÙÒ¥Æ½Ì¨	2022/9/28 8:04
https://www.piyao.org.cn/20220928/CA105CE79780000133B6162061C71A94/20220928CA105CE79780000133B6162061C71A94_1211687562_1664351225178_title.png	427	ÌúµÀ²¿ÕýÊ½Ðû²¼È«ÃæÈ¡ÏûÖ½ÖÊ³µÆ±	ÖÐ¹ú»¥ÁªÍøÁªºÏ±ÙÒ¥Æ½Ì¨	2022/9/28 8:04
https://www.piyao.org.cn/20220928/CA105CE797900001414021C56CD01DCF/20220928CA105CE797900001414021C56CD01DCF_1211687592_1664004840254_title.png	428	±È¸ö¡°ok¡±ÊÖÊÆ¾ÍÄÜ·¢³ö±¨¾¯Çó¾ÈÐÅºÅ	ÖÐ¹ú»¥ÁªÍøÁªºÏ±ÙÒ¥Æ½Ì¨	2022/9/28 8:04
https://www.piyao.org.cn/20220928/CA105CE796E000011F46DA00F800DE80/20220928CA105CE796E000011F46DA00F800DE80_1211687356_1663987285472_title.png	429	¸¸Ä¸Ê§ÐÅÓ°Ïì×ÓÅ®ÉÏÑ§	ÖÐ¹ú»¥ÁªÍøÁªºÏ±ÙÒ¥Æ½Ì¨	2022/9/28 8:04
https://www.piyao.org.cn/20220928/CA105CE796B00001E2A7B2701A101720/20220928CA105CE796B00001E2A7B2701A101720_1211687183_1663929934629_title.jpg	430	¾ÓÃñÓÃµç¼Û¸ñÖ´ÐÐÐÂµÄµç·Ñµ÷½Ú±í	ÖÐ¹ú»¥ÁªÍøÁªºÏ±ÙÒ¥Æ½Ì¨	2022/9/28 8:04
https://www.piyao.org.cn/20220928/CA105CE79690000174E79BF7EDB91190/20220928CA105CE79690000174E79BF7EDB91190_1211687116_1663932774206_title.png	431	Â³Ñ¸ÈÕ¼Ç³Æ·¢Ð½ÈÕµ½âùºìÔºÏû·Ñ	ÖÐ¹ú»¥ÁªÍøÁªºÏ±ÙÒ¥Æ½Ì¨	2022/9/28 8:05
https://www.piyao.org.cn/20220928/CA105CE797700001311CBFA016BAF150/20220928CA105CE797700001311CBFA016BAF150_1211687529_1664000706711_title.png	432	×öÍêºËËáÒªÁ¢¿ÌË¢ÑÀ£¬ÒªºÈÈÈË®Ô¤·À¸ÐÈ¾	ÖÐ¹ú»¥ÁªÍøÁªºÏ±ÙÒ¥Æ½Ì¨	2022/9/28 8:05
https://www.piyao.org.cn/20220928/CA105CE79720000194A0118013801AED/20220928CA105CE79720000194A0118013801AED_1211687426_1663992172652_title.png	433	²¹¸Æ¹ý¶à»áÊ¹Ì¥ÅÌÀÏ»¯	ÖÐ¹ú»¥ÁªÍøÁªºÏ±ÙÒ¥Æ½Ì¨	2022/9/28 8:05
https://www.piyao.org.cn/20220928/CA105CE7970000015EE91FA012401A9F/20220928CA105CE7970000015EE91FA012401A9F_1211687402_1664185835629_title.png	434	Âí³ÝÜÈ¡¢Ä¾¶ú²ËÐÔº®£¬ÔÐ¸¾³ÔÁË»áÔö¼Ó×Ó¹¬ÊÕËõ´ÎÊý£¬ÒýÆð²»ÊÊ	ÖÐ¹ú»¥ÁªÍøÁªºÏ±ÙÒ¥Æ½Ì¨	2022/9/28 8:05
https://www.piyao.org.cn/20220928/CA105CE796C00001E8B45FB4D8EA11ED/20220928CA105CE796C00001E8B45FB4D8EA11ED_1211687316_1663984254753_title.png	435	2019ÄêÆ¶À§ÈË¿ÚÈË¾ùÔÂÊÕÈë9057Ôª	ÖÐ¹ú»¥ÁªÍøÁªºÏ±ÙÒ¥Æ½Ì¨	2022/9/28 8:05
https://www.piyao.org.cn/20220928/CA105CE796F00001C165E0A0D72715D0/20220928CA105CE796F00001C165E0A0D72715D0_1211687378_1663989413670_title.png	436	ÐÂ¹Ú²¡¶¾¿ÉÍ¨¹ýÏÂË®µÀ´«²¥£¬ËùÒÔ¿ÉÒÔ½«Ïû¶¾Æ¬ÈÓ½øÏÂË®µÀÏû¶¾	ÖÐ¹ú»¥ÁªÍøÁªºÏ±ÙÒ¥Æ½Ì¨	2022/9/28 8:05
https://www.piyao.org.cn/20220928/CA105CE796A00001C7191D9016B21C97/20220928CA105CE796A00001C7191D9016B21C97_1211687166_1663927558957_title.jpg	437	Ä³²©Ö÷´ÓÒåÎÚ»ú³¡»¨1000ÔªÂòÁËÒ»Ö»ÎÞÈËÈÏÁìÐÐÀîÏä	ÖÐ¹ú»¥ÁªÍøÁªºÏ±ÙÒ¥Æ½Ì¨	2022/9/28 8:05
https://www.piyao.org.cn/20220928/CA105CE797D0000183B91FA01100C670/20220928CA105CE797D0000183B91FA01100C670_1211688081_1664121860926_title.png	438	ÊÀ½çÎÀÉú×éÖ¯½«18-65Ëê½ç¶¨ÎªÇàÄêÈË	ÖÐ¹ú»¥ÁªÍøÁªºÏ±ÙÒ¥Æ½Ì¨	2022/9/28 8:05
https://www.piyao.org.cn/20220928/CA105CE797D000019F433892498E14D8/20220928CA105CE797D000019F433892498E14D8_1211688080_1664334692369_title.png	439	ÁÖÔòÐìºóÒáÉæÏÓÑÏÖØÎ¥¼ÍÎ¥·¨	ÖÐ¹ú»¥ÁªÍøÁªºÏ±ÙÒ¥Æ½Ì¨	2022/9/28 8:05
https://www.piyao.org.cn/20220928/CA105CE797D00001E1801D431C501F0F/20220928CA105CE797D00001E1801D431C501F0F_1211688078_1664120363058_title.png	440	ÇØÁëÒÔÒ»¼ºÖ®Á¦µ²×¡ÄÏÏÂÀä¿ÕÆø	ÖÐ¹ú»¥ÁªÍøÁªºÏ±ÙÒ¥Æ½Ì¨	2022/9/28 8:05
https://www.piyao.org.cn/20220925/CA105CE796E00001286410B919F01120/20220925CA105CE796E00001286410B919F01120_1211687355_1663987304618_title.jpg	441	×ÔÈÈÃ×·¹ÀïµÄ´óÃ×ÊÇ¼ÙµÄ	ÖÐ¹ú»¥ÁªÍøÁªºÏ±ÙÒ¥Æ½Ì¨	2022/9/25 9:27
https://www.piyao.org.cn/20220925/CA105CE796E00001FAA219D77CA01D6A/20220925CA105CE796E00001FAA219D77CA01D6A_1211687353_1663987163150_title.png	442	Ó¦ÏÈ³ÔË®¹ûÔÙ³Ô·¹	ÖÐ¹ú»¥ÁªÍøÁªºÏ±ÙÒ¥Æ½Ì¨	2022/9/25 8:33
https://www.piyao.org.cn/20220924/CA105CE796E000016B7212D019D01AA2/20220924CA105CE796E000016B7212D019D01AA2_1211687352_1664013124848_title.png	443	Ä³¼ì²âÇø×öºËËá·¢»Æ½ðµõÅÆ	ÖÐ¹ú»¥ÁªÍøÁªºÏ±ÙÒ¥Æ½Ì¨	2022/9/24 18:32
https://www.piyao.org.cn/20220924/CA105CE796D0000166A19EB03EE01DF6/20220924CA105CE796D0000166A19EB03EE01DF6_1211687330_1664013933376_title.png	445	±©Óêºó³ÇÊÐ×ÔÀ´Ë®²»ÄÜºÈ	ÖÐ¹ú»¥ÁªÍøÁªºÏ±ÙÒ¥Æ½Ì¨	2022/9/24 18:41
https://www.piyao.org.cn/20220924/CA105CE796D00001A3E412C04DBE29C0/20220924CA105CE796D00001A3E412C04DBE29C0_1211687347_1663986843767_title.png	446	º£ÓãÃ»ÓÐ¼ÄÉú³æ¿ÉÒÔËæ±ã³Ô	ÖÐ¹ú»¥ÁªÍøÁªºÏ±ÙÒ¥Æ½Ì¨	2022/9/24 13:32
https://www.piyao.org.cn/20220924/CA105CE796D00001D8C117AE92601681/20220924CA105CE796D00001D8C117AE92601681_1211687339_1663986348175_title.png	447	ÓÃÊß²ËË®³åÄÌ·Û·ÀÖ¹Ð¡º¢ÉÏ»ð	ÖÐ¹ú»¥ÁªÍøÁªºÏ±ÙÒ¥Æ½Ì¨	2022/9/24 13:32
https://www.piyao.org.cn/20220925/CA105CE796B0000150DC158027F216C3/20220925CA105CE796B0000150DC158027F216C3_1211687305_1663982488562_title.png	448	Î÷°²¸¨¾¯ÕÐÆ¸µ×Ð½3Ç§¼ÓÌùÌõÌá³É	ÖÐ¹ú»¥ÁªÍøÁªºÏ±ÙÒ¥Æ½Ì¨	2022/9/25 10:01
https://www.piyao.org.cn/20220924/CA105CE796B00001B3E312901433BA30/20220924CA105CE796B00001B3E312901433BA30_1211687176_1664012633930_title.png	449	»Æ¸ÔÁÒÊ¿ÁêÔ°ÓÐ×ÔÓÉÅ®ÉñÏñ	ÖÐ¹ú»¥ÁªÍøÁªºÏ±ÙÒ¥Æ½Ì¨	2022/9/24 17:05
https://www.piyao.org.cn/20220925/CA105CE796D0000166425CF089001811/20220925CA105CE796D0000166425CF089001811_1211687331_1663985326677_title.jpg	450	Í»È»½äÑÌ·´ÉËÉí	ÖÐ¹ú»¥ÁªÍøÁªºÏ±ÙÒ¥Æ½Ì¨	2022/9/25 9:25
https://www.piyao.org.cn/20220924/CA105CE796B00001ECF6358D7C5030B0/20220924CA105CE796B00001ECF6358D7C5030B0_1211687190_1664012083789_title.jpg	451	ºþ±±ÌìÃÅÒ»Ó¤¶ù±»ÈËÅ×ÆúÔÚ²Ý´Ô	ÖÐ¹ú»¥ÁªÍøÁªºÏ±ÙÒ¥Æ½Ì¨	2022/9/24 17:12
https://www.piyao.org.cn/20220924/CA105CE796C00001C93B115010F87450/20220924CA105CE796C00001C93B115010F87450_1211687327_1664012652306_title.png	452	Ñà×Ó¾Û¼¯Ò»¶¨ÊÇµØÕðÇ°Õ×	ÖÐ¹ú»¥ÁªÍøÁªºÏ±ÙÒ¥Æ½Ì¨	2022/9/24 18:43
https://www.piyao.org.cn/20220924/CA105CE796C00001CF9D160018E84160/20220924CA105CE796C00001CF9D160018E84160_1211687323_1664012567276_title.png	453	¸ßÎÂ±©Óêµ¼ÖÂ´óÃ÷ºþÓã¶ùÈ±Ñõ¡°ÌøË®¡±	ÖÐ¹ú»¥ÁªÍøÁªºÏ±ÙÒ¥Æ½Ì¨	2022/9/24 18:43
https://www.piyao.org.cn/20220924/CA105CE796C00001F4E5CB456A33172B/20220924CA105CE796C00001F4E5CB456A33172B_1211687319_1663983302340_title.png	454	Ê³ÓÃÓÍ³ÔµÄÔ½ÉÙÔ½ºÃ	ÖÐ¹ú»¥ÁªÍøÁªºÏ±ÙÒ¥Æ½Ì¨	2022/9/24 13:32
https://www.piyao.org.cn/20220925/CA105CE796C00001CF67717622F01657/20220925CA105CE796C00001CF67717622F01657_1211687309_1664275358205_title.jpg	455	Î¶¾«¼ÓÈÈºóÓÐ¶¾ÇÒÖÂ°©	ÖÐ¹ú»¥ÁªÍøÁªºÏ±ÙÒ¥Æ½Ì¨	2022/9/25 9:26
https://www.piyao.org.cn/20220925/CA105CE796B0000125AD1C001B39F900/20220925CA105CE796B0000125AD1C001B39F900_1211687297_1663981053880_title.jpg	456	ÕØÇìÒ»Ë¾»ú¿ª³µÍÚ±Ç¿×±»¿Û·Ö	ÖÐ¹ú»¥ÁªÍøÁªºÏ±ÙÒ¥Æ½Ì¨	2022/9/25 9:27
https://www.piyao.org.cn/20220923/CA105CE796B00001B0DF110012C07C20/20220923CA105CE796B00001B0DF110012C07C20_1211687187_1663930010910_title.png	457	²ÝÝ®º¬´óÁ¿Å©Ò©ÄÜ¶¾ËÀÈË	ÖÐ¹ú»¥ÁªÍøÁªºÏ±ÙÒ¥Æ½Ì¨	2022/9/23 21:09
https://www.piyao.org.cn/20220924/CA105CE796B00001D629EF8050201BE5/20220924CA105CE796B00001D629EF8050201BE5_1211687178_1664012777471_title.jpg	458	»¨¼¾Å®º¢±»¹·Ò§ÉËÃ»½ÓÖÖÒßÃç·¢³öÐ¡¹·Ò»ÑùµÄ½ÐÉù	ÖÐ¹ú»¥ÁªÍøÁªºÏ±ÙÒ¥Æ½Ì¨	2022/9/24 17:05
https://www.piyao.org.cn/20220924/CA105CE796B00001CA7E1B9B14201F00/20220924CA105CE796B00001CA7E1B9B14201F00_1211687175_1664012590186_title.jpg	459	¼ÃÄÏºËËá¼ì²â²»ÔÙ·ÖÄÐÅ®£¬»Ö¸´Ò»ÖÜÁ½´Î	ÖÐ¹ú»¥ÁªÍøÁªºÏ±ÙÒ¥Æ½Ì¨	2022/9/24 17:05
https://www.piyao.org.cn/20220923/CA105CE796A00001E0A56A4110041081/20220923CA105CE796A00001E0A56A4110041081_1211687153_1663926784599_title.png	460	·ÇÈ«ÈÕÖÆ±¾¿Æ¿ÉÒÔÖ±½ÓÂä»§³É¶¼	ÖÐ¹ú»¥ÁªÍøÁªºÏ±ÙÒ¥Æ½Ì¨	2022/9/23 18:27
https://www.piyao.org.cn/20220923/CA105CE796A00001B8CF1C0988321EC4/20220923CA105CE796A00001B8CF1C0988321EC4_1211687162_1663927292230_title.png	461	²ÝÝ®³ÔÁË»áµÃ³öÑªÈÈ	ÖÐ¹ú»¥ÁªÍøÁªºÏ±ÙÒ¥Æ½Ì¨	2022/9/23 18:54
https://www.piyao.org.cn/20220923/CA105CE796A00001263FDF4F11709A00/20220923CA105CE796A00001263FDF4F11709A00_1211687161_1663927033133_title.png	462	ÉîÛÚµØÌú3ºÅÏß´óÔËÕ¾µ¹Ëú	ÖÐ¹ú»¥ÁªÍøÁªºÏ±ÙÒ¥Æ½Ì¨	2022/9/23 18:25
https://www.piyao.org.cn/20220924/CA105CE796A00001E9C8DFFE1070D4A0/20220924CA105CE796A00001E9C8DFFE1070D4A0_1211687157_1664012546007_title.jpg	463	¹úÄÚ½«Öð½¥Í£Ö¹ÐÄÔà°²×°Ö§¼ÜµÄÊÖÊõ	ÖÐ¹ú»¥ÁªÍøÁªºÏ±ÙÒ¥Æ½Ì¨	2022/9/24 17:05
https://www.piyao.org.cn/20220924/CA105CE796A00001431BED0851006D40/20220924CA105CE796A00001431BED0851006D40_1211687135_1663926238551_title.png	464	Å®×Ó±ß³äµç±ßÍæÊÖ»úÔâ´¥µç	ÖÐ¹ú»¥ÁªÍøÁªºÏ±ÙÒ¥Æ½Ì¨	2022/9/24 17:54
https://www.piyao.org.cn/20220924/CA105CE796A00001AFCA1B5314F05E80/20220924CA105CE796A00001AFCA1B5314F05E80_1211687131_1664012463406_title.jpg	465	ºÈ²èË®¿ÉÒÔÔ¤·ÀÐÂ¹Ú²¡¶¾	ÖÐ¹ú»¥ÁªÍøÁªºÏ±ÙÒ¥Æ½Ì¨	2022/9/24 17:06
https://www.piyao.org.cn/20220924/CA105CE7969000016374DAA714F79500/20220924CA105CE7969000016374DAA714F79500_1211687113_1664012334090_title.jpg	466	ºÓ±±Ò»·¨Ôº´°¿ÚµÍ°«Ðè¹òµÝ²ÄÁÏ	ÖÐ¹ú»¥ÁªÍøÁªºÏ±ÙÒ¥Æ½Ì¨	2022/9/24 17:06
https://www.piyao.org.cn/20220924/CA105CE796900001729510134CA817D5/20220924CA105CE796900001729510134CA817D5_1211687066_1664014614368_title.jpg	467	ºþ±±Ä³ÊÂÒµµ¥Î»ÕÐÆ¸Ò»¿¼Éú±ÊÊÔ³É¼¨3.17·Ö±»Â¼ÓÃ	ÖÐ¹ú»¥ÁªÍøÁªºÏ±ÙÒ¥Æ½Ì¨	2022/9/24 18:33
https://www.piyao.org.cn/20220923/CA105CE7969000011DEA18AE344A1222/20220923CA105CE7969000011DEA18AE344A1222_1211687057_1663925055495_title.png	468	¶¼½­ÑßÊÐ·¢ÉúÉ½Ìå»¬ÆÂÔì³É18ÈËÓöÄÑ107ÈËÊ§×Ù	ÖÐ¹ú»¥ÁªÍøÁªºÏ±ÙÒ¥Æ½Ì¨	2022/9/23 17:38
https://www.piyao.org.cn/20220925/CA105CE7969000017DEC1385988094D0/20220925CA105CE7969000017DEC1385988094D0_1211687036_1663921920314_title.png	469	ÓÐÎÔµ×ÔÚÉÏº£Â¥ÓîÀïÉ¢²¥ÐÂ¹Ú²¡¶¾	ÖÐ¹ú»¥ÁªÍøÁªºÏ±ÙÒ¥Æ½Ì¨	2022/9/25 10:01
https://www.piyao.org.cn/20220925/CA105CE796800001E3DC400094601F66/20220925CA105CE796800001E3DC400094601F66_1211687021_1663921780965_title.png	470	ÒìµØ²»·µÏçÈËÔ±É¨ÂëÉêÇë²¹Ìù4000Ôª	ÖÐ¹ú»¥ÁªÍøÁªºÏ±ÙÒ¥Æ½Ì¨	2022/9/25 10:01
https://www.piyao.org.cn/20220923/CA105CE796800001F21F19B0513018BA/20220923CA105CE796800001F21F19B0513018BA_1211687009_1663920467588_title.png	471	Ö£ÖÝ³Ç¹Ü²»µ½20ÌìÌù³ö74ÍòÕÅÎ¥Í£µ¥	ÖÐ¹ú»¥ÁªÍøÁªºÏ±ÙÒ¥Æ½Ì¨	2022/9/23 16:24
https://www.piyao.org.cn/20220923/CA105CE796800001C226C0D21260134A/20220923CA105CE796800001C226C0D21260134A_1211687004_1663920238361_title.png	472	Õã½­´óÑ§±£°²ÕÐÆ¸¿¼ÊÔÌâÓÐ´óÑ§ÊýÑ§	ÖÐ¹ú»¥ÁªÍøÁªºÏ±ÙÒ¥Æ½Ì¨	2022/9/23 16:26
https://www.piyao.org.cn/20220925/CA105CE7968000017CE6CD2F192018C0/20220925CA105CE7968000017CE6CD2F192018C0_1211686995_1663921516484_title.png	473	ÒåÎÚÊÐÃñ±»×ªÔËÖÁ¼àÓü¸ôÀë	ÖÐ¹ú»¥ÁªÍøÁªºÏ±ÙÒ¥Æ½Ì¨	2022/9/25 10:01
https://www.piyao.org.cn/20220923/CA105CE7968000019371C4548180CA80/20220923CA105CE7968000019371C4548180CA80_1211686969_1663917988672_title.png	474	Õþ¸®Ò½ÁÆ·ÑÓÃ80%»¨ÔÚµ³Õþ¸É²¿ÈºÌåÉíÉÏ	ÖÐ¹ú»¥ÁªÍøÁªºÏ±ÙÒ¥Æ½Ì¨	2022/9/23 16:27
https://www.piyao.org.cn/20220924/CA105CE796800001329EB8F82EE01B92/20220924CA105CE796800001329EB8F82EE01B92_1211686960_1664014162209_title.png	475	¹ãÎ÷¶àµØ¹ØÍ£ÍÀÔ×³¡£¬È«Ãæ½ûÊÛÖíÈâ	ÖÐ¹ú»¥ÁªÍøÁªºÏ±ÙÒ¥Æ½Ì¨	2022/9/24 18:41
https://www.piyao.org.cn/20220923/CA105CE7968000011F11F780A8D82530/20220923CA105CE7968000011F11F780A8D82530_1211686952_1663918503549_title.png	476	¹ú¼ÒÊ³Æ·Ò©Æ·¼à¶½¾Ö¼¯ÖÐÊÜÀí¹·Èâ¹Ý¾Ù±¨	ÖÐ¹ú»¥ÁªÍøÁªºÏ±ÙÒ¥Æ½Ì¨	2022/9/23 17:44
https://www.piyao.org.cn/20220928/CA105CE7968000019D39143C75099010/20220928CA105CE7968000019D39143C75099010_1211687020_1663920658110_title.png	477	ÉÏº£Ò»Ð¡ÇøÒòÅçÈ÷¾Æ¾«Ïû¶¾²»µ±×Å»ð	ÖÐ¹ú»¥ÁªÍøÁªºÏ±ÙÒ¥Æ½Ì¨	2022/9/28 8:33
https://www.piyao.org.cn/20220928/CA105CE79680000131E0A1341A4F13D7/20220928CA105CE79680000131E0A1341A4F13D7_1211687001_1664209782797_title.png	478	ÖÐ¹ú²©Ê¿ÉúÓëÅ©´åÀÏ¸¸Ç×ºÏÓ°	ÖÐ¹ú»¥ÁªÍøÁªºÏ±ÙÒ¥Æ½Ì¨	2022/9/28 8:33
https://www.piyao.org.cn/20220928/CA105CE797E000015676B970121073C0/20220928CA105CE797E000015676B970121073C0_1211688471_1664249183475_title.png	479	¿¹Ô­¼ì²â¿ÉÌæ´úºËËá¼ì²â	ÖÐ¹ú»¥ÁªÍøÁªºÏ±ÙÒ¥Æ½Ì¨	2022/9/28 8:33
https://www.piyao.org.cn/20220928/CA105CE797E0000136F1C2E0B75D6D90/20220928CA105CE797E0000136F1C2E0B75D6D90_1211688467_1664248385412_title.png	480	¿­À³Ó¢Ìì½ò±õº£ÇøÊµÑéÊÒ·¢Éú±¬Õ¨	ÖÐ¹ú»¥ÁªÍøÁªºÏ±ÙÒ¥Æ½Ì¨	2022/9/28 8:33
https://www.piyao.org.cn/20220928/CA105CE797D00001EAF4996016D016FC/20220928CA105CE797D00001EAF4996016D016FC_1211688043_1664274190263_title.png	481	¡°Ê³Æ·¼¶¡±»¯×±Æ·¿ÉÒÔÊ³ÓÃ	ÖÐ¹ú»¥ÁªÍøÁªºÏ±ÙÒ¥Æ½Ì¨	2022/9/28 8:33
https://www.piyao.org.cn/20220928/CA105CE797C00001DF421A3910421A26/20220928CA105CE797C00001DF421A3910421A26_1211688028_1664103221257_title.png	482	Ê³ÓÃ½ð²­ÊÇ¸ß¶ËÊ³Æ·Ìí¼Ó¼Á¶ÔÉíÌåÓÐÒæ	ÖÐ¹ú»¥ÁªÍøÁªºÏ±ÙÒ¥Æ½Ì¨	2022/9/28 8:33
https://www.piyao.org.cn/20220928/CA105CE797C0000171BF873592DB3520/20220928CA105CE797C0000171BF873592DB3520_1211688021_1664205256802_title.png	483	²ÝÝ®ÊÇË®¹ûÖÐµÄ¡°°Ù¶¾Ö®Ê×¡±	ÖÐ¹ú»¥ÁªÍøÁªºÏ±ÙÒ¥Æ½Ì¨	2022/9/28 8:33
https://www.piyao.org.cn/20220928/CA105CE797C000015D52DE31A5C08760/20220928CA105CE797C000015D52DE31A5C08760_1211688020_1664274407449_title.png	484	Å£ÄÌ»áµ¼ÖÂÎ´³ÉÄêÈËÐÔÔçÊì	ÖÐ¹ú»¥ÁªÍøÁªºÏ±ÙÒ¥Æ½Ì¨	2022/9/28 8:33
https://www.piyao.org.cn/20220928/CA105CE797C0000118FD1620E10816F6/20220928CA105CE797C0000118FD1620E10816F6_1211688017_1664099468015_title.png	485	ÊÐÃæÉÏµÄ½ðÕë¹½ÓÐ´Ì±ÇÆøÎ¶ÊÇÒòÎªº¬¼×È©	ÖÐ¹ú»¥ÁªÍøÁªºÏ±ÙÒ¥Æ½Ì¨	2022/9/28 8:33
https://www.piyao.org.cn/20220928/CA105CE797B00001BDF11292CD501BF0/20220928CA105CE797B00001BDF11292CD501BF0_1211687711_1664024240988_title.png	486	Î÷°²È·ÕïÐÂ¹ÚÈËÈº³¬Ò»°ëÊÇÔÚºËËá¼ì²â¹ý³ÌÖÐ±»¸ÐÈ¾	ÖÐ¹ú»¥ÁªÍøÁªºÏ±ÙÒ¥Æ½Ì¨	2022/9/28 8:33
https://www.piyao.org.cn/20220928/CA105CE7976000019CBB1F0613307170/20220928CA105CE7976000019CBB1F0613307170_1211687511_1664179595049_title.png	487	×öÍêºËËáÒªºÈ´×ºÍÈÈË®É±¾ú	ÖÐ¹ú»¥ÁªÍøÁªºÏ±ÙÒ¥Æ½Ì¨	2022/9/28 8:33
https://www.piyao.org.cn/20220928/CA105CE797A00001C53417F25AA015D8/20220928CA105CE797A00001C53417F25AA015D8_1211687667_1664206907421_title.png	488	ÔÐ¸¾³Ôó¦Ð·¡¢¼×Óã»áµ¼ÖÂÁ÷²ú	ÖÐ¹ú»¥ÁªÍøÁªºÏ±ÙÒ¥Æ½Ì¨	2022/9/28 8:06
https://www.piyao.org.cn/20220928/CA105CE797700001E429181012D0C0C0/20220928CA105CE797700001E429181012D0C0C0_1211687537_1664001123319_title.png	489	Ë®¹ûÔ½Ëáº¬Î¬ÉúËØCÔ½¸ß	ÖÐ¹ú»¥ÁªÍøÁªºÏ±ÙÒ¥Æ½Ì¨	2022/9/28 8:06
https://www.piyao.org.cn/20220928/CA105CE79700000181DCFF601770112B/20220928CA105CE79700000181DCFF601770112B_1211687391_1664185214274_title.jpg	490	ÎÞÏß³äµç²úÉúµÄ·øÉä»áÎ£º¦ÉíÌå½¡¿µ	ÖÐ¹ú»¥ÁªÍøÁªºÏ±ÙÒ¥Æ½Ì¨	2022/9/28 8:32
https://www.piyao.org.cn/20220928/CA105CE796C00001C6C51D205C101BBA/20220928CA105CE796C00001C6C51D205C101BBA_1211687310_1663982904059_title.png	491	èñÊ÷ÊÇÓÐº¦µÄÍâÀ´ÎïÖÖ	ÖÐ¹ú»¥ÁªÍøÁªºÏ±ÙÒ¥Æ½Ì¨	2022/9/28 8:33
https://www.piyao.org.cn/20220928/CA105CE796B000019F53E3F014E6D410/20220928CA105CE796B000019F53E3F014E6D410_1211687171_1663928632632_title.png	492	½­Î÷³öÏÖÊ®¼¸Àý±»³æ×ÓÒ§ºóËÀÍöµÄ²¡Àý	ÖÐ¹ú»¥ÁªÍøÁªºÏ±ÙÒ¥Æ½Ì¨	2022/9/28 8:33
https://www.piyao.org.cn/20220928/CA105CE797300001B0C71720D4F9153C/20220928CA105CE797300001B0C71720D4F9153C_1211687465_1664184928514_title.png	493	Ñ§Ç°¶ùÍ¯²»ÓÃÔ¤·À½üÊÓ	ÖÐ¹ú»¥ÁªÍøÁªºÏ±ÙÒ¥Æ½Ì¨	2022/9/28 8:33
https://www.piyao.org.cn/20220923/CA105CE7967000018E2E3D87D4E03360/20220923CA105CE7967000018E2E3D87D4E03360_1211686939_1664004463137_title.png	494	ÖØÇìäüÄÏÉçÇø¸É²¿¸ø¿ÝÎ®µÄÓñÃ×¸Ë½½Ë®	ÖÐ¹ú»¥ÁªÍøÁªºÏ±ÙÒ¥Æ½Ì¨	2022/9/23 16:27
https://www.piyao.org.cn/20220925/CA105CE79670000162A1C3181F10B0C0/20220925CA105CE79670000162A1C3181F10B0C0_1211686923_1663921412505_title.png	495	ÈÕ±¾Ðû²¼¹¥¿Ë°×Ñª²¡	ÖÐ¹ú»¥ÁªÍøÁªºÏ±ÙÒ¥Æ½Ì¨	2022/9/25 9:23
https://www.piyao.org.cn/20220924/CA105CE796C0000145558F6EF5C18AF0/20220924CA105CE796C0000145558F6EF5C18AF0_1211687312_1664274723359_title.png	496	Ã«°¶Ó¢ÎþÉüÊÇÒòÎª×öµ°³´·¹±©Â¶ÁËÄ¿±ê	ÖÐ¹ú»¥ÁªÍøÁªºÏ±ÙÒ¥Æ½Ì¨	2022/9/24 14:05
https://www.piyao.org.cn/20220924/CA105CE797A00001607E19E612117940/20220924CA105CE797A00001607E19E612117940_1211687609_1664006613182_title.jpg	497	ÖÐÊ¯»¯²»ÔÙ´ÓÉ³ÌØ½ø¿Ú¸ü¶àÔ­ÓÍ	ÖÐ¹ú»¥ÁªÍøÁªºÏ±ÙÒ¥Æ½Ì¨	2022/9/24 18:39
https://www.piyao.org.cn/20220924/CA105CE796F000019DD7623281D0DDE0/20220924CA105CE796F000019DD7623281D0DDE0_1211687371_1664014988185_title.jpg	498	ÊµÊ©ÑÓ³ÙÍËÐÝÊÇÒòÎªÑøÀÏ½ð²»¹»ÓÃ	ÖÐ¹ú»¥ÁªÍøÁªºÏ±ÙÒ¥Æ½Ì¨	2022/9/24 16:47
https://www.piyao.org.cn/20220924/CA105CE796D00001155F1990107019AD/20220924CA105CE796D00001155F1990107019AD_1211687349_1664013769241_title.jpg	499	ÃÀ¹úÔ¼º²¡¤»ôÆÕ½ðË¹´óÑ§´ÓÀ´Ã»ÓÐ·¢²¼¹ýÃÀ¹úÒßÇéÍ³¼ÆÊý×Ö	ÖÐ¹ú»¥ÁªÍøÁªºÏ±ÙÒ¥Æ½Ì¨	2022/9/24 18:41
https://www.piyao.org.cn/20220924/CA105CE796C00001AC521CB0116413BD/20220924CA105CE796C00001AC521CB0116413BD_1211687321_1663983554989_title.png	500	8Äê¿¹Õ½°ËÂ·¾üÖ»´òËÀ851¸öÈÕ¾ü	ÖÐ¹ú»¥ÁªÍøÁªºÏ±ÙÒ¥Æ½Ì¨	2022/9/24 14:04
https://www.piyao.org.cn/20220927/CA105CE796C0000134B41DB0ADC71343/20220927CA105CE796C0000134B41DB0ADC71343_1211687313_1664326232178_title.png	501	°×ÄÚÕÏÖ»ÓÐÀÏÄêÈË»áµÃ	ÖÐ¹ú»¥ÁªÍøÁªºÏ±ÙÒ¥Æ½Ì¨	2022/9/27 19:32
https://www.piyao.org.cn/20220925/CA105CE797800001AAFC19DB29D01878/20220925CA105CE797800001AAFC19DB29D01878_1211687574_1664246307916_title.png	502	Ï´ÒÂÒº¼Ó84ÄÜÔöÇ¿Ïû¶¾Ð§¹û	ÖÐ¹ú»¥ÁªÍøÁªºÏ±ÙÒ¥Æ½Ì¨	2022/9/25 10:26
https://www.piyao.org.cn/20220925/CA105CE797400001ED381B391990EB40/20220925CA105CE797400001ED381B391990EB40_1211687469_1664170401175_title.png	503	ÀÏÄêÈËÃ¿ÄêÊäÒ»Á½´ÎÒºÄÜÍ¨Ñª¹Ü	ÖÐ¹ú»¥ÁªÍøÁªºÏ±ÙÒ¥Æ½Ì¨	2022/9/25 8:35
https://www.piyao.org.cn/20220924/CA105CE79770000199B49A307A1329B0/20220924CA105CE79770000199B49A307A1329B0_1211687541_1664184209036_title.jpg	504	Ãñ°ìÖÐµÈÖ°Òµ½ÌÓýÑ§Ð£¿ÉÒåÎñÊäËÍÑ§¼¼ÊõµÄÖÐ¿¼Éú²Î¾ü	ÖÐ¹ú»¥ÁªÍøÁªºÏ±ÙÒ¥Æ½Ì¨	2022/9/24 16:51
https://www.piyao.org.cn/20220924/CA105CE797800001F6E313EF16004B20/20220924CA105CE797800001F6E313EF16004B20_1211687561_1664185284429_title.jpg	505	ÆøÎÂ³¬¹ý30¶ÈÊ±¿Õµ÷³ýÊªÄ£Ê½¸üÊ¡µç	ÖÐ¹ú»¥ÁªÍøÁªºÏ±ÙÒ¥Æ½Ì¨	2022/9/24 16:50
https://www.piyao.org.cn/20220924/CA105CE796D0000151E59730C8BA99F0/20220924CA105CE796D0000151E59730C8BA99F0_1211687335_1664179264436_title.jpg	506	À×ÓêÌìÊÖ»úÍ¨»°»áÒý·¢µç»÷	ÖÐ¹ú»¥ÁªÍøÁªºÏ±ÙÒ¥Æ½Ì¨	2022/9/24 18:42
https://www.piyao.org.cn/20220924/CA105CE79710000156E8198115008F00/20220924CA105CE79710000156E8198115008F00_1211687416_1664014728089_title.jpg	507	¹¤×Êµ½ÕËÁ¢¼´È¡³ö»áÓ°ÏìÈÕºó´û¿î	ÖÐ¹ú»¥ÁªÍøÁªºÏ±ÙÒ¥Æ½Ì¨	2022/9/24 17:07
https://www.piyao.org.cn/20220925/CA105CE79730000120117020F330BD60/20220925CA105CE79730000120117020F330BD60_1211687449_1664258029901_title.png	508	¸ß´ï97%µÄ»¯ÁÆÊÇÎÞÐ§µÄ	ÖÐ¹ú»¥ÁªÍøÁªºÏ±ÙÒ¥Æ½Ì¨	2022/9/25 11:14
https://www.piyao.org.cn/20220925/CA105CE79720000185BE153B18001967/20220925CA105CE79720000185BE153B18001967_1211687427_1664258258814_title.png	509	²¹Î¬ÉúËØÄÜÔ¤·ÀÐÄÔà²¡	ÖÐ¹ú»¥ÁªÍøÁªºÏ±ÙÒ¥Æ½Ì¨	2022/9/25 11:15
https://www.piyao.org.cn/20220924/CA105CE79780000151D1B530D2F01D23/20220924CA105CE79780000151D1B530D2F01D23_1211687558_1664180045117_title.png	510	ÇñÉÙÔÆÊÂ¼£Î¥±³ÉúÀíÑ§³£Ê¶	ÖÐ¹ú»¥ÁªÍøÁªºÏ±ÙÒ¥Æ½Ì¨	2022/9/24 18:19
https://www.piyao.org.cn/20220923/CA105CE796B00001997F1ACB1E506740/20220923CA105CE796B00001997F1ACB1E506740_1211687191_1663930319161_title.jpg	511	28ËêÎ´»éÊôÓÚÎå±£»§Ã¿ÔÂ¿ÉÁì500Ôª	ÖÐ¹ú»¥ÁªÍøÁªºÏ±ÙÒ¥Æ½Ì¨	2022/9/23 21:09
https://www.piyao.org.cn/20220925/CA105CE797600001CD70114A14098D80/20220925CA105CE797600001CD70114A14098D80_1211687514_1664000056919_title.png	512	´óÁ¿³öº¹ÄÜÅÅ³öÌåÄÚ¶¾ËØ	ÖÐ¹ú»¥ÁªÍøÁªºÏ±ÙÒ¥Æ½Ì¨	2022/9/25 11:19
https://www.piyao.org.cn/20220925/CA105CE796E00001CDD01A76592E192D/20220925CA105CE796E00001CDD01A76592E192D_1211687366_1664171630760_title.png	513	ÀäË®·þÒ©Òý·¢°©Ö¢£¬·¹ºóºÈÀäË®ÖÂ°©	ÖÐ¹ú»¥ÁªÍøÁªºÏ±ÙÒ¥Æ½Ì¨	2022/9/25 8:33
https://www.piyao.org.cn/20220925/CA105CE796D00001BA1D1FF0146063F0/20220925CA105CE796D00001BA1D1FF0146063F0_1211687332_1663985334790_title.png	514	Ê³ÎïÍ¨¹ýµØÌú°²¼ìÒÇºóÓÐ·øÉä²»ÄÜ³Ô£¬µç¶¯³µµç³ØÓÐºË·øÉä	ÖÐ¹ú»¥ÁªÍøÁªºÏ±ÙÒ¥Æ½Ì¨	2022/9/25 10:01
https://www.piyao.org.cn/20220924/CA105CE797000001BDFB49761D5AB300/20220924CA105CE797000001BDFB49761D5AB300_1211687398_1664176823335_title.jpg	515	ÉÏº£Ò½±£ÖÐÐÄ¿ª²»ÁË³¤´¦·½Ò©	ÖÐ¹ú»¥ÁªÍøÁªºÏ±ÙÒ¥Æ½Ì¨	2022/9/24 18:45
https://www.piyao.org.cn/20220925/CA105CE797900001CA641FFBD0E01F9D/20220925CA105CE797900001CA641FFBD0E01F9D_1211687584_1664004264326_title.png	516	×Ï²ËÅëâ¿ºó±äÂÌ¾ÍÊÇ¼Ù×Ï²Ë	ÖÐ¹ú»¥ÁªÍøÁªºÏ±ÙÒ¥Æ½Ì¨	2022/9/25 10:01
https://www.piyao.org.cn/20220925/CA105CE797900001CDB1FF2B1D752AD0/20220925CA105CE797900001CDB1FF2B1D752AD0_1211687579_1664003903539_title.png	517	¶ùÍ¯ÓÃÒ©Ö»Òª¡°¼õ°ë¡±¾ÍºÃ	ÖÐ¹ú»¥ÁªÍøÁªºÏ±ÙÒ¥Æ½Ì¨	2022/9/25 10:01
https://www.piyao.org.cn/20220925/CA105CE797800001E7F2146311B98F00/20220925CA105CE797800001E7F2146311B98F00_1211687571_1664072550862_title.png	518	¿Ú·þÇàÃ¹ËØ²»ÓÃ×öÆ¤ÊÔ	ÖÐ¹ú»¥ÁªÍøÁªºÏ±ÙÒ¥Æ½Ì¨	2022/9/25 10:01
https://www.piyao.org.cn/20220925/CA105CE7978000017CDB8640139A109A/20220925CA105CE7978000017CDB8640139A109A_1211687568_1664002422230_title.png	519	¼ÓÊªÆ÷ÖÐÌí¼ÓÉ±¾ú¼Á¶ÔÉíÌåÓÐÒæ	ÖÐ¹ú»¥ÁªÍøÁªºÏ±ÙÒ¥Æ½Ì¨	2022/9/25 10:01
https://www.piyao.org.cn/20220925/CA105CE7970000017B6312E014E7146E/20220925CA105CE7970000017B6312E014E7146E_1211687392_1663989511167_title.png	520	¸ÉÑÛÖ¢ÓÃÑÛÒ©Ë®¡°²¹Ë®¡±¾ÍÄÜÖÎÁÆ	ÖÐ¹ú»¥ÁªÍøÁªºÏ±ÙÒ¥Æ½Ì¨	2022/9/25 10:01
https://www.piyao.org.cn/20220925/CA105CE79700000148E91DF030401333/20220925CA105CE79700000148E91DF030401333_1211687386_1663989091326_title.png	521	Ê³Îï·Å±ùÏä·Å¶à¾Ã¶¼²»»á»µ	ÖÐ¹ú»¥ÁªÍøÁªºÏ±ÙÒ¥Æ½Ì¨	2022/9/25 10:01
https://www.piyao.org.cn/20220925/CA105CE797100001B324135AE980EEB0/20220925CA105CE797100001B324135AE980EEB0_1211687422_1663991478399_title.png	522	¾Æ¾«Å¨¶ÈÔ½¸ßÏû¶¾Ð§¹ûÔ½ºÃ	ÖÐ¹ú»¥ÁªÍøÁªºÏ±ÙÒ¥Æ½Ì¨	2022/9/25 10:01
https://www.piyao.org.cn/20220925/CA105CE797200001DFCBFA305D009410/20220925CA105CE797200001DFCBFA305D009410_1211687435_1663992555049_title.png	523	³Ô¸¯Èé»áÖÂ°©	ÖÐ¹ú»¥ÁªÍøÁªºÏ±ÙÒ¥Æ½Ì¨	2022/9/25 10:01
https://www.piyao.org.cn/20220925/CA105CE796D000012F881AB016D0102B/20220925CA105CE796D000012F881AB016D0102B_1211687346_1663986468434_title.png	524	Å£ÄÌ±£ÖÊÆÚ³¤ÊÇÒòÎª¼ÓÁË·À¸¯¼Á	ÖÐ¹ú»¥ÁªÍøÁªºÏ±ÙÒ¥Æ½Ì¨	2022/9/25 10:01
https://www.piyao.org.cn/20220925/CA105CE796C0000131481891DD1015C0/20220925CA105CE796C0000131481891DD1015C0_1211687326_1663984658930_title.png	525	ºÈ¿§·ÈÖÂ°©¡¢ÉËÎ¸¡¢»áµ¼ÖÂÆ¤·ô±äºÚ	ÖÐ¹ú»¥ÁªÍøÁªºÏ±ÙÒ¥Æ½Ì¨	2022/9/25 10:01
https://www.piyao.org.cn/20220925/CA105CE796C00001F7BC145663601591/20220925CA105CE796C00001F7BC145663601591_1211687317_1663983926691_title.png	526	Ï´ÑîÃ·µôÉ«ÊÇÒòÎªÌí¼ÓÈ¾É«¼Á	ÖÐ¹ú»¥ÁªÍøÁªºÏ±ÙÒ¥Æ½Ì¨	2022/9/25 10:01
https://www.piyao.org.cn/20220925/CA105CE797100001F7F07CA4FDE01C13/20220925CA105CE797100001F7F07CA4FDE01C13_1211687410_1664269897890_title.png	527	ºÈºìÌÇË®¿ÉÒÔ²¹Ìú²¹Ñª	ÖÐ¹ú»¥ÁªÍøÁªºÏ±ÙÒ¥Æ½Ì¨	2022/9/25 10:01
https://www.piyao.org.cn/20220925/CA105CE797400001781C1800751B14ED/20220925CA105CE797400001781C1800751B14ED_1211687480_1663996624389_title.jpg	528	SPFÖ¸ÊýÔ½¸ß·ÀÉ¹Ð§¹û¾ÍÔ½ºÃ	ÖÐ¹ú»¥ÁªÍøÁªºÏ±ÙÒ¥Æ½Ì¨	2022/9/25 9:28
https://www.piyao.org.cn/20220925/CA105CE7974000017D101F0086141849/20220925CA105CE7974000017D101F0086141849_1211687472_1663996017349_title.jpg	529	³ÔÆÑ¹«Ó¢ÄÜÖÎÁÆ¼××´ÏÙÁö	ÖÐ¹ú»¥ÁªÍøÁªºÏ±ÙÒ¥Æ½Ì¨	2022/9/25 9:28
https://www.piyao.org.cn/20220928/CA105CE797C0000124373F2011B51721/20220928CA105CE797C0000124373F2011B51721_1211688037_1664203944931_title.png	530	ÍíÉÏ³ÔË®¹ûÈÝÒ×µÃÌÇÄò²¡	ÖÐ¹ú»¥ÁªÍøÁªºÏ±ÙÒ¥Æ½Ì¨	2022/9/28 8:32
https://www.piyao.org.cn/20220925/CA105CE796C000013AEE1E401CD01F39/20220925CA105CE796C000013AEE1E401CD01F39_1211687328_1664188862669_title.png	531	ËùÓÐÀàÐÍ¼××´ÏÙ¼²²¡µÄ·ÀÖÎ¶¼Òª²¹µâ	ÖÐ¹ú»¥ÁªÍøÁªºÏ±ÙÒ¥Æ½Ì¨	2022/9/25 9:26
https://www.piyao.org.cn/20220925/CA105CE796C00001F91271EF8A40E300/20220925CA105CE796C00001F91271EF8A40E300_1211687324_1663984207024_title.jpg	532	¾±×µ²¡·¢×÷£¬³·µôÕíÍ·Æ½ÌÉË¯¼¸Ìì¾ÍºÃÁË	ÖÐ¹ú»¥ÁªÍøÁªºÏ±ÙÒ¥Æ½Ì¨	2022/9/25 9:26
https://www.piyao.org.cn/20220924/CA105CE797800001AACDA5F01AF014BB/20220924CA105CE797800001AACDA5F01AF014BB_1211687570_1664179651567_title.jpg	533	¾üÐ£ÕÐÉúÑ§·ÑÒ»Äê88888¡¢ÕÐÊÕÌåÓýÎÄÒÕÎäÊõÌØ³¤ÉúµÈ	ÖÐ¹ú»¥ÁªÍøÁªºÏ±ÙÒ¥Æ½Ì¨	2022/9/24 18:33
https://www.piyao.org.cn/20220928/CA105CE797500001E6ADE4A01630BB80/20220928CA105CE797500001E6ADE4A01630BB80_1211687495_1664179864978_title.png	534	¿¹Ô­¼ì²âÌáÈ¡Òºº¬¾ç¶¾Ò×Õ¨Îï	ÖÐ¹ú»¥ÁªÍøÁªºÏ±ÙÒ¥Æ½Ì¨	2022/9/28 8:14
https://www.piyao.org.cn/20220924/CA105CE797800001AF351533E6905350/20220924CA105CE797800001AF351533E6905350_1211687572_1664178557643_title.jpg	535	³ÉÄêÈË²»»áµÃË®¶»	ÖÐ¹ú»¥ÁªÍøÁªºÏ±ÙÒ¥Æ½Ì¨	2022/9/24 17:52
https://www.piyao.org.cn/20220924/CA105CE7979000019F71D3F0194C1958/20220924CA105CE7979000019F71D3F0194C1958_1211687578_1664177504051_title.jpg	536	¸ù¾Ý·¿¼äÎÂ¶ÈËæÊ±¿ª¹Ø¿Õµ÷¿ÉÒÔ½ÚÊ¡µçÁ¿	ÖÐ¹ú»¥ÁªÍøÁªºÏ±ÙÒ¥Æ½Ì¨	2022/9/24 17:49
https://www.piyao.org.cn/20220924/CA105CE7969000013052163F1C001AF5/20220924CA105CE7969000013052163F1C001AF5_1211687074_1664269526393_title.jpg	537	»ªÉ½ÀÌÊ¬¶ÓÀÌÒ»¾ßÊ¬Ìå1.5ÍòÔª	ÖÐ¹ú»¥ÁªÍøÁªºÏ±ÙÒ¥Æ½Ì¨	2022/9/24 17:07
https://www.piyao.org.cn/20220924/CA105CE79760000143A7BE701E4EDDD0/20220924CA105CE79760000143A7BE701E4EDDD0_1211687512_1664184645424_title.jpg	538	¾üÎ¯ÈË²Å¹¤×÷»áÒé·¢²¼¾üÊÂÖ°Òµ½ÌÓýÕÐÉúÐÅÏ¢	ÖÐ¹ú»¥ÁªÍøÁªºÏ±ÙÒ¥Æ½Ì¨	2022/9/24 16:51
https://www.piyao.org.cn/20220928/CA105CE797700001647A1D601FD015DE/20220928CA105CE797700001647A1D601FD015DE_1211687548_1664178674196_title.png	539	½ÓÖÖ¹Ú×´²¡¶¾ÒßÃçºó´òÂéÒ©»áµ¼ÖÂËÀÍö	ÖÐ¹ú»¥ÁªÍøÁªºÏ±ÙÒ¥Æ½Ì¨	2022/9/28 8:04
https://www.piyao.org.cn/20220924/CA105CE796B00001147F16D0B5AB4210/20220924CA105CE796B00001147F16D0B5AB4210_1211687302_1664180201351_title.jpg	540	¡¶Ã«Ôó¶«Ñ¡¼¯¡·¾ø´ó²¿·ÖÊÇÓÉÖÐ¹²ÖÐÑëÆäËûÁìµ¼³ÉÔ±»òÃ«Ôó¶«µÄÃØÊéµÈÈËÆð²Ý£¿	ÖÐ¹ú»¥ÁªÍøÁªºÏ±ÙÒ¥Æ½Ì¨	2022/9/24 14:09
https://www.piyao.org.cn/20220928/CA105CE797800001EE4E19F41B80119B/20220928CA105CE797800001EE4E19F41B80119B_1211687566_1664274525709_title.png	541	¿ÚÕÖ³±Êª²»Ó°Ïì·À»¤Ð§¹û	ÖÐ¹ú»¥ÁªÍøÁªºÏ±ÙÒ¥Æ½Ì¨	2022/9/28 8:04
https://www.piyao.org.cn/20220924/CA105CE797800001F62234399019A4A0/20220924CA105CE797800001F62234399019A4A0_1211687569_1664184945037_title.jpg	542	ÖÐ¹ú·öÆ¶±ê×¼µÍÓÚÊÀ½ç±ê×¼	ÖÐ¹ú»¥ÁªÍøÁªºÏ±ÙÒ¥Æ½Ì¨	2022/9/24 16:50
https://www.piyao.org.cn/20220924/CA105CE797700001894FED9BC2501D87/20220924CA105CE797700001894FED9BC2501D87_1211687549_1664185600651_title.jpg	543	Ê×¸Ö»¬Ñ©´óÌøÌ¨ÊÇºËµçÕ¾	ÖÐ¹ú»¥ÁªÍøÁªºÏ±ÙÒ¥Æ½Ì¨	2022/9/24 16:50
https://www.piyao.org.cn/20220925/CA105CE797300001B2ABE60042A4D9D0/20220925CA105CE797300001B2ABE60042A4D9D0_1211687450_1664170183099_title.png	544	³ÔÑîÃ·¸ÐÈ¾SK5²¡¶¾ËÀÍö	ÖÐ¹ú»¥ÁªÍøÁªºÏ±ÙÒ¥Æ½Ì¨	2022/9/25 8:35
https://www.piyao.org.cn/20220925/CA105CE797100001294F2A7114D51818/20220925CA105CE797100001294F2A7114D51818_1211687407_1664169924335_title.png	545	¾ÆºóÍ·Í´¿É³ÔÖ¹Í´Æ¬»º½â	ÖÐ¹ú»¥ÁªÍøÁªºÏ±ÙÒ¥Æ½Ì¨	2022/9/25 8:35
https://www.piyao.org.cn/20220924/CA105CE796B000015A5014704040DB70/20220924CA105CE796B000015A5014704040DB70_1211687307_1664183643641_title.jpg	546	À×·æÊÂ¼£ÊÇ¼ÙµÄ£¬ÕÕÆ¬¶¼ÊÇ°ÚÅÄ	ÖÐ¹ú»¥ÁªÍøÁªºÏ±ÙÒ¥Æ½Ì¨	2022/9/24 14:06
https://www.piyao.org.cn/20220925/CA105CE79700000199A34EF060B0EAA0/20220925CA105CE79700000199A34EF060B0EAA0_1211687390_1664170701252_title.png	547	ÈÈÉä²¡Ö»·¢ÉúÔÚÊÒÍâ	ÖÐ¹ú»¥ÁªÍøÁªºÏ±ÙÒ¥Æ½Ì¨	2022/9/25 8:35
https://www.piyao.org.cn/20220925/CA105CE796F00001FA46178051EC8E30/20220925CA105CE796F00001FA46178051EC8E30_1211687370_1663988109376_title.png	548	³ÔÀ°°ËËâÄÜ·À°©¡¢Èí»¯Ñª¹Ü	ÖÐ¹ú»¥ÁªÍøÁªºÏ±ÙÒ¥Æ½Ì¨	2022/9/25 8:33
https://www.piyao.org.cn/20220925/CA105CE796E000013F9F1D351C751F4F/20220925CA105CE796E000013F9F1D351C751F4F_1211687358_1664172173025_title.png	549	¶ùÍ¯½ÓÖÖÁ÷¸ÐÒßÃçÃ»ÓÃ	ÖÐ¹ú»¥ÁªÍøÁªºÏ±ÙÒ¥Æ½Ì¨	2022/9/25 8:33
https://www.piyao.org.cn/20220925/CA105CE796D000015515415218801817/20220925CA105CE796D000015515415218801817_1211687351_1663986878229_title.png	550	Ë®¹û³ÔµÄÔ½¶àÔ½ºÃ	ÖÐ¹ú»¥ÁªÍøÁªºÏ±ÙÒ¥Æ½Ì¨	2022/9/25 8:33
https://www.piyao.org.cn/20220924/CA105CE7976000018A64B8701BC06340/20220924CA105CE7976000018A64B8701BC06340_1211687516_1663999906248_title.png	551	¡°ÖÜ¶÷À´ÈÕ¼Ç¡±¡°µËÓ±³¬ÈÕ¼Ç¡±½â·â	ÖÐ¹ú»¥ÁªÍøÁªºÏ±ÙÒ¥Æ½Ì¨	2022/9/24 20:13
https://www.piyao.org.cn/20220924/CA105CE796B00001ED1C10B01F9F14BB/20220924CA105CE796B00001ED1C10B01F9F14BB_1211687227_1664180509668_title.jpg	552	¡¶ÇßÔ°´º¡¤Ñ©¡·µÄ×÷ÕßÊÇºúÇÇÄ¾¶ø·ÇÃ«Ôó¶«	ÖÐ¹ú»¥ÁªÍøÁªºÏ±ÙÒ¥Æ½Ì¨	2022/9/24 14:08
https://www.piyao.org.cn/20220928/CA105CE797C0000175737B811D84103F/20220928CA105CE797C0000175737B811D84103F_1211688036_1664265504263_title.png	553	0ÕáÌÇµÈÓÚÎÞÌÇ	ÖÐ¹ú»¥ÁªÍøÁªºÏ±ÙÒ¥Æ½Ì¨	2022/9/28 8:32
https://www.piyao.org.cn/20220928/CA105CE797C00001FB96ED431A2B14AA/20220928CA105CE797C00001FB96ED431A2B14AA_1211687999_1664265696367_title.png	554	Á¿×ÓÃÀÈÝ¿ÉÒÔ³ýÖå¿¹Ë¥	ÖÐ¹ú»¥ÁªÍøÁªºÏ±ÙÒ¥Æ½Ì¨	2022/9/28 8:32
https://www.piyao.org.cn/20220924/CA105CE797500001B2CD1D6A16C01C0F/20220924CA105CE797500001B2CD1D6A16C01C0F_1211687492_1664183507327_title.jpg	555	Ã«Ö÷Ï¯¡°Î´·¢±í¹ýµÄ¡±17Ê×Ê«´Ê	ÖÐ¹ú»¥ÁªÍøÁªºÏ±ÙÒ¥Æ½Ì¨	2022/9/24 14:02
https://www.piyao.org.cn/20220924/CA105CE796F00001CC4598101F301A07/20220924CA105CE796F00001CC4598101F301A07_1211687374_1663988729357_title.png	556	ÓªÑø²»¹»¡¢ÃâÒßÁ¦µÍ£¬Êäµã¡°°×µ°°×¡±¾ÍÃ»ÊÂ	ÖÐ¹ú»¥ÁªÍøÁªºÏ±ÙÒ¥Æ½Ì¨	2022/9/24 13:44
https://www.piyao.org.cn/20220924/CA105CE7972000018CD3A566D9F01DD9/20220924CA105CE7972000018CD3A566D9F01DD9_1211687425_1664181452329_title.png	557	³ÔËØµÄÈË²»»á»¼Ö¬·¾¸Î	ÖÐ¹ú»¥ÁªÍøÁªºÏ±ÙÒ¥Æ½Ì¨	2022/9/24 13:27
https://www.piyao.org.cn/20220924/CA105CE797100001305B1CE01A2C12AA/20220924CA105CE797100001305B1CE01A2C12AA_1211687418_1664180559641_title.png	558	ºËÄÜ¹©Å¯µÄÈÈË®´øÓÐ·øÉä	ÖÐ¹ú»¥ÁªÍøÁªºÏ±ÙÒ¥Æ½Ì¨	2022/9/24 13:27
https://www.piyao.org.cn/20220925/CA105CE79700000128C24C001880127F/20220925CA105CE79700000128C24C001880127F_1211687394_1664171384639_title.png	559	ÉË¿ÚÉÏÈöÑÎÄÜÉ±¾ú	ÖÐ¹ú»¥ÁªÍøÁªºÏ±ÙÒ¥Æ½Ì¨	2022/9/25 8:35
https://www.piyao.org.cn/20220924/CA105CE797200001B9F21B1211861140/20220924CA105CE797200001B9F21B1211861140_1211687439_1664177921571_title.png	560	¶­´æÈðµÄÊÂ¼£ÊÇ±àÔìµÄ	ÖÐ¹ú»¥ÁªÍøÁªºÏ±ÙÒ¥Æ½Ì¨	2022/9/24 13:28
https://www.piyao.org.cn/20220925/CA105CE79740000160DD14FE3335C030/20220925CA105CE79740000160DD14FE3335C030_1211687479_1664250578869_title.png	561	OÐÍÑªÊÇ¡°ÍòÄÜÑª¡±£¬¿ÉÒÔËæ±ãÊä	ÖÐ¹ú»¥ÁªÍøÁªºÏ±ÙÒ¥Æ½Ì¨	2022/9/25 11:20
https://www.piyao.org.cn/20220925/CA105CE797600001DC6D1E131CE09FA0/20220925CA105CE797600001DC6D1E131CE09FA0_1211687520_1664250696109_title.png	562	¶ùÍ¯Ò¹ÀïÄ¥ÑÀÊÇÒòÎª¶Ç×ÓÀïÓÐ»×³æ	ÖÐ¹ú»¥ÁªÍøÁªºÏ±ÙÒ¥Æ½Ì¨	2022/9/25 11:18
https://www.piyao.org.cn/20220925/CA105CE797700001F17B19A09D80F460/20220925CA105CE797700001F17B19A09D80F460_1211687544_1664001655632_title.png	563	¡°Ë¢Ëá¡±ÃÀÈÝ×Ô¼ºÔÚ¼Ò¾ÍÄÜ×ö	ÖÐ¹ú»¥ÁªÍøÁªºÏ±ÙÒ¥Æ½Ì¨	2022/9/25 11:17
https://www.piyao.org.cn/20220925/CA105CE797500001679271C9A4B01EB3/20220925CA105CE797500001679271C9A4B01EB3_1211687493_1664250997638_title.png	564	Ë¯Ó²°å´²¿ÉÒÔ°ïÖú¼õÇáÑüÍ´	ÖÐ¹ú»¥ÁªÍøÁªºÏ±ÙÒ¥Æ½Ì¨	2022/9/25 11:16
https://www.piyao.org.cn/20220924/CA105CE796B000016A2B17BC55D41F98/20220924CA105CE796B000016A2B17BC55D41F98_1211687303_1664179900948_title.png	565	¿¹ÃÀÔ®³¯ÊÇ¡°±±³¯ÏÊ¶ÔÄÏ³¯ÏÊµÄÇÖÂÔÕ½Õù¡±£¬ÖÐ¹úÈËÃñÖ¾Ô¸¾üÊÇ¡°Ö§³ÖÇÖÂÔÕß¡±	ÖÐ¹ú»¥ÁªÍøÁªºÏ±ÙÒ¥Æ½Ì¨	2022/9/24 18:19
https://www.piyao.org.cn/20220925/CA105CE797500001E9341FC01C801D09/20220925CA105CE797500001E9341FC01C801D09_1211687488_1664251350484_title.png	566	³ÔèÁèË¹ûÄÜÖ¹¿È	ÖÐ¹ú»¥ÁªÍøÁªºÏ±ÙÒ¥Æ½Ì¨	2022/9/25 11:19
https://www.piyao.org.cn/20220925/CA105CE797700001C87A48205B70F040/20220925CA105CE797700001C87A48205B70F040_1211687531_1664001053857_title.png	567	ÎÞ·À¸¯¼ÁµÄ»¯×±Æ·¸ü°²È«	ÖÐ¹ú»¥ÁªÍøÁªºÏ±ÙÒ¥Æ½Ì¨	2022/9/25 11:18
https://www.piyao.org.cn/20220925/CA105CE797100001DBD11EE71E808B70/20220925CA105CE797100001DBD11EE71E808B70_1211687408_1664251471133_title.png	568	ÂÌ¶¹ÌÀ¡¢º£´øÌÀ¿ÉÒÔ½â¾Æ	ÖÐ¹ú»¥ÁªÍøÁªºÏ±ÙÒ¥Æ½Ì¨	2022/9/25 11:15
https://www.piyao.org.cn/20220924/CA105CE797700001A4EFBFB01E361AC3/20220924CA105CE797700001A4EFBFB01E361AC3_1211687534_1664179775890_title.png	569	°ËÂ·¾ü¡°ÓÎ¶ø²»»÷¡±£¬¹úÃñµ³²ÅÊÇ¿¹Õ½µÄÖÐÁ÷íÆÖù	ÖÐ¹ú»¥ÁªÍøÁªºÏ±ÙÒ¥Æ½Ì¨	2022/9/24 18:18
https://www.piyao.org.cn/20220925/CA105CE79770000119CAA8E013C71E68/20220925CA105CE79770000119CAA8E013C71E68_1211687554_1664251250429_title.png	570	¸ÉÏ¸°û»¯×±Æ·¿ÉÐÞ¸´Æ¤·ô¡¢¿¹Ë¥ÀÏ	ÖÐ¹ú»¥ÁªÍøÁªºÏ±ÙÒ¥Æ½Ì¨	2022/9/25 11:17
https://www.piyao.org.cn/20220928/CA105CE797B000018512157716501DFC/20220928CA105CE797B000018512157716501DFC_1211687913_1664232826076_title.png	571	¶¹½¬ºÈ¶àÁË»áÓÕ·¢ÈéÏÙ°©	ÖÐ¹ú»¥ÁªÍøÁªºÏ±ÙÒ¥Æ½Ì¨	2022/9/28 8:05
https://www.piyao.org.cn/20220928/CA105CE797B000013044C9BF196B10E9/20220928CA105CE797B000013044C9BF196B10E9_1211687882_1664232134312_title.png	572	ÎÃ×Ó°üÔ½´ó¶¾ÐÔÔ½Ç¿	ÖÐ¹ú»¥ÁªÍøÁªºÏ±ÙÒ¥Æ½Ì¨	2022/9/28 8:05
https://www.piyao.org.cn/20220925/CA105CE7977000012FD0195018701953/20220925CA105CE7977000012FD0195018701953_1211687536_1664000889387_title.png	573	°×ÌìÊ¹ÓÃº¬VC»¯×±Æ·Æ¤·ô»á±äºÚ	ÖÐ¹ú»¥ÁªÍøÁªºÏ±ÙÒ¥Æ½Ì¨	2022/9/25 10:26
https://www.piyao.org.cn/20220924/CA105CE79750000172457B401E7B1F03/20220924CA105CE79750000172457B401E7B1F03_1211687487_1664178063334_title.png	575	·½Ö¾ÃôÒò°ó¼ÜÊ¦´ïÄÜ·ò¸¾¶ø±»ÅÐ´¦ËÀÐÌ	ÖÐ¹ú»¥ÁªÍøÁªºÏ±ÙÒ¥Æ½Ì¨	2022/9/24 14:11
https://www.piyao.org.cn/20220928/CA105CE7977000013D2325001500CA50/20220928CA105CE7977000013D2325001500CA50_1211687551_1664326178652_title.png	576	¹ú²úÊ³ÑÎº¬ÓÐÑÇÌúÇè»¯¼ØÓÐ¶¾	ÖÐ¹ú»¥ÁªÍøÁªºÏ±ÙÒ¥Æ½Ì¨	2022/9/28 8:04
https://www.piyao.org.cn/20220928/CA105CE7968000015BAD8B4560401CC9/20220928CA105CE7968000015BAD8B4560401CC9_1211686994_1664210002388_title.png	577	ÕÂÇðÒ»ÖÐÑ§Îª·ÀÖ¹Ñ§ÉúÔçÁµÉè¼Æ·´¹âÐ£·þ	ÖÐ¹ú»¥ÁªÍøÁªºÏ±ÙÒ¥Æ½Ì¨	2022/9/28 8:29
https://www.piyao.org.cn/20220928/CA105CE796700001C648109AA300A8D0/20220928CA105CE796700001C648109AA300A8D0_1211686945_1664202701893_title.jpg	578	ÐÐ³µÖÐ½ÓÎÇ¿Û6·Ö£¬·£¿î2000	ÖÐ¹ú»¥ÁªÍøÁªºÏ±ÙÒ¥Æ½Ì¨	2022/9/28 8:29
https://www.piyao.org.cn/20220928/CA105CE79720000173F211601E0C1CDE/20220928CA105CE79720000173F211601E0C1CDE_1211687430_1664183259777_title.png	579	±â¶¹»áËðº¦¸ÎÔà£¬²»ÄÜ³Ô	ÖÐ¹ú»¥ÁªÍøÁªºÏ±ÙÒ¥Æ½Ì¨	2022/9/28 8:28
https://www.piyao.org.cn/20220928/CA105CE797B00001102D112011FB13F5/20220928CA105CE797B00001102D112011FB13F5_1211687912_1664328576794_title.png	580	ºÏ³ÉÉ«ËØ²»ÄÜÓÃÓÚÊ³Æ·	ÖÐ¹ú»¥ÁªÍøÁªºÏ±ÙÒ¥Æ½Ì¨	2022/9/28 8:06
https://www.piyao.org.cn/20220928/CA105CE79720000129641D601A599F70/20220928CA105CE79720000129641D601A599F70_1211687429_1663992592029_title.png	581	ÐÂ¹Ú¼ì²âµÄ²ÉÑùÊÃ×ÓÓÐ¶¾	ÖÐ¹ú»¥ÁªÍøÁªºÏ±ÙÒ¥Æ½Ì¨	2022/9/28 8:28
https://www.piyao.org.cn/20220928/CA105CE797100001F4291B001A0118C2/20220928CA105CE797100001F4291B001A0118C2_1211687412_1664183209172_title.png	582	º£´ø¡¢²¤²ËÐÔÁ¹£¬ÈÝÒ×µ¼ÖÂ»ýÊ³£¬ÔÐ¸¾³Ô¶àÁËÈÝÒ×ÒýÆð±ãÃØ	ÖÐ¹ú»¥ÁªÍøÁªºÏ±ÙÒ¥Æ½Ì¨	2022/9/28 8:29
https://www.piyao.org.cn/20220924/CA105CE797300001A713E50012AE1CFF/20220924CA105CE797300001A713E50012AE1CFF_1211687446_1664181282881_title.png	583	·ÊÅÖÕæµÄ»áµ¼ÖÂÑª¹Ü¡°Á÷ÓÍ¡±£¬¿ÉÒÔÍ¨¹ýÍ¸ÎöÈ¥µô	ÖÐ¹ú»¥ÁªÍøÁªºÏ±ÙÒ¥Æ½Ì¨	2022/9/24 13:11
https://www.piyao.org.cn/20220924/CA105CE796D00001C52663FC1C0149F0/20220924CA105CE796D00001C52663FC1C0149F0_1211687333_1664177839830_title.png	584	½­½ã´æÔÚ¸öÈË×÷·çÎÊÌâ	ÖÐ¹ú»¥ÁªÍøÁªºÏ±ÙÒ¥Æ½Ì¨	2022/9/24 13:28
https://www.piyao.org.cn/20220924/CA105CE79720000190AE867A7F331D72/20220924CA105CE79720000190AE867A7F331D72_1211687434_1664179080540_title.png	585	Ê¹ÓÃÎ¢²¨Â¯»á¼ÓËÙ¼××´ÏÙ½á½Ú¶ñ»¯	ÖÐ¹ú»¥ÁªÍøÁªºÏ±ÙÒ¥Æ½Ì¨	2022/9/24 13:11
https://www.piyao.org.cn/20220925/CA105CE7975000017D82A667481F9ED0/20220925CA105CE7975000017D82A667481F9ED0_1211687499_1664249836676_title.png	586	³µÀå×ÓÊÇ²¹Ìú²¹Ñª¼ÑÆ·	ÖÐ¹ú»¥ÁªÍøÁªºÏ±ÙÒ¥Æ½Ì¨	2022/9/25 11:19
https://www.piyao.org.cn/20220925/CA105CE797300001496E11C0A2E0193F/20220925CA105CE797300001496E11C0A2E0193F_1211687462_1664250079388_title.png	587	³ÔÞ§²Ë»áÖÂ°©	ÖÐ¹ú»¥ÁªÍøÁªºÏ±ÙÒ¥Æ½Ì¨	2022/9/25 11:21
https://www.piyao.org.cn/20220925/CA105CE7973000013FE34F7215CF1ED4/20220925CA105CE7973000013FE34F7215CF1ED4_1211687452_1664250248669_title.png	588	¶¹½¬º¬´ÆÐÔ¼¤ËØ£¬ÄÐÈË²»ÄÜºÈ	ÖÐ¹ú»¥ÁªÍøÁªºÏ±ÙÒ¥Æ½Ì¨	2022/9/25 11:15
https://www.piyao.org.cn/20220925/CA105CE797400001B1AFAB68114A1FBA/20220925CA105CE797400001B1AFAB68114A1FBA_1211687471_1664250411029_title.png	589	ÌÇÄò²¡ÈË²»ÄÜ³ÔºìÊí	ÖÐ¹ú»¥ÁªÍøÁªºÏ±ÙÒ¥Æ½Ì¨	2022/9/25 11:21
https://www.piyao.org.cn/20220924/CA105CE796C00001A1D1DA6AF2D7CEB0/20220924CA105CE796C00001A1D1DA6AF2D7CEB0_1211687314_1664180136781_title.png	590	»Æ¼Ì¹âµÄÊÂ¼£ÊÇ²»¿ÉÄÜ³öÏÖµÄ	ÖÐ¹ú»¥ÁªÍøÁªºÏ±ÙÒ¥Æ½Ì¨	2022/9/24 18:21
https://www.piyao.org.cn/20220928/CA105CE797600001AEB31ACC1AD01C94/20220928CA105CE797600001AEB31ACC1AD01C94_1211687519_1663999920747_title.jpg	591	Ë®¹ûÊß²Ë±íÃæÓÐÐÂ¹Ú²¡¶¾Ò»¶¨»áÊ¹ÈË¸ÐÈ¾	ÖÐ¹ú»¥ÁªÍøÁªºÏ±ÙÒ¥Æ½Ì¨	2022/9/28 8:07
https://www.piyao.org.cn/20220928/CA105CE7976000017453104912002000/20220928CA105CE7976000017453104912002000_1211687515_1664179341471_title.png	592	×öÍêºËËáºóÉíÌåÓÐ´ÅÐÔ£¬ÄÜÎü×¡½ðÊô	ÖÐ¹ú»¥ÁªÍøÁªºÏ±ÙÒ¥Æ½Ì¨	2022/9/28 8:07
https://www.piyao.org.cn/20220928/CA105CE797B000016A5114E01D0BC200/20220928CA105CE797B000016A5114E01D0BC200_1211687689_1664232462448_title.png	593	¶«Î÷ÏòË¯¾õ»áµ¼ÖÂÊ§Ãß	ÖÐ¹ú»¥ÁªÍøÁªºÏ±ÙÒ¥Æ½Ì¨	2022/9/28 8:05
https://www.piyao.org.cn/20220928/CA105CE797A000011BEF342093B091F0/20220928CA105CE797A000011BEF342093B091F0_1211687668_1664206577697_title.png	594	Ê¹ÓÃ¿ÕÆøÕ¨¹ø»áÖÂ°©	ÖÐ¹ú»¥ÁªÍøÁªºÏ±ÙÒ¥Æ½Ì¨	2022/9/28 8:06
https://www.piyao.org.cn/20220928/CA105CE797A00001B860515B1150FF80/20220928CA105CE797A00001B860515B1150FF80_1211687658_1664206397816_title.png	595	Ó«¹â¼Á²»°²È«	ÖÐ¹ú»¥ÁªÍøÁªºÏ±ÙÒ¥Æ½Ì¨	2022/9/28 8:06
https://www.piyao.org.cn/20220928/CA105CE7970000016F1118E070901D7A/20220928CA105CE7970000016F1118E070901D7A_1211687389_1664179455059_title.jpg	596	±±¶·ÎÀÐÇµ¼º½ÏµÍ³»áÆµ·±µôÏß	ÖÐ¹ú»¥ÁªÍøÁªºÏ±ÙÒ¥Æ½Ì¨	2022/9/28 8:06
https://www.piyao.org.cn/20220928/CA105CE796F00001C2EF9120B8301DF5/20220928CA105CE796F00001C2EF9120B8301DF5_1211687381_1664179893173_title.jpg	597	¸øÊÖ»ú³äµç³¹µ×³äÂúÄÜÊ¹µç³ØÊÙÃü¸ü³Ö¾Ã	ÖÐ¹ú»¥ÁªÍøÁªºÏ±ÙÒ¥Æ½Ì¨	2022/9/28 8:06
https://www.piyao.org.cn/20220928/CA105CE796F0000112B6121EEDFDDAB0/20220928CA105CE796F0000112B6121EEDFDDAB0_1211687368_1664179681167_title.jpg	598	ÀÏÈË¶¨ÆÚÏ×ÑªÀûÓÚ½µÑªÖ¬	ÖÐ¹ú»¥ÁªÍøÁªºÏ±ÙÒ¥Æ½Ì¨	2022/9/28 8:06
https://www.piyao.org.cn/20220928/CA105CE797D0000194E53F7DFDC01F1D/20220928CA105CE797D0000194E53F7DFDC01F1D_1211688046_1664200097670_title.png	599	¼¦µ°ÍþÐ²ÈËÀà½¡¿µ	ÖÐ¹ú»¥ÁªÍøÁªºÏ±ÙÒ¥Æ½Ì¨	2022/9/28 8:06
https://www.piyao.org.cn/20220924/CA105CE796C00001D88238901590E070/20220924CA105CE796C00001D88238901590E070_1211687322_1664177719686_title.png	600	×óÈ¨²»ÊÇÕ½ËÀµÄ	ÖÐ¹ú»¥ÁªÍøÁªºÏ±ÙÒ¥Æ½Ì¨	2022/9/24 13:29
https://www.piyao.org.cn/20220928/CA105CE797D0000156621AD0825F1A7F/20220928CA105CE797D0000156621AD0825F1A7F_1211688079_1664120806322_title.jpg	601	³ÔÍêÊÁ×ÓºÈËáÄÌ»ò³ÔÏã½¶»áÖÐ¶¾ÉíÍö	ÖÐ¹ú»¥ÁªÍøÁªºÏ±ÙÒ¥Æ½Ì¨	2022/9/28 8:29
https://www.piyao.org.cn/20220928/CA105CE797C00001933A1A8B1D661289/20220928CA105CE797C00001933A1A8B1D661289_1211687921_1664078762305_title.png	602	ÖÐ¹ú¿ÆÑ§Ôº¿ÕÌìÐÅÏ¢´´ÐÂÑÐ¾¿ÔºÏÞÖÆÅ®¿ÆÑ§¼ÒÈëÖ°	ÖÐ¹ú»¥ÁªÍøÁªºÏ±ÙÒ¥Æ½Ì¨	2022/9/28 8:29
https://www.piyao.org.cn/20220928/CA105CE797C000011EBA1A56E6C91A60/20220928CA105CE797C000011EBA1A56E6C91A60_1211687916_1664077111160_title.png	603	¹ú²úÊ³ÑÎÀïµÄÑÇÌúÇè»¯¼ØÓÐ¶¾	ÖÐ¹ú»¥ÁªÍøÁªºÏ±ÙÒ¥Æ½Ì¨	2022/9/28 8:29
https://www.piyao.org.cn/20220928/CA105CE797B00001B7A3D04011A01AC3/20220928CA105CE797B00001B7A3D04011A01AC3_1211687687_1664236709993_title.png	604	ÒË±öµØÕðºó³öÏÖ120Ã×µÄ¾ÞÁú	ÖÐ¹ú»¥ÁªÍøÁªºÏ±ÙÒ¥Æ½Ì¨	2022/9/28 8:29
https://www.piyao.org.cn/20220928/CA105CE797A00001868C184E35F6DAF0/20220928CA105CE797A00001868C184E35F6DAF0_1211687673_1664244495264_title.png	605	¡°Ñó¡±Êß²Ë±ÈÆÕÍ¨Êß²ËÓªÑø¼ÛÖµ¸ß	ÖÐ¹ú»¥ÁªÍøÁªºÏ±ÙÒ¥Æ½Ì¨	2022/9/28 8:29
https://www.piyao.org.cn/20220928/CA105CE797A00001303FEC3013DF9490/20220928CA105CE797A00001303FEC3013DF9490_1211687671_1664236419123_title.png	606	ÎÞÎýÓÐH7N9²¡ÍöÕß	ÖÐ¹ú»¥ÁªÍøÁªºÏ±ÙÒ¥Æ½Ì¨	2022/9/28 8:29
https://www.piyao.org.cn/20220928/CA105CE7974000017F37BA90139716A8/20220928CA105CE7974000017F37BA90139716A8_1211687478_1663996546783_title.png	607	ÐÄÔàÖ§¼ÜÊÖÊõÊÇ¡°ÎÞÐ§µÄÒ½ÁÆ¡±	ÖÐ¹ú»¥ÁªÍøÁªºÏ±ÙÒ¥Æ½Ì¨	2022/9/28 8:29
https://www.piyao.org.cn/20220928/CA105CE79740000182A9163B59002430/20220928CA105CE79740000182A9163B59002430_1211687477_1664333317115_title.png	608	±ïÆø30ÃëËµÃ÷·Î²¿½¡¿µ	ÖÐ¹ú»¥ÁªÍøÁªºÏ±ÙÒ¥Æ½Ì¨	2022/9/28 8:29
https://www.piyao.org.cn/20220928/CA105CE797400001A7121B7014521834/20220928CA105CE797400001A7121B7014521834_1211687476_1663997133991_title.png	609	·¹ºóÂíÉÏÌÉÏÂ»òÕßËÉ¿ãÑü´ø»áµ¼ÖÂÎ¸ÏÂ´¹	ÖÐ¹ú»¥ÁªÍøÁªºÏ±ÙÒ¥Æ½Ì¨	2022/9/28 8:32
https://www.piyao.org.cn/20220928/CA105CE797200001C257BB4492191A7A/20220928CA105CE797200001C257BB4492191A7A_1211687438_1663993061675_title.png	610	¼ÓµâÑÎ»áµ¼ÖÂ¼××´ÏÙ½á½Ú	ÖÐ¹ú»¥ÁªÍøÁªºÏ±ÙÒ¥Æ½Ì¨	2022/9/28 8:33
https://www.piyao.org.cn/20220928/CA105CE7974000014BD21AAA37A010DC/20220928CA105CE7974000014BD21AAA37A010DC_1211687466_1663995922642_title.png	611	Ñª¹Ü¶ÂÈû20%Ã»¸Ð¾õ£¬40%ÈÝÒ×ÀÛ£¬50%ÑªÑ¹¸ß	ÖÐ¹ú»¥ÁªÍøÁªºÏ±ÙÒ¥Æ½Ì¨	2022/9/28 8:33
https://www.piyao.org.cn/20220928/CA105CE797300001D8BC1350CFAC9E10/20220928CA105CE797300001D8BC1350CFAC9E10_1211687459_1664185516340_title.png	612	Ò½ÃÀÃæÄ¤¾ø¶Ô°²È«	ÖÐ¹ú»¥ÁªÍøÁªºÏ±ÙÒ¥Æ½Ì¨	2022/9/28 8:33
https://www.piyao.org.cn/20220928/CA105CE797300001A1BB6D0344101A09/20220928CA105CE797300001A1BB6D0344101A09_1211687444_1664186289374_title.png	613	¶ùÍ¯»¯×±Æ·ÓÐ¡°Ð¡½ð¶Ü¡±¾ÍÊÇÖÊÁ¿ÈÏÖ¤±êÖ¾	ÖÐ¹ú»¥ÁªÍøÁªºÏ±ÙÒ¥Æ½Ì¨	2022/9/28 8:33
https://www.piyao.org.cn/20220928/CA105CE797000001497F3B0815A0127B/20220928CA105CE797000001497F3B0815A0127B_1211687387_1664184592407_title.png	614	ÇÑ×Ó»îÑª»¯ðö¡¢Èí»¯Ñª¹Ü£¬»¹Ò×Òý·¢¸¹Ðº¡¢¶Ç×ÓÍ´µÈÖ¢×´	ÖÐ¹ú»¥ÁªÍøÁªºÏ±ÙÒ¥Æ½Ì¨	2022/9/28 8:33
https://www.piyao.org.cn/20220928/CA105CE796A00001D06F1DB81F3419A4/20220928CA105CE796A00001D06F1DB81F3419A4_1211687139_1663927213941_title.jpg	615	³É¶¼³Ë×øµØÌúÐèÌá¹©¶àÖÖÖ¤¼þÖ¤Ã÷£¬·ñÔòÈ°·µ	ÖÐ¹ú»¥ÁªÍøÁªºÏ±ÙÒ¥Æ½Ì¨	2022/9/28 8:33
https://www.piyao.org.cn/20220928/CA105CE796900001694371909910D750/20220928CA105CE796900001694371909910D750_1211687115_1663925022940_title.png	616	ÅíÁúÃÀµÄÂ¼È¡Í¨ÖªÊé¶ªÔÚÏÃÃÅ105Â·¹«½»³µÉÏ	ÖÐ¹ú»¥ÁªÍøÁªºÏ±ÙÒ¥Æ½Ì¨	2022/9/28 8:33
https://www.piyao.org.cn/20220928/CA105CE796900001A62516316BD01AC8/20220928CA105CE796900001A62516316BD01AC8_1211687104_1663923579413_title.png	617	ËÀÍöµÄÄñÀà´«²¥ºï¶»²¡¶¾	ÖÐ¹ú»¥ÁªÍøÁªºÏ±ÙÒ¥Æ½Ì¨	2022/9/28 8:33
https://pqnoss.kepuchina.cn/2023/12/01/15/694897/0c4db7.jpg	618	Å®ÐÔ¿ÉÒÔÕÒÃÀÈÝ»ú¹¹£¬Í¨¹ý°´Ä¦µÄ·½Ê½±£ÑøÂÑ³²£¿	¿ÆÑ§±ÙÒ¥	2023/12/1
https://pqnoss.kepuchina.cn/2023/12/01/13/694897/bc91be.jpg	619	½¡¿µÕæÖª£üµÃÁË¼×Á÷Ò»¶¨Òª³Ô¿¹²¡¶¾Ò©£¿¼×Á÷¾ÍÊÇÆÕÍ¨¸ÐÃ°£¬ÖÎÁÆ·½·¨Ò»Ñù£¿	¿ÆÑ§±ÙÒ¥	2023/12/1
https://pqnoss.kepuchina.cn/2023/11/30/13/694897/9db3ac.jpg	620	¹Ç¹Ø½ÚÑ×»¼ÕßÒòÎª¹Ø½Ú²»ÊÊ£¬Òª¾¡Á¿ÉÙÔË¶¯£¿	¿ÆÑ§±ÙÒ¥	2023/11/30
https://pqnoss.kepuchina.cn/2023/11/30/13/694897/813e0e.jpg	621	ÁöÑÔòãÓï£ü¼ÓÇ¿ÓªÑø»áÈÃÖ×ÁöÉú³¤µÃ¸ü¿ì£¿	¿ÆÑ§±ÙÒ¥	2023/11/30
https://pqnoss.kepuchina.cn/2023/11/29/17/694897/520ead.jpg	622	·þÓÃÎ¬ÉúËØD3»òÁòËáÈí¹ÇËØÄÜÖÎºÃ¹Ø½ÚÑ×£¿	¿ÆÑ§±ÙÒ¥	2023/11/29
https://pqnoss.kepuchina.cn/2023/11/29/16/694897/55b61f.jpg	623	¼¦µ°³Ô¶àÁË»áµ¼ÖÂ¸ßÑªÖ¬£¿	¿ÆÑ§±ÙÒ¥	2023/11/29
https://pqnoss.kepuchina.cn/2023/11/29/16/694897/a4a63c.jpg	624	³ÔÇï¿ûÄÜ×³Ñô£¿	¿ÆÑ§±ÙÒ¥	2023/11/29
https://pqnoss.kepuchina.cn/2023/11/24/17/694897/e42095.jpg	625	½àÃæ²úÆ·ÅÝÅÝÔ½¶àÔ½ºÃ£¿	¿ÆÑ§±ÙÒ¥	2023/11/24
https://pqnoss.kepuchina.cn/2023/11/24/16/694897/d63cfb.jpg	626	½¡¿µÕæÖª£üÒÈÏÙ³¤ÁËÖ×Áö£¬¾ÍÊÇÒÈÏÙ°©Âð£¿	¿ÆÑ§±ÙÒ¥	2023/11/24
https://pqnoss.kepuchina.cn/2023/11/23/14/694897/92bf1d.jpg	627	´øºÚµãµÄ°×²Ë²»ÄÜ³Ô£¿	¿ÆÑ§±ÙÒ¥	2023/11/23
https://pqnoss.kepuchina.cn/2023/11/23/14/694897/2210cc.jpg	628	ÁöÑÔòãÓï£üÐ¯´øÒÒ¸Î²¡¶¾¶¼»áµÃ¸Î°©£¿	¿ÆÑ§±ÙÒ¥	2023/11/23
https://pqnoss.kepuchina.cn/2023/11/21/16/694897/d825dd.jpg	629	Ö»ÓÐÀÏÄêÈË²Å»á¡°ÖÐ·ç¡±£¿	¿ÆÑ§±ÙÒ¥	2023/11/21
https://pqnoss.kepuchina.cn/2023/11/21/16/694897/6c5fc0.jpg	630	ºÈÍê»¯ÌµÖ¹¿ÈÌÇ½¬ºó£¬ÄÜÂíÉÏºÈË®£¿	¿ÆÑ§±ÙÒ¥	2023/11/21
https://pqnoss.kepuchina.cn/2023/11/20/10/694897/449ef3.jpg	631	Ò»Æð´²¾Íµþ±»×Ó¸ü½¡¿µ£¿	¿ÆÑ§±ÙÒ¥	2023/11/20
https://pqnoss.kepuchina.cn/2023/11/17/15/694897/359086.png	632	ÌÇÄò²¡ÈË²»ÄÜ³ÔÖ÷Ê³ºÍË®¹û£¿	¿ÆÑ§±ÙÒ¥	2023/11/17
https://pqnoss.kepuchina.cn/2023/11/17/14/694897/5a96a4.jpg	633	¼ì³ö·Î½á½ÚºÜÎ£ÏÕ£¬»á·¢Õ¹³É°©Ö¢£¿	¿ÆÑ§±ÙÒ¥	2023/11/17
https://pqnoss.kepuchina.cn/2023/11/17/10/694897/a3780d.jpg	634	½¡¿µÕæÖª£ü¶àÄÒ¿ÉÒÔ±£»¤Å®ÐÔ£¬²¢²»ÊÇ¼²²¡£¿	¿ÆÑ§±ÙÒ¥	2023/11/17
https://pqnoss.kepuchina.cn/2023/11/16/16/694897/68ab3f.jpg	635	ÍÈ²¿ÐÎ³ÉµÄÑªË¨£¬Ò»¶¨»áµ¼ÖÂ·ÎË¨Èû£¿	¿ÆÑ§±ÙÒ¥	2023/11/16
https://pqnoss.kepuchina.cn/2023/11/16/16/694897/7552f3.jpg	636	ÁöÑÔòãÓï£ü°¾Ò¹»áµÃ¸Î°©£¿	¿ÆÑ§±ÙÒ¥	2023/11/16
https://pqnoss.kepuchina.cn/2023/11/15/15/694897/fafa62.jpg	637	ÊÖÂé½ÅÂéÒ»¶¨ÊÇÖÐ·çÇ°Õ×£¿	¿ÆÑ§±ÙÒ¥	2023/11/15
https://pqnoss.kepuchina.cn/2023/11/15/15/694897/c5e04b.jpg	638	Ö§Ô­Ìå·ÎÑ×¿ÉÒÔ·þÓÃÍ·æßµÈ¿¹ÉúËØÖÎÁÆ£¿	¿ÆÑ§±ÙÒ¥	2023/11/15
https://pqnoss.kepuchina.cn/2023/11/14/15/694897/32e501.jpg	639	Éú³ÔÇÑ×Ó¿ÉÒÔ½µÑªÑ¹£¿	¿ÆÑ§±ÙÒ¥	2023/11/15
https://pqnoss.kepuchina.cn/2023/11/14/15/694897/6f1d59.jpg	640	ÓÐÑõÔË¶¯³¬¹ý30·ÖÖÓ²ÅÓÐÐ§£¿	¿ÆÑ§±ÙÒ¥	2023/11/14
https://pqnoss.kepuchina.cn/2023/11/13/10/694897/52e442.jpg	641	´òÀ¯µÄÆ»¹û³ÔÁË»áÎ£º¦½¡¿µ£¿	¿ÆÑ§±ÙÒ¥	2023/11/13
https://pqnoss.kepuchina.cn/2023/11/13/10/694897/03ee87.jpg	642	ËÕ´òË®ÄÜµ÷½ÚÉíÌåËá¼îÆ½ºâ£¿	¿ÆÑ§±ÙÒ¥	2023/11/13
https://pqnoss.kepuchina.cn/2023/11/10/16/694897/11b7ca.jpg	643	½¡¿µÕæÖª£ü½öÍ¨¹ýÑªÒº¼ì²é¿ÉÈ·Õï°©Ö¢£¿	¿ÆÑ§±ÙÒ¥	2023/11/10
https://pqnoss.kepuchina.cn/2023/11/06/10/694897/c090b6.jpg	644	¶¹½¬ºÍ¼¦µ°Ò»Æð³Ô»áÏû»¯²»Á¼£¿	¿ÆÑ§±ÙÒ¥	2023/11/6
https://pqnoss.kepuchina.cn/2023/11/03/10/694897/7085b8.jpg	645	¸ßÑªÑ¹²¡ÈË²»ÄÜ³Ôµ°»Æ£¿	¿ÆÑ§±ÙÒ¥	2023/11/3
https://pqnoss.kepuchina.cn/2023/11/03/10/694897/7d2df3.jpg	646	Ê³ÎïÖÐ¶¾¸Ï½ô´ßÍÂ£¿	¿ÆÑ§±ÙÒ¥	2023/11/3
https://pqnoss.kepuchina.cn/2023/11/01/16/694897/53c0a7.jpg	647	É¢Í«¶ÔÑÛ¾¦ÓÐº¦£¿	¿ÆÑ§±ÙÒ¥	2023/11/1
https://pqnoss.kepuchina.cn/2023/11/01/16/694897/6ad2be.jpg	648	ºÈÄûÃÊË®»á³¤½áÊ¯£¿	¿ÆÑ§±ÙÒ¥	2023/11/1
https://pqnoss.kepuchina.cn/2023/10/30/11/694897/b15ebb.jpg	649	ÅÜ²½»áÈÃÍÈ±ä´Ö£¿	¿ÆÑ§±ÙÒ¥	2023/10/30
https://pqnoss.kepuchina.cn/2023/10/27/16/694897/c5af64.jpg	650	³ÔÓãÑÛÄÜÃ÷Ä¿£¿	¿ÆÑ§±ÙÒ¥	2023/10/27
https://pqnoss.kepuchina.cn/2023/10/27/16/694897/c4a9c3.jpg	651	»º½âÍ»·¢ÐÄ½ÊÍ´£¬ÏõËá¸ÊÓÍ¿ÉÒÔÕ¾Á¢ÍÌ·þ£¿	¿ÆÑ§±ÙÒ¥	2023/10/27
https://pqnoss.kepuchina.cn/2023/10/26/15/694897/5aff7c.jpg	652	¿Õ¸¹ÔË¶¯¼õ·ÊÐ§¹ûºÃ£¿	¿ÆÑ§±ÙÒ¥	2023/10/26
https://pqnoss.kepuchina.cn/2023/10/26/15/694897/73a622.jpg	653	ÑÛÒ©Ë®Ã»¹ý±£ÖÊÆÚ¾ÍÄÜ¼ÌÐøÓÃ£¿	¿ÆÑ§±ÙÒ¥	2023/10/26
https://pqnoss.kepuchina.cn/2023/10/23/11/694897/26eb53.jpg	654	¸ÉÏ¸°ûÒÆÖ²ÕæµÄÄÜÖÎÁÆÍÑ·¢£¿ÏÈ±ð¼±×Å³¢ÊÔ	¿ÆÑ§±ÙÒ¥	2023/10/23
https://pqnoss.kepuchina.cn/2023/10/23/10/694897/47bdf4.jpg	655	äçÐÄµ°±ÈÈ«ÊìµÄµ°¸üÓÐÓªÑø£¿	¿ÆÑ§±ÙÒ¥	2023/10/23
https://pqnoss.kepuchina.cn/2023/10/20/16/694897/82255e.jpg	656	°´Ä¦Ô½ÖØÔ½ºÃ£¿Ô½ÌÛÔ½ºÃ£¿	¿ÆÑ§±ÙÒ¥	2023/10/20
https://pqnoss.kepuchina.cn/2023/10/20/16/694897/067860.jpg	657	½¡¿µÕæÖª£ü¹ÇÖÊÊèËÉ»¼ÕßÒË¾²²»ÒË¶¯£¿	¿ÆÑ§±ÙÒ¥	2023/10/20
https://pqnoss.kepuchina.cn/2023/10/19/10/694897/acece1.jpg	658	ÃâÏ´Ï´ÊÖÒºÄÜÌæ´úÏ´ÊÖ£¿6¸öÏ´ÊÖÎóÇø£¬ÄãÖÐÁË¼¸¸ö£¿	¿ÆÑ§±ÙÒ¥	2023/10/19
https://pqnoss.kepuchina.cn/2023/10/19/09/694897/b35073.jpg	659	¾­³£Ìê¹âÍ·£¬Í··¢»áÔ½À´Ô½Å¨ÃÜ£¿	¿ÆÑ§±ÙÒ¥	2023/10/19
https://pqnoss.kepuchina.cn/2023/10/18/14/694897/5e4f99.jpg	660	³£µÎÑÛÒ©Ë®¿ÉÒÔ±£»¤ÑÛ¾¦£¿	¿ÆÑ§±ÙÒ¥	2023/10/18
https://pqnoss.kepuchina.cn/2023/10/17/11/694897/76c8dd.jpg	661	ºìÐÄ»ðÁú¹û±È°×ÐÄ»ðÁú¹û¸üÓÐÓªÑø£¿	¿ÆÑ§±ÙÒ¥	2023/10/17
https://pqnoss.kepuchina.cn/2023/10/13/16/694897/f76cca.jpg	662	¿Õ¸¹³ÔÊÁ×Ó»áµÃ½áÊ¯£¿	¿ÆÑ§±ÙÒ¥	2023/10/13
https://pqnoss.kepuchina.cn/2023/10/13/15/694897/d52db5.jpg	663	¾±¼ç°´Ä¦»áµ¼ÖÂÄÔ¹££¿	¿ÆÑ§±ÙÒ¥	2023/10/13
https://pqnoss.kepuchina.cn/2023/10/13/15/694897/8d555f.jpg	664	½¡¿µÕæÖª£üÌìÆøÊªÀä»áÒý·¢¹Ø½ÚÑ×£¿	¿ÆÑ§±ÙÒ¥	2023/10/13
https://pqnoss.kepuchina.cn/2023/10/12/11/694897/f95688.jpg	665	º¬¹èÏ´·¢Ë®»áµ¼ÖÂÍÑ·¢£¿	¿ÆÑ§±ÙÒ¥	2023/10/12
https://pqnoss.kepuchina.cn/2023/10/12/11/694897/71909d.jpg	666	¿ÕÐÄ²ËÊÇ³é½î²Ë£¬³ÔÍê»á³é½î£¿	¿ÆÑ§±ÙÒ¥	2023/10/12
https://pqnoss.kepuchina.cn/2023/10/12/10/694897/d2f3f1.jpg	667	Ó²Ë®Ï´Í·»áµôÍ··¢£¿	¿ÆÑ§±ÙÒ¥	2023/10/12
https://pqnoss.kepuchina.cn/2023/10/12/10/694897/1de010.jpg	668	Ä¢¹½ºÍÇÑ×ÓÒ»Æð³Ô»áÖÐ¶¾£¿	¿ÆÑ§±ÙÒ¥	2023/10/12
https://pqnoss.kepuchina.cn/2023/10/12/10/694897/9e25c0.jpg	669	ÓÐ»úÊß²Ë±ÈÆÕÍ¨Êß²Ë¸üÓÐÓªÑø£¿	¿ÆÑ§±ÙÒ¥	2023/10/12
https://pqnoss.kepuchina.cn/2023/10/11/16/694897/abf34f.jpg	670	ÏÊÕ¥¹ûÖ­ÓªÑø±ÈË®¹û¸ß£¿	¿ÆÑ§±ÙÒ¥	2023/10/11
https://pqnoss.kepuchina.cn/2023/10/07/14/694897/9de9db.jpg	672	½¡¿µÕæÖª£üµÃÁËÌÇÄò²¡¾Í²»ÄÜÔÙ³ÔË®¹û£¿	¿ÆÑ§±ÙÒ¥	2023/10/7
https://pqnoss.kepuchina.cn/2023/10/07/13/694897/4879b4.jpg	673	¸ß¸ÆÄÌ¸ü²¹¸Æ£¿	¿ÆÑ§±ÙÒ¥	2023/10/7
https://pqnoss.kepuchina.cn/2023/10/07/13/694897/c5e92e.jpg	674	Ñü×µ¼äÅÌÍ»³ö£¬ÍÆÄÃÄÜ¡°°´¡±»ØÈ¥£¿	¿ÆÑ§±ÙÒ¥	2023/10/7
https://pqnoss.kepuchina.cn/2023/09/28/14/694897/8e64d5.jpg	675	ÓÃÅÝÄ­Öá¹öÐ¡ÍÈ£¬¿ÉÒÔÊÝÐ¡ÍÈ£¿	¿ÆÑ§±ÙÒ¥	2023/9/28
https://pqnoss.kepuchina.cn/2023/09/28/14/694897/d2cc80.jpg	676	Í··¢³¤»áÎüÊÕÈËÌåºÜ¶àÓªÑø£¿	¿ÆÑ§±ÙÒ¥	2023/9/28
https://pqnoss.kepuchina.cn/2023/09/28/14/694897/797d00.jpg	677	°´Ä¦ÁÜ°Í½áÄÜÅÅ¶¾£¿	¿ÆÑ§±ÙÒ¥	2023/9/28
https://pqnoss.kepuchina.cn/2023/09/28/14/694897/60ea83.jpg	678	º£Óã±Èµ­Ë®Óã¸üÓÐÓªÑø£¿	¿ÆÑ§±ÙÒ¥	2023/9/28
https://pqnoss.kepuchina.cn/2023/09/25/10/694897/2b068c.jpg	679	³Ô¸¯Èé»áÖÂ°©£¿	¿ÆÑ§±ÙÒ¥	2023/9/25
https://pqnoss.kepuchina.cn/2023/09/22/14/694897/b5a96e.jpg	680	ÌðÎ¶¼Á»áÒýÆðÑªÌÇÉý¸ß£¬ÌÇÄò²¡ÈË²»ÄÜ³ÔÌðÎ¶¼Á£¿	¿ÆÑ§±ÙÒ¥	2023/9/22
https://pqnoss.kepuchina.cn/2023/09/22/14/694897/67898c.jpg	681	½¡¿µÕæÖª£üÀÏÄê³Õ´ôÖ»ÓÐÀÏÄêÈË²Å»áµÃ£¿	¿ÆÑ§±ÙÒ¥	2023/9/22
https://pqnoss.kepuchina.cn/2023/09/21/16/694897/a9983a.jpg	682	ÒþÐÎÑÛ¾µÓö¸ßÎÂ»áÈÛ»¯£¿	¿ÆÑ§±ÙÒ¥	2023/9/21
https://pqnoss.kepuchina.cn/2023/09/21/10/694897/5649cf.jpg	683	´äÂÌÉ«º£´ø¶¼ÊÇÓÃÉ«ËØÈ¾µÄ£¿	¿ÆÑ§±ÙÒ¥	2023/9/21
https://pqnoss.kepuchina.cn/2023/09/21/10/694897/0764c7.jpg	684	½ðÕë¹½¿ª´üºóÎÅµ½´Ì±ÇÆøÎ¶£¬ÊÇÒòÎª¼ÓÁË¼×È©£¿	¿ÆÑ§±ÙÒ¥	2023/9/21
https://pqnoss.kepuchina.cn/2023/09/18/14/694897/2a752b.jpg	685	ÌðÎ¶¼Áµ¼ÖÂ·ÊÅÖ£¿	¿ÆÑ§±ÙÒ¥	2023/9/18
https://pqnoss.kepuchina.cn/2023/09/15/15/694897/fe0dd1.jpg	686	ÍíÉÏ³ÔÉú½ªµÈÍ¬ÓÚÅøËª£¿¼ÙµÄ£¬µ«ÊÇ»áµ¼ÖÂ¡ú	¿ÆÑ§±ÙÒ¥	2023/9/15
https://pqnoss.kepuchina.cn/2023/09/15/14/694897/8e5ae3.jpg	687	½¡¿µÕæÖª£ü³öÏÖÑÀö¸³öÑª£¬¾ÍÊÇÒòÎªÈ±·¦Î¬ÉúËØC£¿	¿ÆÑ§±ÙÒ¥	2023/9/15
https://pqnoss.kepuchina.cn/2023/09/14/14/694897/530056.jpg	688	³ÔÉ£ÝØ¸ÉÄÜ½â¾Æ£¿	¿ÆÑ§±ÙÒ¥	2023/9/14
https://pqnoss.kepuchina.cn/2023/09/14/14/694897/d88b10.jpg	689	»Æ»¨²Ë³ÔÏÊµÄ¸üºÃ£¿	¿ÆÑ§±ÙÒ¥	2023/9/14
https://pqnoss.kepuchina.cn/2023/09/14/13/694897/1c4c88.jpg	690	ÒþÐÎÑÛ¾µ¹ýÆÚµ«Ã»ÆÆ¾Í»¹ÄÜ´÷£¿	¿ÆÑ§±ÙÒ¥	2023/9/14
https://pqnoss.kepuchina.cn/2023/09/11/15/694897/dcbd66.jpg	691	×ÔÈÈÃ×·¹ÊÇ¡°ËÜÁÏ¡±£¿	¿ÆÑ§±ÙÒ¥	2023/9/11
https://pqnoss.kepuchina.cn/2023/09/11/15/694897/846438.jpg	692	½üÊÓ¶ÈÊý½ÏµÍµÄÈË¿ÉÒÔ²»³£´÷ÑÛ¾µ£¿	¿ÆÑ§±ÙÒ¥	2023/9/11
https://pqnoss.kepuchina.cn/2023/09/08/15/694897/d37a1f.jpg	693	½¡¿µÕæÖª£ü¹ýÃôÐÔ±ÇÑ×Ö¢×´»º½âºó¾Í¿ÉÒÔÍ£Ò©£¿	¿ÆÑ§±ÙÒ¥	2023/9/8
https://pqnoss.kepuchina.cn/2023/09/07/10/694897/2ab856.jpg	694	³Ô¼á¹ûÄÜÈÜ½âÑªË¨£¿	¿ÆÑ§±ÙÒ¥	2023/9/7
https://pqnoss.kepuchina.cn/2023/09/07/09/694897/316161.jpg	695	¿à¹ÏÄÜ½µÑªÌÇ£¿	¿ÆÑ§±ÙÒ¥	2023/9/7
https://pqnoss.kepuchina.cn/2023/09/05/14/694897/4a74ba.jpg	696	ÅÙ¸ù£üÎ¢ËÜÁÏÕæÓÐ¡°ÈëÄÔ½ÀËè¡±ÄÇÃ´¿ÉÅÂ£¿ÕæÏàÒ²ÐíÓëÄãÏëÏóµÄÏà²îÉõÔ¶	¿ÆÑ§±ÙÒ¥	2023/9/5
https://pqnoss.kepuchina.cn/2023/09/05/14/694897/edfe6c.jpg	697	³¤ÆÚ´÷ÒþÐÎÑÛ¾µ»áµ¼ÖÂ½ÇÄ¤±ä±¡£¿	¿ÆÑ§±ÙÒ¥	2023/9/5
https://pqnoss.kepuchina.cn/2023/09/01/15/694897/9a3dd3.jpg	698	ÒøÐÓ¹ûÖÐº¬ÓÐºÜ¶àÒ©ÓÃ³É·Ö£¬¿ÉÒÔÊ³ÁÆ×Ì²¹£¿	¿ÆÑ§±ÙÒ¥	2023/9/1
https://pqnoss.kepuchina.cn/2023/09/01/15/694897/859df9.jpg	699	ÓñÃ×ÐëÖóË®ºÈÄÜ½µÑªÌÇ£¿	¿ÆÑ§±ÙÒ¥	2023/9/1
https://pqnoss.kepuchina.cn/2023/09/01/15/694897/e4ee32.jpg	700	½¡¿µÕæÖª-ÐÄ¼¡¹£ÈûÊ±¸ß¾ÙË«ÊÖÄÜ¾ÈÃü?	¿ÆÑ§±ÙÒ¥	2023/9/1
https://pqnoss.kepuchina.cn/2023/08/31/11/694897/f28e81.jpg	701	ÔÐ¸¾²»ÄÜ³Ôó¦Ð·£¿	¿ÆÑ§±ÙÒ¥	2023/8/31
https://pqnoss.kepuchina.cn/2023/08/31/10/694897/a57722.jpg	702	ÄûÃÊ¼ÓÅ£ÄÌ»á½á¿é£¬³ÔÏÂÈ¥»áµÃ½áÊ¯£¿	¿ÆÑ§±ÙÒ¥	2023/8/31
https://pqnoss.kepuchina.cn/2023/08/29/10/694897/8dffcb.jpg	703	Ìú¹ø³´²ËÄÜ²¹Ìú?	¿ÆÑ§±ÙÒ¥	2023/8/29
https://pqnoss.kepuchina.cn/2023/08/29/10/694897/fda965.jpg	704	Î¸À£Ññ»¼ÕßÓ¦ÉÙÊ³¶à²Í£¿	¿ÆÑ§±ÙÒ¥	2023/8/29
https://pqnoss.kepuchina.cn/2023/08/25/11/694897/c1b7ef.jpg	705	¸£µººËÎÛÈ¾Ë®ÅÅº££¬Ê³ÓÃÑÎ²»°²È«ÁË£¿×¨¼Ò£ºÎÞÐè¿Ö»Å£¬Ã»±ØÒª¶ÚÑÎ	¿ÆÑ§±ÙÒ¥	2023/8/25
https://pqnoss.kepuchina.cn/2023/08/25/11/694897/40b75b.jpg	706	³ÔÁñÁ«Ö®ºóÒûÅ£ÄÌ£¬¶¾¹ýÑÛ¾µÉß£¿	¿ÆÑ§±ÙÒ¥	2023/8/25
https://pqnoss.kepuchina.cn/2023/08/24/17/694897/08d01b.jpg	707	½¡¿µÕæÖª£ü³ÔËØ²»³ÔÈâÄÜ½µÑªÖ¬£¿	¿ÆÑ§±ÙÒ¥	2023/8/24
https://pqnoss.kepuchina.cn/2023/08/24/11/694897/7cbdc9.jpg	708	¾­³£³ÔÀ±»áµ¼ÖÂÎ¸À£Ññ£¿	¿ÆÑ§±ÙÒ¥	2023/8/24
https://pqnoss.kepuchina.cn/2023/08/22/10/694897/01ed83.png	709	ÊÐÊÛµÄÃµ¹å¶àÊÇÔÂ¼¾£¿ºÚÇÉ¿ËÁ¦ÄÜ¼õ·Ê£¿½âÃÜÆßÏ¦Á÷ÑÔ	¿ÆÑ§±ÙÒ¥	2023/8/22
https://pqnoss.kepuchina.cn/2023/08/22/09/694897/7f1c86.jpg	710	µÃÁËÌÇÄò²¡¾ÍÒªÓëË®¹û¡°¾øÔµ¡±£¿	¿ÆÑ§±ÙÒ¥	2023/8/22
https://pqnoss.kepuchina.cn/2023/08/21/10/694897/77b7a8.jpg	711	Àä¶³ÈâÓÐº¦½¡¿µ£¿	¿ÆÑ§±ÙÒ¥	2023/8/21
https://pqnoss.kepuchina.cn/2023/08/18/17/694897/bc66a0.jpg	712	·äÃÛ¡¢´óËâÄÜÖÎÁÆÓÄÃÅÂÝ¸Ë¾ú£¿	¿ÆÑ§±ÙÒ¥	2023/8/18
https://pqnoss.kepuchina.cn/2023/08/18/17/694897/331785.jpg	713	½¡¿µÕæÖª£üÎ¸À£Ññ»¼ÕßÒª¶àºÈÅ£ÄÌÀ´ÑøÎ¸£¿	¿ÆÑ§±ÙÒ¥	2023/8/18
https://pqnoss.kepuchina.cn/2023/08/17/14/694897/1e4fc3.jpg	714	Á¹°èº£òØÍ·ÖÐÂÁº¬Á¿³¬±ê£¬²»ÄÜ³Ô£¿	¿ÆÑ§±ÙÒ¥	2023/8/17
https://pqnoss.kepuchina.cn/2023/08/17/13/694897/cf0d67.jpg	715	1¸öÁñÁ«¶¥3Ö»¼¦£¿	¿ÆÑ§±ÙÒ¥	2023/8/17
https://pqnoss.kepuchina.cn/2023/08/15/17/694897/c94dae.jpg	716	³ÔÀóÖ¦»áµÃÀóÖ¦²¡£¿	¿ÆÑ§±ÙÒ¥	2023/8/15
https://pqnoss.kepuchina.cn/2023/08/14/14/694897/619e4a.jpg	717	³Ô·äÃÛ»áµÃÌÇÄò²¡£¿	¿ÆÑ§±ÙÒ¥	2023/8/14
https://pqnoss.kepuchina.cn/2023/08/11/14/694897/9d078f.jpg	718	Ï´ÑîÃ·µôÉ«ÊÇÒòÎª¼ÓÁËÈ¾É«¼Á£¿	¿ÆÑ§±ÙÒ¥	2023/8/11
https://pqnoss.kepuchina.cn/2023/08/11/14/694897/857ffb.jpg	719	½¡¿µÕæÖª£üÒ»³öÏÖ¸¹ÐºÖ¢×´¾ÍÒªÂíÉÏ³ÔÖ¹ÐºÒ©£¿	¿ÆÑ§±ÙÒ¥	2023/8/11
https://pqnoss.kepuchina.cn/2023/08/10/15/694897/6858e1.jpg	720	40Ìì¾Í³öÀ¸µÄ¼¦ÊÇ³ÔÁË¼¤ËØ£¿	¿ÆÑ§±ÙÒ¥	2023/8/10
https://pqnoss.kepuchina.cn/2023/08/09/11/694897/6b2739.jpg	721	¿§·ÈÖÐº¬ÓÐÖÂ°©Îï±ûÏ©õ£°·£¬ºÈÁË¾Í»áÖÂ°©£¿	¿ÆÑ§±ÙÒ¥	2023/8/9
https://pqnoss.kepuchina.cn/2023/08/08/15/694897/2c57d4.jpg	722	ÄûÃÊºÍÅ£ÄÌ²»ÄÜÒ»ÆðºÈ£¿	¿ÆÑ§±ÙÒ¥	2023/8/8
https://pqnoss.kepuchina.cn/2023/08/04/18/694897/0da81e.jpg	723	Ã¢¹ûÓÐÖ¹ÑªÐ§¹û£¬Å®ÐÔÉúÀíÆÚ²»ÄÜ³Ô£¿	¿ÆÑ§±ÙÒ¥	2023/8/4
https://pqnoss.kepuchina.cn/2023/08/04/18/694897/52b1b6.jpg	724	Ïã½¶ÓÐ·øÉä£¬²»ÄÜ³Ô£¿	¿ÆÑ§±ÙÒ¥	2023/8/4
https://pqnoss.kepuchina.cn/2023/08/04/17/694897/205b6b.jpg	725	½¡¿µÕæÖª£üÓÃÊ³´×ÅÝ½Å¿ÉÒÔÖÎÓú×ãÑ¢£¿Õâ¼¸Àà»¼Õß²»ÄÜÇáÒ×³¢ÊÔ	¿ÆÑ§±ÙÒ¥	2023/8/4
https://pqnoss.kepuchina.cn/2023/08/03/17/694897/05238f.png	726	±©ÓêºéË®¹ýÈ¥ÁËÔÖÇé¾Í½áÊøÁË£¿	¿ÆÑ§±ÙÒ¥	2023/8/3
https://pqnoss.kepuchina.cn/2023/08/03/17/694897/bbbb8e.jpg	727	ºì¿Ç¼¦µ°±ÈÆÕÍ¨¼¦µ°¸üÓÐÓªÑø£¿	¿ÆÑ§±ÙÒ¥	2023/8/3
https://pqnoss.kepuchina.cn/2023/08/03/17/694897/8a1c88.jpg	728	·½±ãÃæ32Ð¡Ê±ÄÚ¶¼ÎÞ·¨Ïû»¯£¿	¿ÆÑ§±ÙÒ¥	2023/8/3
https://pqnoss.kepuchina.cn/2023/08/03/17/694897/f17daa.jpg	729	Íâ³ö³Ô·¹Ê±ÓÃ¿ªË®ÌÌÍëÄÜÉ±¾ú£¿	¿ÆÑ§±ÙÒ¥	2023/8/3
https://pqnoss.kepuchina.cn/2023/07/31/11/694897/ab47e9.jpg	730	ºÈ¿§·È»áµ¼ÖÂÈéÏÙ°©£¿	¿ÆÑ§±ÙÒ¥	2023/7/31
https://pqnoss.kepuchina.cn/2023/07/28/10/694897/bb6e5c.jpg	731	¡°Ã«¼¦µ°¡±ÊÇÓªÑø³¬¸ßµÄ×Ì²¹Æ·£¿	¿ÆÑ§±ÙÒ¥	2023/7/28
https://pqnoss.kepuchina.cn/2023/07/28/10/694897/16a67e.jpg	732	³ÔÀóÖ¦ºó¿ª³µ»á²â³ö¾Æ¼ÝÂð£¿	¿ÆÑ§±ÙÒ¥	2023/7/28
https://pqnoss.kepuchina.cn/2023/07/28/10/694897/598eb6.jpg	733	Î÷¹ÏºÍÌÒ×ÓÒ»Æð³ÔÓÐ¶¾£¬ÑÏÖØÊ±ÉõÖÁ»áÉ¥Ãü£¿	¿ÆÑ§±ÙÒ¥	2023/7/28
https://pqnoss.kepuchina.cn/2023/07/27/16/694897/f5165c.png	734	½¡¿µÕæÖªµÚ1ÆÚ£ü³öÉúÊ±´òÒÒ¸ÎÒßÃç¿ÉÒÔ¡°Ò»Ôú±£ÓÀ¾Ã¡±£¿	¿ÆÑ§±ÙÒ¥	2023/7/27
https://pqnoss.kepuchina.cn/2023/07/27/15/694897/63e3f9.jpg	735	¹ÞÍ·Ê³Æ·¼ÈÃ»ÓªÑøÓÖ²»½¡¿µ£¿	¿ÆÑ§±ÙÒ¥	2023/7/27
https://pqnoss.kepuchina.cn/2023/07/26/13/694897/67edb9.jpg	736	ËÉ»¨µ°ÀïÇ¦º¬Á¿³¬±ê£¬²»ÄÜ³Ô£¿	¿ÆÑ§±ÙÒ¥	2023/7/26
https://pqnoss.kepuchina.cn/2023/07/24/17/694897/6902e1.jpg	737	·½±ãÃæÊÇÃ»ÓÐÓªÑøµÄÀ¬»øÊ³Æ·£¿	¿ÆÑ§±ÙÒ¥	2023/7/24
https://pqnoss.kepuchina.cn/2023/07/21/15/694897/bdb7d4.jpg	738	½ÅÆøÊÇÉíÌåÔÚÅÅ¶¾£¬²»ÓÃÖÎÁÆ£¿	¿ÆÑ§±ÙÒ¥	2023/7/21
https://pqnoss.kepuchina.cn/2023/07/20/17/694897/29c3ab.jpg	739	¡°Æ¡¾Æ¶Ç¡±ÊÇºÈÆ¡¾ÆºÈ³öÀ´µÄ£¿	¿ÆÑ§±ÙÒ¥	2023/7/20
https://pqnoss.kepuchina.cn/2023/07/18/11/694897/a7daf1.jpg	741	ÑîÃ·+º£ÏÊ¡°¶¾ÈçÅøËª¡±£¿	¿ÆÑ§±ÙÒ¥	2023/7/18
https://pqnoss.kepuchina.cn/2023/07/17/17/694897/33e563.jpg	742	ÖíÓÍ¸ü½¡¿µ£¿	¿ÆÑ§±ÙÒ¥	2023/7/17
https://pqnoss.kepuchina.cn/2023/07/13/10/694897/9e0491.jpg	743	ÏÌÑ¼µ°µ°»Æ¡°Á÷ÓÍ¡±£¬Ö¬·¾º¬Á¿ÌØ±ð¸ß£¿	¿ÆÑ§±ÙÒ¥	2023/7/13
https://pqnoss.kepuchina.cn/2023/07/13/10/694897/0de4af.jpg	744	½ÅÆøÔÚÍÁÀï×ß×ß¾ÍºÃÁË£¿	¿ÆÑ§±ÙÒ¥	2023/7/13
https://pqnoss.kepuchina.cn/2023/07/13/10/694897/b75e7e.jpg	745	ºÈÆ¡¾ÆÓÐÀûÓÚÌåÄÚ½áÊ¯ÅÅ³ö£¿	¿ÆÑ§±ÙÒ¥	2023/7/13
https://pqnoss.kepuchina.cn/2023/07/10/10/694897/f22199.jpg	747	ºü³ô»á´«È¾Âð£¿	¿ÆÑ§±ÙÒ¥	2023/7/10
https://pqnoss.kepuchina.cn/2023/07/10/10/694897/5e4665.jpg	748	ÅÝ¾ÆµÄÉßºÜ¾Ã¶¼²»»áËÀ£¬´ò¿ª¾ÆÆ¿»¹ÄÜÒ§ÈË£¿	¿ÆÑ§±ÙÒ¥	2023/7/10
https://pqnoss.kepuchina.cn/2023/07/06/14/694897/7472d7.jpg	749	½ÅÉÏ³¤Ð¡Ë®ÅÝÊÇÉíÌåÔÚÅÅ¶¾£¬²»ÓÃ¹Ü£¿	¿ÆÑ§±ÙÒ¥	2023/7/6
https://pqnoss.kepuchina.cn/2023/07/05/14/694897/1c889f.jpg	750	µ¨½áÊ¯ÊÇ²»³ÔÔç²Í¶ö³öÀ´µÄ£¿	¿ÆÑ§±ÙÒ¥	2023/7/5
https://pqnoss.kepuchina.cn/2023/07/03/16/694897/5661b9.jpg	751	Ë®¹û½ÍËØÓÐÖú³¦µÀÇåÀíÅÅËÞ±ã£¿	¿ÆÑ§±ÙÒ¥	2023/7/3
https://pqnoss.kepuchina.cn/2023/07/03/16/694897/f2850b.jpg	752	Ð¡ÁúÏº×¨ÃÅÉú³¤ÔÚÎÛË®ÖÐ£¬ÌØ±ðÔà£¿	¿ÆÑ§±ÙÒ¥	2023/7/3
https://pqnoss.kepuchina.cn/2023/06/30/11/694897/a1f1b2.jpg	753	¹ÎÁËÒ¸Ã«¾ÍÃ»ÓÐºü³ôÁË£¿	¿ÆÑ§±ÙÒ¥	2023/6/30
https://pqnoss.kepuchina.cn/2023/06/30/10/694897/e2dc55.jpg	754	³¤ÆÚºÈ¡°ÓÐË®¹¸µÄË®¡±»áµÃÉö½áÊ¯£¿	¿ÆÑ§±ÙÒ¥	2023/6/30
https://pqnoss.kepuchina.cn/2023/06/30/10/694897/fda213.jpg	755	ÓÐÐ©ËáÄÌ±È½ÏÏ¡£¬ÊÇÒòÎªÀïÃæ¼ÓÁËË®£¿	¿ÆÑ§±ÙÒ¥	2023/6/30
https://pqnoss.kepuchina.cn/2023/06/30/09/694897/edd0a4.jpg	756	³ÔÒø¶úÄÜ²¹³ä½ºÔ­µ°°×£¿	¿ÆÑ§±ÙÒ¥	2023/6/30
https://pqnoss.kepuchina.cn/2023/06/26/15/694897/d5d940.jpg	757	¾­³£³Ô¶¹¸¯ÈÝÒ×µÃÉö½áÊ¯£¿	¿ÆÑ§±ÙÒ¥	2023/6/26
https://pqnoss.kepuchina.cn/2023/06/26/15/694897/a6f686.jpg	758	Ë®¹û·Ö¹«Ä¸£¿¹«µÄºÃ³Ô£¿	¿ÆÑ§±ÙÒ¥	2023/6/26
https://pqnoss.kepuchina.cn/2023/06/26/14/694897/1a5b4f.jpg	759	ºìÔæºÍºìÌÇÊÇ²¹Ñª¼ÑÆ·£¿	¿ÆÑ§±ÙÒ¥	2023/6/26
https://pqnoss.kepuchina.cn/2023/06/25/11/694897/530302.jpg	760	ÌÀ±ÈÈâ¸üÓªÑø£¿	¿ÆÑ§±ÙÒ¥	2023/6/25
https://pqnoss.kepuchina.cn/2023/06/21/14/694897/333488.jpg	761	ÒæÉúÔª¾ÍÊÇÒæÉú¾ú£¿	¿ÆÑ§±ÙÒ¥	2023/6/21
https://pqnoss.kepuchina.cn/2023/06/19/15/694897/12ef06.jpg	762	ÒæÉú¾úÒûÆ·ÊÇÓÃÅ£ÄÌ×ö³öÀ´µÄ?	¿ÆÑ§±ÙÒ¥	2023/6/19
https://pqnoss.kepuchina.cn/2023/06/19/15/694897/20fcad.jpg	764	ºÈ´×ÄÜÈí»¯Ñª¹Ü£¿	¿ÆÑ§±ÙÒ¥	2023/6/19
https://pqnoss.kepuchina.cn/2023/06/15/11/694897/8c316f.jpg	765	¶¥»¨»Æ¹Ï´òÁË¼¤ËØ²»ÄÜ³Ô£¿	¿ÆÑ§±ÙÒ¥	2023/6/15
https://pqnoss.kepuchina.cn/2023/06/13/17/694897/a011b1.jpg	766	³ÔÎ¶¾«ÈÃÈË¡°Í·Íº¡±£¿	¿ÆÑ§±ÙÒ¥	2023/6/13
https://pqnoss.kepuchina.cn/2023/06/12/10/694897/edf684.jpg	767	¸Õ¼·³öÀ´µÄÅ£ÄÌ¸üÓÐÓªÑø£¿	¿ÆÑ§±ÙÒ¥	2023/6/12
https://pqnoss.kepuchina.cn/2023/06/08/13/694897/4ae4c3.jpg	768	·¹Ç°³ÔË®¹û¸üÓÐÀûÓÚÓªÑøÎüÊÕ£¿	¿ÆÑ§±ÙÒ¥	2023/6/8
https://pqnoss.kepuchina.cn/2023/06/08/13/694897/29c809.jpg	769	Ò©Æ¬½ÀËéÁË³ÔÐ§¹û¸üºÃ£¿	¿ÆÑ§±ÙÒ¥	2023/6/8
https://pqnoss.kepuchina.cn/2023/06/08/13/694897/39e6be.jpg	770	Æû³µÀï±©É¹µÄ¿óÈªË®»áÖÂ°©£¿	¿ÆÑ§±ÙÒ¥	2023/6/8
https://pqnoss.kepuchina.cn/2023/06/05/16/694897/c09b2d.jpg	771	Ó£ÌÒºËÓÐ¶¾£¬ÎóÊ³»á±»¶¾ÔÎ£¿	¿ÆÑ§±ÙÒ¥	2023/6/5
https://pqnoss.kepuchina.cn/2023/06/02/15/694897/02abd8.jpg	772	ìÒÌÀÔ½¾Ã£¬ÓªÑøÔ½ºÃ£¿	¿ÆÑ§±ÙÒ¥	2023/6/2
https://pqnoss.kepuchina.cn/2023/06/02/14/694897/43937d.jpg	773	ÀÏËáÄÌÕâÃ´Å¨³í£¬ÊÇÒòÎªÀïÃæ¼ÓÁËÔö³í¼Á»òÕßÃ÷½º£¿	¿ÆÑ§±ÙÒ¥	2023/6/2
https://pqnoss.kepuchina.cn/2023/06/02/14/694897/a79bb2.jpg	774	Ö¹ÌÛÒ©»á³ÔÉÏñ«£¬ÔÙÌÛÒ²µÃÈÌ×Å£¿	¿ÆÑ§±ÙÒ¥	2023/6/2
https://pqnoss.kepuchina.cn/2023/05/30/14/694897/2436e5.jpg	775	ËÞ±ãÊÇ½¡¿µÉ±ÊÖ£¿	¿ÆÑ§±ÙÒ¥	2023/5/30
https://pqnoss.kepuchina.cn/2023/05/29/09/694897/3e148d.jpg	776	´ÓÐ¡³Ôµ½´ó£¿Ä¾¹ÏÕæÊÇ·áÐØSuper Star£¿	¿ÆÑ§±ÙÒ¥	2023/5/29
https://pqnoss.kepuchina.cn/2023/05/26/15/694897/6136c2.jpg	777	³¤ÆÚ±ãÃØ£¬»áµ¼ÖÂ´ó³¦°©£¿	¿ÆÑ§±ÙÒ¥	2023/5/26
https://pqnoss.kepuchina.cn/2023/05/25/11/694897/c82019.jpg	778	³ÔÖíÌãÄÜ²¹³ä½ºÔ­µ°°×£¿	¿ÆÑ§±ÙÒ¥	2023/5/25
https://pqnoss.kepuchina.cn/2023/05/25/10/694897/8dbee9.jpg	779	Ë¯¾õÊ±Í»È»¶¶Ò»ÏÂ£¬ÊÇ´óÄÔÔÚÅÐ¶ÏÄãËÀÁËÃ»ÓÐ£¿	¿ÆÑ§±ÙÒ¥	2023/5/25
https://pqnoss.kepuchina.cn/2023/05/23/17/694897/d3a163.jpg	780	Ê£²ËÒªµÈÁ¹ÁËÔÙ·Å±ùÏä£¿	¿ÆÑ§±ÙÒ¥	2023/5/23
https://pqnoss.kepuchina.cn/2023/05/22/11/694897/b4d082.jpg	781	Ë¯¾õÊ±Õí±ßÓÐÊÖ»ú»áµÃÄÔÁö£¿	¿ÆÑ§±ÙÒ¥	2023/5/22
https://pqnoss.kepuchina.cn/2023/05/22/11/694897/14459d.jpg	782	Ò©±ØÐë¿Õ¸¹³Ô£¬·¹ºó³ÔÓ°ÏìÒ©Ð§£¿	¿ÆÑ§±ÙÒ¥	2023/5/22
https://pqnoss.kepuchina.cn/2023/05/18/11/694897/c1f4e2.jpg	783	Åä¾µÊ±¶ÈÊýµÍÒ»Ð©¸üºÃÂð£¿	¿ÆÑ§±ÙÒ¥	2023/5/18
https://pqnoss.kepuchina.cn/2023/05/17/15/694897/666a4d.jpg	784	¿ÕÐÄ²ËÖØ½ðÊô³¬±ê£¬ÊÇ¡°¶¾Êß²Ë¡±£¿	¿ÆÑ§±ÙÒ¥	2023/5/17
https://pqnoss.kepuchina.cn/2023/05/17/15/694897/344460.jpg	785	´úÌÇÊ³Æ·³Ô²»ÅÖÂð£¿	¿ÆÑ§±ÙÒ¥	2023/5/17
https://pqnoss.kepuchina.cn/2023/05/12/09/image/43cad6.jpg	786	Î¶¾«ÊÇ»¯¹¤²úÆ·£¬ÓÐº¦ÇÒÖÂ°©£¿	¿ÆÑ§±ÙÒ¥	2023/5/12
https://pqnoss.kepuchina.cn/2023/05/12/09/image/625161.jpg	787	Ë¯ÃßÊ±¼äÔ½³¤Ô½ºÃ£¿	¿ÆÑ§±ÙÒ¥	2023/5/12
https://pqnoss.kepuchina.cn/2023/05/11/09/image/94161c.jpg	788	ÆÕÍ¨ÈËÒªºÈ¸»ÇâË®À´¿¹Ñõ»¯£¿	¿ÆÑ§±ÙÒ¥	2023/5/11
https://pqnoss.kepuchina.cn/2023/05/10/09/image/ad2a13.jpg	789	½üÊÓµÄÈË²»»áµÃÀÏ»¨ÑÛ£¿	¿ÆÑ§±ÙÒ¥	2023/5/10
https://pqnoss.kepuchina.cn/2023/05/09/09/image/0c5a5e.jpg	790	²ÝÝ®Å©²ÐÂÊ¸ß£¬²»°²È«²»ÄÜ³Ô£¿	¿ÆÑ§±ÙÒ¥	2023/5/9
https://pqnoss.kepuchina.cn/2023/05/06/11/image/acc199.jpg	791	Æ½Ê±Ë¯¾õÉÙ£¬ÖÜÄ©²¹¾õÄÜ²¹»ØÀ´£¿	¿ÆÑ§±ÙÒ¥	2023/5/6
https://pqnoss.kepuchina.cn/2023/05/05/16/image/deb5ea.jpg	792	Ò¶»ÆËØÄÜ·ÀÖÎ½üÊÓ£¿ÄãÐÅ¹ýÂð£¿	¿ÆÑ§±ÙÒ¥	2023/5/5
https://pqnoss.kepuchina.cn/2023/05/04/15/image/d794d6.jpg	793	¹ÇÍ·ÌÀÄÜ²¹¸Æ£¿ÕæÕý²¹¸ÆµÄÊÇÕâÐ©¡ú	¿ÆÑ§±ÙÒ¥	2023/5/4
https://pqnoss.kepuchina.cn/2023/05/04/15/image/ad9b4d.jpg	794	¸»ÑõË®¿ÉÒÔÎªÉíÌå²¹³äÑõÆø£¿¼´Ã»ÓÃÓÖÃ»±ØÒª	¿ÆÑ§±ÙÒ¥	2023/5/4
https://pqnoss.kepuchina.cn/2023/05/04/15/image/925c6f.jpg	795	¸ßÑªÑ¹Ò©²»ÄÜÍ££¬ÐèÖÕÉí·þÒ©£¿ÕâÐ©Çé¿öÊÇÀýÍâ	¿ÆÑ§±ÙÒ¥	2023/5/4
https://pqnoss.kepuchina.cn/2023/05/04/15/image/55abe3.jpg	796	Ô½´÷ÑÛ¾µ£¬½üÊÓ¶ÈÊý¼ÓÉîÔ½¿ì£¿	¿ÆÑ§±ÙÒ¥	2023/5/4
https://pqnoss.kepuchina.cn/2023/04/27/15/image/f20aff.jpg	797	Æ¡¾Æº¬¶à¾úÁéÖÂ°©£¿	¿ÆÑ§±ÙÒ¥	2023/4/27
https://pqnoss.kepuchina.cn/2023/04/27/15/image/027999.jpg	798	¿ÕÐÄ²ËÊÇ¡°Í´·ç²Ë¡±£¿Îª¿ÕÐÄ²ËÕýÃû£¡	¿ÆÑ§±ÙÒ¥	2023/4/27
https://pqnoss.kepuchina.cn/2023/04/25/15/image/0cb8bf.jpg	799	ÓÃÉú½ª²ÁÍ·Æ¤»áÉú·¢£¿ÓÐÒ»²¿·ÖÈË¿ÉÄÜ»áÔ½²ÁÔ½Íº£¡	¿ÆÑ§±ÙÒ¥	2023/4/25
https://pqnoss.kepuchina.cn/2023/04/25/15/image/bcb112.jpg	800	Ã¿ÌìÒ»¶¨ÒªË¯°ËÐ¡Ê±²Å×î½¡¿µ£¿	¿ÆÑ§±ÙÒ¥	2023/4/25
https://pqnoss.kepuchina.cn/2023/04/23/11/image/aab242.jpg	801	ÂøÍ·Àä¶³3Ìì²»ÄÜ³Ô£¬ÒòÎª»á×ÌÉú»ÆÇúÃ¹¶¾ËØ£¿	¿ÆÑ§±ÙÒ¥	2023/4/23
https://pqnoss.kepuchina.cn/2023/04/23/11/image/be444e.jpg	802	°×Í··¢¡°³¶Ò»¸ù³¤Ê®¸ù¡±£¿»¹ÄÜÓÐÕâºÃÊÂ£¿	¿ÆÑ§±ÙÒ¥	2023/4/23
https://pqnoss.kepuchina.cn/2023/04/20/15/image/3b135c.jpg	803	¸ßÑªÑ¹½µÑ¹ÒªÔ½¿ìÔ½ºÃ£¿	¿ÆÑ§±ÙÒ¥	2023/4/20
https://pqnoss.kepuchina.cn/2023/04/20/15/image/ee649f.jpg	804	´óËâÊÇ¿¹°©Ö®Íõ£¿´óËâ£ºÔÚÈËÀàÑÛÀïÎÒ°üÖÎ°Ù²¡£¿	¿ÆÑ§±ÙÒ¥	2023/4/20
https://pqnoss.kepuchina.cn/2023/04/18/16/image/b28660.jpg	805	³¤ÆÚ´÷ÑÛ¾µ£¬ÑÛ¾¦»áÍ¹±ä³É¡°½ðÓãÑÛ¡±£¿ÑÛ¾µ±íÊ¾ºÜÔ©	¿ÆÑ§±ÙÒ¥	2023/4/18
https://pqnoss.kepuchina.cn/2023/04/18/15/image/a9b2d7.jpg	806	·Î°©»á´«È¾£¿°©Ï¸°ûÈç¹ûÕâÃ´Ç¿º·ÄÇ»¹µÃÁË£¿	¿ÆÑ§±ÙÒ¥	2023/4/18
https://pqnoss.kepuchina.cn/2023/04/18/15/image/5b2c26.jpg	807	ÅÄ¿ÚÇ»ÑÀÆ¬ÓÐ·øÉä»áÖÂ°©£¿ÑÀÌýÁË¶¼ÒªÐ¦µôÁË¡­¡­	¿ÆÑ§±ÙÒ¥	2023/4/18
https://pqnoss.kepuchina.cn/2023/04/12/14/image/b3de77.jpg	808	¸¯ÈéÓÐÃ¹¾ú£¬³ÔÁË»áÖÂ°©£¿	¿ÆÑ§±ÙÒ¥	2023/4/12
https://pqnoss.kepuchina.cn/2023/04/12/11/image/9bd526.jpg	809	ÎÅ³ôÍà×Ó»áÒýÆð·Î²¿Õæ¾ú¸ÐÈ¾£¿	¿ÆÑ§±ÙÒ¥	2023/4/12
https://pqnoss.kepuchina.cn/2023/04/11/16/image/553103.jpg	810	ÏÉÈËÕÆÄÜ·ÀµçÄÔ·øÉä£¿ÄãµÄ°ì¹«×ÀÉÏÓÐÏÉÈËÕÆÂð£¿	¿ÆÑ§±ÙÒ¥	2023/4/11
https://pqnoss.kepuchina.cn/2023/04/07/15/image/8c8227.jpg	811	²»Õ³¹øÍ¿²ãÓÐ¶¾»¹ÖÂ°©£¿²»Õ³¹ø£ºÕâ¸ö¡°¹ø¡±ÎÒ²»±³£¡	¿ÆÑ§±ÙÒ¥	2023/4/7
https://pqnoss.kepuchina.cn/2023/04/06/12/image/cb2f48.jpg	812	³Ô½ô¼±±ÜÔÐÒ©ºóºÈ²è»áÊ§È¥Ò©Ð§£¿»¹ÐèÒª×¢ÒâÕâÐ©¡­¡­	¿ÆÑ§±ÙÒ¥	2023/4/6
https://pqnoss.kepuchina.cn/2023/04/06/11/image/67ba02.jpg	813	ÔÐ¸¾¶à³ÔË®¹û±¦±¦³öÉúºóÆ¤·ôºÃ£¿	¿ÆÑ§±ÙÒ¥	2023/4/6
https://pqnoss.kepuchina.cn/2023/04/06/11/image/29cc30.jpg	814	ÎÞ×ÑÆÏÌÑÊÇÓÃ±ÜÔÐÒ©´ß³öÀ´µÄ£¿±ÜÔÐÒ©¶ÔË®¹ûÒ²Æð×÷ÓÃ£¿	¿ÆÑ§±ÙÒ¥	2023/4/6
https://pqnoss.kepuchina.cn/2023/04/06/11/image/9a2bde.jpg	815	²ÝÝ®»ûÐÎ¸ö´óÊÇÒòÎªÓÃÁËÅò´óËØ£¿³ÔÁË»áÖÂ°©£¿	¿ÆÑ§±ÙÒ¥	2023/4/6
https://pqnoss.kepuchina.cn/2023/04/06/10/image/3bf473.jpg	816	Î¢²¨Â¯¼ÓÈÈÊ³ÎïÖÂ°©£¬·øÉäÉËÉí?	¿ÆÑ§±ÙÒ¥	2023/4/6
https://pqnoss.kepuchina.cn/2023/03/30/10/image/f140ae.jpg	817	¸ôÒ¹Ë®²»½¡¿µ£¿	¿ÆÑ§±ÙÒ¥	2023/3/30
https://pqnoss.kepuchina.cn/2023/03/30/10/image/3f30fc.jpg	818	ºÈËÕ´òË®ÄÜÖÎÁÆ¸ßÄòËá£¿	¿ÆÑ§±ÙÒ¥	2023/3/30
https://pqnoss.kepuchina.cn/2023/03/30/10/image/34f91e.jpg	819	ºÈÓ²Ë®ÈÝÒ×µÃ½áÊ¯£¿	¿ÆÑ§±ÙÒ¥	2023/3/30
https://pqnoss.kepuchina.cn/2023/03/30/10/image/a8c0f4.jpg	820	½áºË²¡ÈËÔÚÖ¢×´ÏûÊ§ºó¿ÉÒÔ×ÔÐÐ¼õÒ©»òÍ£Ò©£¿	¿ÆÑ§±ÙÒ¥	2023/3/30
https://pqnoss.kepuchina.cn/2023/03/29/16/image/c40470.jpg	821	Ó¤Ó×¶ù½ÓÖÖÁË¿¨½éÃç¾Í²»»áÔÙ»¼½áºË²¡£¿	¿ÆÑ§±ÙÒ¥	2023/3/29
https://pqnoss.kepuchina.cn/2023/03/29/16/image/62df4a.jpg	822	ÕæµÄÓ¦¸ÃË¯¸ßÒ»Ð©µÄÕíÍ·Âð£¿	¿ÆÑ§±ÙÒ¥	2023/3/29
https://pqnoss.kepuchina.cn/2023/03/29/16/image/a6faf4.jpg	824	ÊýÑò¿ÉÒÔÖÎÊ§Ãß£¿	¿ÆÑ§±ÙÒ¥	2023/3/29
https://pqnoss.kepuchina.cn/2023/03/28/15/image/231069.jpg	825	³ÔËØ²»»áÓÐÖ¬·¾¸Î£¿	¿ÆÑ§±ÙÒ¥	2023/3/28
https://pqnoss.kepuchina.cn/2023/03/28/15/image/46ecaa.jpg	826	ÒÒ¸Î»áÒÅ´«£¬²»ÄÜ½á»é¡¢ÉúÐ¡º¢?	¿ÆÑ§±ÙÒ¥	2023/3/28
https://pqnoss.kepuchina.cn/2023/03/28/15/image/f0b5eb.jpg	827	³Ô¸Î¿ÉÒÔ²¹¸ÎÂð£¿	¿ÆÑ§±ÙÒ¥	2023/3/28
https://pqnoss.kepuchina.cn/2023/03/23/12/image/08e4cb.jpg	828	HPVÒßÃçÔ½¹óÔ½ºÃ£¿	¿ÆÑ§±ÙÒ¥	2023/3/23
https://pqnoss.kepuchina.cn/2023/03/23/11/image/e0631b.jpg	829	½ÓÖÖÁËHPVÒßÃçºó¾Í²»ÓÃÔÙ×ö¹¬¾±°©É¸²éÁË£¿	¿ÆÑ§±ÙÒ¥	2023/3/23
https://pqnoss.kepuchina.cn/2023/03/23/11/image/6df426.jpg	830	ÓÐ¹ýÐÔÉú»î£¬²»¿ÉÒÔ½ÓÖÖHPVÒßÃç£¿	¿ÆÑ§±ÙÒ¥	2023/3/23
https://pqnoss.kepuchina.cn/2023/03/22/16/image/197d0d.jpg	831	Á÷¸ÐºÍÆÕÍ¨¸ÐÃ°Ã»É¶Çø±ð£¿	¿ÆÑ§±ÙÒ¥	2023/3/22
https://pqnoss.kepuchina.cn/2023/03/22/15/image/e6f8ab.jpg	832	Ãæ·Û½îµÀ¡¢°×¡¢ºÃ³Ô£¬ÊÇÒòÎªÌí¼ÓÁË¸÷ÖÖÊ³Æ·Ìí¼Ó¼Á£¿	¿ÆÑ§±ÙÒ¥	2023/3/22
https://pqnoss.kepuchina.cn/2023/03/22/13/image/30a9af.jpg	833	³ÔËñÄÜ¹ÎÓÍ¼õ·Ê£¿	¿ÆÑ§±ÙÒ¥	2023/3/22
https://pqnoss.kepuchina.cn/2023/03/22/13/image/db26ab.jpg	834	³Ôº¬Ïã¾«µÄ´óÃ×²»Ó°Ïì½¡¿µ£¿	¿ÆÑ§±ÙÒ¥	2023/3/22
https://pqnoss.kepuchina.cn/2023/03/15/15/image/447d89.jpg	835	³ÔÒ©Ê±Ò»¶¨ÒªÓÃÈÈË®ËÍ·þ£¿	¿ÆÑ§±ÙÒ¥	2023/3/15
https://pqnoss.kepuchina.cn/2023/03/15/15/image/6f3a84.jpg	836	¾­¹ýÉÕ¿ª¶à´ÎµÄË®ÊÇ²»ÄÜºÈµÄÂð£¿	¿ÆÑ§±ÙÒ¥	2023/3/15
https://pqnoss.kepuchina.cn/2023/03/15/15/image/3a3537.jpg	837	¹ÄÄ¤ÆÆÁËÒ»¶¨»á¶úÁû£¬ÇÒÎÞ·¨¾ÈÖÎÁËÂð£¿	¿ÆÑ§±ÙÒ¥	2023/3/15
https://pqnoss.kepuchina.cn/2023/03/15/15/image/860def.jpg	838	¶ú¶ä´óÐ¡ÓëÊÙÃüÓÐ¹Ø£¿	¿ÆÑ§±ÙÒ¥	2023/3/15
https://pqnoss.kepuchina.cn/2023/03/14/11/image/439f6e.jpg	839	°´¶ú¶äÕæµÄÄÜÖÎ°Ù²¡Âð£¿	¿ÆÑ§±ÙÒ¥	2023/3/14
https://pqnoss.kepuchina.cn/2023/03/14/11/image/0514fc.jpg	840	¶ú¶äÇ°ÃæÓÐÐ¡¿×£¬ÊÇ¡°¸»¹ó¿×¡±£¿	¿ÆÑ§±ÙÒ¥	2023/3/14
https://pqnoss.kepuchina.cn/2023/03/14/11/image/f4efaa.jpg	841	¶úÄÚ²å´ÐÖÎ¶úÁû£¿	¿ÆÑ§±ÙÒ¥	2023/3/14
https://pqnoss.kepuchina.cn/2023/03/14/11/image/85f1ea.jpg	842	ËùÓÐÇà¹âÑÛ»¼Õß¶¼¿ÉÒÔÖÎÓúÂð£¿	¿ÆÑ§±ÙÒ¥	2023/3/14
https://pqnoss.kepuchina.cn/2023/03/13/14/image/d91930.jpg	843	ÊÓÁ¦ºÃ¾Í²»»á»¼ÓÐÇà¹âÑÛÂð£¿	¿ÆÑ§±ÙÒ¥	2023/3/13
https://pqnoss.kepuchina.cn/2023/03/13/14/image/5110c0.jpg	844	Éö²¡»¼ÕßÖ»ÄÜ³ÔËØÂð£¿	¿ÆÑ§±ÙÒ¥	2023/3/13
https://pqnoss.kepuchina.cn/2023/03/13/14/image/9b3b12.jpg	845	Éö²¡»¼Õß²»ÄÜ³Ô¶¹ÖÆÆ·Âð£¿	¿ÆÑ§±ÙÒ¥	2023/3/13
https://pqnoss.kepuchina.cn/2023/03/13/14/image/e35c80.jpg	846	ÉÙºÈË®¿ÉÒÔ¼õÇáÉöÔà¸ºµ£Âð£¿	¿ÆÑ§±ÙÒ¥	2023/3/13
https://pqnoss.kepuchina.cn/2023/03/09/16/image/1999d2.jpg	847	ÊÐÃæÊÛÂôµÄÐÂÆæÊß¹ûÊÇ×ª»ùÒò²úÆ·Âð£¿	¿ÆÑ§±ÙÒ¥	2023/3/9
https://pqnoss.kepuchina.cn/2023/03/09/16/image/f66f97.jpg	848	°×²ÝÝ®ÓÐ¶¾²»ÄÜ³ÔÂð£¿	¿ÆÑ§±ÙÒ¥	2023/3/9
https://pqnoss.kepuchina.cn/2023/03/02/16/image/a77a32.jpg	849	Ôç²Í³ÔÅ£ÄÌÅä¼¦µ°¾Í¹»ÁËÂð£¿	¿ÆÑ§±ÙÒ¥	2023/3/2
https://pqnoss.kepuchina.cn/2023/03/02/16/image/faf99c.jpg	850	Ôç·¹Ã»¿Õ³Ô¾Í²»³ÔÁË£¬¶ÔÉíÌåÃ»Ó°Ïì£¿	¿ÆÑ§±ÙÒ¥	2023/3/2
https://pqnoss.kepuchina.cn/2023/03/02/16/image/f5801f.jpg	851	ÔçÉÏ²»³Ô·¹¿ÉÒÔ¼õ·Ê£¿	¿ÆÑ§±ÙÒ¥	2023/3/2
https://pqnoss.kepuchina.cn/2023/03/02/14/image/150de1.jpg	852	°ÂÃÜ¿ËÈÖ±äÒìÖê¡°Ë«Í·È®¡±Ãû³ÆÓÉÀ´ÊÇÒòÎª³¤µÄÏñÈ®£¿	¿ÆÑ§±ÙÒ¥	2023/3/2
https://pqnoss.kepuchina.cn/2023/03/02/14/image/d8ef6b.jpg	853	Ë«Í·È®±äÒìÖêÎ´À´»á³ÉÎªÓ°ÏìÈ«ÇòµÄÓÅÊÆ¶¾Öê£¿	¿ÆÑ§±ÙÒ¥	2023/3/2
https://pqnoss.kepuchina.cn/2023/03/02/11/image/46d823.jpg	854	°®Ì¼ËáÒûÁÏµÄÈËÈÝÒ×»¼¹ÇÖÊÊèËÉ£¿	¿ÆÑ§±ÙÒ¥	2023/3/2
https://pqnoss.kepuchina.cn/2023/03/02/11/image/310626.jpg	855	ÄÐÐÔºÈ¿ÉÀÖ»áµ¼ÖÂ²»ÄÜÉúÓý£¿	¿ÆÑ§±ÙÒ¥	2023/3/2
https://pqnoss.kepuchina.cn/2023/03/02/11/image/fc5d07.jpg	856	ºÈÍêÌ¼ËáÒûÁÏ¾ÍÒªÁ¢¿ÌË¢ÑÀÂð£¿	¿ÆÑ§±ÙÒ¥	2023/3/2
https://pqnoss.kepuchina.cn/2023/02/28/17/image/652f53.jpg	857	Áµ°®Ö»»áÈÃÄÐÐÔ·¢ÅÖ£¬¶ÔÅ®ÐÔÃ»Ó°Ïì£¿	¿ÆÑ§±ÙÒ¥	2023/2/28
https://pqnoss.kepuchina.cn/2023/02/28/17/image/007029.jpg	858	¡°Áµ°®ÄÔ¡±Ö»»á³öÏÖÔÚ¸ö±ðÈËÈºÖÐÂð£¿	¿ÆÑ§±ÙÒ¥	2023/2/28
https://pqnoss.kepuchina.cn/2023/02/23/16/image/5a2d68.jpg	859	ÁÙ´²ÉÏÊ¹ÓÃÂé×í¼ÁÒì±û·ÓÓÐ³Éñ«ÐÔ£¿	¿ÆÑ§±ÙÒ¥	2023/2/23
https://pqnoss.kepuchina.cn/2023/02/23/13/image/56a139.jpg	860	Ê³ÓÃéÙ×ÓÉÏµÄ°×Ë¿¶ÔÉíÌåÓÐÒæ?	¿ÆÑ§±ÙÒ¥	2023/2/23
https://pqnoss.kepuchina.cn/2023/02/23/13/image/70939f.jpg	861	É³ÌÇ½ÛºÍÅ£ÄÌ´æÔÚÊ³ÎïÏà¿Ë£¿	¿ÆÑ§±ÙÒ¥	2023/2/23
https://pqnoss.kepuchina.cn/2023/02/23/13/image/91fbdf.jpg	862	éÙ×ÓÆ¤ÅÝË®ºÈ¶ÔÉíÌåÓÐÒæ£¿	¿ÆÑ§±ÙÒ¥	2023/2/23
https://pqnoss.kepuchina.cn/2023/02/23/11/image/4eb3fd.jpg	863	ÑÀ¸à½öº¬ÓÐÎ¢Á¿µÄË®Âð£¿	¿ÆÑ§±ÙÒ¥	2023/2/23
https://pqnoss.kepuchina.cn/2023/02/23/10/image/0e3727.jpg	864	ÑÀ¸àÕºË®ºóË¢ÑÀÐ§¹û¼õÈõ£¿	¿ÆÑ§±ÙÒ¥	2023/2/23
https://pqnoss.kepuchina.cn/2023/02/22/15/image/bcc97d.jpg	865	Âé×í¼ÁÒì±û·ÓÊÇ¡°Å£ÄÌ¡°×öµÄ£¿	¿ÆÑ§±ÙÒ¥	2023/2/22
https://pqnoss.kepuchina.cn/2023/02/22/14/image/1a4a5c.jpg	866	ÉäÊÖ¼ÙËµºÍÅ©³¡Ö÷ÀíÂÛÕæÊµ´æÔÚÓÚÎïÀí½ç£¿	¿ÆÑ§±ÙÒ¥	2023/2/22
https://pqnoss.kepuchina.cn/2023/02/09/17/image/28a39b.jpg	867	Á÷¸ÐÊÇ×ÅÁ¹ÒýÆðµÄÂð£¿	¿ÆÑ§±ÙÒ¥	2023/2/9
https://pqnoss.kepuchina.cn/2023/02/09/17/image/0e8637.jpg	868	Ö»ÓÐ½Ó´¥ÂéÕî»¼ÕßÆ¤·ô·¢²¡´¦²Å»á´«È¾Âð£¿	¿ÆÑ§±ÙÒ¥	2023/2/9
https://pqnoss.kepuchina.cn/2023/02/09/16/image/370066.jpg	869	·çÕîÊÇ·ç´µ³öÀ´µÄ£¿	¿ÆÑ§±ÙÒ¥	2023/2/9
https://pqnoss.kepuchina.cn/2023/02/09/13/image/73e630.jpg	870	ÌÀÔ²Öóºó¼´Ê³ºÜ·½±ã£¬ÊÊºÏµ±×öÔç²ÍºÍÒ¹Ïü£¿	¿ÆÑ§±ÙÒ¥	2023/2/9
https://pqnoss.kepuchina.cn/2023/02/09/13/image/22872c.jpg	871	Ð¡º¢³ÔÌÀÔ²ÐèÒª¸ñÍâ×¢ÒâÂð£¿	¿ÆÑ§±ÙÒ¥	2023/2/9
https://pqnoss.kepuchina.cn/2023/02/09/13/image/4ece0b.jpg	872	ÌÀÔ²ºÍÔªÏüÕæµÄ²»ºÃÏû»¯£¬ÒªÉÙ³ÔÂð£¿	¿ÆÑ§±ÙÒ¥	2023/2/9
https://pqnoss.kepuchina.cn/2023/02/07/16/image/c17176.jpg	873	ÔªÏüºÍÌÀÔ²µÄÇø±ðÖ»ÊÇ²»Í¬µØÓòµÄ³ÆºôÓÐËù²»Í¬Âð£¿	¿ÆÑ§±ÙÒ¥	2023/2/7
https://pqnoss.kepuchina.cn/2023/02/07/15/image/fa737a.jpg	874	½ÚºóÎª¡°Ë¦±ì¡±½øÐÐ³¬¸ººÉÔË¶¯£¬¿ÉÈ¡Âð£¿	¿ÆÑ§±ÙÒ¥	2023/2/7
https://pqnoss.kepuchina.cn/2023/02/07/14/image/62caf9.jpg	875	ÖÐÀÏÄêÈË²»Ðè¶ÍÁ¶¼¡ÈâÁ¦Á¿Âð£¿	¿ÆÑ§±ÙÒ¥	2023/2/7
https://pqnoss.kepuchina.cn/2023/02/06/17/image/5c9d03.jpg	876	Ë®¹ûÉÏÅçÈ÷±£ÏÊ¼ÁÊÇÉÌ¼Ò²»·¨ÐÐÎªÂð£¿	¿ÆÑ§±ÙÒ¥	2023/2/6
https://pqnoss.kepuchina.cn/2023/02/06/17/image/c52fc1.jpg	877	¿ÉÒÔÓÃ²è»ò¿§·ÈÀàÒûÆ·½â¾Æ£¿	¿ÆÑ§±ÙÒ¥	2023/2/6
https://pqnoss.kepuchina.cn/2023/02/06/17/image/a770a4.jpg	878	ºÈ¾ÆÁ³ºìÊÇÔÚÅÅ¶¾£¿	¿ÆÑ§±ÙÒ¥	2023/2/6
https://pqnoss.kepuchina.cn/2023/02/06/16/image/e56e10.jpg	879	ÅçÈ÷¹ý±£ÏÊ¼ÁµÄ¸ÌéÙÓÐº¦½¡¿µ£¬²»ÄÜ³Ô£¿	¿ÆÑ§±ÙÒ¥	2023/2/6
https://pqnoss.kepuchina.cn/2023/03/22/09/image/08dbcb.jpg	880	ÍÃ×ÓÑÛ¾¦¶¼ÊÇºìÉ«µÄ£¿	¿ÆÑ§±ÙÒ¥	2023/1/31
https://pqnoss.kepuchina.cn/2023/01/31/13/image/72f73e.jpg	881	ÍÃ×ÓÕæµÄ°®³ÔºúÂÜ²·Âð£¿	¿ÆÑ§±ÙÒ¥	2023/1/31
https://pqnoss.kepuchina.cn/2023/01/29/15/image/510405.jpg	882	Ê£²Ëº¬ÓÐ½Ï¸ßµÄÑÇÏõËáÑÎ£¬³ÔÁËÈÝÒ×ÖÂ°©£¿	¿ÆÑ§±ÙÒ¥	2023/1/29
https://pqnoss.kepuchina.cn/2023/01/29/11/image/77066a.jpg	883	´º½Ú¾Û»áÄÑÃâºÈ¾Æ£¬¶àºÈ¼¸±­ÎÞ°­£¿	¿ÆÑ§±ÙÒ¥	2023/1/29
https://pqnoss.kepuchina.cn/2023/01/29/11/image/e62897.jpg	884	¹ý½ÚÆÚ¼äÎª¿ØÌåÖØ£¬Ö»³Ô²Ë²»³ÔÖ÷Ê³¿ÉÒÔÂð£¿	¿ÆÑ§±ÙÒ¥	2023/1/29
https://pqnoss.kepuchina.cn/2023/01/29/10/image/b01448.jpg	885	´º½Ú²Ëµ¥¾¡ÊÇÓÍ¡¢ÑÎ¡¢ÌÇ£¬Ö»¿¼ÂÇ¿ÚÎ¶¿ÉÈ¡Âð£¿	¿ÆÑ§±ÙÒ¥	2023/1/29
https://pqnoss.kepuchina.cn/2023/01/28/16/image/aa50ee.jpg	886	¸ÐÈ¾ÐÂ¹Ú²¡¶¾ºóÖ¢×´¼õÇá£¬±ã¿ÉÒÔ¡°³öÃÅ¡±ÁËÂð£¿	¿ÆÑ§±ÙÒ¥	2023/1/28
https://pqnoss.kepuchina.cn/2023/01/28/15/image/36a5ea.jpg	887	ÐÂ¹ÚÆÚ¼ä¡°Î´Ñô¡±ÈËÈº»á±È¡°Ñô¿µ¡±ÈºÌå¸ü´àÈõÂð£¿	¿ÆÑ§±ÙÒ¥	2023/1/28
https://pqnoss.kepuchina.cn/2023/01/19/17/image/e599d8.jpg	888	¡°Ñô¿µ¡±ÁË£¬ÐÂÄê¼ÒÍ¥¾Û»á¾Í¿ÉÒÔ»Ö¸´Íù³£ÁËÂð£¿	¿ÆÑ§±ÙÒ¥	2023/1/19
https://pqnoss.kepuchina.cn/2023/01/19/17/image/f5d9a3.jpg	889	¡°Ñô¿µ¡±ºó»ØÀÏ¼Ò£¬»á²»»áÔÙ´Î¸ÐÈ¾ÀÏ¼ÒµÄÐÂ¶¾Öê£¿	¿ÆÑ§±ÙÒ¥	2023/1/19
https://pqnoss.kepuchina.cn/2023/01/19/13/image/2661f5.jpg	890	Ö»ÓÐ·þÓÃÍ·æßÀàÒ©ÎïÊ±²ÅÐè±ÜÃâÒû¾Æ£¿	¿ÆÑ§±ÙÒ¥	2023/1/19
https://pqnoss.kepuchina.cn/2023/01/19/13/image/2930b5.jpg	891	·þÓÃÒ©Îïºó¶Ô¿ª³µÃ»ÓÐÓ°Ïì£¿	¿ÆÑ§±ÙÒ¥	2023/1/19
https://pqnoss.kepuchina.cn/2023/01/19/13/image/1185f5.jpg	892	ÎªÌÖ¼ªÀû£¬¹ýÄêÆÚ¼äÂýÐÔ²¡»¼Õß¿ÉÒÔ¶ÌÔÝÍ£Ò©£¿	¿ÆÑ§±ÙÒ¥	2023/1/19
https://pqnoss.kepuchina.cn/2023/01/18/14/image/b7d818.jpg	893	È¼·ÅÑÌ»¨±¬ÖñÊÍ·ÅµÄÎïÖÊ£¬»á²»»á²úÉúÊ²Ã´Î£º¦£¿	¿ÆÑ§±ÙÒ¥	2023/1/18
https://pqnoss.kepuchina.cn/2023/01/18/14/image/042e9f.jpg	894	±ÞÅÚÀïµÄÁò»Ç£¬È¼·ÅÅçÉä³öÀ´¿ÉÒÔÏû¶¾£¿	¿ÆÑ§±ÙÒ¥	2023/1/18
https://pqnoss.kepuchina.cn/2023/01/10/16/image/ba2566.jpg	895	ÐÂÉú¶ùÐÂ¹Ú²¡¶¾¸ÐÈ¾ºó·¢ÈÈ£¬ÄÜ³ÔÍËÈÈÒ©Âð£¿	¿ÆÑ§±ÙÒ¥	2023/1/10
https://pqnoss.kepuchina.cn/2023/01/10/14/image/578196.jpg	896	²¸ÈéÆÚÒÉËÆ»òÈ·ÕïÐÂ¹Ú²¡¶¾¸ÐÈ¾²»¿ÉÒÔÄ¸ÈéÎ¹Ñø£¿	¿ÆÑ§±ÙÒ¥	2023/1/10
https://pqnoss.kepuchina.cn/2023/01/10/13/image/04fdd8.jpg	897	Ä¸Ç×ÐÂ¹ÚÑôÐÔ£¬ËùÉúµÄÐÂÉú¶ùÒ²»áÎªÑôÐÔ£¿	¿ÆÑ§±ÙÒ¥	2023/1/10
https://pqnoss.kepuchina.cn/2023/01/09/17/image/f8f3c9.jpg	898	Î¬ÉúËØC¶ÔÌá¸ßÃâÒßÁ¦ÓÐ°ïÖú£¬²¹³äÔ½¶àÔ½ºÃ£¿	¿ÆÑ§±ÙÒ¥	2023/1/9
https://pqnoss.kepuchina.cn/2023/01/09/16/image/4c4e7f.jpg	899	Ë®¹ûÎ¬ÉúËØCº¬Á¿´óÓÚÊß²Ë£¿	¿ÆÑ§±ÙÒ¥	2023/1/9
https://pqnoss.kepuchina.cn/2023/01/09/15/image/27f8f2.jpg	900	ºÏ³ÉÎ¬ÉúËØC¿ÉÌæ´úÌìÈ»Î¬ÉúËØC£¿	¿ÆÑ§±ÙÒ¥	2023/1/9
https://pqnoss.kepuchina.cn/2023/01/09/14/image/c5c038.jpg	901	ÐÂ¹Ú¼²²¡ÓÉÏ¸¾ú¶ø·Ç²¡¶¾ÒýÆð£¿ÒªÓÃ¿¹ÉúËØÖÎÁÆ£¿	¿ÆÑ§±ÙÒ¥	2023/1/9
https://pqnoss.kepuchina.cn/2023/01/09/11/image/350713.jpg	902	ÐÂ¹Ú²¡¶¾¸ÐÈ¾¿ÉÄÜµ¼ÖÂ¸¹Ðº£¬ÐèÒª³£±¸ÃÉÍÑÊ¯É¢Ö¹Ðº£¿	¿ÆÑ§±ÙÒ¥	2023/1/9
https://pqnoss.kepuchina.cn/2023/01/09/13/image/7401af.jpg	903	¸¹ÐºÊÇ¸ÐÈ¾ÐÂ¹Ú²¡¶¾µÄÖ÷ÒªÖ¢×´Âð£¿	¿ÆÑ§±ÙÒ¥	2023/1/9
https://pqnoss.kepuchina.cn/2022/12/20/15/image/766d5b.png	904	ÓÍÔ½¶à£¬ÀàºúÂÜ²·ËØÔ½ºÃÎüÊÕ£¿	¿ÆÑ§±ÙÒ¥	2022/12/20
https://pqnoss.kepuchina.cn/2022/12/20/15/image/231a7b.png	905	ÀàºúÂÜ²·ËØÓëÖ¬Àà»ìºÏ²ÅÄÜ±»ÎüÊÕÂð£¿	¿ÆÑ§±ÙÒ¥	2022/12/20
https://pqnoss.kepuchina.cn/2022/12/20/15/image/629aba.png	906	ÀàºúÂÜ²·ËØ¶Ô½¡¿µÓÐÒæ£¿	¿ÆÑ§±ÙÒ¥	2022/12/20
https://pqnoss.kepuchina.cn/2022/12/15/13/image/96d626.png	907	ÓÅÖÊµ°°×ÖÊÓÐÀûÓÚÉË¿ÚÓúºÏ£¿	¿ÆÑ§±ÙÒ¥	2022/12/15
https://pqnoss.kepuchina.cn/2022/12/15/13/image/c26462.png	908	ÊÜÉËºó²»ÄÜ³Ô¡°·¢Îï¡±£¿	¿ÆÑ§±ÙÒ¥	2022/12/15
https://pqnoss.kepuchina.cn/2022/12/14/17/image/755f3d.png	909	²ÝÝ®ÊÇ×î¡°Ôà¡±µÄË®¹û£¿	¿ÆÑ§±ÙÒ¥	2022/12/14
https://pqnoss.kepuchina.cn/2022/12/14/17/image/9b1b8d.png	910	²ÝÝ®ÉÏµÄÅ©Ò©»áÓ°Ïì½¡¿µ£¿	¿ÆÑ§±ÙÒ¥	2022/12/14
https://pqnoss.kepuchina.cn/2022/12/07/15/image/d1d11f.png	911	±£½¡Æ·²»ÄÜÈ¥³ý¶¯Âö°ß¿é£¿	¿ÆÑ§±ÙÒ¥	2022/12/7
https://pqnoss.kepuchina.cn/2022/12/07/15/image/3c92be.png	912	¡°ÊÖÖ¸¼â·ÅÑªÁÆ·¨¡±¿ÉÒÔÖÎÁÆ¼±ÐÔÐÄ¼¡¹£ËÀ£¿	¿ÆÑ§±ÙÒ¥	2022/12/7
https://pqnoss.kepuchina.cn/2022/12/07/15/image/c42c28.png	913	µÃÁË¹ÚÐÄ²¡±ØÐëÖ§¼ÜÖ²Èë£¿	¿ÆÑ§±ÙÒ¥	2022/12/7
https://pqnoss.kepuchina.cn/2022/12/07/15/image/b5c46f.png	914	¹ÚÐÄ²¡¡¢ÐÄ½ÊÍ´¡¢ÐÄ¼¡¹£ËÀÊÇÒ»ÖÖ²¡£¿	¿ÆÑ§±ÙÒ¥	2022/12/7
https://pqnoss.kepuchina.cn/2022/12/05/16/image/a9f608.png	915	¹ûÖ­¿ÉÒÔÌæ´úË®¹û£¿	¿ÆÑ§±ÙÒ¥	2022/12/5
https://pqnoss.kepuchina.cn/2022/12/05/16/image/0790f5.png	917	»°Ã·²»ÒË¸øº¢×Ó¶à³Ô£¿	¿ÆÑ§±ÙÒ¥	2022/12/5
https://pqnoss.kepuchina.cn/2022/12/05/15/image/6ba043.png	918	ËáËáÈéºÍÅ£ÄÌÒ»ÑùÓªÑø£¿	¿ÆÑ§±ÙÒ¥	2022/12/5
https://pqnoss.kepuchina.cn/2022/12/01/11/image/0d94d2.png	919	³Ô½Û×Ó²»ÈçºÈ½ÛÖ­£¿	¿ÆÑ§±ÙÒ¥	2022/12/1
https://pqnoss.kepuchina.cn/2022/12/01/10/image/73038e.png	920	½Û×Ó·Ö¹«Ä¸£¬Ä¸½Û×Ó¸üÌð£¿	¿ÆÑ§±ÙÒ¥	2022/12/1
https://pqnoss.kepuchina.cn/2022/11/30/10/image/fca827.png	921	½Û×ÓÀïµÄ°×È¿¶à³ÔÓÐÒæ£¿	¿ÆÑ§±ÙÒ¥	2022/11/30
https://pqnoss.kepuchina.cn/2022/11/30/09/image/9943b9.png	922	½Û×Ó³Ô¶àÁË»á¡°ÉÏ»ð¡±£¿	¿ÆÑ§±ÙÒ¥	2022/11/30
https://pqnoss.kepuchina.cn/2022/11/29/15/image/c64485.png	923	½Û×Ó³Ô¶à»á±ä³É¡°Ð¡»ÆÈË¡±£¿	¿ÆÑ§±ÙÒ¥	2022/11/29
https://pqnoss.kepuchina.cn/2022/11/29/15/image/3a9b52.png	924	½Û×ÓÓÐÒæ½¡¿µÒª¶à³Ô£¿	¿ÆÑ§±ÙÒ¥	2022/11/29
https://pqnoss.kepuchina.cn/2022/11/24/10/image/2c0219.png	925	·¹ºóË¢ÑÀ¸ü½¡¿µ£¿	¿ÆÑ§±ÙÒ¥	2022/11/24
https://pqnoss.kepuchina.cn/2022/11/24/09/image/65b678.png	926	¿ÚÇ»¾úÈºÊ§µ÷»áÓ°ÏìÉíÌå½¡¿µ£¿	¿ÆÑ§±ÙÒ¥	2022/11/24
https://pqnoss.kepuchina.cn/2022/11/23/17/image/27a126.png	927	Ë¾ÃÀ¸ñÂ³ëÄÊÇ¾ø¶Ô°²È«µÄ£¿	¿ÆÑ§±ÙÒ¥	2022/11/23
https://pqnoss.kepuchina.cn/2022/11/23/17/image/9b866b.png	928	Ë¾ÃÀ¸ñÂ³ëÄ¡°¼õ·Ê¡±ÊÊºÏËùÓÐÈË£¿	¿ÆÑ§±ÙÒ¥	2022/11/23
https://pqnoss.kepuchina.cn/2022/11/23/17/image/d5fb16.png	929	¡°¼õ·ÊÉñÒ©¡±ÕæµÄ¿ÉÒÔ¼õ·Ê£¿	¿ÆÑ§±ÙÒ¥	2022/11/23
https://pqnoss.kepuchina.cn/2022/11/07/11/image/fa8e53.png	930	³¤Ê±¼äÍÑ·¢ÐèÕÒÒ½ÉúÖÎÁÆ£¿	¿ÆÑ§±ÙÒ¥	2022/11/7
https://pqnoss.kepuchina.cn/2022/11/07/11/image/47054d.png	931	ºÚÖ¥ÂéºÎÊ×ÎÚÄÜÈÃ°×·¢±äºÚ£¿	¿ÆÑ§±ÙÒ¥	2022/11/7
https://pqnoss.kepuchina.cn/2022/11/07/11/image/cd0478.png	932	°×·¢°ÎÒ»¸ù³¤Ê®¸ù£¿	¿ÆÑ§±ÙÒ¥	2022/11/7
https://pqnoss.kepuchina.cn/2022/11/07/10/image/fb43a9.png	933	ÈËÌìÉú¾Í»áÈö»Ñ£¿	¿ÆÑ§±ÙÒ¥	2022/11/7
https://pqnoss.kepuchina.cn/2022/11/07/10/image/bb026a.png	934	·øÕÕÊ³Æ·»áËðÊ§Ê³Æ·ÖÐµÄÓªÑøÎïÖÊ£¿	¿ÆÑ§±ÙÒ¥	2022/11/7
https://pqnoss.kepuchina.cn/2022/11/07/10/image/d3405a.png	935	·øÕÕÊ³Æ·²»°²È«£¿	¿ÆÑ§±ÙÒ¥	2022/11/7
https://pqnoss.kepuchina.cn/2022/11/07/10/image/ff0a1f.png	936	·øÕÕÊ³Æ·ºÍ·ÅÉäÐÔÊ³Æ·Ò»ÑùÂð£¿	¿ÆÑ§±ÙÒ¥	2022/11/7
https://pqnoss.kepuchina.cn/2022/11/04/16/image/3734cc.png	937	¼ÓÊªÆ÷µÄ¡°¸±×÷ÓÃ¡±ÎÞ·¨±ÜÃâ£¿	¿ÆÑ§±ÙÒ¥	2022/11/4
https://pqnoss.kepuchina.cn/2022/11/04/15/image/7d033a.png	938	ÓÃ¼ÓÊªÆ÷»áµ¼ÖÂ¡°¼ÓÊªÆ÷·ÎÑ×¡±£¿	¿ÆÑ§±ÙÒ¥	2022/11/4
https://pqnoss.kepuchina.cn/2022/11/04/14/image/4b36f3.png	939	¿Ú·þºÍÍ¿Ä¨½ºÔ­µ°°×ÈÃÈËÆ¤·ô¸üºÃ£¿	¿ÆÑ§±ÙÒ¥	2022/11/4
https://pqnoss.kepuchina.cn/2022/11/04/14/image/e474f2.png	941	Ôö¼ÓÐÂµÄ»îÏ¸°ûÄÜÈÃ½ºÔ­µ°°×±ä¶à£¿	¿ÆÑ§±ÙÒ¥	2022/11/4
https://pqnoss.kepuchina.cn/2022/11/04/14/image/40baa1.png	942	À¯Ã·ÊÇ¡±Ã·¡°µÄÒ»ÖÖ£¿	¿ÆÑ§±ÙÒ¥	2022/11/4
https://pqnoss.kepuchina.cn/2022/11/04/14/image/776107.png	943	ÊÇ¡°À¯Ã·¡±²»ÊÇ¡°À°Ã·¡±£¿	¿ÆÑ§±ÙÒ¥	2022/11/4
https://pqnoss.kepuchina.cn/2022/11/01/14/image/c8e379.png	944	³ÔÒ©ÎÞÂÛ·¹Ç°¡¢·¹ºó¶¼ÐèÒª¸ôÒ»¶ÎÊ±¼ä£¿	¿ÆÑ§±ÙÒ¥	2022/11/1
https://pqnoss.kepuchina.cn/2022/11/01/13/image/bf0d66.png	945	¿Õ¸¹·þÒ©¾ÍÊÇ·¹Ç°Ö±½Ó³Ô£¿	¿ÆÑ§±ÙÒ¥	2022/11/1
https://pqnoss.kepuchina.cn/2022/11/01/13/image/5e0d7d.png	946	ºÈË®¿ÉÒÔ²¹¸Æ£¿	¿ÆÑ§±ÙÒ¥	2022/11/1
https://pqnoss.kepuchina.cn/2022/11/01/10/image/4b4507.png	947	²»Í¬²¿Î»µÄÈâÅëµ÷·½Ê½²»Í¬£¿	¿ÆÑ§±ÙÒ¥	2022/11/1
https://pqnoss.kepuchina.cn/2022/11/01/10/image/113bac.png	948	ºóÊì½×¶ÎµÄÈâ×îºÃ³Ô£¿	¿ÆÑ§±ÙÒ¥	2022/11/1
https://pqnoss.kepuchina.cn/2022/11/01/10/image/a24345.png	949	ÌìÀä´©µ¥ÒÂ»áÓ°Ïì½¡¿µ£¿	¿ÆÑ§±ÙÒ¥	2022/11/1
https://pqnoss.kepuchina.cn/2022/11/01/10/image/d245c1.png	950	Ö¬·¾ºÜÖÇÄÜ£¬ÄÄÀïÀäÈ¥ÄÄÀï£¿	¿ÆÑ§±ÙÒ¥	2022/11/1
https://pqnoss.kepuchina.cn/2022/11/01/10/image/d8d95a.png	951	µÍÎÂ»áµ¼ÖÂÖ¬·¾¶Ñ»ý£¿	¿ÆÑ§±ÙÒ¥	2022/11/1
https://pqnoss.kepuchina.cn/2022/10/31/11/image/c2552e.png	952	³ÔÓã¾ÍÒª³Ôº£Ë®ÓãÀà£¿	¿ÆÑ§±ÙÒ¥	2022/10/31
https://pqnoss.kepuchina.cn/2022/10/31/11/image/4ea8ea.png	953	¸ÕÔ×µÄÓã×îºÃ³Ô	¿ÆÑ§±ÙÒ¥	2022/10/31
https://pqnoss.kepuchina.cn/2022/10/31/11/image/21a730.png	954	±ÈÆðÖíÅ£ÑòÈâ£¬ÓãÈâ¸ü½¡¿µ£¿	¿ÆÑ§±ÙÒ¥	2022/10/31
https://pqnoss.kepuchina.cn/2022/10/31/10/image/23119d.png	955	ÌÂ´ÉºÍÌÕ´ÉÊÇÒ»ÖÖÆ÷¾ß²ÄÁÏ£¿	¿ÆÑ§±ÙÒ¥	2022/10/31
https://pqnoss.kepuchina.cn/2022/10/31/10/image/2caa71.png	956	³ÔÐÂÏÊµÄ±ÈÓÃÆÆ±Ú»úºÃ£¿	¿ÆÑ§±ÙÒ¥	2022/10/31
https://pqnoss.kepuchina.cn/2022/10/31/10/image/37b581.png	957	Ê³ÎïÆÆ±Ú¶ÔÓªÑøÎüÊÕÓÐ°ïÖú£¿	¿ÆÑ§±ÙÒ¥	2022/10/31
https://pqnoss.kepuchina.cn/2022/10/28/11/image/f9760e.png	958	Õ¥Ö­»ú¾ÍÊÇÆÆ±Ú»ú£¿	¿ÆÑ§±ÙÒ¥	2022/10/28
https://pqnoss.kepuchina.cn/2022/10/28/11/image/d48c50.png	959	¡°ÍÁ·¨Ê©·Ê¡±¿ÉÒÔ´Ù½øÖ²ÎïÉú³¤£¿	¿ÆÑ§±ÙÒ¥	2022/10/28
https://pqnoss.kepuchina.cn/2022/10/27/18/image/04b685.png	960	ÌýÊéµÄÐÅÏ¢½ÓÊÕÐ§ÂÊ²»Èç¿´Êé¸ß£¿	¿ÆÑ§±ÙÒ¥	2022/10/27
https://pqnoss.kepuchina.cn/2022/10/27/17/image/35f8c8.png	961	¸úÔÄ¶ÁÏà±È ¡°ÌýÊé¡±Ö»ÊÇ±»¶¯½ÓÊÜÐÅÏ¢Âð£¿	¿ÆÑ§±ÙÒ¥	2022/10/27
https://pqnoss.kepuchina.cn/2022/10/27/17/image/3b4174.png	962	×èÉúÖÇ³ÝÓ¦¸Ã¾¡Ôç°Î³ý£¿	¿ÆÑ§±ÙÒ¥	2022/10/27
https://pqnoss.kepuchina.cn/2022/10/27/17/image/d1645e.png	963	Æµ·±ÔË¶¯²Å¿ÉÒÔ³¤ÊÙ£¿	¿ÆÑ§±ÙÒ¥	2022/10/27
https://pqnoss.kepuchina.cn/2022/10/27/16/image/852af5.png	964	ÔË¶¯µÄÔ½¶à£¬ÉíÌåÔ½ºÃ£¿	¿ÆÑ§±ÙÒ¥	2022/10/27
https://pqnoss.kepuchina.cn/2022/10/27/16/image/223c59.jpg	965	ÑÕÉ«ÏÊÁÁµÄÒÂ·þÓÐ¡°¶¾¡±£¿	¿ÆÑ§±ÙÒ¥	2022/10/27
https://pqnoss.kepuchina.cn/2022/10/27/16/image/8e8c2f.png	966	·ÄÖ¯Æ·µÄÈ¾ÁÏÓÐ¶¾£¿	¿ÆÑ§±ÙÒ¥	2022/10/27
https://pqnoss.kepuchina.cn/2022/10/27/16/image/fc9a6f.png	967	ÉùÒô¹ý´ó»áÔì³ÉÌýÁ¦ËðÉË£¿	¿ÆÑ§±ÙÒ¥	2022/10/27
https://pqnoss.kepuchina.cn/2022/10/27/15/image/eecf4a.png	968	³¤Ê±¼ä´÷¶ú»ú²»»áÓ°Ïì¶ú¶ä½¡¿µ£¿	¿ÆÑ§±ÙÒ¥	2022/10/27
https://pqnoss.kepuchina.cn/2022/10/27/13/image/0d75fd.png	969	³ÔéÄÀÆ»áµÃ¿ÚÇ»°©£¿	¿ÆÑ§±ÙÒ¥	2022/10/27
https://pqnoss.kepuchina.cn/2022/10/27/13/image/dc8448.png	970	³ÔéÄÀÆ»áÉÏñ«£¿	¿ÆÑ§±ÙÒ¥	2022/10/27
https://pqnoss.kepuchina.cn/2022/10/17/14/image/11fdca.png	971	³ÔÀ±½·¿ÉÒÔ½µÑªÑ¹Âð£¿	¿ÆÑ§±ÙÒ¥	2022/10/17
https://pqnoss.kepuchina.cn/2022/10/17/13/image/cc3741.png	972	»³ÔÐ²»ÄÜ³ÔÀ±£¿	¿ÆÑ§±ÙÒ¥	2022/10/17
https://pqnoss.kepuchina.cn/2022/10/17/13/image/6ef7f8.png	973	³ÔÀ±¿ÉÒÔ¼õ·Ê£¿	¿ÆÑ§±ÙÒ¥	2022/10/17
https://pqnoss.kepuchina.cn/2022/10/17/13/image/bdd653.png	974	³ÔÀ±½·ÉËÎ¸Âð£¿	¿ÆÑ§±ÙÒ¥	2022/10/17
https://pqnoss.kepuchina.cn/2022/10/17/12/image/f6cc59.png	975	³ÔÀ±¾Í»á³¤¶»£¿	¿ÆÑ§±ÙÒ¥	2022/10/17
https://pqnoss.kepuchina.cn/2022/10/17/11/image/27ed98.png	976	³ÔÌð½·¿ÉÒÔ²¹³äÎ¬ÉúËØC£¿	¿ÆÑ§±ÙÒ¥	2022/10/17
https://pqnoss.kepuchina.cn/2022/10/17/11/image/aac298.png	977	³Ôº£òØ¿ÉÒÔ²¹¸Æ£¿	¿ÆÑ§±ÙÒ¥	2022/10/17
https://pqnoss.kepuchina.cn/2022/10/17/11/image/9e0eae.png	978	±»º£òØÕÝÁËÑÏÖØ»áÖÂËÀ£¿	¿ÆÑ§±ÙÒ¥	2022/10/17
https://pqnoss.kepuchina.cn/2022/10/17/11/image/4dc04f.png	979	×öºËËáµÄ¡±ÃÞÇ©¡°»áÓ°Ïì½¡¿µ£¿	¿ÆÑ§±ÙÒ¥	2022/10/17
https://pqnoss.kepuchina.cn/2022/10/17/10/image/586b7d.png	980	ÄÜÇåÎú¼Ç×¡ÃÎ¾³µÄÈË¼ÇÒäÁ¦ºÃ£¿	¿ÆÑ§±ÙÒ¥	2022/10/17
https://pqnoss.kepuchina.cn/2022/10/17/10/image/f917ec.png	981	ÐÑÀ´¼ÇµÃ×Ô¼º×öµÄÃÎËµÃ÷Ë¯Ãß²»ºÃ£¿	¿ÆÑ§±ÙÒ¥	2022/10/17
https://pqnoss.kepuchina.cn/2022/10/10/10/image/abc8f6.png	982	ÓÐ·À¸¯¼ÁµÄÔÂ±ý»áÓÐº¦½¡¿µÂð£¿	¿ÆÑ§±ÙÒ¥	2022/10/10
https://pqnoss.kepuchina.cn/2022/10/10/10/image/ecc059.png	983	ÎÞÌÇÔÂ±ýÕæµÄÃ»·ÅÌÇÂð£¿	¿ÆÑ§±ÙÒ¥	2022/10/10
https://pqnoss.kepuchina.cn/2022/10/10/10/image/d8fbe8.png	984	´¿ÊÖ¹¤ÔÂ±ý¸ü½¡¿µ£¿	¿ÆÑ§±ÙÒ¥	2022/10/10
https://pqnoss.kepuchina.cn/2022/10/10/10/image/2df8c9.png	985	ÔÂ±ýÈÈÁ¿ºÜ¸ß£¿	¿ÆÑ§±ÙÒ¥	2022/10/10
https://pqnoss.kepuchina.cn/2022/10/09/10/image/08ea5a.png	986	Óë¸¸Ç×»¥¶¯¿ÉÒÔ´Ù½øº¢×ÓµÄÉç½»·¢Õ¹£¿	¿ÆÑ§±ÙÒ¥	2022/10/9
https://pqnoss.kepuchina.cn/2022/10/09/10/image/04b47b.png	987	ÓÐ¸¸Ç×Åã°éµÄº¢×ÓÓïÑÔ·¢Õ¹ÄÜÁ¦¸üºÃ£¿	¿ÆÑ§±ÙÒ¥	2022/10/9
https://pqnoss.kepuchina.cn/2022/10/09/10/image/45e340.png	988	ÓÐ°Ö°ÖÅã°éµÄº¢×ÓÄÔ×Ó¸ü´ÏÃ÷£¿	¿ÆÑ§±ÙÒ¥	2022/10/9
https://pqnoss.kepuchina.cn/2022/10/08/11/image/ee3bef.png	989	½ðÓã²»ÖªµÀ¼¢±¥£¿	¿ÆÑ§±ÙÒ¥	2022/10/8
https://pqnoss.kepuchina.cn/2022/10/08/11/image/7f2e69.png	990	·ÀÉ¹ÒÂÂòÔ½¹óµÄÔ½ºÃ£¿	¿ÆÑ§±ÙÒ¥	2022/10/8
https://pqnoss.kepuchina.cn/2022/10/08/11/image/db47d4.png	991	·ÀÉ¹ÒÂÊÇ¡°ÖÇÉÌË°¡±Âð£¿	¿ÆÑ§±ÙÒ¥	2022/10/8
https://pqnoss.kepuchina.cn/2022/10/08/11/image/195107.png	992	Èâ¶¾¸Ë¾úÊ³ÎïÖÐ¶¾ÎÞ·¨Ô¤·À£¿	¿ÆÑ§±ÙÒ¥	2022/10/8
https://pqnoss.kepuchina.cn/2022/10/08/11/image/c6d983.png	993	Ê³Îï²úÉúÈâ¶¾¸Ë¾ú³ÔÁË»áÖÐ¶¾£¿	¿ÆÑ§±ÙÒ¥	2022/10/8
https://pqnoss.kepuchina.cn/2022/10/08/10/image/78e124.png	994	ÓÃ½µÎÂÅçÎí¿ÉÒÔ³ÖÐø½µÎÂ£¿	¿ÆÑ§±ÙÒ¥	2022/10/8
https://pqnoss.kepuchina.cn/2022/10/08/10/image/c9a083.png	995	½µÎÂÅçÎíÅçÔÚÆ¤·ôÉÏ»á¶³ÉËÂð£¿	¿ÆÑ§±ÙÒ¥	2022/10/8
https://pqnoss.kepuchina.cn/2022/10/02/14/image/5e9f59.png	996	ÎÞÑõÔË¶¯»á°Ñ×Ô¼ºÁ·³É¡°¼¡Èâ¿é¡±£¿	¿ÆÑ§±ÙÒ¥	2022/10/2
https://pqnoss.kepuchina.cn/2022/10/02/14/image/bc8eeb.png	997	ÎÞÑõÔË¶¯²»ÄÜ¼õÖ¬Âð£¿	¿ÆÑ§±ÙÒ¥	2022/10/2
https://pqnoss.kepuchina.cn/2022/10/02/13/image/e03a03.png	998	ÓÐÑõÔË¶¯ºÍÎÞÑõÔË¶¯ÊÇ¶ÀÁ¢µÄÁ½¸öÔË¶¯Âð£¿	¿ÆÑ§±ÙÒ¥	2022/10/2
https://pqnoss.kepuchina.cn/2022/10/02/13/image/dca00a.png	999	ÏÄÌì¿ÉÒÔºÈº¬ÌÇÒûÁÏÌæ´úÒûÓÃË®Âð£¿	¿ÆÑ§±ÙÒ¥	2022/10/2
https://pqnoss.kepuchina.cn/2022/10/02/13/image/ded346.png	1000	ÉíÌå¸Ð¾õ¿ÊÁË²ÅÓ¦¸ÃºÈË®Âð£¿	¿ÆÑ§±ÙÒ¥	2022/10/2
https://pqnoss.kepuchina.cn/2022/10/02/13/image/32d2cd.png	1001	Ë®ºÈµÄÔ½¶àÔ½ºÃ£¿	¿ÆÑ§±ÙÒ¥	2022/10/2
https://pqnoss.kepuchina.cn/2022/10/02/13/image/fabc07.jpg	1002	ÏíÓÃÃÀÊ³£¬ÎÞ·¨±ÜÃâ¼ÄÉú³æÂð£¿	¿ÆÑ§±ÙÒ¥	2022/10/2
https://pqnoss.kepuchina.cn/2022/10/02/13/image/fd40b8.png	1003	¸£ÊÙÂÝºÍÌïÂÝÇø±ðºÜ´ó£¿	¿ÆÑ§±ÙÒ¥	2022/10/2
https://pqnoss.kepuchina.cn/2022/10/02/13/image/2095db.png	1004	³Ô¸£ÊÙÂÝÎ£º¦²»´ó£¿	¿ÆÑ§±ÙÒ¥	2022/10/2
https://pqnoss.kepuchina.cn/2022/09/29/13/image/bc99f0.jpg	1005	³ÔÀ°Èâ»á³¤ÅÖ£¿	¿ÆÑ§±ÙÒ¥	2022/9/29
https://pqnoss.kepuchina.cn/2022/09/29/13/image/f43aed.jpg	1006	À°Èâ³ÔÁË»áÖÂ°©£¿	¿ÆÑ§±ÙÒ¥	2022/9/29
https://pqnoss.kepuchina.cn/2022/09/29/13/image/e9b6d8.jpg	1007	·¢Ã¹µÄÀ°ÈâÏ´ÁË»¹ÄÜ³Ô£¿	¿ÆÑ§±ÙÒ¥	2022/9/29
https://pqnoss.kepuchina.cn/2022/09/29/13/image/b23c48.jpg	1008	À°ÈâÃ»ÓÐ±£ÖÊÆÚ£¿	¿ÆÑ§±ÙÒ¥	2022/9/29
https://pqnoss.kepuchina.cn/2022/09/29/11/image/dac25c.png	1009	Ë¯Ç°Ò»±­¾ÆÑøÉú£¿	¿ÆÑ§±ÙÒ¥	2022/9/29
https://pqnoss.kepuchina.cn/2022/09/29/11/image/5eeffd.png	1010	ÉÙÁ¿ºÈ¾Æ²»»á¶ÔÉíÌåÓÐÎ£º¦Âð£¿	¿ÆÑ§±ÙÒ¥	2022/9/29
https://pqnoss.kepuchina.cn/2022/09/29/10/image/eb4526.png	1011	ÖÖ×ÓÓÐ×Ô¼ºµÄ·½·¨´«²¥Âð£¿	¿ÆÑ§±ÙÒ¥	2022/9/29
https://pqnoss.kepuchina.cn/2022/09/29/10/image/fde2f1.png	1012	ÂìÒÏ¿ÉÒÔ´«²¥Ö²ÎïµÄÖÖ×Ó£¿	¿ÆÑ§±ÙÒ¥	2022/9/29
https://pqnoss.kepuchina.cn/2022/09/28/15/image/707143.png	1013	°®³ÔÌÇ»áµ¼ÖÂÆ¤·ô±ä²î£¿	¿ÆÑ§±ÙÒ¥	2022/9/28
https://pqnoss.kepuchina.cn/2022/09/28/15/image/c86e38.png	1014	Ö»ÓÐÐ¡º¢×Ó²Å»áµÃÈ£³Ý£¿	¿ÆÑ§±ÙÒ¥	2022/9/28
https://pqnoss.kepuchina.cn/2022/09/28/15/image/212823.png	1015	³ÔÌðÊ³²»»á·¢ÅÖÂð£¿	¿ÆÑ§±ÙÒ¥	2022/9/28
https://pqnoss.kepuchina.cn/2022/09/28/11/image/db7f0d.png	1016	Ð¡±ãÑÕÉ«Éî¾ÍÊÇÉÏ»ðÁË£¿	¿ÆÑ§±ÙÒ¥	2022/9/28
https://pqnoss.kepuchina.cn/2022/09/28/11/image/f36c2b.png	1017	Ð¡±ãÑÕÉ«Óë½¡¿µÎÞ¹Ø£¿	¿ÆÑ§±ÙÒ¥	2022/9/28
https://pqnoss.kepuchina.cn/2022/09/28/11/image/d00095.png	1018	²»ÊÇËùÓÐ²ÍÌü¶¼¿ÉÒÔÊÛÂôÁ¹²ËÂð£¿	¿ÆÑ§±ÙÒ¥	2022/9/28
https://pqnoss.kepuchina.cn/2022/09/27/15/image/002275.png	1020	ÓÃË®¹û´úÌæÖ÷Ê³¿ÉÒÔ¼õ·Ê£¿	¿ÆÑ§±ÙÒ¥	2022/9/27
https://pqnoss.kepuchina.cn/2022/09/27/15/image/2efe16.png	1021	Ë®¹ûÆ¤²»ÄÜ³Ô£¬Å©Ò©²ÐÁôÌ«¶à£¿	¿ÆÑ§±ÙÒ¥	2022/9/27
https://pqnoss.kepuchina.cn/2022/09/27/15/image/7e9e1f.png	1022	ÏÈ³ÔË®¹ûºó³Ô·¹£¿	¿ÆÑ§±ÙÒ¥	2022/9/27
https://pqnoss.kepuchina.cn/2022/09/27/15/image/7d37d7.png	1023	¿Õ¸¹²»ÄÜ³Ôº¬Ëá¶àµÄË®¹û£¿	¿ÆÑ§±ÙÒ¥	2022/9/27
https://pqnoss.kepuchina.cn/2022/09/27/14/image/18d05e.png	1024	¿Õµ÷Ò²»á¡±ÖÐÊî¡°Âð£¿	¿ÆÑ§±ÙÒ¥	2022/9/27
https://pqnoss.kepuchina.cn/2022/09/27/14/image/0359ba.png	1025	±äÉ«¾µÆ¬¶ÔÑÛ¾¦ÓÐº¦Âð£¿	¿ÆÑ§±ÙÒ¥	2022/9/27
https://pqnoss.kepuchina.cn/2022/09/27/14/image/89f5e1.png	1026	Æ«¹â¾µ¿ÉÒÔÏû³ýÑ£¹â£¿	¿ÆÑ§±ÙÒ¥	2022/9/27
https://pqnoss.kepuchina.cn/2022/09/27/14/image/0cda15.png	1027	Ì«Ñô¾µÑÕÉ«ºÍ¹¦ÄÜÎÞ¹Ø£¿	¿ÆÑ§±ÙÒ¥	2022/9/27
https://pqnoss.kepuchina.cn/2022/09/27/13/image/5085d7.png	1028	µ¨ºìËØµÄ¸ßµÍºÍ¸ÎµÄ½¡¿µÓÐ¹Ø£¿	¿ÆÑ§±ÙÒ¥	2022/9/27
https://pqnoss.kepuchina.cn/2022/09/13/11/image/889c8c.jpg	1029	Ä¾¶úÅÝ¾ÃÁË»á²úÉú¶¾ËØÂð£¿	¿ÆÑ§±ÙÒ¥	2022/9/13
https://pqnoss.kepuchina.cn/2022/09/13/11/image/8e009a.jpg	1030	¼á¹ûÓÐÃ¹¿àÎ¶¼á¾ö²»ÄÜ³Ô£¿	¿ÆÑ§±ÙÒ¥	2022/9/13
https://pqnoss.kepuchina.cn/2022/09/13/11/image/a5f5aa.jpg	1031	ËÀó¦Ð·Ò²ÄÜ³ÔÂð£¿	¿ÆÑ§±ÙÒ¥	2022/9/13
https://pqnoss.kepuchina.cn/2022/09/13/11/image/c75f02.jpg	1032	·¢Ñ¿µÄÍÁ¶¹¿ÉÒÔ³Ô£¿	¿ÆÑ§±ÙÒ¥	2022/9/13
https://pqnoss.kepuchina.cn/2022/09/13/11/image/280de7.jpg	1033	Ë®¹ûÀÃÁËÒ»µã¿ÉÒÔ³ÔÂð£¿	¿ÆÑ§±ÙÒ¥	2022/9/13
https://pqnoss.kepuchina.cn/2022/09/13/10/image/fe2224.jpg	1034	Ìì»¨ÒßÃç¿ÉÒÔÔ¤·Àºï¶»Âð£¿	¿ÆÑ§±ÙÒ¥	2022/9/13
https://pqnoss.kepuchina.cn/2022/09/13/10/image/3ca995.png	1035	ºï¶»ÊÇÐÔ²¡Âð£¿	¿ÆÑ§±ÙÒ¥	2022/9/13
https://pqnoss.kepuchina.cn/2022/09/05/10/image/8c366d.jpg	1036	¿Õµ÷ÓÐ×î¼ÑÎÂ¶ÈÂð£¿	¿ÆÑ§±ÙÒ¥	2022/9/5
https://pqnoss.kepuchina.cn/2022/09/05/10/image/0e7034.jpg	1037	¿Õµ÷µ÷¸ßÎÂ¶È¿ÉÒÔÊ¡µç£¿	¿ÆÑ§±ÙÒ¥	2022/9/5
https://pqnoss.kepuchina.cn/2022/09/05/09/image/313b6a.jpg	1038	¸Ä±äÌåÌ¬»áÏÔ¸ßÂð£¿	¿ÆÑ§±ÙÒ¥	2022/9/5
https://pqnoss.kepuchina.cn/2022/09/05/09/image/cad3e0.jpg	1039	×öÊÖÊõ¾Í¿ÉÒÔ³¤¸ß£¿	¿ÆÑ§±ÙÒ¥	2022/9/5
https://pqnoss.kepuchina.cn/2022/09/05/09/image/37ee87.jpg	1040	³ÉÄêÖ®ºó»¹ÄÜ³¤¸ö£¿	¿ÆÑ§±ÙÒ¥	2022/9/5
https://pqnoss.kepuchina.cn/2022/08/29/13/image/d131b9.jpg	1041	°ßÍºÎÞ·¨ÖÎÁÆ£¿	¿ÆÑ§±ÙÒ¥	2022/8/29
https://pqnoss.kepuchina.cn/2022/08/29/12/image/98d6e0.png	1042	°ßÍºÖ»ÓÐÄêÁä´óµÄÈË²Å»áÓÐÂð£¿	¿ÆÑ§±ÙÒ¥	2022/8/29
https://pqnoss.kepuchina.cn/2022/08/29/11/image/cb335d.jpg	1043	Ê²Ã´ÖÖÀàµÄÊ³Îï¶¼¿ÉÒÔ·Å±ùÏä£¿	¿ÆÑ§±ÙÒ¥	2022/8/29
https://pqnoss.kepuchina.cn/2022/08/29/11/image/0c6e69.jpg	1044	Ê³Îï·Å±ùÏä·Å¶à¾Ã¶¼²»»á»µ£¿	¿ÆÑ§±ÙÒ¥	2022/8/29
https://pqnoss.kepuchina.cn/2022/08/22/11/image/2d24f8.jpg	1045	Ë¯Ãß8Ð¡Ê±²ÅÊÇ×îÀíÏëµÄÊ±¼äÂð£¿	¿ÆÑ§±ÙÒ¥	2022/8/22
https://pqnoss.kepuchina.cn/2022/08/22/11/image/66d228.jpg	1046	Ë¯Ãß²»ºÃ¿ÉÒÔÒ½ÖÎÂð£¿	¿ÆÑ§±ÙÒ¥	2022/8/22
https://pqnoss.kepuchina.cn/2022/08/22/11/image/c4c8d6.jpg	1047	°¾Ò¹¶ÔÉíÌåÃ»Ê²Ã´»µ´¦£¿	¿ÆÑ§±ÙÒ¥	2022/8/22
https://pqnoss.kepuchina.cn/2022/08/22/10/image/5b58ea.jpg	1048	ºôÎü²»³©µÄÈË²»ÄÜ´÷N95¿ÚÕÖ£¿	¿ÆÑ§±ÙÒ¥	2022/8/22
https://pqnoss.kepuchina.cn/2022/08/22/10/image/4a9721.jpg	1049	´÷¿ÚÕÖ»áÓ°ÏìºôÎüÂð£¿	¿ÆÑ§±ÙÒ¥	2022/8/22
https://pqnoss.kepuchina.cn/2022/08/15/10/image/f19884.jpg	1050	µ­Ë®Ë®²ú²»ÄÜÉú³ÔÂð£¿	¿ÆÑ§±ÙÒ¥	2022/8/15
https://pqnoss.kepuchina.cn/2022/08/15/10/image/33f33a.jpg	1051	º£ÑóË®²úÃ»ÓÐ¼ÄÉú³æ£¿	¿ÆÑ§±ÙÒ¥	2022/8/15
https://pqnoss.kepuchina.cn/2022/08/15/09/image/a907c4.jpg	1052	¼Óµ÷ÁÏÄÜÉ±ËÀË®²úÀïµÄ¼ÄÉú³æ£¿	¿ÆÑ§±ÙÒ¥	2022/8/15
https://pqnoss.kepuchina.cn/2022/08/08/14/image/825616.jpg	1053	ºÈÂÌ¶¹ÌÀ¿ÉÒÔ½â¡°¶¾¡±Âð£¿	¿ÆÑ§±ÙÒ¥	2022/8/8
https://pqnoss.kepuchina.cn/2022/08/08/14/image/0b4166.jpg	1054	ÂÌ¶¹Ã»ÓÐÊ²Ã´ÓªÑø£¿	¿ÆÑ§±ÙÒ¥	2022/8/8
https://pqnoss.kepuchina.cn/2022/08/08/11/image/138ff6.jpg	1055	¸ÐÈ¾¼ÄÉú³æÎÞ·¨±ÜÃâ£¿	¿ÆÑ§±ÙÒ¥	2022/8/8
https://pqnoss.kepuchina.cn/2022/08/08/11/image/19b475.jpg	1056	Éú³ÔË®²ú»á¸ÐÈ¾¼ÄÉú³æ£¿	¿ÆÑ§±ÙÒ¥	2022/8/8
https://pqnoss.kepuchina.cn/2022/08/08/11/image/d78012.jpg	1057	ÎÀÉúÖ½¿ÉÒÔÖ±½Ó³å½øÂíÍ°ÀïÂð£¿	¿ÆÑ§±ÙÒ¥	2022/8/8
https://pqnoss.kepuchina.cn/2022/08/01/15/image/5542eb.jpg	1058	¿Õµ÷·´¸´¿ª¹Ø¸ü·Ñµç£¿	¿ÆÑ§±ÙÒ¥	2022/8/1
https://pqnoss.kepuchina.cn/2022/08/01/15/image/cb5313.jpg	1059	¿Õµ÷ÇåÏ´¿ÉÒÔ×ÔÐÐ²Ù×÷£¿	¿ÆÑ§±ÙÒ¥	2022/8/1
https://pqnoss.kepuchina.cn/2022/08/01/15/image/e847e5.jpg	1060	¡°¿Õµ÷²¡¡±Ã»·¨Ô¤·À£¿	¿ÆÑ§±ÙÒ¥	2022/8/1
https://pqnoss.kepuchina.cn/2022/08/01/15/image/64b2b4.png	1061	·Î°©ÊÇÅ®ÐÔ½¡¿µµÄ¡°Í·ºÅÉ±ÊÖ¡±£¿	¿ÆÑ§±ÙÒ¥	2022/8/1
https://pqnoss.kepuchina.cn/2022/08/01/15/image/e7495d.jpg	1062	Ò½ÔºÀïÓÐ¡°³¬×ÔÈ»ÊÂ¼þ¡±Âð£¿	¿ÆÑ§±ÙÒ¥	2022/8/1
https://pqnoss.kepuchina.cn/2022/07/27/10/image/180844.png	1063	²¤ÂÜÃÛµÄºË²»ÄÜ³Ô£¿	¿ÆÑ§±ÙÒ¥	2022/7/27
https://pqnoss.kepuchina.cn/2022/07/27/10/image/7eae0d.jpg	1064	²¤ÂÜÃÛÃ»Ê²Ã´ÓªÑø£¿	¿ÆÑ§±ÙÒ¥	2022/7/27
https://pqnoss.kepuchina.cn/2022/07/27/10/image/e6afd9.jpg	1065	²¤ÂÜÃÛºÍ²¤ÂÜÊÇ¡°Ç×ÆÝ¡±£¿	¿ÆÑ§±ÙÒ¥	2022/7/27
https://pqnoss.kepuchina.cn/2022/07/27/10/image/117563.jpg	1066	²¤ÂÜÃÛÊÇÊÀ½çÉÏ×îÖØµÄË®¹ûÂð£¿	¿ÆÑ§±ÙÒ¥	2022/7/27
https://pqnoss.kepuchina.cn/2022/07/20/10/image/728b32.jpg	1067	ÎÃ×Ó¶£Ò§»á´«²¥´«È¾²¡£¿	¿ÆÑ§±ÙÒ¥	2022/7/20
https://pqnoss.kepuchina.cn/2022/07/20/09/image/a2c152.jpg	1068	OÐÍÑªÕÐÎÃ×Ó£¿	¿ÆÑ§±ÙÒ¥	2022/7/20
https://pqnoss.kepuchina.cn/2022/07/20/09/image/6a3889.jpg	1069	Ò°ÍâµÄÎÃ×Ó¸ü¶¾£¿	¿ÆÑ§±ÙÒ¥	2022/7/20
https://pqnoss.kepuchina.cn/2022/07/20/09/image/353526.jpg	1070	ÎÃ×Ó°üµÄÐÍºÅÒòÈË¶øÒì£¿	¿ÆÑ§±ÙÒ¥	2022/7/20
https://pqnoss.kepuchina.cn/2022/07/12/13/image/e23ceb.jpg	1071	³ÔÅ£ÓÍ¹û»á±äÅÖ£¿	¿ÆÑ§±ÙÒ¥	2022/7/12
https://pqnoss.kepuchina.cn/2022/07/12/12/image/53976f.jpg	1072	Å£ÓÍ¹ûÃ»Ê²Ã´ÓªÑø£¿	¿ÆÑ§±ÙÒ¥	2022/7/12
https://pqnoss.kepuchina.cn/2022/07/01/11/image/1bf2e1.jpg	1074	Ë®¹û³ÔµÃÔ½¶àÔ½ºÃÂð£¿	¿ÆÑ§±ÙÒ¥	2022/7/1
https://pqnoss.kepuchina.cn/2022/07/01/10/image/1bf7e5.jpg	1075	Ë®¹ûÆ¤ÉÏÓÐÅ©Ò©²»ÄÜ³Ô£¿	¿ÆÑ§±ÙÒ¥	2022/7/1
https://pqnoss.kepuchina.cn/2022/07/01/10/image/2d8dde.jpg	1076	ÏÈ³ÔË®¹ûÔÙ³Ô·¹¸üÀûÓÚÓªÑøÎüÊÕ£¿	¿ÆÑ§±ÙÒ¥	2022/7/1
https://pqnoss.kepuchina.cn/2022/07/01/10/image/c44070.jpg	1077	º¬Ëá¶àµÄË®¹û²»ÄÜ¿Õ¸¹³Ô£¿	¿ÆÑ§±ÙÒ¥	2022/7/1
https://pqnoss.kepuchina.cn/2022/06/27/10/image/4d46b4.png	1078	ÈëÇÖ¼ÒÖÐµÄ°×ÒÏ¿ÉÒÔ±»ÏûÃðÂð£¿	¿ÆÑ§±ÙÒ¥	2022/6/27
https://pqnoss.kepuchina.cn/2022/06/27/10/image/14ed14.png	1079	°×ÒÏÓ¦¸Ã±»¡°¸Ï¾¡É±¾ø¡±Âð£¿	¿ÆÑ§±ÙÒ¥	2022/6/27
https://pqnoss.kepuchina.cn/2022/06/27/10/image/cd7c89.png	1080	°×ÒÏ¾ÍÊÇ°×É«µÄÂìÒÏ£¿	¿ÆÑ§±ÙÒ¥	2022/6/27
https://pqnoss.kepuchina.cn/2022/06/23/16/image/02fac5.jpg	1081	¡°Ñó¡±Êß²Ë±ÈÆÕÍ¨Êß²ËÓªÑø¼ÛÖµ¸ß£¿	¿ÆÑ§±ÙÒ¥	2022/6/23
https://pqnoss.kepuchina.cn/2022/06/20/11/image/0c5311.jpg	1082	ÎüÑÌ»áÓ°ÏìÇ°ÁÐÏÙ½¡¿µ£¿	¿ÆÑ§±ÙÒ¥	2022/6/20
https://pqnoss.kepuchina.cn/2022/06/20/11/image/2f30d4.jpg	1083	ÄÐÐÔÎüÑÌ»áÓ°ÏìÐÔ¹¦ÄÜ£¿	¿ÆÑ§±ÙÒ¥	2022/6/20
https://pqnoss.kepuchina.cn/2022/06/17/10/image/443d53.jpg	1084	ÍÑ·¢ÓëÎüÑÌÎÞ¹ØÂð£¿	¿ÆÑ§±ÙÒ¥	2022/6/17
https://pqnoss.kepuchina.cn/2022/06/17/09/image/6aa26c.jpg	1085	ÎüÑÌ»áµ¼ÖÂÆ¤·ôÀÏ»¯£¿	¿ÆÑ§±ÙÒ¥	2022/6/17
https://pqnoss.kepuchina.cn/2022/06/14/10/image/586b0a.jpg	1086	ÑöÍ·ÍæÊÖ»ú¿ÉÒÔÔ¤·À¾±×µ²¡£¿	¿ÆÑ§±ÙÒ¥	2022/6/14
https://pqnoss.kepuchina.cn/2022/06/14/10/image/3d96ed.jpg	1087	¾±×µ²¡²»ÄÜËæÒâ°´Ä¦£¿	¿ÆÑ§±ÙÒ¥	2022/6/14
https://pqnoss.kepuchina.cn/2022/06/14/10/image/6a8fd0.jpg	1088	¾±×µ²¡¿ÉÄÜµ¼ÖÂÌ±»¾£¿	¿ÆÑ§±ÙÒ¥	2022/6/14
https://pqnoss.kepuchina.cn/2022/06/10/17/image/a58c7f.jpg	1089	ºï¶»ÂûÑÓÖÁ30¹ú£¬Ëü»á³ÉÎªÐÂµÄ´óÁ÷ÐÐÂð£¿	¿ÆÑ§±ÙÒ¥	2022/6/10
https://pqnoss.kepuchina.cn/2022/06/10/10/image/aab74d.jpg	1090	Ìì»¨ÒßÃçÄÜ·Àºï¶»£¿	¿ÆÑ§±ÙÒ¥	2022/6/10
https://pqnoss.kepuchina.cn/2022/06/10/10/image/af1f88.jpg	1091	ºï¶»ÊÇÒÀ¿¿ºï×Ó´«²¥£¿	¿ÆÑ§±ÙÒ¥	2022/6/10
https://pqnoss.kepuchina.cn/2022/06/10/10/image/8b47ae.png	1092	ºï¶»¶ÔÎÒÃÇ»á²úÉúÖÂÃüÓ°ÏìÂð£¿	¿ÆÑ§±ÙÒ¥	2022/6/10
https://pqnoss.kepuchina.cn/2022/06/08/10/image/a8c30e.jpg	1093	¡°Ë¯Ãß¾ªÌø¡±¶ÔË¯ÃßÖÊÁ¿µÄÓ°ÏìÃ»·¨¸ÄÉÆ£¿	¿ÆÑ§±ÙÒ¥	2022/6/8
https://pqnoss.kepuchina.cn/2022/06/08/10/image/abf764.jpg	1094	Ë¯ÃÎÖÐ¡°»¢ÇûÒ»Õð¡±ÊÇâ§ËÀµÄÐÅºÅ£¿	¿ÆÑ§±ÙÒ¥	2022/6/8
https://pqnoss.kepuchina.cn/2022/06/07/14/image/06d95a.jpg	1095	OmicronÐÂ±äÌå´«È¾ÐÔ¼°ÃâÒßÌÓÒÝÔöÇ¿£¬×îÖÕ½âÒ©ºÎÔÚ£¿	¿ÆÑ§±ÙÒ¥	2022/6/7
https://pqnoss.kepuchina.cn/2022/06/07/11/image/a11ba2.jpg	1096	Ê³ÎïÓªÑøÎÞ·¨¿¿ÈËÎªÊÖ¶Î±£´æ£¿	¿ÆÑ§±ÙÒ¥	2022/6/7
https://pqnoss.kepuchina.cn/2022/06/07/11/image/2dbd54.jpg	1097	Ê³ÎïÓªÑø¡°ËõË®¡±»áµ¼ÖÂÈËÃÇÓªÑø²»Á¼£¿	¿ÆÑ§±ÙÒ¥	2022/6/7
https://pqnoss.kepuchina.cn/2022/06/07/11/image/717b46.jpg	1098	Ê³ÎïÓªÑø¡°ËõË®¡±ºÍÈËÎªÒòËØÎÞ¹Ø£¿	¿ÆÑ§±ÙÒ¥	2022/6/7
https://pqnoss.kepuchina.cn/2022/06/07/09/image/c754b7.jpg	1099	ÏÖÔÚµÄÊ³ÎïÓªÑø²»Èç´ÓÇ°Âð£¿	¿ÆÑ§±ÙÒ¥	2022/6/7
https://pqnoss.kepuchina.cn/2022/06/06/10/image/b04ce3.jpg	1100	¿Ö¸ßÖ¢²»ÄÜÖÎÓú£¿	¿ÆÑ§±ÙÒ¥	2022/6/6
https://pqnoss.kepuchina.cn/2022/06/06/10/image/a7dc96.jpg	1101	¿Ö¸ßÖ¢ÊÇ²¡£¿	¿ÆÑ§±ÙÒ¥	2022/6/6
https://pqnoss.kepuchina.cn/2022/06/02/10/image/29cae7.jpg	1102	èÁèËÃ»ÓÐÓªÑø£¿	¿ÆÑ§±ÙÒ¥	2022/6/2
https://pqnoss.kepuchina.cn/2022/06/02/10/image/939d42.jpg	1103	³ÔèÁèËÄÜÖ¹¿È£¿	¿ÆÑ§±ÙÒ¥	2022/6/2
https://pqnoss.kepuchina.cn/2022/06/01/10/image/4323d2.jpg	1104	ÔË¶¯ºóÀ­ÉìÔ½¾ÃÔ½ºÃÂð£¿	¿ÆÑ§±ÙÒ¥	2022/6/1
https://pqnoss.kepuchina.cn/2022/06/01/09/image/eeb1d6.jpg	1105	À­ÉìÓë´Ù½øÉíÌå½¡¿µÎÞ¹Ø£¿	¿ÆÑ§±ÙÒ¥	2022/6/1
https://pqnoss.kepuchina.cn/2022/05/31/17/image/2714d5.jpg	1106	³ý¼×È©ÃÔË¼£ºÐ¡ÐÄÄÇ¸öËµ¡°Ò»¶¨ÄÜ³ý¸É¾»¼×È©¡±µÄÈË	¿ÆÑ§±ÙÒ¥	2022/5/31
https://pqnoss.kepuchina.cn/2022/05/31/10/image/e8d643.jpg	1107	Á¹¸ÐÃæÁÏ±ÈÉ¢ÈÈÃæÁÏ¸üÁ¹¿ì£¿	¿ÆÑ§±ÙÒ¥	2022/5/31
https://pqnoss.kepuchina.cn/2022/05/31/10/image/70bdf8.jpg	1108	´©±ùË¿ÃæÁÏ¸üÁ¹¿ì£¿	¿ÆÑ§±ÙÒ¥	2022/5/31
https://pqnoss.kepuchina.cn/2022/05/31/09/image/8c525c.jpg	1109	ÉÌÒµAPP»á¼àÌýÓÃ»§ÒþË½£¿	¿ÆÑ§±ÙÒ¥	2022/5/31
https://pqnoss.kepuchina.cn/2022/05/30/17/image/c2940a.jpg	1110	ÎïÀíÑ§¼ÒÄÜÔ¤ÑÔÇ¹»÷°¸Âð£¿?	¿ÆÑ§±ÙÒ¥	2022/5/30
https://pqnoss.kepuchina.cn/2022/05/30/13/image/6be6a0.jpg	1111	¹·¹·µÄÖÇÉÌ¸ßµÍºÍ»ùÒòÎÞ¹Ø£¿	¿ÆÑ§±ÙÒ¥	2022/5/30
https://pqnoss.kepuchina.cn/2022/05/30/13/image/2648c3.png	1112	¹·¹·²»Ìý»°ÊÇÖÇÉÌ²»¸ßÂð£¿	¿ÆÑ§±ÙÒ¥	2022/5/30
https://pqnoss.kepuchina.cn/2022/05/30/11/image/d9454b.jpg	1113	²»Í¬ÖÖÀàµÄ¹·ÖÇÉÌ²»Í¬Âð£¿	¿ÆÑ§±ÙÒ¥	2022/5/30
https://pqnoss.kepuchina.cn/2022/05/30/11/image/cd7580.jpg	1114	ÀÇºÍ¹·²»ÊÇÒ»¸öÎïÖÖÂð£¿	¿ÆÑ§±ÙÒ¥	2022/5/30
https://pqnoss.kepuchina.cn/2022/05/27/13/image/82a58e.jpg	1115	ÀÏÈËÓÐ»ù´¡²¡²»ÄÜ´òÒßÃçÂð£¿	¿ÆÑ§±ÙÒ¥	2022/5/27
https://pqnoss.kepuchina.cn/2022/05/27/13/image/61d9b7.jpg	1116	ÀÏÄêÈË²»¾­³£³öÃÅ²»ÐèÒª½ÓÖÖÒßÃç£¿	¿ÆÑ§±ÙÒ¥	2022/5/27
https://pqnoss.kepuchina.cn/2022/05/26/15/image/89e4ee.png	1117	Í¸Ã÷°ü×°µÄÅ£ÄÌ¸üÐÂÏÊÓªÑøÂð£¿	¿ÆÑ§±ÙÒ¥	2022/5/26
https://pqnoss.kepuchina.cn/2022/05/26/15/image/42c1d8.png	1118	Å£ÄÌ±£ÖÊÆÚ³¤ÊÇÒòÎª¼ÓÁË·À¸¯¼Á£¿	¿ÆÑ§±ÙÒ¥	2022/5/26
https://pqnoss.kepuchina.cn/2022/05/26/15/image/a3aac0.png	1119	Å£ÄÌÄÜÃÀ°×Âð£¿	¿ÆÑ§±ÙÒ¥	2022/5/26
https://pqnoss.kepuchina.cn/2022/05/26/14/image/5dee6f.jpg	1120	ºÈÅ£ÄÌ¾Í»á±¬¶»Âð£¿	¿ÆÑ§±ÙÒ¥	2022/5/26
https://pqnoss.kepuchina.cn/2022/05/26/14/image/716389.jpg	1121	ÓÃÅ£ÄÌ×öµÄÊ³ÎïÒ²¿ÉÒÔ²¹¸ÆÂð£¿	¿ÆÑ§±ÙÒ¥	2022/5/26
https://pqnoss.kepuchina.cn/2022/05/26/14/image/a35ac1.jpg	1122	ÈéÌÇ²»ÄÍÊÜ²»ÄÜºÈÅ£ÄÌÂð£¿	¿ÆÑ§±ÙÒ¥	2022/5/26
https://pqnoss.kepuchina.cn/2022/05/26/14/image/720308.jpg	1123	Ã¿ÌìºÈ¹»Ò»½ïÅ£ÄÌÃ»±ØÒª£¿	¿ÆÑ§±ÙÒ¥	2022/5/26
https://pqnoss.kepuchina.cn/2022/05/26/14/image/223fda.jpg	1124	ºÈÅ£ÄÌ¿ÉÒÔ²¹¸ÆÂð£¿	¿ÆÑ§±ÙÒ¥	2022/5/26
https://pqnoss.kepuchina.cn/2022/05/26/13/image/e9edab.jpg	1125	ºÈÅ£ÄÌ»áµ¼ÖÂÐÔÔçÊìÂð£¿	¿ÆÑ§±ÙÒ¥	2022/5/26
https://pqnoss.kepuchina.cn/2022/05/25/15/image/0d45b6.jpg	1126	Ð¡ÐÐÐÇ×²µØÇò´øÀ´µÄÎ£ÏÕÃ»·¨±ÜÃâ£¿	¿ÆÑ§±ÙÒ¥	2022/5/25
https://pqnoss.kepuchina.cn/2022/05/25/15/image/7e8bb2.jpg	1127	Ð¡ÐÐÐÇ×²»÷µØÇòÃ»ÓÐÌ«´óÍþÁ¦£¿	¿ÆÑ§±ÙÒ¥	2022/5/25
https://pqnoss.kepuchina.cn/2022/05/25/14/image/62049b.jpg	1128	Ð¡ÐÐÐÇ×²µØÇò¿ÉÄÜÐÔºÜÐ¡£¿	¿ÆÑ§±ÙÒ¥	2022/5/25
https://pqnoss.kepuchina.cn/2022/05/24/15/image/e2ecc1.jpg	1129	¸ÄÉÆÌåÌ¬»áÏÔ¸ßÂð£¿	¿ÆÑ§±ÙÒ¥	2022/5/24
https://pqnoss.kepuchina.cn/2022/05/24/15/image/2ba3ac.jpg	1130	ÓÃÒ½ÃÀÊÖ¶Î¿ÉÒÔ³¤¸ßÂð£¿	¿ÆÑ§±ÙÒ¥	2022/5/24
https://pqnoss.kepuchina.cn/2022/05/24/15/image/473144.jpg	1131	³¤¸ßÖ÷Òª¿¿ÍÈ²¿Éú³¤Âð£¿	¿ÆÑ§±ÙÒ¥	2022/5/24
https://pqnoss.kepuchina.cn/2022/05/23/19/image/6f2144.jpg	1132	¼ñÀ¬»ø³Éñ«µÄÀÏÈË£¬Ò²ÐíÔÚÅ¬Á¦Óë¼²²¡²«¶·	¿ÆÑ§±ÙÒ¥	2022/5/23
https://pqnoss.kepuchina.cn/2022/05/23/16/image/ed63d6.jpg	1133	ÐÔÒÖÖÆÕë¿ÉÒÔÔö¸ßÂð£¿	¿ÆÑ§±ÙÒ¥	2022/5/23
https://pqnoss.kepuchina.cn/2022/05/20/16/image/4adda9.jpg	1134	¸ÄÉÆº£Ñó»·¾³ÓÐÀûÓÚ¼õÉÙ¾¨Àà¸éÇ³Âð£¿	¿ÆÑ§±ÙÒ¥	2022/5/20
https://pqnoss.kepuchina.cn/2022/05/20/15/image/b5697c.jpg	1135	Ä¨Ïã¾¨¸éÇ³»áÓÐÎ£ÏÕÂð£¿	¿ÆÑ§±ÙÒ¥	2022/5/20
https://pqnoss.kepuchina.cn/2022/05/19/11/image/c13fde.png	1136	¡°É±ËÀ¡±²¡¶¾µÄÁùÖÖ·½·¨£ºÄÄ¿î×îÊÊºÏÐÂ¹Ú²¡¶¾£¿	¿ÆÑ§±ÙÒ¥	2022/5/19
https://pqnoss.kepuchina.cn/2022/05/19/11/image/980ad5.jpg	1137	µÚÒ»Î»½ÓÊÜÇàÃ¹ËØÁÙ´²ÖÎÁÆµÄ²¡ÈË£¬¾¿¾¹ÒòÎªÊ²Ã´ËÀÍö£¿	¿ÆÑ§±ÙÒ¥	2022/5/19
https://pqnoss.kepuchina.cn/2022/05/18/15/image/ebdf65.jpg	1138	²»Ã÷Ô­Òò¼±ÐÔ¸ÎÑ×»á´«È¾Âð£¿	¿ÆÑ§±ÙÒ¥	2022/5/18
https://pqnoss.kepuchina.cn/2022/05/18/15/image/f049bf.jpg	1139	²»Ã÷Ô­Òò¸ÎÑ×µÄ×ï¿ý»öÊ×ÊÇÏÙ²¡¶¾Âð£¿	¿ÆÑ§±ÙÒ¥	2022/5/18
https://pqnoss.kepuchina.cn/2022/05/18/14/image/be8334.jpg	1140	ÐÂ¹Ú²¡¶¾»áµ¼ÖÂ¼±ÐÔ¸ÎÑ×Âð£¿	¿ÆÑ§±ÙÒ¥	2022/5/18
https://pqnoss.kepuchina.cn/2022/05/17/15/image/a02119.png	1141	Òò³ÔÃÀÊ³¸ÐÈ¾¼ÄÉú³æ£¬ÕæµÄÎÞ·¨±ÜÃâ£¿	¿ÆÑ§±ÙÒ¥	2022/5/17
https://pqnoss.kepuchina.cn/2022/05/18/15/image/2616bf.jpg	1142	ÈýÎÄÓãÉú³ÔºÜÓÐÓªÑø£¿	¿ÆÑ§±ÙÒ¥	2022/5/17
https://pqnoss.kepuchina.cn/2022/05/17/14/image/736171.png	1143	¸£ÊÙÂÝ¾ÍÊÇÌïÂÝÂð£¿	¿ÆÑ§±ÙÒ¥	2022/5/17
https://pqnoss.kepuchina.cn/2022/05/17/14/image/30aa5e.jpg	1144	ÂÝÀà¿ÉÒÔËæ±ã³Ô£¬¶ÔÈËÌå½¡¿µÓ°Ïì²»´ó£¿	¿ÆÑ§±ÙÒ¥	2022/5/17
https://pqnoss.kepuchina.cn/2022/05/16/14/image/06c529.jpg	1145	ÁøÐõ¿ÉÒÔÐ¯´øÐÂ¹Ú²¡¶¾£¿	¿ÆÑ§±ÙÒ¥	2022/5/16
https://pqnoss.kepuchina.cn/2022/05/16/14/image/17a2a0.jpg	1146	ÁøÐõ²»½öÊÇ»ðÔÖÒþ»¼£¬»¹»áÓ°Ïì»·¾³	¿ÆÑ§±ÙÒ¥	2022/5/16
https://pqnoss.kepuchina.cn/2022/05/16/14/image/43a7ad.jpg	1147	·ÉÑïµÄÁøÐõ»áÓ°ÏìÈËµÄÉíÌå½¡¿µ£¿	¿ÆÑ§±ÙÒ¥	2022/5/16
https://pqnoss.kepuchina.cn/2022/05/13/16/image/11930c.jpg	1148	ºÈ´¿¾»Ë®²¹³ä²»ÁË¿óÎïÖÊ£¬µ«ÕâÃ»¹ØÏµ	¿ÆÑ§±ÙÒ¥	2022/5/13
https://pqnoss.kepuchina.cn/2022/05/13/16/image/550869.jpg	1149	ºÈËÕ´òË®ÄÜµ÷ÕûËá¼îÆ½ºâÂð£¿	¿ÆÑ§±ÙÒ¥	2022/5/13
https://pqnoss.kepuchina.cn/2022/05/13/15/image/796f5c.jpg	1150	ºÈÈÈË®ÄÜÌá¸ß´úÐ»Âð£¿	¿ÆÑ§±ÙÒ¥	2022/5/13
https://pqnoss.kepuchina.cn/2022/05/13/15/image/d670e3.jpg	1151	¸É¹öË®ºÍ¸ôÒ¹Ë®»áÖÂ°©Âð£¿	¿ÆÑ§±ÙÒ¥	2022/5/13
https://pqnoss.kepuchina.cn/2022/05/13/15/image/094e3d.jpg	1152	ÀäÈÈË®²ô×ÅºÈ»áÉíÌå²»ÊÊ£¿	¿ÆÑ§±ÙÒ¥	2022/5/13
https://pqnoss.kepuchina.cn/2022/05/13/15/image/305637.jpg	1153	ºÈÌ«ÌÌµÄË®¶ÔÉíÌå²»ºÃÂð£¿	¿ÆÑ§±ÙÒ¥	2022/5/13
https://pqnoss.kepuchina.cn/2022/05/13/15/image/884d45.jpg	1154	Ò»ÌìºÈ°Ë±­Ë®»áÖÂÃ¤Âð£¿	¿ÆÑ§±ÙÒ¥	2022/5/13
https://pqnoss.kepuchina.cn/2022/05/12/16/image/6afc57.png	1155	ÏëÏûÃðÈëÇÖÎïÖÖ£¬¿¿³Ô¾Í¿ÉÒÔ£¿	¿ÆÑ§±ÙÒ¥	2022/5/12
https://pqnoss.kepuchina.cn/2022/05/12/16/image/333b0e.png	1156	·¢ÏÖÈëÇÖÎïÖÖ¿ÉÒÔ×ÔÐÐ´¦ÀíÂð£¿	¿ÆÑ§±ÙÒ¥	2022/5/12
https://pqnoss.kepuchina.cn/2022/05/12/16/image/800475.jpg	1157	ÈëÇÖÎïÖÖºÜÄÑ±»Õ¶²Ý³ý¸ùÂð£¿	¿ÆÑ§±ÙÒ¥	2022/5/12
https://pqnoss.kepuchina.cn/2022/05/12/12/image/4a2b59.jpg	1158	°©Ö¢ÎªÊ²Ã´»á¸´·¢¡¢»á×ªÒÆ£¿ÃÕµ×½ÒÊ¾¹¥¿Ë¶ñÐÔÖ×ÁöÐÂ²ßÂÔ	¿ÆÑ§±ÙÒ¥	2022/5/12
https://pqnoss.kepuchina.cn/2022/05/11/12/image/c0271c.jpg	1159	Äó×¡ÀÏ»¢µÄºó¾±£¬Ëü»á²»»áÏñÃ¨Ò»Ñù±ä¹Ô£¿Ø­Ææ¹ÖµÄ¶¯ÎïÖªÊ¶	¿ÆÑ§±ÙÒ¥	2022/5/11
https://pqnoss.kepuchina.cn/2022/05/11/12/image/71d93e.jpg	1160	ÎªÊ²Ã´ÏÖÔÚµÄÒ©²»ÈçÒÔÇ°¶à£¬Ò²²»ÈçÒÔÇ°ÓÐÓÃÁË£¿	¿ÆÑ§±ÙÒ¥	2022/5/11
https://pqnoss.kepuchina.cn/2022/05/11/12/image/26bebf.jpg	1161	Ê±¿ÕÊÇÏñËØ»¯µÄÂð£¿	¿ÆÑ§±ÙÒ¥	2022/5/11
https://pqnoss.kepuchina.cn/2022/05/11/12/image/273a89.jpg	1162	»ÔÈð¿Ú·þÒ©¿ÉÓÐÐ§ÖÎÁÆÇáÖ¢£¬µ«ÎÞ·¨Ô¤·ÀÐÂ¹Ú	¿ÆÑ§±ÙÒ¥	2022/5/11
https://pqnoss.kepuchina.cn/2022/05/10/15/image/db18ac.jpg	1163	Êß²ËÀïµÄÅ©Ò©±ØÐëÓÃ¹ûÊßÇåÏ´»úÇåÀí£¿	¿ÆÑ§±ÙÒ¥	2022/5/10
https://pqnoss.kepuchina.cn/2022/05/10/15/image/7a63f8.png	1164	¹ûÊßÇåÏ´»úÏ´³öÀ´µÄÊß²Ë±ÈÊÖÏ´¸É¾»£¿	¿ÆÑ§±ÙÒ¥	2022/5/10
https://pqnoss.kepuchina.cn/2022/05/10/13/image/693201.jpg	1165	ÁúÀûÓã±È°ÍÉ³ÓãÓÐÓªÑøÂð£¿	¿ÆÑ§±ÙÒ¥	2022/5/10
https://pqnoss.kepuchina.cn/2022/05/10/13/image/0adb5d.jpg	1166	ÁúÀûÓãºÍ°ÍÉ³ÓãÊÇÒ»ÖÖÓãÂð£¿	¿ÆÑ§±ÙÒ¥	2022/5/10
https://pqnoss.kepuchina.cn/2022/05/11/12/image/9b0439.jpg	1167	È¼ÉÕÎÒµÄ¿¨Â·Àï£ºÎªÊ²Ã´Ã¿ÌìÔË¶¯£¬»¹ÊÝ²»ÏÂÀ´£¿	¿ÆÑ§±ÙÒ¥	2022/5/7
https://pqnoss.kepuchina.cn/2022/05/07/15/image/081606.jpg	1168	¿ÚÕÖ·À»¤¼¶±ðÔ½¸ßÔ½ºÃ£¿	¿ÆÑ§±ÙÒ¥	2022/5/7
https://pqnoss.kepuchina.cn/2022/05/07/15/image/b7c051.jpg	1169	¿ÚÕÖÔ½ºñ·À»¤Á¦Ô½Ç¿Âð£¿	¿ÆÑ§±ÙÒ¥	2022/5/7
https://pqnoss.kepuchina.cn/2022/05/07/14/image/b417be.jpg	1170	Ó¦¶Ô°ÂÃÜ¿ËÈÖ£¬ºÍ¿ÚÕÖÖÖÀàÎÞ¹ØÂð£¿	¿ÆÑ§±ÙÒ¥	2022/5/7
https://pqnoss.kepuchina.cn/2022/05/06/14/image/0d334d.jpg	1171	ÈËµÄÐÄÀí²»»á±»ÍøÂç±©Á¦Ó°Ïì£¿	¿ÆÑ§±ÙÒ¥	2022/5/6
https://pqnoss.kepuchina.cn/2022/04/29/16/image/2ad40d.jpg	1172	ÒÔÇ°¸ÐÈ¾¹ýÐÂ¹Ú²¡¶¾£¬»¹»á¸ÐÈ¾°ÂÃÜ¿ËÈÖ±äÒìÖêÂð£¿	¿ÆÑ§±ÙÒ¥	2022/4/29
https://pqnoss.kepuchina.cn/2022/04/29/16/image/4c293c.jpg	1173	°ÂÃÜ¿ËÈÖºó»¹»á³öÏÖÐÂµÄÐÂ¹Ú²¡¶¾Âð£¿	¿ÆÑ§±ÙÒ¥	2022/4/29
https://pqnoss.kepuchina.cn/2022/04/29/16/image/1a0c71.jpg	1174	ÐÂ¹Ú²¡¶¾»á±äµÃÖÂ²¡ÐÔÔ½À´Ô½ÈõÂð£¿	¿ÆÑ§±ÙÒ¥	2022/4/29
https://pqnoss.kepuchina.cn/2022/04/29/16/image/39f3b5.jpg	1175	¸ÐÈ¾°ÂÃÜ¿ËÈÖ±äÒìÖê»á´øÀ´ÑÏÖØºóÒÅÖ¢Âð£¿	¿ÆÑ§±ÙÒ¥	2022/4/29
https://pqnoss.kepuchina.cn/2022/04/28/16/image/c1b8f3.jpg	1176	¸ÐÈ¾°ÂÃÜ¿ËÈÖ±äÒìÖê£¬ ¾ÍÏàµ±ÓÚµÃÁË¸ö¡°´óºÅÁ÷¸Ð¡±£¿	¿ÆÑ§±ÙÒ¥	2022/4/28
https://pqnoss.kepuchina.cn/2022/04/28/16/image/4b9f73.jpg	1177	³Ô¡°ÀäÃ×·¹¡±µÈ·ÅÁ¹µÄÖ÷Ê³ÄÜ¼õ·Ê£¿	¿ÆÑ§±ÙÒ¥	2022/4/28
https://pqnoss.kepuchina.cn/2022/04/28/15/image/b5c53b.png	1178	ÂìÒÏÊÇ¡°ÓÐº¦ÉúÎï¡±£¬ÁîÈËÌÖÑá£¿	¿ÆÑ§±ÙÒ¥	2022/4/28
https://pqnoss.kepuchina.cn/2022/04/28/15/image/ae3e3a.png	1179	ÅÐ¶Ïºì»ðÒÏ£¬¿´Íâ¹ÛÊÇ²»ÊÇºìÉ«¾ÍÐÐ£¿	¿ÆÑ§±ÙÒ¥	2022/4/28
https://pqnoss.kepuchina.cn/2022/04/27/10/image/18f3e9.jpg	1180	¼ÄÉú³æÖÎÖ×Áö£¬Õâ¿¿Æ×Âð£¿	¿ÆÑ§±ÙÒ¥	2022/4/27
https://pqnoss.kepuchina.cn/2022/04/24/14/image/45e3c4.jpg	1181	¶à³ÔÂÌÒ¶Êß²Ë¶ÔÑÛ¾¦ÓÐºÃ´¦Âð£¿	¿ÆÑ§±ÙÒ¥	2022/4/24
https://pqnoss.kepuchina.cn/2022/04/24/14/image/06e3cd.jpg	1182	¹âµÄÑÕÉ«¶ÔÑÛ¾¦µÄ½¡¿µÃ»Ó°Ïì£¿	¿ÆÑ§±ÙÒ¥	2022/4/24
https://pqnoss.kepuchina.cn/2022/04/24/14/image/2c46a1.jpg	1183	×ÔÃ½Ìå²©Ö÷±»¡¸·ÕÎ§µÆ¡¹ÕÕµ½²îµãÊ§Ã÷£¿	¿ÆÑ§±ÙÒ¥	2022/4/24
https://pqnoss.kepuchina.cn/2022/04/22/18/image/a96480.jpg	1184	Ê³ÓÃÅÝ·¢Ì«¾ÃµÄÄ¾¶ú»áÍþÐ²ÉúÃü£¿	¿ÆÑ§±ÙÒ¥	2022/4/22
https://pqnoss.kepuchina.cn/2022/04/22/18/image/1a0897.png	1185	Ò°²ËÃ»ÓÐÓªÑø£¿	¿ÆÑ§±ÙÒ¥	2022/4/22
https://pqnoss.kepuchina.cn/2022/04/22/18/image/99dd3b.png	1186	ÂÌ»¯´øÍÚµÄÒ°²Ë£¬ÄÜ³ÔÂð£¿	¿ÆÑ§±ÙÒ¥	2022/4/22
https://pqnoss.kepuchina.cn/2022/04/21/18/image/8e9696.jpg	1187	²»Í¬Å¨¶È¾Æ¾«¶¼ÊÇÓÃÀ´Ïû¶¾µÄ£¬²»ÓÃ×¨ÃÅÌôÑ¡£¿	¿ÆÑ§±ÙÒ¥	2022/4/21
https://pqnoss.kepuchina.cn/2022/04/21/18/image/eef450.jpg	1188	ÒßÇéÆÚ¼ä£¬ÓÃ¾Æ¾«ÅçÈ÷ÊÒÄÚ½øÐÐÏû¶¾ÕýÈ·Âð£¿	¿ÆÑ§±ÙÒ¥	2022/4/21
https://pqnoss.kepuchina.cn/2022/04/21/18/image/8d79b3.jpg	1189	°×¾Æ¿ÉÒÔÌæ´úÒ½ÓÃ¾Æ¾«£¿	¿ÆÑ§±ÙÒ¥	2022/4/21
https://pqnoss.kepuchina.cn/2022/04/21/14/image/d9da33.jpg	1190	¾Æ¾«Å¨¶ÈÔ½¸ßÏû¶¾Ð§¹ûÔ½ºÃ£¿	¿ÆÑ§±ÙÒ¥	2022/4/21
https://pqnoss.kepuchina.cn/2022/04/15/18/image/0b0008.jpg	1191	Á¬ÊÜ±£ðÐðÄµÄÑøÖ³¾­Óª¶¼Õý¹æ»¯ÁË£¬ËùÒÔÆäËûÒ°Éú¶¯ÎïÒ²¿ÉÒÔÕâÃ´²Ù×÷£¿	¿ÆÑ§±ÙÒ¥	2022/4/15
https://pqnoss.kepuchina.cn/2022/04/15/18/image/58ef9d.png	1192	ðÐðÄ²»ÄÜËæ±ãÑø£¬ÓÐµÄÑøÁË»á±»ÅÐÐÌ	¿ÆÑ§±ÙÒ¥	2022/4/15
https://pqnoss.kepuchina.cn/2022/04/13/17/image/3d5d54.jpg	1193	Ìá¸ØÄÜÇ¿Éí½¡Ìå£¿	¿ÆÑ§±ÙÒ¥	2022/4/13
https://pqnoss.kepuchina.cn/2022/04/12/18/image/6a164c.jpg	1194	ÈËÕæµÄ»áÒ»Ò¹°×Í·£¿	¿ÆÑ§±ÙÒ¥	2022/4/12
https://pqnoss.kepuchina.cn/2022/04/12/18/image/67e3fa.jpg	1195	Ñé³®ÊÖµçÍ²ÄÜ¼ì³öÊ³ÎïÖÐµÄ»ÆÇúÃ¹¶¾ËØ	¿ÆÑ§±ÙÒ¥	2022/4/12
https://pqnoss.kepuchina.cn/2022/04/02/17/image/5bd9a0.png	1196	º½ÌìÔ±ÖÜÎ§µÄ»·¾³ºÜ°²¾²£¿	¿ÆÑ§±ÙÒ¥	2022/4/2
https://pqnoss.kepuchina.cn/2022/04/02/17/image/b95cba.png	1197	º½ÌìÔ±ÉÏÌìÖ®Ç°ÐèÒª°ÎµôÖ¸¼×Âð£¿	¿ÆÑ§±ÙÒ¥	2022/4/2
https://pqnoss.kepuchina.cn/2022/04/02/17/image/529c83.png	1198	º½ÌìÔ±ÕæµÄ²»ÄÜÍÑÍà×ÓÂð£¿	¿ÆÑ§±ÙÒ¥	2022/4/2
https://pqnoss.kepuchina.cn/2022/04/02/16/image/735119.png	1199	¿Õ¼äÕ¾ÀïÕæµÄ²»ÄÜ·ÅÆ¨Âð£¿	¿ÆÑ§±ÙÒ¥	2022/4/2
https://pqnoss.kepuchina.cn/2022/04/02/15/image/e5b058.png	1200	¸ßÌ§Ë«ÍÈ¿ÉÒÔÇÀ¾ÈÐÄÌøÖèÍ££¬¿ìËÙÓÐÐ§£¿	¿ÆÑ§±ÙÒ¥	2022/4/2
https://pqnoss.kepuchina.cn/2022/04/01/18/image/959ad7.jpg	1201	ÏûÃðº¦³æ¡°·ÇÖÞ´óÎÏÅ£¡±£¬¿ÉÒÔÒ»½Å²ÈËÀ£¿	¿ÆÑ§±ÙÒ¥	2022/4/1
https://pqnoss.kepuchina.cn/2022/04/01/18/image/653ada.jpg	1202	·ÇÖÞ´óÎÏÅ££¬¸ö´óÈâ¶àÅÀµÃÂý£¬¿É×öÅÌÖÐ²Í£¿	¿ÆÑ§±ÙÒ¥	2022/4/1
https://pqnoss.kepuchina.cn/2022/04/01/18/image/8d6d1c.jpg	1203	10ËêÄÐº¢ÍæÎÏÅ£Íæ³öÄÔÄ¤Ñ×£¿	¿ÆÑ§±ÙÒ¥	2022/4/1
https://pqnoss.kepuchina.cn/2022/03/31/18/image/eda6d9.jpg	1204	¸øÎÏÅ£ÈöÉÏÑÎ¾Í»á»¯³ÉÒ»Ì²Ë®£¿	¿ÆÑ§±ÙÒ¥	2022/3/31
https://pqnoss.kepuchina.cn/2022/03/31/17/image/2a79f1.png	1205	¶ÍÁ¶£¬ÄÜ¹»µÖÏû°¾Ò¹µÄÉËº¦Âð£¿	¿ÆÑ§±ÙÒ¥	2022/3/31
https://pqnoss.kepuchina.cn/2022/03/31/17/image/c3b23a.jpg	1206	·ÛÌõËã¡°²Ë¡±Âð£¿	¿ÆÑ§±ÙÒ¥	2022/3/31
https://pqnoss.kepuchina.cn/2022/03/31/17/image/fa046f.jpg	1207	ÊÕ²ØÃ¤ºÐÖ®ÀàµÄ¡°¶Ú»ý¡±ÐÐÎª²»ÓÃÌ«ÔÚÒâ£¿	¿ÆÑ§±ÙÒ¥	2022/3/31
https://pqnoss.kepuchina.cn/2022/03/31/17/image/8a4345.jpg	1208	µàÖØÁ¿Ê¶Ã¤ºÐÄÜÌá¸ßÂòµ½ÐÄÒÇÃ¤ºÐµÄ¸ÅÂÊÂð£¿	¿ÆÑ§±ÙÒ¥	2022/3/31
https://pqnoss.kepuchina.cn/2022/03/31/17/image/bd445e.jpg	1209	Ã¤ºÐÎüÈÃÈËÂò²»Í££¬¾ÍÊÇÒòÎªÏû·ÑÕß¶¨Á¦²î£¿	¿ÆÑ§±ÙÒ¥	2022/3/31
https://pqnoss.kepuchina.cn/2022/03/31/16/image/8ee152.jpg	1210	¾Æ¾«ÓÃÀ´²ÁÊÖ»úÆÁÄ»Ã»ÓÐ°²È«Òþ»¼£¿	¿ÆÑ§±ÙÒ¥	2022/3/31
https://pqnoss.kepuchina.cn/2022/03/31/15/image/b11f52.jpg	1211	´ú¿É¿ÉÖ¬ÇÉ¿ËÁ¦°ü×°ÉÏÏÔÊ¾¡°0·´Ê½Ö¬·¾Ëá¡±£¬¾Í´ú±íÃ»ÓÐ·´Ê½Ö¬·¾Ëá£¿	¿ÆÑ§±ÙÒ¥	2022/3/31
https://pqnoss.kepuchina.cn/2022/03/31/14/image/9164b1.jpg	1212	´ú¿É¿ÉÖ¬ÊÇÇÉ¿ËÁ¦Âð£¿	¿ÆÑ§±ÙÒ¥	2022/3/31
https://pqnoss.kepuchina.cn/2022/03/31/11/image/29f65c.jpg	1213	´ºÌìµÄ»¨½á¹ûÁË£¬ÄÇÐ©¹û×ÓÄÜ³ÔÂð£¿	¿ÆÑ§±ÙÒ¥	2022/3/31
https://pqnoss.kepuchina.cn/2022/03/26/18/image/36cb7b.jpg	1214	ÔÚ´óÒ½Ôº¿ªÁËÒ©£¬ÉçÇøÃÅÕï°ïÃ¦´òÕëÓÐ·çÏÕ£¿	¿ÆÑ§±ÙÒ¥	2022/3/26
https://pqnoss.kepuchina.cn/2022/03/26/18/image/f0c6e9.jpg	1215	ÀÏÄêÈËÃ¿ÄêÊäÒ»Á½´ÎÒºÄÜÍ¨Ñª¹Ü£¿	¿ÆÑ§±ÙÒ¥	2022/3/26
https://pqnoss.kepuchina.cn/2022/03/26/18/image/a41f4e.jpg	1216	º¢×ÓÉú²¡ºó´òÕë¡°ºÃµÃ¿ì¡±£¿	¿ÆÑ§±ÙÒ¥	2022/3/26
https://pqnoss.kepuchina.cn/2022/03/26/18/image/d40fb9.jpg	1217	±±¼«ÐÜÕæµÄÒªÃð¾øÁËÂð£¿	¿ÆÑ§±ÙÒ¥	2022/3/26
https://pqnoss.kepuchina.cn/2022/03/26/17/image/5a2814.jpg	1218	ÐÜ¿Æ¶¯Îï¶¼ºÜÐ×²Ð£¬Ê²Ã´¶¼³ÔÂð£¿	¿ÆÑ§±ÙÒ¥	2022/3/26
https://pqnoss.kepuchina.cn/2022/03/09/11/image/a36dda.jpg	1219	ÍµÇÔñ±ÊÇÒòÎªÆ·µÂ°Ü»µÂð£¿	¿ÆÑ§±ÙÒ¥	2022/3/9
https://pqnoss.kepuchina.cn/2022/03/09/10/image/16c1b3.jpg	1220	ÍµÇÔñ±ÕæµÄÊÇÐÄÀí¼²²¡Âð£¿	¿ÆÑ§±ÙÒ¥	2022/3/9
https://pqnoss.kepuchina.cn/2022/03/09/10/image/4c6d95.jpg	1221	ÀíÐÔÏû·Ñ£¬¿ÉÒÔÊ¹ÓÃSOS·¨Ôò	¿ÆÑ§±ÙÒ¥	2022/3/9
https://pqnoss.kepuchina.cn/2022/03/09/10/image/aed78e.jpg	1222	ÂòÂòÂò£¬ÆäÊµÒ²ÊÇÒ»ÖÖÇéÐ÷ÁÆÓú	¿ÆÑ§±ÙÒ¥	2022/3/9
https://pqnoss.kepuchina.cn/2022/03/09/10/image/4f081f.jpg	1223	ÓÐÈÕ±¾ÆóÒµÓÃÖÐ¹úÈ¹´ø²ËÃ°³äÈÕ±¾»õ	¿ÆÑ§±ÙÒ¥	2022/3/9
https://pqnoss.kepuchina.cn/2022/03/09/09/image/db87f4.jpg	1224	³£³ÔÅà¸ù²»ÀûÓÚ½¡¿µ	¿ÆÑ§±ÙÒ¥	2022/3/9
https://pqnoss.kepuchina.cn/2022/03/09/09/image/900e95.jpg	1225	Åà¸ù²»ÊÇÕæÈâ×öµÄ£¿	¿ÆÑ§±ÙÒ¥	2022/3/9
https://pqnoss.kepuchina.cn/2022/03/04/17/image/830142.jpg	1226	ÓÃÑé³®ÊÖµç£¬ÄÜ¹»¼ì²â»ÆÇúÃ¹¶¾ËØ	¿ÆÑ§±ÙÒ¥	2022/3/4
https://pqnoss.kepuchina.cn/2022/02/22/15/image/6abccb.jpg	1227	Ê¹ÓÃ¿ÕÆøÕ¨¹ø£¬Ó¦µ±Ñ¡ÔñÊÊºÏËüµÄÊ³²Ä	¿ÆÑ§±ÙÒ¥	2022/2/22
https://pqnoss.kepuchina.cn/2022/02/22/15/image/55a210.jpg	1228	¿ÕÆøÕ¨¹ø×ö²Ë²»¹»½¡¿µ£¬»¹¿ÉÄÜÖÂ°©£¿	¿ÆÑ§±ÙÒ¥	2022/2/22
https://pqnoss.kepuchina.cn/2022/02/22/14/image/86166b.jpg	1229	ÄêÇáÈË¸üÈÝÒ×µÃ¼±ÐÔÒÈÏÙÑ×£¿	¿ÆÑ§±ÙÒ¥	2022/2/22
https://pqnoss.kepuchina.cn/2022/02/22/14/image/b09b66.jpg	1230	¾¡Á¿±ð°¾Ò¹£¬Õæ°¾ÁËÒ»¶¨Òª¼°Ê±²¹¾õ	¿ÆÑ§±ÙÒ¥	2022/2/22
https://pqnoss.kepuchina.cn/2022/02/22/13/image/5346a7.jpg	1231	Ì¾Æø²»ÊÇÒ»¼þ»µÊÂ	¿ÆÑ§±ÙÒ¥	2022/2/22
https://pqnoss.kepuchina.cn/2022/02/22/13/image/76b226.jpg	1232	±ùÏäÀä²ØÊÒÀïÉÏÈÈÏÂÀä£¬°®»µµÄ²ËÒª·ÅÔÚ¿¿ÏÂµÄÎ»ÖÃ£¿	¿ÆÑ§±ÙÒ¥	2022/2/22
https://pqnoss.kepuchina.cn/2022/02/22/13/image/27f6ea.jpg	1233	Á÷ÀËÃ¨¹·È·Êµ¿ÉÄÜ°ÑÌøÔé´«¸øÈË	¿ÆÑ§±ÙÒ¥	2022/2/22
https://pqnoss.kepuchina.cn/2022/02/22/13/image/ce2f4d.jpg	1234	³¤ÆÚ·þÓÃÍÊºÚËØ»áÉÏñ«Âð£¿	¿ÆÑ§±ÙÒ¥	2022/2/22
https://pqnoss.kepuchina.cn/2022/02/22/11/image/1b13c5.jpg	1235	³ÔÍê·¹²»ÄÜËÉ¿ãÑü´ø£¿	¿ÆÑ§±ÙÒ¥	2022/2/22
https://pqnoss.kepuchina.cn/2022/02/22/11/image/30df2c.jpg	1236	³ÔË®¹û£¬¿ÉÒÔÑ¡ÔÚÁ½²ÍÖ®¼ä	¿ÆÑ§±ÙÒ¥	2022/2/22
https://pqnoss.kepuchina.cn/2022/02/22/10/image/a1a8b1.jpg	1237	¸Õ³ÔÍê·¹£¬²»ÒËÂíÉÏÏ´Ôè	¿ÆÑ§±ÙÒ¥	2022/2/22
https://pqnoss.kepuchina.cn/2022/02/22/10/image/eea5ae.jpg	1238	³ÔÍê·¹¾ÍÌÉ×Å£¬È·Êµ²»ÊÇÒ»¸öºÃÏ°¹ß	¿ÆÑ§±ÙÒ¥	2022/2/22
https://pqnoss.kepuchina.cn/2022/02/22/10/image/197a87.jpg	1239	·¹ºóÉ¢²½»áµ¼ÖÂÎ¸ÏÂ´¹£¿	¿ÆÑ§±ÙÒ¥	2022/2/22
https://pqnoss.kepuchina.cn/2022/02/22/10/image/479b97.jpg	1240	Îí»¯Æ÷²»ÄÜËæ±ãÊ¹ÓÃ£¬·ñÔò»áÉÏñ«£¿	¿ÆÑ§±ÙÒ¥	2022/2/22
https://pqnoss.kepuchina.cn/2022/02/22/09/image/d91acf.jpg	1241	Ê¹ÓÃÒÈµºËØ»á²úÉúÒÀÀµÐÔ£¿	ÀîÄÏÄÏ ºþÄÏÊ¡¿ÆÆÕ×÷¼ÒÐ­»áÀíÊÂ ºþÄÏÊ¡¿ÆÑ§¼¼ÊõÐ­»áµ÷ÑÐÐû´«¹¤×÷²¿¸±²¿³¤ ¶þ¼¶µ÷ÑÐÔ± ÖÐ¹ú¿ÆÆÕ×¨¼Ò£¨Ò½	2022/2/22
https://pqnoss.kepuchina.cn/2022/02/21/17/image/aec6c8.jpg	1242	Ö»ÓÐÔË¶¯Ç¿¶ÈºÜ´óµÄ×¨ÒµÔË¶¯Ô±£¬°ëÔÂ°å²Å»áËðÉË£¿	¿ÆÑ§±ÙÒ¥	2022/2/21
https://pqnoss.kepuchina.cn/2022/02/21/17/image/615bae.jpg	1243	ÎÞÌÇÌÀÔ²ÌÇº¬Á¿µÍ£¬³ÔµÄÊ±ºò²»ÓÃµ£ÐÄ£¿	¿ÆÑ§±ÙÒ¥	2022/2/21
https://pqnoss.kepuchina.cn/2022/02/21/17/image/0464af.jpg	1244	ÌÀÔ²/ÔªÏüÒòÎªÊÇÅ´Ã××ö³ÉµÄ£¬ËùÒÔ²»ºÃÏû»¯£¿	¿ÆÑ§±ÙÒ¥	2022/2/21
https://pqnoss.kepuchina.cn/2022/02/21/16/image/3a7159.jpg	1245	ÔªÏüºÍÌÀÔ²ÆäÊµÊÇÒ»ÖÖÊ³Îï£¿	¿ÆÑ§±ÙÒ¥	2022/2/21
https://pqnoss.kepuchina.cn/2022/02/21/16/image/6ebe66.jpg	1246	´Å±©ºÜÈÝÒ×Ôì³ÉÎÀÐÇ´óÁ¿¹ÊÕÏ£¿	¿ÆÑ§±ÙÒ¥	2022/2/21
https://pqnoss.kepuchina.cn/2022/02/21/15/image/7954f2.jpg	1247	´Å±©»áÓ°ÏìÍ¨Ñ¶£¬ÉõÖÁËð»µÎÀÐÇºÍµØÃæÉè±¸	¿ÆÑ§±ÙÒ¥	2022/2/21
https://pqnoss.kepuchina.cn/2022/02/21/15/image/95b204.jpg	1248	Ë®¾ÍÊÇË®£¬±ù¾ÍÊÇ±ù£¬²»µ½ÈÛµã±ù¾Í²»»á»¯£¿	¿ÆÑ§±ÙÒ¥	2022/2/21
https://pqnoss.kepuchina.cn/2022/02/21/15/image/184821.jpg	1249	»¬±ùËÙ¶È¿ìÊÇÒòÎª±ùÃæÊÜÑ¹ÈÛµãÏÂ½µ£¬²úÉúÁËÄÜÈó»¬µÄË®£¿	¿ÆÑ§±ÙÒ¥	2022/2/21
https://pqnoss.kepuchina.cn/2022/02/18/16/image/53e260.jpg	1250	º½ÌìÆ÷¸úµØÇòÁªÏµ£¬¿É²»ÊÇ¼þÈÝÒ×µÄÊÂ	¿ÆÑ§±ÙÒ¥	2022/2/18
https://pqnoss.kepuchina.cn/2022/02/18/15/image/42231d.jpg	1251	·ç¶´ÊµÑéÊÒ»¹ÄÜÄÃÀ´²âÊÔ°ÂÔË³¡µØ	¿ÆÑ§±ÙÒ¥	2022/2/18
https://pqnoss.kepuchina.cn/2022/02/18/15/image/2399b2.jpg	1252	·ç¶´ÑµÁ·¶Ô¶¬°Â½¡¶ù³öÉ«·¢»Ó·Ç³£ÖØÒª	¿ÆÑ§±ÙÒ¥	2022/2/18
https://pqnoss.kepuchina.cn/2022/02/18/15/image/ad5853.jpg	1253	·ç¶´ÊµÑé£¬ÊÇÍ¨¹ý·ÅÑÌºÍ²¼ÌõÀ´ÑÐ¾¿¿ÕÆøÁ÷¶¯µÄ£¿	¿ÆÑ§±ÙÒ¥	2022/2/18
https://pqnoss.kepuchina.cn/2022/02/17/17/image/2c0ad6.jpg	1254	¸øÌìÎÄÍ¼Æ¬ÉÏÉ«£¬Ö÷Òª¿¿ÒÕÊõ¼ÒÉóÃÀ£¿	¿ÆÑ§±ÙÒ¥	2022/2/17
https://pqnoss.kepuchina.cn/2022/02/17/17/image/a41901.jpg	1255	ÌìÎÄÍ¼Æ¬ÊÇÖ±½ÓÅÄ³öÀ´µÄ£¬Ã»ÓÐ¾­¹ý´¦Àí£¿	¿ÆÑ§±ÙÒ¥	2022/2/17
https://pqnoss.kepuchina.cn/2022/02/17/17/image/08591f.jpg	1256	ÓÐÐ©ÌìÎÄÕÕÆ¬ÐÎ×´ºÜÆæ¹Ö£¬ÕâÊÇÆ´Í¼Ôì³ÉµÄ	¿ÆÑ§±ÙÒ¥	2022/2/17
https://pqnoss.kepuchina.cn/2022/02/16/18/image/e92a44.jpg	1257	¶à³ÔÆÏÌÑ¸ÉÄÜ¹»Ô¤·ÀÐÄÔà²¡£¿	¿ÆÑ§±ÙÒ¥	2022/2/16
https://pqnoss.kepuchina.cn/2022/02/16/17/image/f6f555.jpg	1258	ÆÏÌÑ¸ÉºÜÔà£¬±ØÐëÏ´ÁËÔÙ³Ô£¿	¿ÆÑ§±ÙÒ¥	2022/2/16
https://pqnoss.kepuchina.cn/2022/02/16/17/image/b56f7f.png	1259	¡°ó¯òëÄÌ¡±ÓªÑø¼ÛÖµÊÇÅ£ÄÌµÄ3±¶£¿	¿ÆÑ§±ÙÒ¥	2022/2/16
https://pqnoss.kepuchina.cn/2022/02/16/17/image/556281.jpg	1260	ó¯òëÄÌÊÇó¯òëµÄÈéÖ­£¿	¿ÆÑ§±ÙÒ¥	2022/2/16
https://pqnoss.kepuchina.cn/2022/02/16/16/image/b0300d.png	1261	¾¯Ìè¡°¼ÓÄÃ´óÒ»Ö¦»Æ»¨¡±£¡	¿ÆÑ§±ÙÒ¥	2022/2/16
https://pqnoss.kepuchina.cn/2022/02/10/17/image/c92085.jpg	1262	ÒìÌåÆ÷¹ÙÒÆÖ²£¬ÂíÉÏ¾Í¿ÉÒÔ³ÉÎª³£¹æ²Ù×÷£¿	¿ÆÑ§±ÙÒ¥	2022/2/10
https://pqnoss.kepuchina.cn/2022/02/10/17/image/071ae5.jpg	1263	ÖíÓÐÍû³ÉÎªÒÆÖ²Æ÷¹ÙµÄ¹©Ìå	¿ÆÑ§±ÙÒ¥	2022/2/10
https://pqnoss.kepuchina.cn/2022/01/24/15/image/6b2e1e.png	1264	ÓÐ¹ýÉúÓý¾­ÑéµÄÅ®ÐÔ£¬Ò²²»ÄÜºöÊÓÔÐ¼ìºÍ²ú¼ì	¿ÆÑ§±ÙÒ¥	2022/1/24
https://pqnoss.kepuchina.cn/2022/01/24/15/image/eeca3d.png	1265	¸ßÁäÅ®ÐÔ»³ÔÐ£¬È·Êµ»áÓÐ¸ü¶à·çÏÕ	¿ÆÑ§±ÙÒ¥	2022/1/24
https://pqnoss.kepuchina.cn/2022/01/24/15/image/a22552.png	1266	¸ÐÈ¾ÓÄÃÅÂÝ¸Ë¾ú£¬È·Êµ»áÔö¼ÓÎ¸°©·çÏÕ	¿ÆÑ§±ÙÒ¥	2022/1/24
https://pqnoss.kepuchina.cn/2022/01/24/11/image/030eb5.png	1267	ÄÏ·½ºÜ¶àµØ·½ÅöÉÏº®³±¾Í¸Ð¾õºÜÀä£¬Óë·¿ÎÝÉè¼ÆÓÐ¹Ø	¿ÆÑ§±ÙÒ¥	2022/1/24
https://pqnoss.kepuchina.cn/2022/01/24/10/image/b00f52.png	1268	Ìå¸Ðº®Àä£¬²»Ö»ÊÇÒòÎªÌìÆøÀä	¿ÆÑ§±ÙÒ¥	2022/1/24
https://pqnoss.kepuchina.cn/2022/01/24/10/image/b23634.png	1269	Çã¸²ÊÂ¹ÊÔÙ´Î·¢Éú£¬¶ÀÖù¶ÕÇÅÓ¦¸ÃÆúÓÃÂð£¿	¿ÆÑ§±ÙÒ¥	2022/1/24
https://pqnoss.kepuchina.cn/2022/01/24/10/image/6e1c0a.png	1270	ËäÈ»ÓîÖæ¿Õ¼äÎÞÇîÎÞ¾¡£¬µ«ÎÒÃÇÒ²²»¿ÉÒÔËæÒâ·¢Éäº½ÌìÆ÷	¿ÆÑ§±ÙÒ¥	2022/1/24
https://pqnoss.kepuchina.cn/2022/01/24/09/image/230b6c.png	1271	°Ù²Ý¿ÝÒò¶ÔÈË¶¾ÐÔºÜ´ó£¬ÔÚÎÒ¹úÒÑ±»³¹µ×·âÉ±	¿ÆÑ§±ÙÒ¥	2022/1/24
https://pqnoss.kepuchina.cn/2022/01/24/09/image/e0d39a.png	1272	ºÈÁË°Ù²Ý¿Ý£¬ÕæµÄÃ»¾ÈÂð£¿	¿ÆÑ§±ÙÒ¥	2022/1/24
https://pqnoss.kepuchina.cn/2022/01/19/11/image/97e304.jpg	1273	²¢²»ÊÇËùÓÐµÄ¶¯Îï±ù¶³ÁË¶¼»áËÀ	¿ÆÑ§±ÙÒ¥	2022/1/19
https://pqnoss.kepuchina.cn/2022/01/23/13/image/d31f3c.jpg	1274	Ò»Ð©Ð¡¶¯Îï¶ÌÔÝ±ù¶³Ö®ºó²»»áËÀÍö£¬¼°Ê±ÉýÎÂ¿ÉÒÔ¸´ËÕ	¿ÆÑ§±ÙÒ¥	2022/1/19
https://pqnoss.kepuchina.cn/2022/01/21/09/image/f63a10.png	1275	´¿½ð±¾ÉíÎÞ¶¾£¬´«ËµÖÐµÄ¡°ÍÌ½ð×ÔÉ±¡±³£ÓëÎïÀíËðÉË¼°ÔÓÖÊÓÐ¹Ø	¿ÆÑ§±ÙÒ¥	2022/1/18
https://pqnoss.kepuchina.cn/2022/01/18/16/image/9085d3.jpg	1276	¡°¶Æ½ð¡±Ê³Îï±»·£Ê®Íò£¬ÎóÊ³½ð²­»áÉËº¦ÉíÌåÂð£¿	¿ÆÑ§±ÙÒ¥	2022/1/18
https://pqnoss.kepuchina.cn/2022/01/10/09/image/6896d7.jpg	1277	ºÏ³ÉÉ«ËØÓÐº¦½¡¿µ£¬²»ÄÜÓÃÓÚÊ³Æ·£¿	¿ÆÑ§±ÙÒ¥	2022/1/10
https://pqnoss.kepuchina.cn/2022/01/10/09/image/b1bc50.jpg	1278	³¬¼Ó¹¤Ê³Æ·¼Ó¹¤¸ü¾«Ï¸£¬ËùÒÔ¸üÓÐÓªÑø£¿	¿ÆÑ§±ÙÒ¥	2022/1/10
https://pqnoss.kepuchina.cn/2022/01/06/10/image/ec2593.jpg	1279	ÓÐ¡°ÐÜÃ¨ÑÛ¡±£¬²»Ò»¶¨ÊÇ°¾Ò¹µÄ¹ø	¿ÆÑ§±ÙÒ¥	2022/1/5
https://pqnoss.kepuchina.cn//2021/12/30/16/image/2c3c02.png	1280	²»ÊÇËùÓÐµÄöèÓã¶¼Ð×ÃÍ£¬ËüÃÇÆäÊµ²»°®³ÔÈË	¿ÆÑ§±ÙÒ¥	2021/12/30
https://pqnoss.kepuchina.cn/2021/12/28/13/image/d6f0d1.jpg	1281	ÀÏÒ©ÐÂÓÃ£¡¡°Î°¸ç¡±»¹ÄÜÔ¤·ÀÀÏÄê³Õ´ôÖ¢£¿	¿ÆÑ§±ÙÒ¥	2021/12/28
https://pqnoss.kepuchina.cn///2021/12/24/10/image/875959.jpg	1282	×Ô·¢ÈÈÄÚÒÂ£¬ÕæµÄÄÜ¡°Æ¾¿Õ²úÈÈ¡±£¿	¿ÆÑ§±ÙÒ¥	2021/12/24
https://pqnoss.kepuchina.cn/2021/12/22/09/image/e53210.jpg	1283	Ã¨ºÜ»á¡°ÅÄÂíÆ¨¡±£¬ËùÒÔ²Å»áÊÜÈËÏ²°®£¿	¿ÆÑ§±ÙÒ¥	2021/12/22
https://pqnoss.kepuchina.cn//2021/12/22/09/image/fe70ba.jpg	1284	Ã¨Ò²»áÓÐ¾«Éñ²¡Âð£¿	¿ÆÑ§±ÙÒ¥	2021/12/22
https://pqnoss.kepuchina.cn///2021/12/20/15/image/b00790.png	1285	Î÷°²³öÏÖ¶àÀý³öÑªÈÈ»¼Õß£¬ÕâÖÖ²¡µÄ´«²¥²»Àµ²ÝÝ®	¿ÆÑ§±ÙÒ¥	2021/12/20
https://pqnoss.kepuchina.cn/2021/12/08/10/image/9cfdd8.jpg	1287	Èç¹û¼ÌÐø¡°ÖÆÔì¡±Ì«¿ÕÀ¬»ø£¬ÎÒÃÇ¾Í»á±»À§ÔÚµØÇòÉÏÁË£¡	¿ÆÑ§±ÙÒ¥	2021/12/7
https://pqnoss.kepuchina.cn/2021/12/03/11/image/1a5774.jpg	1288	ÔÚ²ÍÌü³Ôµ½µÄÓã×Ó½´¶¼ÊÇ¹úÍâ²úµÄ£¿ÆäÊµËüÃÇÏÖÔÚ70%²ú×ÔÖÐ¹ú	¿ÆÑ§±ÙÒ¥	2021/12/3
https://pqnoss.kepuchina.cn/2021/11/30/22/image/e94882.jpg	1289	¿ÚÕÖÉÏÓÐÖÂ°©Îï²ÐÁô£¬´÷Ç°ÐèÒª»Ó20ÏÂÈÃÆä»Ó·¢£¿ÍêÈ«Ã»±ØÒª	¿ÆÑ§±ÙÒ¥	2021/11/30
https://pqnoss.kepuchina.cn/2021/11/30/09/image/1778c8.jpg	1290	»ð¼¦ÕâÃ´¹ó£¬Õæ±ÈÆ½Ê±³ÔµÄ¼¦¸üÓÐÓªÑøÂð£¿	¿ÆÑ§±ÙÒ¥	2021/11/30
https://pqnoss.kepuchina.cn/2021/11/24/16/image/e87fad.jpg	1291	µ¨ºìËØÆ«¸ß¾ÍÊÇ¸ÎÓÐÎÊÌâ£¿²»Òª¼±×ÅÏÂ½áÂÛ	¿ÆÑ§±ÙÒ¥	2021/11/24
https://pqnoss.kepuchina.cn/2021/11/24/16/image/e2eb70.png	1292	±Ç×Ó²»Í¨Æø£¬Ê¹¾¢ß©¾ÍÐÐÁË£¿Õâ¿ÉÄÜ²»ÊÇ¸öºÃÖ÷Òâ	¿ÆÑ§±ÙÒ¥	2021/11/24
https://pqnoss.kepuchina.cn/2021/11/23/11/image/e5b5ed.jpg	1293	·ÊÅÖÕæµÄ»áµ¼ÖÂÑª¹Ü¡°Á÷ÓÍ¡±£¬¿ÉÒÔÍ¨¹ýÍ¸ÎöÈ¥µô£¿Õâ¿É²»ÊÇ³£¹æ¼õ·Ê²Ù×÷	¿ÆÑ§±ÙÒ¥	2021/11/23
https://pqnoss.kepuchina.cn/2021/11/19/09/image/3e5b3d.jpg	1294	±»ÁµÈËÀ­ºÚÐÄÀïÄÑÊÜ£¬ÊÇ²£Á§ÐÄÂð£¿	¿ÆÑ§±ÙÒ¥	2021/11/19
https://pqnoss.kepuchina.cn/2021/11/19/09/image/423075.png	1295	ÎªÊ²Ã´ÁµÈË»áÎÞÔµÎÞ¹ÊÀ­ºÚÎÒ£¿Ô­Òò¿É²»Ö¹Ò»ÖÖ	¿ÆÑ§±ÙÒ¥	2021/11/19
https://pqnoss.kepuchina.cn/2021/11/18/11/image/a2c878.jpg	1296	ºÜ¶àÆÏÌÑ¿´ÆðÀ´ÏàËÆÃû×ÖÈ´²»Ò»Ñù£¬ÆÏÌÑÕæµÄÓÐÄÇÃ´¶àÖÖÂð£¿	¿ÆÑ§±ÙÒ¥	2021/11/18
https://pqnoss.kepuchina.cn/2021/11/18/11/image/a03a66.jpg	1297	Õâ¸ö¶¯×÷ÄÜÖÎ±ÇÈû£¿¿É±ðËæ±ãÊÔ£¬ÓÐÒþ»¼	¿ÆÑ§±ÙÒ¥	2021/11/18
https://pqnoss.kepuchina.cn/2021/11/18/11/image/31b379.png	1298	ÆÏÌÑµÄÓªÑø¸úÆ·ÖÖºÍ¼Û¸ñÓÐ¹ØÂð£¿	¿ÆÑ§±ÙÒ¥	2021/11/18
https://pqnoss.kepuchina.cn/2021/11/17/15/image/77d138.png	1299	Ò°Éú¶¯ÎïÔ°ÀïÒ²ÓÐ¸ôÀë´ëÊ©£¬Ö»ÊÇ²»ÏÔÑÛ¶øÒÑ	¿ÆÑ§±ÙÒ¥	2021/11/15
https://pqnoss.kepuchina.cn/2021/11/15/13/image/b87376.jpg	1300	ï®µç³Ø¶¼´æÔÚ±¬Õ¨Òþ»¼£¿Õý³£Ê¹ÓÃºÏ¸ñ²úÆ·²»ÓÃµ£ÐÄ	¿ÆÑ§±ÙÒ¥	2021/11/15
https://pqnoss.kepuchina.cn/2021/11/15/11/image/e72f38.jpg	1301	µçÆ¿³µ³ÙÔç»áÕ¨£¿²úÆ·²»ºÏ¸ñ²Å»áÈç´Ë	¿ÆÑ§±ÙÒ¥	2021/11/15
https://pqnoss.kepuchina.cn/2021/11/15/09/image/c6b6c6.jpg	1302	Ö»ÒªÁ¸Ê³×÷Îï²»¾øÖÖ¾Í²»»á°¤¶ö£¿²¢·ÇÈç´Ë	¿ÆÑ§±ÙÒ¥	2021/11/15
https://pqnoss.kepuchina.cn/2021/11/11/18/image/3bed09.jpg	1303	Ò°Éú¶¯Îï£¬ÔÙ¿É°®Ò²±ðµ±³èÎïÑø	¿ÆÑ§±ÙÒ¥	2021/11/11
https://pqnoss.kepuchina.cn/2021/11/11/17/image/acb0db.jpg	1304	º¢×ÓÎóÊ³¸ÉÔï¼Á£¬Ã³È»´ßÍÂ¿ÉÄÜ²»ÊÇºÃ°ì·¨	¿ÆÑ§±ÙÒ¥	2021/11/11
https://pqnoss.kepuchina.cn/2021/11/11/17/image/47ec3b.jpg	1305	ÉúÊ¯»Ò¸ÉÔï¼Á²¢²»»áµ¼ÖÂÑÛÇòÈÜ½â£¬µ«ÄÜÑÏÖØÉËº¦ÑÛ¾¦µ¼ÖÂÊ§Ã÷	¿ÆÑ§±ÙÒ¥	2021/11/11
https://pqnoss.kepuchina.cn/2021/11/09/11/image/595c57.jpg	1306	¿É±ðËæ±ãËµ×Ô¼ºÊÇ¡°Ç¿ÆÈÖ¢¡±ÁË£¬ÕâÕæµÄÊÇÖÖ²¡	¿ÆÑ§±ÙÒ¥	2021/11/9
https://pqnoss.kepuchina.cn/2021/11/05/23/image/e83324.jpg	1307	¶¯ÎïÔ°ÀïÍ¶Î¹¶¯Îï¿ÉÒÔÈÃËüÃÇ³ÔµÃ¸ü±¥£¿ÕâÆäÊµÊÇÔÚÎ£º¦ËüÃÇµÄ½¡¿µ	¿ÆÑ§±ÙÒ¥	2021/11/5
https://pqnoss.kepuchina.cn/2021/11/05/23/image/3340c2.jpg	1308	Ï¹´÷½ÃÕýÍ·¿ø£¿ ±¦±¦¶àÔâ×ï£¬¼Ò³¤°×»¨Ç®	¿ÆÑ§±ÙÒ¥	2021/11/5
https://pqnoss.kepuchina.cn/2021/11/02/11/image/f2b180.jpg	1309	ÑüËá±³Í´°´Ä¦¾Í»á»º½â£¬ÊÇÓÐ¿ÆÑ§ÒÀ¾ÝµÄ	¿ÆÑ§±ÙÒ¥	2021/11/2
https://pqnoss.kepuchina.cn/2021/11/02/11/image/4b0ba3.jpg	1310	¼¡ÈâËáÍ´¾ÍÊÇÈéËá¶Ñ»ý£¿Ô­ÒòÆäÊµÓÐºÜ¶à	¿ÆÑ§±ÙÒ¥	2021/11/2
https://pqnoss.kepuchina.cn/2021/11/02/11/image/8f1166.jpg	1311	»ð¹øµÄºìÓÍ¹øºÃ³Ô£¬µ«³Ô¶àÁËÈÝÒ×ÅÖ	¿ÆÑ§±ÙÒ¥	2021/11/2
https://pqnoss.kepuchina.cn/2021/10/29/17/image/64f0b8.jpg	1312	¹úÍâÂÃÓÎ´ø»ØÀ´µÄÍÁÌØ²ú±»º£¹ØÃ»ÊÕ£¿ÕâÊÇÎªÁË±£»¤ÎÒÃÇµÄ¼ÒÔ°	¿ÆÑ§±ÙÒ¥	2021/10/29
https://pqnoss.kepuchina.cn/2021/10/29/16/image/fb10b2.jpg	1313	²»ÈÃó¦Ð·ÉÏ¸ßÌúÊÇµóÄÑÈË£¿²»£¬ÕâÊÇÎªÁË°²È«	¿ÆÑ§±ÙÒ¥	2021/10/29
https://pqnoss.kepuchina.cn/2021/10/29/15/image/f724f3.jpg	1314	ºÈ¿óÈªË®Ò²ÐèÒª¾«ÌôÏ¸Ñ¡£¿ÆäÊµËüÃÇ¹¦Ð§²î²»Ì«¶à	¿ÆÑ§±ÙÒ¥	2021/10/29
https://pqnoss.kepuchina.cn/2021/10/29/15/image/059378.jpg	1315	ÉÅÊ³Ö¸ÄÏÉÏËµÒª¶àÉãÈëµ°°×ÖÊ£¿ÆäÊµÖ¸ÄÏÉÏËµµÄÊÇÌá¸ßÓÅÖÊµ°°×±ÈÀý	¿ÆÑ§±ÙÒ¥	2021/10/29
https://pqnoss.kepuchina.cn/2021/10/29/14/image/e650c4.jpg	1316	¿óÈªË®ÖÐ¾¹ÄÜÉúÇù£¿´ÓÉú²úÁ÷³ÌÉÏËµÕâ¸ù±¾²»¿ÉÄÜ	¿ÆÑ§±ÙÒ¥	2021/10/29
https://pqnoss.kepuchina.cn/2021/10/29/14/image/aadc21.jpg	1317	´úÌÇÈÈÁ¿µÍ¾Í¿ÉÒÔËæ±ã³Ô£¿ÒªÐ¡ÐÄ£¬³Ô¶àÁË¶ÔÉíÌåÒ²²»ºÃ	¿ÆÑ§±ÙÒ¥	2021/10/29
https://pqnoss.kepuchina.cn/2021/10/28/16/image/fdd2a4.jpg	1318	²»Õ´¹øÉÏÂó·¹Ê¯Í¿²ã¡¢×êÊ¯Í¿²ãºÜÌØÊâ£¿ÆäÊµ¶¼ÊÇÌØ·úÁúÍ¿²ã¼ÓÁÏ	¿ÆÑ§±ÙÒ¥	2021/10/28
https://pqnoss.kepuchina.cn/2021/10/28/15/image/4b83d5.jpg	1319	Ð¡º¢²ÅÐèÒª²¹¸Æ£¿ÆäÊµ³ÉÄêÈË¸úÀÏÄêÈËÒ²ÐèÒª	¿ÆÑ§±ÙÒ¥	2021/10/28
https://pqnoss.kepuchina.cn/2021/10/28/15/image/4c1a9d.png	1320	ÀÏÁËÁ¦Á¿Ò»¶¨»á±äÈõ£¿×¢ÒâÓªÑøºÍ¶ÍÁ¶¾ÍÄÜ´ó´óÑÓ»ºÕâ¸ö¹ý³Ì	¿ÆÑ§±ÙÒ¥	2021/10/28
https://pqnoss.kepuchina.cn/2021/10/28/15/image/e21c4d.jpg	1321	Ãæ¶Ô°¢¶û×Èº£Ä¬Ö¢ÎÒÃÇºÁÎÞ°ì·¨£¿Ñ¡Ôñ½¡¿µµÄÒûÊ³»áÓÐ°ïÖú	¿ÆÑ§±ÙÒ¥	2021/10/28
https://pqnoss.kepuchina.cn/2021/10/27/22/image/48faba.jpg	1322	¼ÒÀïÒ²¸ÃÓÃÏû¶¾¼ÁÏû¶¾²Í¾ß£¿ÍêÈ«Ã»Õâ¸ö±ØÒª	¿ÆÑ§±ÙÒ¥	2021/10/27
https://pqnoss.kepuchina.cn/2021/10/27/22/image/9f379b.jpg	1323	ÌÌÍëÕæµÄÄÜÉ±¾úÏû¶¾£¿ÎÂ¶ÈºÍÊ±¼ä¶¼Ô¶Ô¶²»¹»	¿ÆÑ§±ÙÒ¥	2021/10/27
https://pqnoss.kepuchina.cn/2021/10/26/15/image/bc4062.jpg	1324	Àä¶³ÏºÈÊÓªÑø²»ºÃ¿Ú¸Ð²»¼Ñ£¿¿ÉÄÜÊÇ»¯¶³·½·¨´íÁË	¿ÆÑ§±ÙÒ¥	2021/10/26
https://pqnoss.kepuchina.cn/2021/10/25/22/image/96143f.jpg	1325	¼õ·ÊÊ±Ä§ÓóËæ±ã³Ô£¿²»ÒªÕâÃ´×ö£¬³Ô¶à»áÉËÉí	¿ÆÑ§±ÙÒ¥	2021/10/25
https://pqnoss.kepuchina.cn/2021/10/25/16/image/0d3f8c.jpg	1326	ÅÊ±ÈÖ»»áÖú³¤ÐéÈÙÔö¼Ó·³ÄÕ£¿ÆäÊµÅÊ±ÈÓÐÊ±Ò²»áÎªÎÒÃÇÌá¹©¶¯Á¦	¿ÆÑ§±ÙÒ¥	2021/10/25
https://pqnoss.kepuchina.cn/2021/10/22/22/image/b7992b.jpg	1328	º¢×ÓÌôÊ³Æ«Ê³¾ÍÊÇÈÎÐÔ£¿Ô­Òò»¹¿ÉÄÜÊÇÓªÑøËØÈ±·¦	ÖÐ¹úºÃÓªÑø	2021/10/22
https://pqnoss.kepuchina.cn/2021/10/22/17/image/c9a787.jpg	1329	Ò©Îï¼Û¸ñÏÂ½µ»á´øÀ´ÖÊÁ¿ÏÂ½µ£¿¹ú¼ÒËµÁË£¬Ö»½µ¼Û²»½µÖÊ	¿ÆÑ§±ÙÒ¥	2021/10/22
https://pqnoss.kepuchina.cn/2021/10/21/00/image/449503.jpg	1332	°¬×Ì²¡¶¾¸ÐÈ¾ÕßÖ»Òª°´Ê±·þÒ©¾ÍÄÜ¹ýÉÏÕý³£Éú»î£¿Ö»ÊÇÀíÂÛÉÏÈç´Ë	¿ÆÑ§±ÙÒ¥	2021/10/21
https://pqnoss.kepuchina.cn/2021/10/20/23/image/5a4c4a.jpg	1334	Í¨¹ýÔúÕë¿ÉÒÔ´«È¾°¬×Ì²¡¶¾£¿²»ÓÃµ£ÐÄ£¬ÕâÖÖ¿ÉÄÜÐÔ¼«µÍ	¿ÆÑ§±ÙÒ¥	2021/10/20
https://pqnoss.kepuchina.cn/2021/10/18/23/image/3d3c76.jpg	1337	ËùÓÐµÄÒ°Éú¶¯Îï¶¼¿ÉÄÜ½«¼²²¡´«È¾¸øÈË£¿²¢·ÇÈç´Ë£¬Òª¿´¾ßÌåÆ·ÖÖ	¿ÆÑ§±ÙÒ¥	2021/10/18
https://pqnoss.kepuchina.cn/2021/10/18/23/image/96c818.jpg	1338	¸úÒ°Éú¶¯ÎïÇ×ÃÜºÏÓ°£¿Ð¡ÐÄ±»Ëü´«È¾¼²²¡	¿ÆÑ§±ÙÒ¥	2021/10/18
https://pqnoss.kepuchina.cn/2021/10/18/15/image/ba7783.jpg	1339	Áµ°®¶ÔÏóÀÏÊÇ¡°×÷¡±Ó¦µ±¹û¶Ï·ÖÊÖ£¿¸Ä±äÒÀÁµÀàÐÍ£¬¸ÐÇé»¹¿ÉÒÔÍì¾È	¿ÆÑ§±ÙÒ¥	2021/10/18
https://pqnoss.kepuchina.cn/2021/10/18/12/image/038870.jpg	1340	µç³Ø×ÜÒª³äµ½100%£¿±ðÕâÃ´×ö£¬µç³Ø»áÕÛÊÙ	¿ÆÑ§±ÙÒ¥	2021/10/18
https://pqnoss.kepuchina.cn/2021/10/18/11/image/c39950.jpg	1341	×ÜÊÇÕ¬¼Ò´òÓÎÏ·Ã»ÓÐÊ²Ã´º¦´¦£¿½¡¿µ·çÏÕÒªÐ¡ÐÄ	¿ÆÑ§±ÙÒ¥	2021/10/18
https://pqnoss.kepuchina.cn/2021/10/18/10/image/bf08ed.jpg	1342	¿Ú·þ±ÜÔÐÒ©µ¼ÖÂÑªË¨£¿½¡¿µµÄÄãÎÞÐèµ£ÐÄ	¿ÆÑ§±ÙÒ¥	2021/10/18
https://pqnoss.kepuchina.cn/2021/10/17/23/image/ae84b0.jpg	1343	¡°À¬»øÊ³Æ·¡±ÄÜËæ±ãÑ¡£¿¿É±ðÍüÁË¿´ÓªÑø³É·Ö±í	¿ÆÑ§±ÙÒ¥	2021/10/17
https://pqnoss.kepuchina.cn/2021/10/17/23/image/3957f5.jpg	1344	ÕýÈ·Ñ¡ÔñÁãÊ³£¬¶Ô½¡¿µÓÐºÃ´¦	¿ÆÑ§±ÙÒ¥	2021/10/17
https://pqnoss.kepuchina.cn/2021/10/14/11/image/aafd7f.jpg	1345	Ï²»¶ÍøÉÏ¿ÄCP£¬²¢²»ÊÇÒòÎªµ¥Éí¾ÃÁËÈ±°®	¿ÆÑ§±ÙÒ¥	2021/10/14
https://pqnoss.kepuchina.cn/2021/10/14/11/image/bad5e2.jpg	1346	¡°ÓÐÑõÊÝÉí£¬ÎÞÑõ³¤¿é¡±µÄËµ·¨ÊÇ²»×¼È·µÄ	¿ÆÑ§±ÙÒ¥	2021/10/14
https://pqnoss.kepuchina.cn/2021/10/12/10/image/391b4c.jpg	1347	Ð¡ÐÜÃ¨ºÍä½ÐÜÓÐÏàËÆÖ®´¦£¬µ«ËüÃÇ¿É²»ÊÇÍ¬Ò»ÖÖ¶¯Îï	¿ÆÑ§±ÙÒ¥	2021/10/12
https://pqnoss.kepuchina.cn/2021/10/12/09/image/2c6de0.jpg	1348	ÉñÖÛÊ®¶þÂäµØÇ°µÄÐ¡±¬Õ¨£¬²»ÊÇÊÂ¹ÊÊÇÉ²³µ	¿ÆÑ§±ÙÒ¥	2021/10/12
https://pqnoss.kepuchina.cn/2021/10/11/16/image/f9c5c7.jpg	1349	ÃÎÄÜÖ¸ÒýÎ´À´£¿ÆäÊµËüÖ»ÊÇÔÚ°ïÄãÊáÀí¼ÇÒä	¿ÆÑ§±ÙÒ¥	2021/10/11
https://pqnoss.kepuchina.cn/2021/10/11/11/image/2580ea.jpg	1350	¼ÇµÃ×òÍí×öÁËÊ²Ã´ÃÎ£¬²¢²»ÊÇÒòÎªÃ»Ë¯ºÃ	¿ÆÑ§±ÙÒ¥	2021/10/11
https://pqnoss.kepuchina.cn/2021/10/11/11/image/24b0ba.jpg	1351	ËäÈ»Ìò½ðÊôÓÐ¹ÖÎ¶£¬µ«½ðÊô±¾Éí²¢Ã»ÓÐÎ¶µÀ	¿ÆÑ§±ÙÒ¥	2021/10/11
https://pqnoss.kepuchina.cn/2021/10/11/08/image/83ffeb.jpg	1352	±»¶¾ÉßÒ§ÁËÄÜÓÃ×ìÎü¶¾Òº¾ÈÃü£¿¿É±ð±»µçÊÓ¾çÆ­ÁË	¿ÆÑ§±ÙÒ¥	2021/10/11
https://pqnoss.kepuchina.cn/2021/09/30/14/image/92911d.jpg	1353	Õ¨¼¦ºÃ³ÔÓÖ±ãÒË£¬µ«²»½¡¿µÅ¶	¿ÆÑ§±ÙÒ¥	2021/9/30
https://pqnoss.kepuchina.cn/2021/09/30/14/image/52d180.jpg	1354	ÄÜÓÃ¶þÑõ»¯Ì¼ºÏ³É³öµí·Û£¬ºÍÔìÂøÍ·ÊÇÁ½ÂëÊÂ	¿ÆÑ§±ÙÒ¥	2021/9/30
https://pqnoss.kepuchina.cn/2021/09/27/14/image/cf418f.jpg	1355	¹Ø½ÚÑ×ÊÇ¶³³öÀ´µÄ£¿ÖÂ²¡Ô­ÒòºÜ¸´ÔÓ	¿ÆÑ§±ÙÒ¥	2021/9/27
https://pqnoss.kepuchina.cn/2021/09/27/13/image/118cae.jpg	1356	Èý»¨Ã¨È«¶¼ÊÇÄ¸Ã¨£¿Ò²ÓÐ¹«Èý»¨Ã¨£¬µ«ºÜÉÙ¼û	¿ÆÑ§±ÙÒ¥	2021/9/27
https://pqnoss.kepuchina.cn/2021/09/26/14/image/485fa2.jpg	1358	¡°Áã¼×È©¡±¼Ò×° ÕæµÄ¿ÉÒÔÈÃÎÒÃÇ°²ÐÄÈë×¡£¿	¿ÆÑ§±ÙÒ¥	2021/9/26
https://pqnoss.kepuchina.cn/2021/09/26/11/image/e48eaf.jpg	1359	»¯ÏË²»¸øÁ¦£¿¿É²»Òª²»Ê¶»õ	¿ÆÑ§±ÙÒ¥	2021/9/26
https://pqnoss.kepuchina.cn/2021/09/14/16/image/d8d581.png	1362	ÌýÊé²»Èç¿´ÊéÓÐÊÕ»ñ£¿²¢·ÇÈç´Ë	¿ÆÑ§±ÙÒ¥	2021/9/14
https://pqnoss.kepuchina.cn/2021/09/14/15/image/f8d174.png	1364	³ô¶¹¸¯ÅäÁÏ±íÀïÓÐÅÅÐ¹Îï£¿¿É±ð±»ÔìÒ¥ÕßÎóµ¼	¿ÆÑ§±ÙÒ¥	2021/9/14
https://pqnoss.kepuchina.cn/2021/09/14/15/image/304f84.png	1365	Ìì¶ìÄÜ´ò¶ÏÈË¸ì²²£¿ËüµÄ¹ÇÍ·²»¹»Ó²£¡	¿ÆÑ§±ÙÒ¥	2021/9/14
https://pqnoss.kepuchina.cn/2021/09/14/15/image/02700a.png	1367	·¢Ä¾¶úÊ±¼äÌ«³¤³ÔÁË¿ÉÄÜÖÐ¶¾£¿	¿ÆÑ§±ÙÒ¥	2021/9/14
https://pqnoss.kepuchina.cn/2021/09/14/15/image/833f2f.png	1368	¼á¹ûÓÐ¿àÎ¶ÍÂµô¾Í¿ÉÒÔ£¿Çë¾¯ÌèÖÂ°©µÄ»ÆÇúÃ¹	¿ÆÑ§±ÙÒ¥	2021/9/14
https://pqnoss.kepuchina.cn/2021/09/14/14/image/f79de3.png	1369	ËÀµôµÄó¦Ð·»¹ÄÜ³ÔÂð£¿	¿ÆÑ§±ÙÒ¥	2021/9/14
https://pqnoss.kepuchina.cn/2021/08/22/17/image/a9a95d.jpg	1398	ºì¶¹Þ²Ã×Ë®£¬ÕæÊÇìîÊªÏûÖ×ÉñÆ÷Âð£¿	¿ÆÑ§±ÙÒ¥	2021/8/22
https://pqnoss.kepuchina.cn/2021/08/20/18/image/785a37.jpg	1400	½µÎÂÅçÎí°²È«ÓÖ¿É¿¿£¬¿ÉÒÔËæÊ±ËæµØÅç£¿	¿ÆÑ§±ÙÒ¥	2021/8/20
https://pqnoss.kepuchina.cn/2021/08/20/13/image/1d4801.jpg	1401	À×ÓêÌìÊ¹ÓÃÊÖ»ú»áÒýÀ×Âð£¿	¿ÆÑ§±ÙÒ¥	2021/8/20
https://pqnoss.kepuchina.cn/2021/08/19/18/image/3dbe39.jpg	1402	¶¯Îï´ò¼Ü£¬»¹ÓÃÈË½Ì£¿	¿ÆÑ§±ÙÒ¥	2021/8/19
https://pqnoss.kepuchina.cn/2021/08/19/17/image/c3cce1.jpg	1403	×óÀûÊÖÐè²»ÐèÒª±»¾ÀÕý£¿	¿ÆÑ§±ÙÒ¥	2021/8/19
https://pqnoss.kepuchina.cn/2021/08/19/17/image/094402.jpg	1404	×óÓÒÊÖ²¢ÓÃ¶Ô´óÄÔ¹¦ÄÜÓÐÌáÉý×÷ÓÃÂð£¿	¿ÆÑ§±ÙÒ¥	2021/8/19
https://pqnoss.kepuchina.cn/2021/08/19/17/image/528ac0.jpg	1405	×óÆ²×ÓÖÇÉÌ¸ü¸ß£¿	¿ÆÑ§±ÙÒ¥	2021/8/19
https://pqnoss.kepuchina.cn/2021/08/19/17/image/1d2e7d.jpg	1406	ÊÇÊ²Ã´ÈÃ¶¯ÎïÃÇ³öÃ»ÓÚ¹«Â·£¿	¿ÆÑ§±ÙÒ¥	2021/8/19
https://pqnoss.kepuchina.cn/2021/08/18/18/image/f009b6.jpg	1407	Óë´óÐÍ¶¯Îï×²»÷ ÎªºÎ»áÓÐÖÂÃüÎ£ÏÕ£¿	¿ÆÑ§±ÙÒ¥	2021/8/18
https://pqnoss.kepuchina.cn/2021/08/18/17/image/c1d808.jpg	1408	Ê¹ÓÃÉú³¤¼¤ËØÄÜÈÃ³ÉÄêÈË¼ÌÐø³¤¸ß£¿	¿ÆÑ§±ÙÒ¥	2021/8/18
https://pqnoss.kepuchina.cn/2021/08/18/17/image/8891ea.jpg	1409	Ö«ÌåÑÓ³¤Êõ¿ÉÒÔÈÃ³ÉÄêÈË¼ÌÐø³¤¸ß£¿	¿ÆÑ§±ÙÒ¥	2021/8/18
https://pqnoss.kepuchina.cn///2021/08/18/17/image/3c73aa.jpg	1410	³ÉÄêºó»¹ÄÜÔÙ´Î³¤¸ßÂð£¿	¿ÆÑ§±ÙÒ¥	2021/8/18
https://pqnoss.kepuchina.cn/2021/08/17/18/image/197e78.jpg	1411	ÏÄÌì¿Õµ÷ÎÂ¶ÈÉè¶àÉÙ¶È×î¼Ñ£¿ ´ýÔÚ¿Õµ÷¼äÐèÒª×¢ÒâÕâÐ©ÎÊÌâ£¡	¿ÆÑ§±ÙÒ¥	2021/8/17
https://pqnoss.kepuchina.cn/2021/08/17/18/image/e6f922.jpg	1412	Ê¢ÏÄ¿Õµ÷ ¾ÈÃü»¹ÊÇÖÂÃü£¿	¿ÆÑ§±ÙÒ¥	2021/8/17
https://pqnoss.kepuchina.cn/2021/08/17/18/image/d2aec6.jpg	1413	ÊÒÎÂ½µÏÂÀ´¾Í¹Ø ÈÈÁËÔÙ¿ª ÕâÑùÊÇÊ¡µç»¹ÊÇ·Ñµç£¿	¿ÆÑ§±ÙÒ¥	2021/8/17
https://pqnoss.kepuchina.cn/2021/08/16/18/image/43d4de.jpg	1414	Ð¡±ãµÄÑÕÉ«¡¢ÉîÇ³ºÍÉíÌå½¡¿µÓÐ¹ØÏµÂð£¿	¿ÆÑ§±ÙÒ¥	2021/8/16
https://pqnoss.kepuchina.cn///2021/08/16/18/image/f7a399.jpg	1415	Ð¡±ãÑÕÉ«·¢»Æ£¬¾ÍÊÇÉÏ»ðµÄ±êÖ¾Âð£¿	¿ÆÑ§±ÙÒ¥	2021/8/16
https://pqnoss.kepuchina.cn/2021/08/16/16/image/299328.jpg	1416	Æ«¹â¾µ¸úÆÕÍ¨Ì«Ñô¾µÒ»ÑùÂð£¿	¿ÆÑ§±ÙÒ¥	2021/8/16
https://pqnoss.kepuchina.cn/2021/07/21/11/image/d16a63.jpg	1417	Ö£ÖÝ±©Óêº£Ñó¹Ý±¬Õ¨£¬öùÓãÅÜ³öÀ´ÁË£¿Ò¥ÑÔ£¡	ÌÚÑ¶½ÏÕæ	2021/7/21
https://pqnoss.kepuchina.cn/2021/08/16/16/image/6ae90b.jpg	1418	Ì«Ñô¾µÆ¬µÄÑÕÉ«¸ú¹¦Ã»¹ØÏµ£¬Ëæ±ãÑ¡×Ô¼ºÏ²»¶µÄ¾ÍÐÐ£¿	¿ÆÑ§±ÙÒ¥	2021/8/16
https://pqnoss.kepuchina.cn/2021/08/13/18/image/e6f5d0.jpg	1419	´¿¾»Ë®Ã»ÓªÑø£¬Ã»±ØÒªºÈ£¿ ºÈË®Ò²µÃ°ÚÕýÐÄÌ¬	¿ÆÑ§±ÙÒ¥	2021/8/13
https://pqnoss.kepuchina.cn/2021/08/13/18/image/1b2638.jpg	1420	ËÕ´òË®ÄÜµ÷½ÚËá¼îÌåÖÊÂð£¿ ÕâËã¿äÕÅÐû´«	¿ÆÑ§±ÙÒ¥	2021/8/13
https://pqnoss.kepuchina.cn/2021/08/13/18/image/0acb3f.jpg	1421	ºÈÈÈË®ÄÜÌá¸ß´úÐ»£¿ ÆäÊµÇ¡Ç¡Ïà·´	¿ÆÑ§±ÙÒ¥	2021/8/13
https://pqnoss.kepuchina.cn/2021/08/12/18/image/e52680.jpg	1422	ÀäÈÈË®²»ÄÜ²ô×ÅºÈ£¿ Ö»¹Ü·ÅÐÄºÈ£¡	¿ÆÑ§±ÙÒ¥	2021/8/12
https://pqnoss.kepuchina.cn/2021/08/12/17/image/0b1288.jpg	1423	Ò»¿ÚÈÈË®ºÈµô5000¶àÔª£¿ÈÈË®²»ÄÜºÈÁË£¿	¿ÆÑ§±ÙÒ¥	2021/8/12
https://pqnoss.kepuchina.cn/2021/08/11/18/image/4bdef3.jpg	1424	Ê³ÎïÖÐµÄÖØ½ðÊôÒ»¶¨»áµ¼ÖÂÊ³ÎïÖÐ¶¾Âð£¿	¿ÆÑ§±ÙÒ¥	2021/8/11
https://pqnoss.kepuchina.cn/2021/08/11/18/image/3a73e9.jpg	1425	ÕâÐ©¿´±ÈÈü±Ø±¸ÁãÊ³£¬ÕæµÄ¶¾¶¾¶¾¶¾¶¾£¿	¿ÆÑ§±ÙÒ¥	2021/8/11
https://pqnoss.kepuchina.cn/2021/08/09/18/image/ed8d8a.jpg	1426	¼õ·ÊÈËÊ¿ÄÜ²»ÄÜ³ÔÎ÷¹Ï£¿	¿ÆÑ§±ÙÒ¥	2021/8/9
https://pqnoss.kepuchina.cn/2021/08/09/18/image/e7bc62.jpg	1427	Î÷¹ÏÕâÃ´Ìð£¬º¬ÌÇÁ¿ÄÇÃ´¸ß£¬ÌÇÄò²¡ÈËÄÜ²»ÄÜ³Ô£¿	¿ÆÑ§±ÙÒ¥	2021/8/9
https://pqnoss.kepuchina.cn/2021/08/06/18/image/2501cf.jpg	1428	¸ôÒ¹Î÷¹Ï µ½µ×ÄÜ²»ÄÜ³Ô£¿	¿ÆÑ§±ÙÒ¥	2021/8/6
https://pqnoss.kepuchina.cn/2021/08/06/18/image/41638c.jpg	1429	Ò»¿Ú¸ôÒ¹Î÷¹Ï8400¸öÏ¸¾ú »¹ÄÜ°²ÐÄ³Ô¹ÏÂð£¿	¿ÆÑ§±ÙÒ¥	2021/8/6
https://pqnoss.kepuchina.cn/2021/08/05/17/image/32b409.jpg	1430	³å²ÞËùµÄË® ¾ÍÊÇ×ÔÀ´Ë®Âð£¿	¿ÆÑ§±ÙÒ¥	2021/8/5
https://pqnoss.kepuchina.cn/2021/08/05/17/image/5ae443.jpg	1431	ÎÒÃÇµÄ±ã±ã »áÎÛÈ¾½­ºÓºþº£Âð£¿	¿ÆÑ§±ÙÒ¥	2021/8/5
https://pqnoss.kepuchina.cn/2021/08/04/18/image/97fc01.jpg	1432	±©ÓêºéÀÔºó£¬×ÔÀ´Ë®»¹¡°°²·ñ¡±£¿	¿ÆÑ§±ÙÒ¥	2021/8/4
https://pqnoss.kepuchina.cn/2021/08/04/14/image/adb9c6.jpg	1433	ÐÂ¹Ú¿µ¸´ÕßÄÔ×éÖ¯½«³¤ÆÚÊÜËð£¿	¿ÆÑ§±ÙÒ¥	2021/8/4
https://pqnoss.kepuchina.cn/2021/08/04/11/image/30f177.jpg	1434	´òÐÂ¹ÚÒßÃçÄÜ·áÐØ£¿	¿ÆÑ§±ÙÒ¥	2021/8/4
https://pqnoss.kepuchina.cn/2021/08/04/10/image/5c2857.jpg	1435	Ò»Õë¼Á¡¢Á½Õë¼Á¡¢Îí»¯ÎüÈëµÄÒßÃç¶¼´ò£¬²ÅÄÜ±£ÕÏ½¡¿µ£¿	ÌÚÑ¶½ÏÕæ	2021/8/4
https://pqnoss.kepuchina.cn/2021/08/03/17/image/c2a112.jpg	1437	Õâ·Ý¼´´©¼´×ßµÄ¡°ÍÏÐ¬¡±Á÷ÐÐ »¹Çë½÷É÷×·	¿ÆÑ§±ÙÒ¥	2021/8/3
https://pqnoss.kepuchina.cn/2021/07/28/18/image/527b51.jpg	1438	·¢½Í¶¹ÔüÊÇºÜºÃµÄ¼ÒÓÃÖ²Îï·ÊÁÏ£¿	¿ÆÑ§±ÙÒ¥	2021/7/28
https://pqnoss.kepuchina.cn/2021/07/28/18/image/4911c6.jpg	1440	¸ßÎÂÈÈÀËÎªºÎÈç´ËÖÂÃü£¿ºÍÈ«Çò±äÅ¯ÓÐ¹ØÂð£¿	¿ÆÑ§±ÙÒ¥	2021/7/28
https://pqnoss.kepuchina.cn/2021/07/26/18/image/183ec2.jpg	1441	¸ß¼ÛÎÞ¾ú¼¦µ°¿ÉÒÔ°²È«Ê³ÓÃ£¿	¿ÆÑ§±ÙÒ¥	2021/7/26
https://pqnoss.kepuchina.cn/2021/07/26/18/image/8442d0.jpg	1442	¾Ü¾ø¸ßÎÂ±£Áô¿Ú¸ÐµÄäçÐÄµ°£¬Ð¡ÐÄ²¡¾úºÍ¼ÄÉú³æ×ê¿Õ×Ó	¿ÆÑ§±ÙÒ¥	2021/7/26
https://pqnoss.kepuchina.cn/2021/07/23/15/image/3bf984.jpg	1443	ÂÌ¶¹ÌÀ ¡°½âÊî¡±¿¿Æ× ¡°½â¶¾¡±²»×ã	¿ÆÑ§±ÙÒ¥	2021/7/23
https://pqnoss.kepuchina.cn/2021/07/23/14/image/fa22b7.jpg	1445	Õâ¸ö¼Ð½ÇµÄ¸Ä±ä »áÈÃÖØÇìËÄ¼¾ºãÎÂ£¿	¿ÆÑ§±ÙÒ¥	2021/7/23
https://pqnoss.kepuchina.cn/2021/07/23/11/image/24e418.jpg	1446	ÐÄµçÍ¼ÌáÊ¾ÐÄ¼¡È±Ñª Õï¶Ï½á¹ûÈ´¸úÐÄÔàÎÞ¹Ø£¿	¿ÆÑ§±ÙÒ¥	2021/7/23
https://pqnoss.kepuchina.cn/2021/07/23/10/image/80da48.jpg	1447	ÓÃ¡°ÓÄÃÅÂÝÐý¸Ë¾úÑÀ¸à¡±ÄÜÉ±ËÀHP£¿ ÏëµÃÓÐµãÃÀ	¿ÆÑ§±ÙÒ¥	2021/7/23
https://pqnoss.kepuchina.cn/2021/07/23/10/image/c7ea70.jpg	1448	³ÔÑó´Ð¡¢ºÈÂÌ²èÄÜÖÎÁÆHP£¿ ÄÑ¶ÈÓÐµã¸ß	¿ÆÑ§±ÙÒ¥	2021/7/23
https://pqnoss.kepuchina.cn/2021/07/23/10/image/57cdb9.jpg	1449	³Ô´óËâÄÜÖÎÁÆÓÄÃÅÂÝÐý¸Ë¾ú£¿ ¸üÍÆ¼ö´óËâ²¹³ä¼Á	¿ÆÑ§±ÙÒ¥	2021/7/23
https://pqnoss.kepuchina.cn/2021/07/21/17/image/3ee488.jpg	1450	Ö£ÖÝ±©Óê´ÖÂÔÏàµ±ÓÚ1Ð¡Ê±µ¹ÏÂ150¸öÎ÷ºþ£¿	¿ÆÑ§±ÙÒ¥	2021/7/21
https://pqnoss.kepuchina.cn/2021/07/21/10/image/cbddf0.jpg	1451	Ö£ÖÝ±©Óê£¬º£Ñó¹ÝµÄöèÓãÅÜ³öÀ´ÁË£¿	ÌÚÑ¶½ÏÕæ	2021/7/21
https://pqnoss.kepuchina.cn/2021/07/19/18/image/80aedb.png	1452	¾ªÏÖ¡°¹ÖÒìÔÆ¶ä¡±£¿±ðµ£ÐÄ£¬²»ÊÇÔÖº¦Ô¤¾¯£¡	¿ÆÑ§±ÙÒ¥	2021/7/19
https://pqnoss.kepuchina.cn/2021/07/16/14/image/40cf40.jpg	1453	Ê³¾ú¼¾¹ÖÊÂÆµ·¢ »¹ÄÜ²»ÄÜºÃºÃ³ÔÄ¢¹½ÁË£¿	¿ÆÑ§±ÙÒ¥	2021/7/16
https://pqnoss.kepuchina.cn/2021/07/15/18/image/f9c4ee.jpg	1454	»¨Â¶Ë®ÊÇÇýÎÃ²úÆ·Âð£¿	¿ÆÑ§±ÙÒ¥	2021/7/15
https://pqnoss.kepuchina.cn/2021/07/14/11/image/89ce4d.jpg	1455	ÏÄÈÕ°®ºÈ±ù£¿³£ÎÂ×î¼Ñ±ðÌ°Á¹	¿ÆÑ§±ÙÒ¥	2021/7/14
https://pqnoss.kepuchina.cn/2021/07/14/11/image/2b1450.jpg	1456	¿ÊÁËÔÙºÈË®£¿ÉÙÁ¿¶à´Î£¬±ðµÈ¿ÊÁËÔÙºÈ	¿ÆÑ§±ÙÒ¥	2021/7/14
https://pqnoss.kepuchina.cn/2021/07/14/11/image/e40b44.jpg	1457	ÏÄÌìÃ¿ÌìÒªºÈ¹»3-4LË®£¿±ðÈÃÉöÔà³¬¸ººÉÔË×ª	¿ÆÑ§±ÙÒ¥	2021/7/14
https://pqnoss.kepuchina.cn/2021/07/13/17/image/26930b.jpg	1458	Ë¯ÃßÊ±¼ä±ØÐë8Ð¡Ê±²Å½¡¿µ£¿Ã»ÓÐÓ²ÐÔÒªÇó£¬ÎçË¯±ð³¬Ò»¸öÐ¡Ê±	¿ÆÑ§±ÙÒ¥	2021/7/13
https://pqnoss.kepuchina.cn/2021/07/13/16/image/c7e7e2.jpg	1459	ÍíË¯ÍíÆð×ÔÈ»ÐÑ£¿ ÄÜ³¤ÆÚ±£³ÖÒ²Ã»Ã«²¡£¡	¿ÆÑ§±ÙÒ¥	2021/7/13
https://pqnoss.kepuchina.cn/2021/07/13/16/image/65b67e.jpg	1460	Ö»ÒªÍíË¯¾ÍÒ»¶¨²»½¡¿µÂð£¿	¿ÆÑ§±ÙÒ¥	2021/7/13
https://pqnoss.kepuchina.cn/2021/07/10/17/image/949da2.jpg	1461	ÆÆ±Ú»úÊÇÖÇÉÌË°£¿ÓÐÎÞ±ØÒª£¬ÒòÊ³²ÄºÍÈË¶øÒì	¿ÆÑ§±ÙÒ¥	2021/7/10
https://pqnoss.kepuchina.cn/2021/07/10/17/image/d3960d.jpg	1462	Ê³ÎïÆÆ±ÚÕæµÄ¶ÔÓªÑøÎüÊÕÓÐËùÖúÒæÂð£¿	¿ÆÑ§±ÙÒ¥	2021/7/10
https://pqnoss.kepuchina.cn/2021/07/10/17/image/7e23de.jpg	1463	Ê³ÎïÆÆ±Ú»ú±ÈÕ¥Ö­»ú¸üºÃ£¿	¿ÆÑ§±ÙÒ¥	2021/7/10
https://pqnoss.kepuchina.cn/2021/07/09/18/image/7d1784.jpg	1464	ÒÀÁµÃ«ÈÞÍæ¾ß ÊÇÈ±·¦°²È«¸ÐµÄ±íÏÖÂð£¿	¿ÆÑ§±ÙÒ¥	2021/7/9
https://pqnoss.kepuchina.cn/2021/07/08/17/image/ce1884.jpg	1465	¾­³£³ÔÁÙÆÚÊ³Îï »á¸ø½¡¿µÂñÏÂÒþ»¼£¿	¿ÆÑ§±ÙÒ¥	2021/7/8
https://pqnoss.kepuchina.cn/2021/07/08/17/image/52e74f.jpg	1466	ËáÄÌ¹ýÆÚÒ²Ã»É¶ÎÊÌâ£¿¾ÍËã±¾ÉíÒò·¢½Í¶øÉú£¬¹ýÆÚËáÄÌ»¹ÊÇºÈ²»µÃ	¿ÆÑ§±ÙÒ¥	2021/7/8
https://pqnoss.kepuchina.cn/2021/07/08/17/image/68342c.jpg	1467	ÇÐµô¸¯ÀÃ²¿·Ö¾ÍÄÜ¼ÌÐøÊ³ÓÃ£¿²¡¶¾ÒÑ¾­ËÄ´¦ÂûÑÓ	¿ÆÑ§±ÙÒ¥	2021/7/8
https://pqnoss.kepuchina.cn/2021/07/08/17/image/c0b6c1.jpg	1468	¿´±£ÖÊÆÚÀ´ÅÐ¶ÏÊ³ÎïÄÜ²»ÄÜ³Ô£¿	¿ÆÑ§±ÙÒ¥	2021/7/8
https://pqnoss.kepuchina.cn/2021/07/07/17/image/72297d.jpg	1469	ÀÏÄê°ßÖ»ÊÇÀÏÄêÈËµÄ¡°×¨Àû¡±Âð£¿	¿ÆÑ§±ÙÒ¥	2021/7/7
https://pqnoss.kepuchina.cn/2021/07/07/17/image/34f33a.jpg	1470	°¾Ò¹ ÈÃÉÙÅ®³¤³öÀÏÄê°ß£¿	¿ÆÑ§±ÙÒ¥	2021/7/7
https://pqnoss.kepuchina.cn/2021/07/07/17/image/936849.jpg	1471	ÌìÏÂÑà×ÓÒ»°ãºÚ£¿ÏÎÄà¸Ç·¿Ð¡¶øÃÀ£¡	¿ÆÑ§±ÙÒ¥	2021/7/7
https://pqnoss.kepuchina.cn/2021/07/07/16/image/e6f9ab.jpg	1472	Éú³ÔÊß²Ë×î½¡¿µ£¿Ëø×¡VCµÄÕÐ¶ù¶à×ÅÄØ£¡	¿ÆÑ§±ÙÒ¥	2021/7/7
https://pqnoss.kepuchina.cn/2021/07/05/17/image/f7ff34.jpg	1473	¼Ò¸½½üÓÐ±äµçÕ¾ ÓÐ±ØÒª°á¼ÒÂð£¿	¿ÆÑ§±ÙÒ¥	2021/7/5
https://pqnoss.kepuchina.cn/2021/07/05/17/image/604ad3.jpg	1474	¼Ò¸½½ü¾ÍÓÐ±äµçÕ¾£¿ ÕâÍæÒâÀëÔ¶ÁË»¹Õæ²»ÐÐ£¡	¿ÆÑ§±ÙÒ¥	2021/7/5
https://pqnoss.kepuchina.cn/2021/07/02/18/image/2ed363.jpg	1475	Ò°ÍâµÄÎÃ×Ó¸ü¶¾£¿ÎÃ×ÓÒ²ÆÛÉú£¿ ¶Ô³æ×ÓµÄÃâÒßÁ¦ÓÐ´ýÉúÐ§	¿ÆÑ§±ÙÒ¥	2021/7/2
https://pqnoss.kepuchina.cn/2021/07/02/17/image/7a1c91.jpg	1476	ÎÃ×Ó°üÔ½´ó ÎÃ×ÓµÄ¶¾ÐÔÔ½Ç¿£¿	¿ÆÑ§±ÙÒ¥	2021/7/2
https://pqnoss.kepuchina.cn/2021/07/02/17/image/469095.jpg	1477	ÃÀÎ¶Ò²µÃÑÕÉ«¶Ô Î¶¾õÊÇ¸ö¡°Ð¡É«¹í¡±£¿	¿ÆÑ§±ÙÒ¥	2021/7/2
https://pqnoss.kepuchina.cn/2021/06/30/18/image/f4ab09.jpg	1478	¼õ·Ê²»³ÔÖ÷Ê³ºÍÓÍ£¿ Ã÷ÐÇ¼õ·Ê·¨±ðÇáÒ×³¢ÊÔ	¿ÆÑ§±ÙÒ¥	2021/6/30
https://pqnoss.kepuchina.cn/2021/06/30/16/image/e2b20b.jpg	1479	×¡ÔºÊ±±»¡°ÁéÒìÏÖÏó¡±ÏÅ»µ£¿¿ÆÑ§½âÊÍ¿ÉÒÔÓÐ£¡	¿ÆÑ§±ÙÒ¥	2021/6/30
https://pqnoss.kepuchina.cn/2021/06/29/18/image/9604ae.jpg	1480	µ¹Á¢ÒÎÑøÑÕÓÖÑøÉú£¿²¢·ÇÈËÈË¶¼ÄÜÓÃ£¡	¿ÆÑ§±ÙÒ¥	2021/6/29
https://pqnoss.kepuchina.cn/2021/06/29/18/image/0dba88.jpg	1481	»º½â¾²ÂöÇúÕÅ»¹ÄÜÔöÇ¿¼ÇÒä µ«µ¹Á¢Ê±¼äÒË¶Ì²»ÒË³¤	¿ÆÑ§±ÙÒ¥	2021/6/29
https://pqnoss.kepuchina.cn/2021/06/28/15/image/b5b937.jpg	1482	ÐÂ¹ÚÒßÃçµÚ¶þÕë±ÈµÚÒ»Õë¸üÍ´£¿	¿ÆÑ§±ÙÒ¥	2021/6/28
https://pqnoss.kepuchina.cn/2021/06/25/18/image/c53401.jpg	1483	ÒßÃçÖÐ¶¾ÖêµÄ²»Í¬»áÔì³ÉÍ´¸ÐµÄ²îÒì£¿	¿ÆÑ§±ÙÒ¥	2021/6/25
https://pqnoss.kepuchina.cn/2021/06/24/11/image/f00068.jpg	1484	·´¼¾Ë®¹û²»½¡¿µ£¿ Ó¦±£³Ö¶àÑùÐÔ£¡	¿ÆÑ§±ÙÒ¥	2021/6/24
https://pqnoss.kepuchina.cn/2021/06/24/11/image/d94ad5.jpg	1485	Ë®¹û³Ô¶àÉÙ×îºÏÊÊ£¿ Ã¿Ìì°ë½ï£¬Äã´ï±êÁËÂð£¿	¿ÆÑ§±ÙÒ¥	2021/6/24
https://pqnoss.kepuchina.cn/2021/06/24/11/image/d08bf5.jpg	1486	Ë®¹ûµÄÆ¤Å©Ò©²ÐÁôÌ«¶à£¬²»ÄÜ³Ô£¿ ´ó¿É·ÅÐÄ£¡	¿ÆÑ§±ÙÒ¥	2021/6/24
https://pqnoss.kepuchina.cn/2021/06/24/11/image/187d09.jpg	1487	Îª±£Ö¤ÓªÑøÎüÊÕ£¬Ó¦ÏÈ³ÔË®¹ûÔÙ³Ô·¹£¿ ºúÑÔÂÒÓï£¡	¿ÆÑ§±ÙÒ¥	2021/6/24
https://pqnoss.kepuchina.cn/2021/06/24/11/image/39ebd7.jpg	1488	º¬Ëá¶àµÄË®¹û£¬¿Õ¸¹Çé¿öÏÂ±ð³Ô£¿ ²»ÄÜÒ»¸Å¶øÂÛ£¡	¿ÆÑ§±ÙÒ¥	2021/6/24
https://pqnoss.kepuchina.cn/2021/06/24/10/image/9e136f.jpg	1489	Ñ¡ÔñÖÐÒ½¸ã¶¨¹ÚÐÄ²¡ ¾ÍÄÜÈÆ¹ýÖ§¼ÜÕâµÀ¹Ø£¿	¿ÆÑ§±ÙÒ¥	2021/6/24
https://pqnoss.kepuchina.cn/2021/06/24/10/image/dc8eb4.jpg	1490	µ±Â¥Éí¿ªÁÑ¡¢ÇãÐ± ½¨ÖþÎï»¹ÄÜÓÃÂð£¿	¿ÆÑ§±ÙÒ¥	2021/6/24
https://pqnoss.kepuchina.cn/2021/06/23/18/image/970efe.jpg	1491	¸ß´¦²»Ê¤¡°Õð¡±¡ª¡ª¶¶¶¯µÄÈü¸ñ´óÏÃÊÇÎ£Â¥£¿	¿ÆÑ§±ÙÒ¥	2021/6/23
https://pqnoss.kepuchina.cn/2021/06/23/18/image/840f7d.jpg	1492	¸ß´óÉÏµÄÍøºìÊß²Ë ÕæµÄÎÞ¿ÉÈ¡´ú£¿	¿ÆÑ§±ÙÒ¥	2021/6/23
https://pqnoss.kepuchina.cn/2021/06/23/17/image/fc4506.jpg	1493	µç×ÓÑÌ²úÆ·¾ßÓÐÏ¸°û¶¾ÐÔ ²»ÊÇÎÞ¶¾ÎÞº¦µÄ¿ìÀÖÐÇÇò	¿ÆÑ§±ÙÒ¥	2021/6/23
https://pqnoss.kepuchina.cn/2021/06/23/17/image/77734a.jpg	1494	½¹ÓÍº¬Á¿²»ÊÇÆÀ¼Û¾íÑÌÎ£º¦µÄÖ¸±ê ²¢²»´æÔÚ¡°°²È«ÑÌ¡±	¿ÆÑ§±ÙÒ¥	2021/6/23
https://pqnoss.kepuchina.cn/2021/06/23/17/image/d6fb87.jpg	1495	ÎüÑÌ²»Èë·Î¶ÔÉíÌåÎÞº¦£¿ ÕâÊÇ²»¿ÉÄÜµÄÊÂÇé	¿ÆÑ§±ÙÒ¥	2021/6/23
https://pqnoss.kepuchina.cn/2021/06/23/17/image/55757a.jpg	1496	Í»È»½äÑÌÈÃÈË³¤ÅÖ£¬ÓÐº¦½¡¿µ£¿	¿ÆÑ§±ÙÒ¥	2021/6/23
https://pqnoss.kepuchina.cn/2021/06/23/17/image/2d2168.jpg	1497	ÕûÈÝºó£¬ÈËÁ³Ê¶±ð»á¡°·­Á³²»ÈÏÈË¡±£¿	¿ÆÑ§±ÙÒ¥	2021/6/23
https://pqnoss.kepuchina.cn/2021/06/23/17/image/8105d6.jpg	1498	Í»È»½äÑÌÒ×Éú²¡ ¼ÙÐéÈõ»¹ÊÇÕæ½ÃÇé£¿	¿ÆÑ§±ÙÒ¥	2021/6/23
https://pqnoss.kepuchina.cn/2021/06/22/12/image/98a5bd.jpg	1499	ÃÀ°×ÑÀ¸àÕæµÄÄÜÈÃÑÀ³Ý±ä°×Âð£¿	¿ÆÑ§±ÙÒ¥	2021/6/22
https://pqnoss.kepuchina.cn/2021/06/22/12/image/1b4d04.jpg	1500	ÊÐ³¡ÉÏÁ÷ÐÐµÄ¡°ÇåÐÂ¿ÚÆø¡±ÑÀ¸à ÄÜ½â¾ö¿ÚÆøµÄÎÊÌâÂð£¿	¿ÆÑ§±ÙÒ¥	2021/6/22
https://pqnoss.kepuchina.cn/2021/06/22/12/image/059eab.jpg	1501	ÑÀ¸àÊÇ·ñ´æÔÚÄÍÒ©ÐÔ£¿ ÓÐ±ØÒª¾­³£¸ü»»Âð£¿	¿ÆÑ§±ÙÒ¥	2021/6/22
https://pqnoss.kepuchina.cn/2021/06/18/11/image/9e36e0.jpg	1502	ôÕ×Ó³Ô²»Íê·Å±ùÏä¿ÉÒÔ±£´æºÜ¾Ã£¿	¿ÆÑ§±ÙÒ¥	2021/6/18
https://pqnoss.kepuchina.cn/2021/06/18/11/image/2cb638.jpg	1503	ÌÇÄò²¡ÈË²»ÄÜ³ÔôÕ×Ó£¿	¿ÆÑ§±ÙÒ¥	2021/6/18
https://pqnoss.kepuchina.cn/2021/06/18/11/image/ea2c5f.jpg	1504	ÇýÐ°·À¶¾µÄ°¬Ýï ¾ÝËµºÜ¶àÈË¶¼¹Ò´íÁË	¿ÆÑ§±ÙÒ¥	2021/6/18
https://pqnoss.kepuchina.cn/2021/06/17/12/image/f61ba3.jpg	1505	½ôÕÅ¸ÐÈÃÈË±ä¡°±¿¡±£¬ÓÐº¦ÎÞÒæ£¿	¿ÆÑ§±ÙÒ¥	2021/6/17
https://pqnoss.kepuchina.cn/2021/06/11/17/image/685638.jpg	1506	Ê³ÓÃÓÍ¿ª·âºó¾¡¿ì³ÔÍê ¹ýÆÚÓÍ³ýÁË²»ÄÜ³Ô Ãî´¦¶à¶à	¿ÆÑ§±ÙÒ¥	2021/6/11
https://pqnoss.kepuchina.cn/2021/06/11/17/image/c3715f.jpg	1507	Ê³Æ·³¬¹ý±£ÖÊÆÚ ¿ÉÄÜÎÞº¦ Ò²¿ÉÄÜÓÐº¦	¿ÆÑ§±ÙÒ¥	2021/6/11
https://pqnoss.kepuchina.cn/2021/06/11/17/image/1b1850.jpg	1508	Ò°Éú¶¯ÎïÔÚÇ¨áãÖÐÃÔÂ·Ê±£¬ÈËÃÇ¿ÉÒÔ×ÔÐÐÈËÎªÇý¸Ï£¿	¿ÆÑ§±ÙÒ¥	2021/6/11
https://pqnoss.kepuchina.cn/2021/06/11/17/image/f205fc.jpg	1509	Ê³²Ý¶¯Îï¶¼ÎÂË³Æ½ºÍ£¿	¿ÆÑ§±ÙÒ¥	2021/6/11
https://pqnoss.kepuchina.cn/2021/06/11/17/image/80828a.jpg	1510	Ò°Ïó±±ÉÏÊÇÒòÎªÔ­ÓÐÆÜÏ¢µØÔâµ½ÆÆ»µ£¿	¿ÆÑ§±ÙÒ¥	2021/6/11
https://pqnoss.kepuchina.cn/2021/06/10/16/image/787847.jpg	1511	½ÓÖÖÐÂ¹ÚÒßÃçºó£¬»á×Ô¼ºÃ»ÊÂ¶ùÈ´°Ñ²¡¶¾´«¸ø±ðÈË£¿	¿ÆÑ§±ÙÒ¥	2021/6/10
https://pqnoss.kepuchina.cn/2021/06/09/15/image/d70e2b.jpg	1512	ÐÂ¹ÚÒßÃç±£»¤ÂÊ´ïµ½75% ×¢ÉäÒßÃçºóÈÔÐè×öºÃ¸öÈË·À»¤	¿ÆÑ§±ÙÒ¥	2021/6/9
https://pqnoss.kepuchina.cn/2021/06/09/15/image/0743df.jpg	1513	½ÓÖÖÐÂ¹ÚÒßÃç£¬²»Í¬Õë¿ÉÒÔÑ¡Ôñ²»Í¬³§¼ÒµÄ£¿	¿ÆÑ§±ÙÒ¥	2021/6/9
https://pqnoss.kepuchina.cn/2021/06/08/16/image/2c5a8e.jpg	1514	´òÐÂ¹ÚÒßÃçÖ®ºó·¢ÏÖ»³ÔÐÁË£¬º¢×ÓÄÜÒªÂð£¿	¿ÆÑ§±ÙÒ¥	2021/6/8
https://pqnoss.kepuchina.cn/2021/06/04/11/image/ec328b.jpg	1515	Ò°Éú¶¯Îï½øÈëÈËÀà»î¶¯ÇøÓò£¬¿ÉÒÔËæÒâ½Ó´¥£¿	¿ÆÑ§±ÙÒ¥	2021/6/4
https://pqnoss.kepuchina.cn/2021/06/04/11/image/5ef420.jpg	1516	Ò°Éú»¢À´µ½ÈËÀà»î¶¯ÇøÓò£¬´ú±íÒ°Éú»¢µÄÉú´æ»·¾³±äºÃÁË£¿	¿ÆÑ§±ÙÒ¥	2021/6/4
https://pqnoss.kepuchina.cn/2021/06/03/17/image/1c126f.jpg	1517	¼¦Æ¨¹ÉµÄ÷ÈÁ¦ ¾¿¾¹¸Ã²»¸ÃµÖµ²£¿	¿ÆÑ§±ÙÒ¥	2021/6/3
https://pqnoss.kepuchina.cn/2021/05/27/23/image/79f4bb.jpg	1518	¿Ö¸ßÖ¢Ö»ÊÇ¡°µ¨×ÓÐ¡¡±£¿ÄãÏëµÃÌ«¼òµ¥ÁË£¡	¿ÆÑ§±ÙÒ¥	2021/5/27
https://pqnoss.kepuchina.cn/2021/05/27/23/image/31241c.jpg	1519	¼õ·Ê¼ÑÆ·ÓÍ¶¹½Ç	¿ÆÑ§±ÙÒ¥	2021/5/27
https://pqnoss.kepuchina.cn/2021/05/27/23/image/821730.jpg	1520	ËÄ¼¾¶¹»áµ¼ÖÂÊ³ÎïÖÐ¶¾£¬²»ÄÜ³Ô	¿ÆÑ§±ÙÒ¥	2021/5/27
https://pqnoss.kepuchina.cn/2021/05/27/23/image/3b5f02.jpg	1521	ÂÌÖÐ´ø×ÏµÄ±â¶¹ ÉÅÊ³ÏËÎ¬Ö®Íõ	¿ÆÑ§±ÙÒ¥	2021/5/27
https://pqnoss.kepuchina.cn/2021/05/27/23/image/804a02.jpg	1522	ÈÝÒ×»ìÏýµÄ¼¸¸ö¸ÅÄî¡ª¡ª ¡°Ö÷Ê³¡±¡¢¡°Ì¼Ë®¡±¡¢¡°ÌÇ¡± ¡°ÌÇÀà¡±ºÍ¡°Ì¼Ë®»¯ºÏÎï¡±	¿ÆÑ§±ÙÒ¥	2021/5/27
https://pqnoss.kepuchina.cn/2021/05/27/23/image/093b54.jpg	1523	»¹ÔÚ¶ÏÌ¼Ë®¼õ·Ê£¿¿ì´ò×¡£¬ÄÐÅ®¶¼±ðÊÔ£¡	¿ÆÑ§±ÙÒ¥	2021/5/27
https://pqnoss.kepuchina.cn/2021/05/27/23/image/90ac48.jpg	1524	ÓãÐÈ²ÝÃ»ÓÐÓªÑø£¿	¿ÆÑ§±ÙÒ¥	2021/5/27
https://pqnoss.kepuchina.cn/2021/05/27/23/image/2e3394.jpg	1525	¼×Ö®ÃÛÌÇÒÒÖ®ÅøËª ÓãÐÈ²Ý¾¿¾¹ÔõÃ´ÁË£¿	¿ÆÑ§±ÙÒ¥	2021/5/27
https://pqnoss.kepuchina.cn/2021/05/27/22/image/f5e660.jpg	1526	±ðÄÃÂìÒÏ²»µ±³æ×Ó ±»Ò§Ò»¿Ú¾ÍÓÐÉúÃüÎ£ÏÕ	¿ÆÑ§±ÙÒ¥	2021/5/27
https://pqnoss.kepuchina.cn/2021/05/27/18/image/44a93d.jpg	1527	ÓÃ×Ï¹âÊÖµçÍ²¿ÉÒÔ¼ì²éÉÌÆ·ÊÇ·ñº¬ÓÐÓ«¹â¼Á£¿	¿ÆÑ§±ÙÒ¥	2021/5/27
https://pqnoss.kepuchina.cn/2021/05/27/18/image/db1603.jpg	1528	Ó«¹â¼Á²»°²È«£¿	¿ÆÑ§±ÙÒ¥	2021/5/27
https://pqnoss.kepuchina.cn/2021/05/27/18/image/4bfd64.jpg	1529	±ØÒªÄÑ¶È¡ª¡ª ÔÄ¶ÁÕÏ°­Õß¸üÈÝÒ×³É¹¦£¿	¿ÆÑ§±ÙÒ¥	2021/5/27
https://pqnoss.kepuchina.cn/2021/05/27/17/image/2f1c37.jpg	1530	¶Á²»½øÊéµÄº¢×Ó¸ü°®½»ÓÑ£¿ ÔÄ¶ÁÕÏ°­ÕßµÄÈË¼ÊÓÅÊÆ	¿ÆÑ§±ÙÒ¥	2021/5/27
https://pqnoss.kepuchina.cn/2021/05/27/17/image/961ee1.jpg	1531	¶ÁÕÏ°­ÊÇÒ»µÀ¿ç²»¹ýÈ¥µÄºè¹µ£¿	¿ÆÑ§±ÙÒ¥	2021/5/27
https://pqnoss.kepuchina.cn/2021/05/27/17/image/58f591.jpg	1532	±¦±¦ÃÇ¶¶ÍêË¯µÃ¸üÏã ³ÉÈËÒ»Ò¹Îå´Î¾ÍÒª¿´Ò½Éú	¿ÆÑ§±ÙÒ¥	2021/5/27
https://pqnoss.kepuchina.cn/2021/05/27/17/image/527eae.jpg	1533	Ë¯ÃßÖÐ¡°»¢ÇûÒ»Õð¡±ÓÐÉúÃüÎ£ÏÕ£¿	¿ÆÑ§±ÙÒ¥	2021/5/27
https://pqnoss.kepuchina.cn/2021/05/27/16/image/8c876a.jpg	1534	¹ÚÐÄ²¡×îÅÂÊ²Ã´£¿ÅÂµ¢Îó£¡	¿ÆÑ§±ÙÒ¥	2021/5/27
https://pqnoss.kepuchina.cn/2021/05/27/16/image/75e873.jpg	1535	µ±ÎÒÃÇËµ¡°ÐÄÔà²¡¡± ÎÒÃÇËµµÄ¾¿¾¹ÊÇÄÄÖÖ¼²²¡£¿	¿ÆÑ§±ÙÒ¥	2021/5/27
https://pqnoss.kepuchina.cn/2021/05/27/16/image/8651c4.jpg	1536	¹ÚÐÄ²¡»¹ÅÂÊ²Ã´£¿ÅÂÂÒ³ÔÒ©£¡	¿ÆÑ§±ÙÒ¥	2021/5/27
https://pqnoss.kepuchina.cn/2021/05/23/18/image/bf314f.jpg	1537	ÔË¶¯À­Éì£¬Ó¦¸ÃÄÄÀïÔË¶¯¾ÍÀ­ÉìÄÇÀï£¿	¿ÆÑ§±ÙÒ¥	2021/5/23
https://pqnoss.kepuchina.cn/2021/05/23/18/image/cc64d9.jpg	1538	ÔË¶¯À­ÉìÒªÀ­µ½¾Ö²¿ÌÛÍ´²ÅÓÐÐ§¹û£¿	¿ÆÑ§±ÙÒ¥	2021/5/23
https://pqnoss.kepuchina.cn/2021/05/23/18/image/8f1933.jpg	1539	ÔË¶¯ºóÀ­ÉìÊ±¼äÔ½³¤Ô½ºÃ	¿ÆÑ§±ÙÒ¥	2021/5/23
https://pqnoss.kepuchina.cn/2021/05/23/18/image/b9e8bc.jpg	1540	Ò»´ç³¤Ò»´çÇ¿ ÔõÃ´ÞÓ²Å¸ü½¡¿µ£¿	¿ÆÑ§±ÙÒ¥	2021/5/23
https://pqnoss.kepuchina.cn/2021/05/23/18/image/23fc24.jpg	1541	Î¢²¨Â¯¼ÓÈÈµÄÊ³Îï ¿ÉÒÔ¸üÓªÑø	¿ÆÑ§±ÙÒ¥	2021/5/23
https://pqnoss.kepuchina.cn/2021/05/23/18/image/381d40.jpg	1542	Èý´óÀàÊ³ÎïºÍÒ»Ð©ÈÝÆ÷ Çë²»Òª·Å½øÎ¢²¨Â¯	¿ÆÑ§±ÙÒ¥	2021/5/23
https://pqnoss.kepuchina.cn/2021/05/23/18/image/aa97f6.jpg	1543	Î¢²¨Â¯ÊôÓÚ·ÇµçÀë·øÉä ÎÞÖÂ°©·çÏÕ	¿ÆÑ§±ÙÒ¥	2021/5/23
https://pqnoss.kepuchina.cn/2021/05/19/17/image/b80668.jpg	1544	È¥³¬ÊÐË¢¸öÁ³¾Í°ÑÇ®¸¶ÁË ¿ÉÕâÐÄÀïÈ´ÓÐµãÃ»µ×ÁË¡­¡­	¿ÆÑ§±ÙÒ¥	2021/5/19
https://pqnoss.kepuchina.cn/2021/05/19/16/image/aa0428.jpg	1545	¹þÊ¿ÆæÖÇÉÌºÜµÍ£¿	¿ÆÑ§±ÙÒ¥	2021/5/19
https://pqnoss.kepuchina.cn/2021/05/19/16/image/c84d2f.jpg	1546	²»Í¬Æ·ÖÖµÄ¹·ÖÇÉÌÓÐÌìÈÀÖ®±ð£¿	¿ÆÑ§±ÙÒ¥	2021/5/19
https://pqnoss.kepuchina.cn/2021/05/19/11/image/8046c3.jpg	1547	ÌðÎ¶¼Á²»ÊÇ¼õ·ÊÈËÊ¿µÄÎÞÓÇ¸ßÕí ¡°ÉãÈëµÍÓÚÏûºÄ¡±²ÅÊÇ¼õ·ÊµÄÍõµÀ	¿ÆÑ§±ÙÒ¥	2021/5/19
https://pqnoss.kepuchina.cn/2021/05/19/11/image/f71792.jpg	1548	ÌðÎ¶¼ÁÒ²·Ö²»Í¬¿Ú¸Ð ºÏÀí·¶Î§ÄÚÊ¹ÓÃÎÞÐëµ£ÐÄ	¿ÆÑ§±ÙÒ¥	2021/5/19
https://pqnoss.kepuchina.cn/2021/05/18/13/image/e3f323.jpg	1549	0ÕáÌÇ²»µÈÓÚÎÞÌÇ µÍÌÇµÄ±ê×¼ÊÇÎÞÌÇµÄÊ®±¶	¿ÆÑ§±ÙÒ¥	2021/5/18
https://pqnoss.kepuchina.cn/2021/05/18/13/image/d7da57.jpg	1550	ÔÚ·ÇµØÕð»îÔ¾Çø²»ÐèÒªÔ¤·ÀµØÕðÔÖº¦£¿	¿ÆÑ§±ÙÒ¥	2021/5/18
https://pqnoss.kepuchina.cn/2021/05/18/13/image/970100.jpg	1551	ÊÇ²¡¶¾¾Í»á±äÒì£¬ÕâºÜÕý³£ »ý¼«½ÓÖÖÒßÃç¿É¹¹ÖþÃâÒßÆÁÕÏ	¿ÆÑ§±ÙÒ¥	2021/5/18
https://pqnoss.kepuchina.cn/2021/05/18/12/image/f6241a.jpg	1552	ÐÂ¹ÚÒßÃç¿ÉÑ¡ÖÖÀàÔ½À´Ô½¶à È«Çò½ÓÖÖÈËÊý³ÖÐøÔö¼ÓÖÐ	¿ÆÑ§±ÙÒ¥	2021/5/18
https://pqnoss.kepuchina.cn/2021/05/17/17/image/3d371b.jpg	1553	ÐÂ¹Ú²¡¶¾»áµ¼ÖÂÈË¾ùÊÙÃü´ó·ùÏÂ½µ£¿	¿ÆÑ§±ÙÒ¥	2021/5/17
https://pqnoss.kepuchina.cn/2021/05/17/17/image/db078f.jpg	1554	ÂÛ³ÔÒ¹ÏüµÄÕýÈ·´ò¿ª·½Ê½	¿ÆÑ§±ÙÒ¥	2021/5/17
https://pqnoss.kepuchina.cn/2021/05/17/11/image/495b02.jpg	1555	´÷ÁË¿ÚÕÖ ÈËÁ³Ê¶±ðÏµÍ³ÕÕÑùÈÏÊ¶Äã	¿ÆÑ§±ÙÒ¥	2021/5/17
https://pqnoss.kepuchina.cn/2021/05/14/18/image/2a12a3.jpg	1556	¹ýÁ¿Ã÷·¯ÓÐÉ¶Î£º¦£¿ Ö÷ÒªÎ£º¦¹Ç÷ÀºÍÉñ¾­	¿ÆÑ§±ÙÒ¥	2021/5/14
https://pqnoss.kepuchina.cn/2021/05/14/18/image/c2c2e2.jpg	1557	Äã¿´Õâ¸ö·ÛÆ¤ËüÓÖQÓÖµ¯ Ô­À´¾¹ÊÇ¿¿Ã÷·¯£¡	¿ÆÑ§±ÙÒ¥	2021/5/14
https://pqnoss.kepuchina.cn/2021/05/01/22/image/c0fcf4.jpg	1558	Íøºì¡°ÑàÂó±­¡±¹ýÒ¹´¢´æÒ²²»Ó°ÏìÓªÑø¼ÛÖµ£¿	¿ÆÑ§±ÙÒ¥	2021/5/1
https://pqnoss.kepuchina.cn/2021/05/01/22/image/dc0a0c.jpg	1559	ÇáÊ³½çºìÍ¸°ë±ßÌìµÄÐÂÐÇ ÆæÑÇ×ÑÕæÄÜÖú¼õ·ÊÒ»±ÛÖ®Á¦£¿	¿ÆÑ§±ÙÒ¥	2021/5/1
https://pqnoss.kepuchina.cn/2021/05/01/22/image/9bb700.jpg	1560	Íøºì¡°¹ýÒ¹ÑàÂó±­¡±ÓªÑø¸ß£¬¿É³¤ÆÚ³Ô£¿	¿ÆÑ§±ÙÒ¥	2021/5/1
https://pqnoss.kepuchina.cn/2021/05/01/22/image/7461db.jpg	1561	°ßÍºµôÏÂÈ¥µÄÍ··¢¾Í³¤²»»ØÀ´ÁË£¿ÄÜÖÎ¡¢ºÃÖÎ¡¢Äª»Å£¡ ÄÚ·þÍâÓÃ¶¼ÐèÒ½Éú¿ª´¦·½	¿ÆÑ§±ÙÒ¥	2021/5/1
https://pqnoss.kepuchina.cn/2021/05/01/22/image/cd9a91.jpg	1562	°ßÍºÊÇ½¹ÂÇµ¼ÖÂµÄ£¿ 500ÈËÖÐ¾ÍÓÐ1ÈË»á±»¡°¹íÌêÍ·¡± ¶à°éÓÐ×ÔÉíÃâÒß¼²²¡»òÔâÓö¾«Éñ´´ÉË	¿ÆÑ§±ÙÒ¥	2021/5/1
https://pqnoss.kepuchina.cn/2021/05/01/22/image/7163be.jpg	1563	°þ¸öÉ½Ò©Æ¤¶øÒÑ£¬¾¹ÈÃÊÖÑ÷µ½Ïë´òÈË£¡	¿ÆÑ§±ÙÒ¥	2021/5/1
https://pqnoss.kepuchina.cn/2021/05/01/21/image/cdaa5f.jpg	1564	Ê¯éª»¨µÄ²»¿ÉÃèÊöÖ®Î¶ ²¢·Ç½ö´ËÒ»¼Ò	¿ÆÑ§±ÙÒ¥	2021/5/1
https://pqnoss.kepuchina.cn/2021/05/01/21/image/fc3d16.jpg	1565	Ó×³æ³ÔÖ²Îï ³É³æ´«»¨·Û Òæ³æ»òº¦³æµÄ¶¨Òå±¾Éí¾Í¹ýÓÚÆ«ÆÄ	¿ÆÑ§±ÙÒ¥	2021/5/1
https://pqnoss.kepuchina.cn/2021/05/01/21/image/ed6405.jpg	1566	ºûµûºÍ¶ê×Ó³á°òÉÏµÄ·ÛÄ© ÕæµÄ´øÓÐ¾ç¶¾Âð£¿	¿ÆÑ§±ÙÒ¥	2021/5/1
https://pqnoss.kepuchina.cn/2021/05/01/21/image/61daf8.jpg	1567	²¢·ÇËùÓÐµÄ¶ê×Ó¶¼÷öÈ»Ê§É« ºûµûÖÐÒàÓÐ×ËÉ«Æ½Æ½µÄ´ú±í	¿ÆÑ§±ÙÒ¥	2021/5/1
https://pqnoss.kepuchina.cn/2021/05/01/21/image/9d0b65.jpg	1568	ÐÐÐÇ×²µØÇò µ±¿Æ»ÃµçÓ°ÇÅ¶ÎÕÕ½øÏÖÊµ	¿ÆÑ§±ÙÒ¥	2021/5/1
https://pqnoss.kepuchina.cn/2021/05/01/21/image/66e021.jpg	1569	¾Â²ËÊÇÈ¡Ö®²»¾¡ÓÃÖ®²»½ßµÄ	¿ÆÑ§±ÙÒ¥	2021/5/1
https://pqnoss.kepuchina.cn/2021/04/29/17/image/a78e96.jpg	1570	³Ô¾Â²ËÄÜ×³ÑôÂð£¿ ²»ÄÜ	¿ÆÑ§±ÙÒ¥	2021/4/29
https://pqnoss.kepuchina.cn/2021/04/29/15/image/2a4b6f.jpg	1571	¼õ·ÊÒ²ÓÐÃÅ¼÷£¿ ÕâÈý¸öÊýÖµËãÃ÷°×ÔÙËµ	¿ÆÑ§±ÙÒ¥	2021/4/29
https://pqnoss.kepuchina.cn/2021/04/28/16/image/6600b9.jpg	1573	ÓÐÍ´·ç²»ÄÜ³Ô¶¹¸¯£¿ ÄÜ£¡	¿ÆÑ§±ÙÒ¥	2021/4/28
https://pqnoss.kepuchina.cn/2021/04/28/11/image/75fc7d.png	1574	±»ÎÃ³æ¶£Ò§ºó£¬Í¿Ä¨ÍÙÒº¿ÉÒÔÖ¹Ñ÷Âð£¿	¿ÆÑ§±ÙÒ¥	2021/4/28
https://pqnoss.kepuchina.cn/2021/04/27/18/image/e92064.jpg	1576	ÄÏ¹Ï×Ó Å¨ËõµÄ¶¼ÊÇ¾«»ª	¿ÆÑ§±ÙÒ¥	2021/4/27
https://pqnoss.kepuchina.cn/2021/04/22/17/image/468e13.jpg	1577	ÈòÃëÖ®±æÓëµØÇòÐý×ª	¿ÆÑ§±ÙÒ¥	2021/4/22
https://pqnoss.kepuchina.cn/2021/04/29/17/image/d2e333.jpg	1578	³Ô¾Â²ËÍ¨±ãÂð£¿ ÉÅÊ³ÏËÎ¬º¬Á¿Ö»ÄÜËµÒ»°ã	¿ÆÑ§±ÙÒ¥	2021/4/29
https://pqnoss.kepuchina.cn/2021/04/29/17/image/6137dd.jpg	1579	Àë²»¿ªÄÌ²èµÄÄã ÐèÒªÒ»¸öÎÂÅ¯µÄ±§±§	¿ÆÑ§±ÙÒ¥	2021/4/29
https://pqnoss.kepuchina.cn/2021/04/29/17/image/e113f6.jpg	1580	ÈéÌÇ²»ÄÍÊÜ¾ÍµÃ¸úÅ£ÄÌÒ»µ¶Á½¶Ï£¿´ó¿É²»±Ø£¡	¿ÆÑ§±ÙÒ¥	2021/4/29
https://pqnoss.kepuchina.cn/2021/04/21/17/image/d13129.jpg	1581	Ò»ÌìÒ»±­½µÑªÑ¹£¿ÇÛ²ËÖ­±íÊ¾£ºÄÑµ±ÖØÈÎ£¡	¿ÆÑ§±ÙÒ¥	2021/4/21
https://pqnoss.kepuchina.cn/2021/04/21/17/image/a32ffc.jpg	1582	ÂÜ²·Ó§ ²¢·Ç¿ÉÓÐ¿ÉÎÞµÄÅä½Ç	¿ÆÑ§±ÙÒ¥	2021/4/21
https://pqnoss.kepuchina.cn/2021/04/21/16/image/4cd301.jpg	1583	ÇÛ²ËÒ¶Ã»ÓªÑø£¬Ó¦¸ÃÔñ¸É¾»£¿ºÁ²»Ñ·É«ÓÚ²Ë¸Ë×ÓµÄÇÛ²ËÒ¶	¿ÆÑ§±ÙÒ¥	2021/4/21
https://pqnoss.kepuchina.cn/2021/04/21/16/image/405e95.jpg	1584	ËÕÒÁÊ¿ÔËºÓ£¬Èç´ËÒ×¶ÂÎªÄÄ°ã£¿	¿ÆÑ§±ÙÒ¥	2021/4/21
https://pqnoss.kepuchina.cn/2021/04/21/14/image/396989.jpg	1585	¶¯»­Æ¬¾Í¿ÉÒÔ·ÅÐÄ¸øÍÞ¿´£¿¿´¶¯»­µÄÕýÈ·´ò¿ª·½Ê½£¡	¿ÆÑ§±ÙÒ¥	2021/4/21
https://pqnoss.kepuchina.cn/2021/04/16/17/image/db4d43.jpg	1587	¹ØÓÚÇâÄÜÔ´Æû³µµÄµ£ÓÇ ÊÇ·ñÓÐ±ØÒª£¿	¿ÆÑ§±ÙÒ¥	2021/4/16
https://pqnoss.kepuchina.cn/2021/04/13/11/image/81bf68.jpg	1588	¸ÉÏ¸°û»¤·ôÆ·ÄÜÐÞ¸´Æ¤·ô¡¢¿¹Ë¥ÀÏ£¿	¿ÆÑ§±ÙÒ¥	2021/4/13
https://pqnoss.kepuchina.cn/2021/04/13/11/image/7433f2.jpg	1589	Á¿×Ó»¤·ô ±ð±»¡°²»Ã÷¾õÀ÷¡±ÅªÔÎÍ·	¿ÆÑ§±ÙÒ¥	2021/4/13
https://pqnoss.kepuchina.cn/2021/04/12/18/image/88eebb.jpg	1590	±ðÑªÑ¹Ò»¸ß¾Í¼±×Å³ÔÒ© ²»·ÁÏÈÊÔÊÔÕâ¼¸Ìõ¡°½Ý¾¶¡±	¿ÆÑ§±ÙÒ¥	2021/4/12
https://pqnoss.kepuchina.cn/2021/04/08/18/image/2b5958.jpg	1591	´øÑÀÌ×£½±äÃÀ£¿ÑÀ³Ý½ÃÕýÍ¦¡°ÌôÈË¡±£¡	¿ÆÑ§±ÙÒ¥	2021/4/8
https://pqnoss.kepuchina.cn/2021/04/06/18/image/b7c39e.jpg	1592	¿§·ÈºÈµÄ¶à»áµÃÈéÏÙ°©Âð£¿ ²»»á	¿ÆÑ§±ÙÒ¥	2021/4/6
https://pqnoss.kepuchina.cn/2021/04/06/11/image/129212.jpg	1593	³£ºÈÅ£ÄÌÒ×µÃÈéÏÙ°©£¿ ²»»á	¿ÆÑ§±ÙÒ¥	2021/4/6
https://pqnoss.kepuchina.cn/2021/04/06/11/image/bf009b.jpg	1594	³£³Ô¶¹ÖÆÆ·Ò×µÃÈéÏÙ°©£¿ ²»»á	¿ÆÑ§±ÙÒ¥	2021/4/6
https://pqnoss.kepuchina.cn/2021/04/02/14/image/f44275.jpg	1595	±»Ã÷ÐÇ°²ÀûµÄÎ÷èÖ¼õ·Ê·¨£¬ÓÐÐ©ÈË¾¹³Ô²»ÁË£¿	¿ÆÑ§±ÙÒ¥	2021/4/2
https://pqnoss.kepuchina.cn/2021/03/24/17/image/f196d8.jpg	1596	´ºÌì¡°ÉÏ»ð¡±¹Îðð£¬³öððÔ½¶àÔ½ºÃ£¿	¿ÆÑ§±ÙÒ¥	2021/3/24
https://pqnoss.kepuchina.cn/2021/02/15/12/image/4d4634.jpg	1597	³Ô¼á¹û»á³¤ÅÖ£¿ ¿ØÖÆºÃÁ¿£¬ÄÜ¼õ·Ê£¡	¿ÆÑ§±ÙÒ¥	2021/2/15
https://pqnoss.kepuchina.cn/2021/04/02/11/image/5d3e13.jpg	1598	ÑÇÌúÇè»¯¼ØÓÖ±»Áà£¿Ñ¡Ê³ÑÎµÄ×¢ÒâÊÂÏîÇë²éÊÕ£¡	¿ÆÑ§±ÙÒ¥	2021/4/2
https://pqnoss.kepuchina.cn/2021/04/01/18/image/d09596.png	1599	ÅÅËÞ±ãµÈÓÚÅÅ¶¾Âð£¿ËÞ±ãµ½µ×ÊÇÊ²Ã´£¿	¿ÆÑ§±ÙÒ¥	2021/4/1
https://pqnoss.kepuchina.cn/2021/03/31/16/image/ea1a7b.jpg	1600	ÐØÍ´¾ÍÊÇÐÄ½ÊÍ´£¿	¿ÆÑ§±ÙÒ¥	2021/3/31
https://pqnoss.kepuchina.cn/2021/03/31/11/image/ea652a.jpg	1601	ÑªÖ¬¸ß¾ÍµÃ³ÔÒ©£¿	¿ÆÑ§±ÙÒ¥	2021/3/31
https://pqnoss.kepuchina.cn/2021/03/31/11/image/fad54c.jpg	1602	¸ÊÓÍÈýõ¥Éý¸ß´ú±í»áµÃÐÄÄÔÑª¹Ü¼²²¡£¿	¿ÆÑ§±ÙÒ¥	2021/3/31
https://pqnoss.kepuchina.cn/2021/03/26/15/image/c3f5ae.jpg	1603	½µÄòËáÒ©ÉËÉö£¿	¿ÆÑ§±ÙÒ¥	2021/3/26
https://pqnoss.kepuchina.cn/2021/03/26/14/image/941b2e.jpg	1604	ÑªÑ¹¸ßÒªÉÙ³ÔÑÎ£¿	¿ÆÑ§±ÙÒ¥	2021/3/26
https://pqnoss.kepuchina.cn/2021/03/26/14/image/787aaf.jpg	1605	ºì¾ÆÄÜ½µÑªÑ¹£¿	¿ÆÑ§±ÙÒ¥	2021/3/26
https://pqnoss.kepuchina.cn/2021/03/26/13/image/7391e7.jpg	1606	ÑªÑ¹Çá¶ÈÉý¸ß=²»ÓÃ³ÔÒ©	¿ÆÑ§±ÙÒ¥	2021/3/26
https://pqnoss.kepuchina.cn/2021/03/26/11/image/3a459f.jpg	1607	½µÑ¹Ò©Ò»³Ô¾ÍÊÇÒ»±²×Ó£¿	¿ÆÑ§±ÙÒ¥	2021/3/26
https://pqnoss.kepuchina.cn/2021/03/26/11/image/7c6959.jpg	1608	½µÑ¹Ò©ÓÐÒÀÀµÐÔ£¬³ÔÒ»¶ÎÊ±¼ä¾ÍµÃ»»/Í££¿	¿ÆÑ§±ÙÒ¥	2021/3/26
https://pqnoss.kepuchina.cn/2021/03/26/11/image/3702ca.jpg	1609	°Ö/ÂèÓÐ¸ßÑªÑ¹²¡£¬×Ô¼º¾Í¿Ï¶¨»áµÃ¸ßÑªÑ¹£¿	¿ÆÑ§±ÙÒ¥	2021/3/26
https://pqnoss.kepuchina.cn/2021/03/26/11/image/e66891.jpg	1610	Ö»Òª²»ÊÇ¡°Í·Í´¡±¡¢¡°Í·ÔÎ¡±¡¢¸ßÑªÑ¹¾Í²»ÑÏÖØ£¿	¿ÆÑ§±ÙÒ¥	2021/3/26
https://pqnoss.kepuchina.cn/2021/03/25/11/image/150304.jpg	1611	ÄêÇáÈË£¬ÉíÌåºÃ£¬ÑªÑ¹¸ßÒ»µãÃ»É¶£¿	¿ÆÑ§±ÙÒ¥	2021/3/25
https://pqnoss.kepuchina.cn/2021/03/25/11/image/f8ff57.jpg	1612	ÐÄÔà²¡²»ÄÑÊÜ¾Í´ú±í²¡ºÃÁË£¿	¿ÆÑ§±ÙÒ¥	2021/3/25
https://pqnoss.kepuchina.cn/2021/03/24/18/image/3c084e.jpg	1613	¹ÎððÃ»ÓÐ½û¼É£¬ÈËÈË¶¼¿ÉÒÔ½øÐÐ¹Îðð±£½¡£¿	¿ÆÑ§±ÙÒ¥	2021/3/24
https://pqnoss.kepuchina.cn/2021/03/24/17/image/92fc59.jpg	1614	¹ÎððÊ±¼äÔ½³¤Ð§¹ûÔ½ºÃ£¿	¿ÆÑ§±ÙÒ¥	2021/3/24
https://pqnoss.kepuchina.cn/2021/03/24/17/image/6b1471.jpg	1615	¹ÎððÔ½Í´Ô½ºÃ£¬ÆðððÑÕÉ«Ô½ÉîÔ½ºÃ£¿	¿ÆÑ§±ÙÒ¥	2021/3/24
https://pqnoss.kepuchina.cn/2021/03/24/17/image/a066a0.jpg	1616	¼á³Ö³ÔËØ£¬µÃ×¢Òâ²¹³äÕâ4ÖÖÓªÑø£¡	¿ÆÑ§±ÙÒ¥	2021/3/24
https://pqnoss.kepuchina.cn/2021/03/22/17/image/7a4426.jpg	1617	¾±×µ²¡·¢×÷ÆÚ¼ä ³·µôÕíÍ·´ó·¨¾¿¾¹¶Ô²»¶Ô£¿	¿ÆÑ§±ÙÒ¥	2021/3/22
https://pqnoss.kepuchina.cn/2021/03/23/18/image/7281b5.jpg	1618	·´¼¾Ë®¹ûµ¼ÖÂÐÔÔçÊì£¿	¿ÆÑ§±ÙÒ¥	2021/3/23
https://pqnoss.kepuchina.cn/2021/03/22/17/image/ae0323.jpg	1619	¾±×µ²¡Ó¦Ñ¡Ôñ×¨ÓÃÖÎÁÆÕíÍ·£¿	¿ÆÑ§±ÙÒ¥	2021/3/22
https://pqnoss.kepuchina.cn/2021/03/22/15/image/bbebd4.jpg	1620	¶ÔÓÚÌÕ´ÉºÍÌÂ´ÉÖÆÆ·µÄÊ¹ÓÃ½¨Òé	¿ÆÑ§±ÙÒ¥	2021/3/22
https://pqnoss.kepuchina.cn/2021/03/22/15/image/c43fed.jpg	1621	ÌÂ´ÉºÍÌÕ´É Äã·ÖÇåÁËÂð£¿	¿ÆÑ§±ÙÒ¥	2021/3/22
https://pqnoss.kepuchina.cn/2021/03/19/17/image/3a00ad.jpg	1623	¡°¼¦Áø¡±ÊÇ½¡¿µÊ³Æ·£¿ ºÜ¿ÉÄÜ¸ßÓÍ¸ßÖ¬	¿ÆÑ§±ÙÒ¥	2021/3/19
https://pqnoss.kepuchina.cn/2021/03/10/14/image/75a4ed.jpg	1628	¡°Ò»ÔÐÉµÈýÄê¡±ÊÇÂéÒ©ÈÇµÄ»ö£¿ Ëµ·¨±¾Éí¾Í²»¿¿Æ×	¿ÆÑ§±ÙÒ¥	2021/3/10
https://pqnoss.kepuchina.cn/2021/03/10/14/image/9523bd.jpg	1629	¡°Ò»Îæ¾ÍÔÎ¡±ºÍ¡°Ò»ÅÄ¾Í×ß¡± £¿¹ýÓÚ¿äÕÅ ÄÑÒÔÊµÏÖ	¿ÆÑ§±ÙÒ¥	2021/3/10
https://pqnoss.kepuchina.cn/2021/03/09/18/image/d12966.jpg	1630	Óã´Ì¿¨ºíÁü¾ÍºÈ´×ÍÌÂøÍ·£¿ Ð¡ÐÄ£¡´¦Àí²»µ±»á¡°¶ªÃü¡±£¡	¿ÆÑ§±ÙÒ¥	2021/3/9
https://pqnoss.kepuchina.cn/2021/03/09/15/image/527165.jpg	1632	¡°½ø¿ÚÒ©¡±²»ÊÇÕæ¡°½ø¿Ú¡±£¡	¿ÆÑ§±ÙÒ¥	2021/3/9
https://pqnoss.kepuchina.cn/2021/03/06/18/image/202d21.jpg	1633	ºÈÈÈË®ÄÜ¹»ÑøÎ¸£¿	¿ÆÑ§±ÙÒ¥	2021/3/6
https://pqnoss.kepuchina.cn/2021/03/06/18/image/554e4f.jpg	1634	ºÈÈÈË®Ô¤·À¸ÐÃ°£¿	¿ÆÑ§±ÙÒ¥	2021/3/6
https://pqnoss.kepuchina.cn/2021/03/06/18/image/02c9a9.jpg	1635	ºÈÈÈË®¿ÉÒÔ»º½âÍ´¾­£¿	¿ÆÑ§±ÙÒ¥	2021/3/6
https://pqnoss.kepuchina.cn/2021/03/05/16/image/ebbc8d.jpg	1636	È¥µô×óÐýÈâ¼îÖ®ºó µ¥´¿µÄ¿§·ÈÄÜ¼õ·ÊÂð£¿	¿ÆÑ§±ÙÒ¥	2021/3/5
https://pqnoss.kepuchina.cn/2021/03/02/17/image/b75872.jpg	1639	ÃØÃÜÇÔÌý ¾«×¼ÍÆ¹ã ¶¼ÊÇÕæµÄÂð£¿	¿ÆÑ§±ÙÒ¥	2021/3/2
https://pqnoss.kepuchina.cn/2021/02/28/18/image/5041c7.jpg	1641	½ÇÄ¤ËÜÐÎ¾µ ÕæµÄÄÜ½ÃÕý½üÊÓÂð£¿	¿ÆÑ§±ÙÒ¥	2021/2/28
https://pqnoss.kepuchina.cn/2021/02/26/16/image/a4ba83.jpg	1642	Öóºó¼´Ê³ºÜ·½±ã£¿ ÌÀÔ²ºÍÔªÏü²¢²»ÊÊºÏ×öÔç²ÍºÍÒ¹Ïü£¡	¿ÆÑ§±ÙÒ¥	2021/2/26
https://pqnoss.kepuchina.cn/2021/02/26/11/image/71c18a.jpg	1643	º£²Î»¨½ºÉúòºÑàÎÑ ´ó²¹¼ÑÆ·ÊÇ·ñÍ½ÓÐÐéÃû£¿	¿ÆÑ§±ÙÒ¥	2021/2/26
https://pqnoss.kepuchina.cn/2021/02/25/15/image/07f887.jpg	1644	ºÈºìÌÇµ½µ×²¹ÌúÂð£¿ ²»½ö²»ÄÜ²¹Ìú£¬»¹»áÅÖ	¿ÆÑ§±ÙÒ¥	2021/2/25
https://pqnoss.kepuchina.cn/2021/02/25/11/image/fcf8db.jpg	1645	³àÉ°ÌÇÊÇºìÌÇÂð£¿ ²¢²»ÊÇ	¿ÆÑ§±ÙÒ¥	2021/2/25
https://pqnoss.kepuchina.cn/2021/02/24/11/image/b37e33.jpg	1646	ÎÞµí·Û»ðÍÈÀïµÄÊÝÈâ¸ü¶àÂð£¿	¿ÆÑ§±ÙÒ¥	2021/2/24
https://pqnoss.kepuchina.cn/2021/02/23/18/image/9442d5.jpg	1647	ÓñÃ×µÄÊÝÉí¹â»· ÊÇ·ñ¾­µÃÆðÍÆÇÃ£¿	¿ÆÑ§±ÙÒ¥	2021/2/23
https://pqnoss.kepuchina.cn/2021/02/23/15/image/3ba954.jpg	1649	°ÍÎ÷ÓêÁÖÃæ»ý´ó·ùËõË® ÊÇÒòÎªÖÐ¹úÈËÈâºÍµ°³Ô¶àÁË	¿ÆÑ§±ÙÒ¥	2021/2/23
https://pqnoss.kepuchina.cn/2021/02/19/11/image/aedbcb.jpg	1650	µ°»ÆµÄµ¨¹Ì´¼¿ÉÅÂÂð£¿ ±»¹ý¶ÈÑýÄ§»¯ÁË	¿ÆÑ§±ÙÒ¥	2021/2/19
https://pqnoss.kepuchina.cn/2021/02/19/11/image/6011e1.jpg	1651	µ°Çåµ°°×ÖÊº¬Á¿±Èµ°»Æ¸ß£¿ µ°»Æµ°°×ÖÊ²Å¸ü¸ß	¿ÆÑ§±ÙÒ¥	2021/2/19
https://pqnoss.kepuchina.cn/2021/02/19/11/image/b93e56.jpg	1652	³Ôµ°»Æ»áÔö·Ê£¿ Ò»¸öµ°»ÆÈÈÁ¿Õæ²»¸ß	¿ÆÑ§±ÙÒ¥	2021/2/19
https://pqnoss.kepuchina.cn/2021/02/19/11/image/1957ec.jpg	1653	³Ôµ°»ÆÄÜ²¹Ìú£¿ Ð§¹û²¢²»ÀíÏë	¿ÆÑ§±ÙÒ¥	2021/2/19
https://pqnoss.kepuchina.cn/2021/02/17/21/image/24867f.jpg	1656	ÎÞÌÇÒûÁÏÊÇ¼õ·ÊÆæ±ø£¿	¿ÆÑ§±ÙÒ¥	2021/2/17
https://pqnoss.kepuchina.cn/2021/02/17/21/image/f05369.jpg	1657	´óÁ¿ºÈ²è£¬¸¨ÒÔÎÂÑÎË®ºÍ´×Êþ¿Ú¾ÍÄÜÏûÃðºíÁüÄÚµÄÐÂ¹Ú²¡¶¾£¿	¿ÆÑ§±ÙÒ¥	2021/2/17
https://pqnoss.kepuchina.cn/2021/02/15/12/image/7e0413.jpg	1658	·äÃÛË®¿ÉÒÔ½â¾Æ£¿	¿ÆÑ§±ÙÒ¥	2021/2/15
https://pqnoss.kepuchina.cn/2021/02/15/12/image/e65793.jpg	1659	ÂÌ¶¹ÌÀ¡¢º£´øÌÀ¿ÉÒÔ½â¾Æ£¿	¿ÆÑ§±ÙÒ¥	2021/2/15
https://pqnoss.kepuchina.cn/2021/02/15/12/image/05efc4.jpg	1660	²è¡¢¿§·È¿ÉÒÔ½â¾Æ£¿	¿ÆÑ§±ÙÒ¥	2021/2/15
https://pqnoss.kepuchina.cn/2021/02/15/12/image/d75215.jpg	1661	³Ô¼á¹ûÏàµ±ÓÚºÈÓÍ£¿Ã»ÄÇÃ´¿äÕÅ	¿ÆÑ§±ÙÒ¥	2021/2/15
https://pqnoss.kepuchina.cn/2021/02/13/17/image/7c7db0.jpg	1662	º¢×Ó¿ÉÒÔ´òÂé½«Âð£¿Î´³ÉÄêÈËÒ×³Éñ«£¬²»½¨Òé½Ó´¥Âé½«	¿ÆÑ§±ÙÒ¥	2021/2/13
https://pqnoss.kepuchina.cn/2021/02/13/17/image/9d0db2.jpg	1663	´º½Ú´òÂé½«ÕùÒé¶à£¬´òÂé½«µ½µ×¶ÔÉíÐÄ½¡¿µÊÇºÃÊÇ»µ£¿	¿ÆÑ§±ÙÒ¥	2021/2/13
https://pqnoss.kepuchina.cn/2021/02/13/17/image/de7ab9.jpg	1664	´òÂé½«¿ÉÔ¤·ÀÀÏÄê³Õ´ô£¿	¿ÆÑ§±ÙÒ¥	2021/2/13
https://pqnoss.kepuchina.cn/2021/02/10/11/image/11a2dc.jpg	1665	¸ÆÆ¬µÄº¬¸ÆÁ¿Ô½¸ßÔ½ºÃ£¿ ´ó¼ÁÁ¿²»ÀûÎüÊÕ£¬Ð¡¼ÁÁ¿¿É¶à´Î²¹³ä	¿ÆÑ§±ÙÒ¥	2021/2/10
https://pqnoss.kepuchina.cn/2021/02/10/11/image/44e2b5.jpg	1666	²¹¸ÆÖ»ºÈÅ£ÄÌ£¿ Êß²ËºÍ¶¹ÀàÒ²ÊÇ²¹¸ÆµÄºÃ°ïÊÖ	¿ÆÑ§±ÙÒ¥	2021/2/10
https://pqnoss.kepuchina.cn/2021/02/10/11/image/2dbd1a.jpg	1667	¸ô×Å²£Á§É¹Ì«Ñô£º Ö»ÒªÊ±¼ä¹»³¤£¬¾ÍÄÜÓÐÐ§¹ûÂð£¿	¿ÆÑ§±ÙÒ¥	2021/2/10
https://pqnoss.kepuchina.cn/2021/02/07/17/image/5d300d.jpg	1669	Ë®¹ûÔ½Ëáº¬Î¬ÉúËØCÔ½¸ß£¿Ïë²¹Î¬CµÄ¿´¹ýÀ´£¡	¿ÆÑ§±ÙÒ¥	2021/2/7
https://pqnoss.kepuchina.cn/2021/02/07/15/image/62dddc.jpg	1672	Ë®ÒøÑªÑ¹¼Æ²»ÈÃÓÃÁË£¿ÒòÎª²»×¼Âð£¿ÌýÌýÒ½ÉúÔõÃ´Ëµ	¿ÆÑ§±ÙÒ¥	2021/2/7
https://pqnoss.kepuchina.cn/2021/02/07/15/image/40438a.jpg	1673	Ã¿Ìì½¡×ß£¬ÕæÄÜ³¤ÊÙÂð£¿Ò½ÉúÓÐµã¶ù²»Í¬Òâ¼û	¿ÆÑ§±ÙÒ¥	2021/2/7
https://pqnoss.kepuchina.cn/2021/02/07/14/image/8a3b2e.jpg	1674	ÑªÖ¬Éý¸ß£¬ÐèÒª³ÔÒ©ÖÎÁÆÂð£¿ÓÐÊ²Ã´ºÃ·½·¨½µÑªÖ¬£¿Ò½Éú¸æËßÄú	¿ÆÑ§±ÙÒ¥	2021/2/7
https://pqnoss.kepuchina.cn/2021/02/07/14/image/15caf2.jpg	1675	¸ßÑªÑ¹ºÍ¶àºÈË®ÓÐ¹ØÏµÂð£¿ÓÐÀû»¹ÊÇÓÐ±×£¿Ò½Éú¸æËßÄú	¿ÆÑ§±ÙÒ¥	2021/2/7
https://pqnoss.kepuchina.cn/2020/11/12/15/image/2e7b0d.jpg	1677	2020Äê½«³ÉÎª60ÄêÀ´×îÀä¶¬ÌìµÄËµ·¨ ´ÓºÎ¶øÀ´£¿	¿ÆÑ§±ÙÒ¥	2020/11/12
https://pqnoss.kepuchina.cn/2021/02/05/11/image/55f73b.jpg	1678	¶³ÂÑ£¬Ïë¸øÎ´À´µÄ×Ô¼º¶àÒ»¸ö¿ÉÄÜ£¿²¢Ã»ÓÐÏëÏóÖÐµÄ¼òµ¥	¿ÆÑ§±ÙÒ¥	2021/2/5
https://pqnoss.kepuchina.cn/2021/02/05/11/image/20203e.jpg	1679	Ö²Îï±íÃæµÄ¡°°×Ëª¡±ÐèÒª²ÁµôÂð£¿	¿ÆÑ§±ÙÒ¥	2021/2/5
https://pqnoss.kepuchina.cn/2021/02/01/17/image/3692b2.jpg	1682	¼«º®Ö®¶¬µ±Ç° µÍÎÂ»á³ÉÎªÐÂ¹Ú²¡¶¾µÄ¡°ÎÂ´²¡±Âð£¿	¿ÆÑ§±ÙÒ¥	2021/2/1
https://pqnoss.kepuchina.cn/2021/02/01/17/image/545c28.jpg	1683	Ò»ÓÃµçÈÈÌº¾ÍÉÏ»ð£¿Äã²»ÊÇÒ»¸öÈË£¡	¿ÆÑ§±ÙÒ¥	2021/2/1
https://pqnoss.kepuchina.cn/2021/02/01/16/image/adbb2c.jpg	1684	³µÀå×Ó³Ô¶àÁË»áÖÐ¶¾£¿ Õâ¸öÈ·Êµ¶àÂÇÁË	¿ÆÑ§±ÙÒ¥	2021/2/1
https://pqnoss.kepuchina.cn/2021/02/01/16/image/c70b46.jpg	1685	³µÀå×ÓÎ¬ÉúËØC¸ß£¿ Ò»°ãÒ»°ã¶øÒÑ	¿ÆÑ§±ÙÒ¥	2021/2/1
https://pqnoss.kepuchina.cn/2021/02/01/16/image/53d2a5.jpg	1686	³µÀå×ÓÊÇ²¹Ìú²¹Ñª¼ÑÆ·£¿ ±ð±»Íâ±íÃÉ±Î	¿ÆÑ§±ÙÒ¥	2021/2/1
https://pqnoss.kepuchina.cn/2021/02/01/14/image/b09c39.jpg	1687	³µÀå×Ó²¹Ìú£¿¼ì²âÑôÐÔ»¹ÄÜ³ÔÂð£¿¹ØÓÚ³µÀå×ÓµÄ4¸öÎóÇø	¿ÆÑ§±ÙÒ¥	2021/2/1
https://pqnoss.kepuchina.cn/2021/01/29/12/image/e34850.jpg	1690	Ã¨ÔÚÎÀÉú¼äÃÅ¿ÚµÈ´ýÊÇµ£ÐÄÈË±»Ë®ÑÍËÀ£¿	¿ÆÑ§±ÙÒ¥	2021/1/29
https://pqnoss.kepuchina.cn/2021/01/28/18/image/3c531c.jpg	1692	¸É×Ï²ËËº²»ÀÃ£¬ËÜÁÏ×öµÄ£¿ ²¢²»ÊÇ£¬×Ï²ËµÄÌØÐÔ¶øÒÑ£¡	¿ÆÑ§±ÙÒ¥	2021/1/28
https://pqnoss.kepuchina.cn/2021/01/21/17/image/c158f3.jpg	1694	¼¦×¦ÃÀÈÝ»¹²»ÅÖ£¿4¸ö¼¦×¦Á½Íë·¹£¡	¿ÆÑ§±ÙÒ¥	2021/1/21
https://pqnoss.kepuchina.cn/2021/01/21/17/image/9d20b7.jpg	1695	¶à³Ô¼¦×¦ÄÜÃÀÈÝ£¿	¿ÆÑ§±ÙÒ¥	2021/1/21
https://pqnoss.kepuchina.cn/2021/01/04/14/image/b95b3a.jpg	1696	¡°ÈÏ´íÈË¡±¿ÉÄÜÊÇ²¡£¿Á³Ã¤Ö¢»òÒò´óÄÔÊÜËðÒýÆð	¿ÆÑ§±ÙÒ¥	2021/1/4
https://pqnoss.kepuchina.cn/2020/12/23/17/image/9a9c5f.jpg	1697	¶¬¼¾ÈÈ³µÓ¦¸ÃÆô¶¯Ö®ºóÔ­µØµÈ´ý¼¸·ÖÖÓÔÙÐÐÊ»£¿	¿ÆÑ§±ÙÒ¥	2020/12/23
https://pqnoss.kepuchina.cn/2021/01/19/17/image/e235ce.jpg	1699	Ê¹ÓÃÒ»´ÎÐÔ¿ê×Ó»á¸ÐÈ¾ÐÂ¹Ú²¡¶¾£¿	¿ÆÑ§±ÙÒ¥	2021/1/19
https://pqnoss.kepuchina.cn/2021/01/19/16/image/693bb1.jpg	1700	¶¯ÎïÑªÈÈÁ¿¸ß£¿	¿ÆÑ§±ÙÒ¥	2021/1/19
https://pqnoss.kepuchina.cn/2021/01/19/16/image/ea3fb4.jpg	1701	¶¯ÎïÑªºÜÔà£¿	¿ÆÑ§±ÙÒ¥	2021/1/19
https://pqnoss.kepuchina.cn/2021/01/18/17/image/79842c.jpg	1702	Ñ¹Õ¥µÄÊ³ÓÃÓÍ±È½þ³öµÄºÃ£¿	¿ÆÑ§±ÙÒ¥	2021/1/18
https://pqnoss.kepuchina.cn/2021/01/18/17/image/976945.jpg	1703	²»º¬µ¨¹Ì´¼µÄÖ²ÎïÓÍ¸ü½¡¿µ£¿	¿ÆÑ§±ÙÒ¥	2021/1/18
https://pqnoss.kepuchina.cn/2021/01/14/15/image/1d70fa.jpg	1704	ÄÐÖ÷ÍâÅ®Ö÷ÄÚ£¬Å®ÐÔ¸üÊÊºÏÓý¶ù£¿	¿ÆÑ§±ÙÒ¥	2021/1/14
https://pqnoss.kepuchina.cn/2021/01/14/10/image/cc9147.jpg	1705	ÄÐÖ÷ÍâÅ®Ö÷ÄÚ£¬ËùÒÔÅ®ÐÔ±ÈÄÐÐÔ¸ü²»ÊÊºÏÖ°³¡£¿	¿ÆÑ§±ÙÒ¥	2021/1/14
https://pqnoss.kepuchina.cn/2021/01/12/11/image/51329c.jpg	1706	´óËâÓÖË«…ª…¬ÄÜÔ¤·ÀÐÂ¹Ú·ÎÑ×ÁË£¿	¿ÆÑ§±ÙÒ¥	2021/1/12
https://pqnoss.kepuchina.cn/2021/01/11/17/image/acb6e1.jpg	1708	ÌÇÄò²¡ÈË²»ÄÜ³ÔºìÊí£¿	¿ÆÑ§±ÙÒ¥	2021/1/11
https://pqnoss.kepuchina.cn/2021/01/11/17/image/cec64c.jpg	1709	´ó³¦¸Ë¾úÒ»¶¨ÊÇ²»ºÃµÄ£¿	¿ÆÑ§±ÙÒ¥	2021/1/11
https://pqnoss.kepuchina.cn/2021/01/11/14/image/f13778.jpg	1710	ºìÍ¸°ë±ßÌìµÄµ°°×·Û ÓÐ±ØÒªÈËÈË¶¼³ÔÂð£¿	¿ÆÑ§±ÙÒ¥	2021/1/11
https://pqnoss.kepuchina.cn/2021/01/11/14/image/8eb0f2.jpg	1712	ºôÎü·§¿ÚÕÖ ²»½¨ÒéÒßÇéÆÚ¼äÊ¹ÓÃ	¿ÆÑ§±ÙÒ¥	2021/1/11
https://pqnoss.kepuchina.cn/2021/01/11/11/image/184227.jpg	1714	³Ô½ª¿ÉÒÔ»º½âÍ´¾­£¿	¿ÆÑ§±ÙÒ¥	2021/1/11
https://pqnoss.kepuchina.cn/2021/01/11/11/image/b77977.jpg	1715	Ï´ËõË®µÄÃ«ÉÀ¿ÉÒÔ»Ö¸´Èç³õ£¿	¿ÆÑ§±ÙÒ¥	2021/1/11
https://pqnoss.kepuchina.cn/2021/01/04/14/image/bddc45.jpg	1716	Ê³ÎïÖ®¼ä ÕæµÄ´æÔÚÏà¿Ë·¨ÔòÂð£¿	¿ÆÑ§±ÙÒ¥	2021/1/4
https://pqnoss.kepuchina.cn/2021/01/04/14/image/780f64.jpg	1717	³´Êß²Ë¶¼Ó¦¸Ã¶à¼ÓÑÎ£¿	¿ÆÑ§±ÙÒ¥	2021/1/4
https://pqnoss.kepuchina.cn/2020/12/25/14/image/06f1b5.jpg	1718	¹Ú×´¶¯ÂöÔìÓ°µÄ·çÏÕÓÐ¶à¸ß£¿ÖµµÃÊÕ²Ø	¿ÆÑ§±ÙÒ¥	2020/12/25
https://pqnoss.kepuchina.cn/2020/12/24/15/image/2355ef.jpg	1719	¼ÈÈ»òùòðÐ¯´øÄÇÃ´¶à²¡¶¾ ÎªÉ¶²»Ö±½ÓÏûÃðµô£¿	¿ÆÑ§±ÙÒ¥	2020/12/24
https://pqnoss.kepuchina.cn/2020/12/24/11/image/fea366.jpg	1720	ÄêÇáÈËÑªÑ¹Éý¸ßÒ»¶¨Òª³ÔÒ©£¿	¿ÆÑ§±ÙÒ¥	2020/12/24
https://pqnoss.kepuchina.cn/2020/12/24/11/image/790143.jpg	1721	¶¬ÖÁÈÕÔâÓöÈÕ»·Ê³ ¸ý×ÓÄêÔÖÄÑÈÕ½«ÖÁ£¿	¿ÆÑ§±ÙÒ¥	2020/12/24
https://pqnoss.kepuchina.cn/2020/12/24/11/image/7cced6.jpg	1722	ÓÃ×ì°ÍºôÎü»áÈÃÈË±ä³ó£¿	¿ÆÑ§±ÙÒ¥	2020/12/24
https://pqnoss.kepuchina.cn/2020/12/24/10/image/5a5e00.jpg	1723	µç¶¯³µ¡¢»ì¶¯³µ²»ÐèÒªÈÈ³µ£¿	¿ÆÑ§±ÙÒ¥	2020/12/24
https://pqnoss.kepuchina.cn/2020/12/23/17/image/06020a.jpg	1724	ÈÈ³µÃ»ÓÐ±ØÒª£¿	¿ÆÑ§±ÙÒ¥	2020/12/23
https://pqnoss.kepuchina.cn/2020/12/16/16/image/130f89.jpg	1726	ÊíÆ¬Àï±»¼ì³öÖÂ°©Îï³¬±ê£¬ÊíÆ¬²»ÄÜ³ÔÁË£¿	¿ÆÑ§±ÙÒ¥	2020/12/16
https://pqnoss.kepuchina.cn/2020/12/16/14/image/4e35ea.jpg	1727	ÒÔÐÎ²¹ÐÎ£¬³ÔÊ²Ã´¾Í²¹Ê²Ã´£¿	¿ÆÑ§±ÙÒ¥	2020/12/16
https://pqnoss.kepuchina.cn/2020/12/16/11/image/bb0e63.jpg	1728	ºÈÌÀ±È³ÔÈâ¸üÓªÑø£¿	¿ÆÑ§±ÙÒ¥	2020/12/16
https://pqnoss.kepuchina.cn/2020/12/16/11/image/f43a13.jpg	1729	³ÔÈâ»áÉý¸ßµ¨¹Ì´¼£¿	¿ÆÑ§±ÙÒ¥	2020/12/16
https://pqnoss.kepuchina.cn/2020/12/15/15/image/15d2e5.jpg	1730	´ø°´Ä¦¹öÂÖµÄµç¶¯ÅÝ½ÅÍ°¿ÉÆðµ½×ãÁÆ×÷ÓÃ£¿	¿ÆÑ§±ÙÒ¥	2020/12/15
https://pqnoss.kepuchina.cn/2020/12/15/15/image/d00464.jpg	1731	ÅÝ½ÅÒªÑÍÃ»Ð¡ÍÈ£¿	¿ÆÑ§±ÙÒ¥	2020/12/15
https://pqnoss.kepuchina.cn/2020/12/15/15/image/1dd94d.jpg	1732	ÅÝ½Å¶ÔÓÚÊ§ÃßÓÐºÃ´¦£¿	¿ÆÑ§±ÙÒ¥	2020/12/15
https://pqnoss.kepuchina.cn/2020/12/15/15/image/952d30.jpg	1733	ÅÝ½Å·Å»¨½·¿ÉÒÔÇýº®£¿	¿ÆÑ§±ÙÒ¥	2020/12/15
https://pqnoss.kepuchina.cn/2020/12/15/13/image/c31492.jpg	1734	ÅÝ½Å¶Ô¸ÎÔàÓÐºÃ´¦£¿	¿ÆÑ§±ÙÒ¥	2020/12/15
https://pqnoss.kepuchina.cn/2020/12/14/16/image/26610e.jpg	1735	¼¦µ°»Æ·¢Çà¾Í²»ÄÜ³ÔÁË£¿	¿ÆÑ§±ÙÒ¥	2020/12/14
https://pqnoss.kepuchina.cn/2020/12/14/16/image/c3ef62.jpg	1736	¼ÓÊªÆ÷»áµ¼ÖÂºôÎüµÀ¼²²¡£¿	¿ÆÑ§±ÙÒ¥	2020/12/14
https://pqnoss.kepuchina.cn/2020/12/09/16/image/a0a4c4.jpg	1737	¿´µçÓ°Ñ¡Ôñ×îºóÒ»ÅÅ×îºÃ£¿	¿ÆÑ§±ÙÒ¥	2020/12/9
https://pqnoss.kepuchina.cn/2020/12/11/15/image/c4d48c.jpg	1738	ºÈÂûÔ½Ý®Ö­ÄÜ°ïÖúÔ¤·ÀÓÄÃÅÂÝÐý¸Ë¾ú£¿	¿ÆÑ§±ÙÒ¥	2020/12/11
https://pqnoss.kepuchina.cn/2020/12/11/15/image/ba9b83.jpg	1739	¿ØÑªÌÇ²»ÄÜ²ÍºóÂíÉÏ»î¶¯£¿	¿ÆÑ§±ÙÒ¥	2020/12/11
https://pqnoss.kepuchina.cn/2020/12/10/15/image/eaa24a.jpg	1740	Ë¯Ç°Ð¡×Ã´Ù½¡¿µ£¿	¿ÆÑ§±ÙÒ¥	2020/12/10
https://pqnoss.kepuchina.cn/2020/12/09/17/image/b57da5.jpg	1741	»ð¹øÓ¦¸Ã¡°³ÃÈÈ³Ô¡±£¿	¿ÆÑ§±ÙÒ¥	2020/12/9
https://pqnoss.kepuchina.cn/2020/12/09/17/image/521154.jpg	1742	¶¬¼¾»ð¹øäÌÃ«¶ÇÓ¦¸Ã¡°ÆßÉÏ°ËÏÂ¡±£¿	¿ÆÑ§±ÙÒ¥	2020/12/9
https://pqnoss.kepuchina.cn/2020/12/03/15/image/555b4a.jpg	1744	°¢Ë¾Æ¥ÁÖÄÜ·ñÐÐÊ¹¡°»¤»¨Ê¹Õß¡±µÄÖ°Ôð£¿	¿ÆÑ§±ÙÒ¥	2020/12/3
https://pqnoss.kepuchina.cn/2020/12/02/10/image/067d26.jpg	1745	·¢ÏÖ¡°½á½Ú¡±ÒªÁ¢¼´ÇÐ³ý£¬·ñÔò»á°©±ä£¿	¿ÆÑ§±ÙÒ¥	2020/12/2
https://pqnoss.kepuchina.cn/2020/12/01/17/image/6ec6f1.jpg	1746	¿ÚÕÖÕýÈ·´÷·¨£º¸ÐÃ°Ê±ÓÐÑÕÉ«µÄ³¯Íâ£¬Ã»¸ÐÃ°·´¹ýÀ´£¿	¿ÆÑ§±ÙÒ¥	2020/12/1
https://pqnoss.kepuchina.cn/2020/12/01/16/image/2263e0.jpg	1747	ÍøºìÑÀ¸àÄÜÉ±ÃðÓÄÃÅÂÝÐý¸Ë¾ú£¿	¿ÆÑ§±ÙÒ¥	2020/12/1
https://pqnoss.kepuchina.cn/2020/12/01/16/image/452b5c.jpg	1748	ÀÏÈË¶¨ÆÚÏ×Ñª£¬ÀûÓÚ½µÑªÖ¬£¿Ò½Éú±ÙÒ¥£ºÏ×Ñª²»ÄÜ½µÑªÖ¬£¡	¿ÆÑ§±ÙÒ¥	2020/12/1
https://pqnoss.kepuchina.cn/2020/11/26/10/image/334dc8.jpg	1749	¸´Ô­ÈéÊÇ¡°¼ÙÅ£ÄÌ¡±¡°µØ¹µÓÍ¡±¡°Ã»ÓªÑø¡±£¿	¿ÆÑ§±ÙÒ¥	2020/11/26
https://pqnoss.kepuchina.cn/2020/11/24/17/image/fcac67.png	1750	³ÔË®¹û¶ÔÉíÌåÓÐºÜ´óÎ£º¦£¬»áµ¼ÖÂÖ¬·¾¸Î£¿	¿ÆÑ§±ÙÒ¥	2020/11/24
https://pqnoss.kepuchina.cn/2020/11/18/09/image/1091fe.png	1751	ÐÂ¹Ú²¡¶¾¿ÉÒÔÈËÎªÖÆÔì£¿	¿ÆÑ§±ÙÒ¥	2020/11/18
https://pqnoss.kepuchina.cn/2020/11/16/16/image/93223d.jpg	1752	ÓÐ1ÖÖÒßÃçÄÜÔ¤·À12ÖÖ°©Ö¢£¿	¿ÆÑ§±ÙÒ¥	2020/11/16
https://pqnoss.kepuchina.cn/2020/11/13/17/image/6ca374.jpg	1753	µÇ¸ïÈÈ¿ÉÒÔÍ¨¹ý¿ÕÆø´«²¥£¿	¿ÆÑ§±ÙÒ¥	2020/11/13
https://pqnoss.kepuchina.cn/2020/11/13/16/image/c898f0.jpg	1754	°×ÄÚÕÏÖ»ÓÐÀÏÄêÈË»áµÃ£¬ÄêÇáÈË²»»á£¿	¿ÆÑ§±ÙÒ¥	2020/11/13
https://pqnoss.kepuchina.cn/2020/11/13/11/image/edb35a.jpg	1755	³Ô¿¹ÉúËØÄÜÔ¤·ÀÐÂÐÍ¹Ú×´²¡¶¾¸ÐÈ¾£¿	»¥ÁªÍø	2020/11/13
https://pqnoss.kepuchina.cn/2020/11/12/14/image/ce028c.jpg	1757	¡°ÉË½î¶¯¹Ç100Ìì¡±¾ÍÊÇÔÚ´²ÉÏ¾²Ñø100Ìì£¿	¿ÆÑ§±ÙÒ¥	2020/11/12
https://pqnoss.kepuchina.cn/2020/11/11/17/image/27f620.png	1758	ÐÄÔàÌÛÍ´ÈÌÈÌ¾ÍºÃÁË£¿	¿ÆÑ§±ÙÒ¥	2020/11/11
https://pqnoss.kepuchina.cn/2020/11/09/17/image/e63dd9.jpg	1759	°×´ó¹ÓÐÔ¸ßÑªÑ¹ÐèÒª³¤ÆÚ·þÓÃÒ©ÎïÂð£¿	¿ÆÑ§±ÙÒ¥	2020/11/9
https://pqnoss.kepuchina.cn/2020/11/09/17/image/b53e92.jpg	1760	µÍÑªÑ¹ÓÐº¦£¬±ØÐëÖÎÁÆ£¿	¿ÆÑ§±ÙÒ¥	2020/11/9
https://pqnoss.kepuchina.cn/2020/11/09/17/image/b32281.jpg	1761	¹ÚÐÄ²¡»¼ÕßÖ²ÈëÖ§¼Ü²»ÄÜÔË¶¯£¿	¿ÆÑ§±ÙÒ¥	2020/11/9
https://pqnoss.kepuchina.cn/2020/11/09/17/image/2e133d.jpg	1762	ÐØÍ´¾ÍÊÇ¼±ÐÔÐÄ¼¡¹£ËÀ£¿	¿ÆÑ§±ÙÒ¥	2020/11/9
https://pqnoss.kepuchina.cn/2020/11/09/16/image/8207b3.jpg	1763	¹ûÖ­ÄÜ´úÌæË®¹û²¹³äÓªÑø£¿	¿ÆÑ§±ÙÒ¥	2020/11/9
https://pqnoss.kepuchina.cn/2020/11/09/16/image/c4681c.jpg	1764	Êß²Ë¸É¿ÉÒÔ´úÌæÊß²Ë£¿	¿ÆÑ§±ÙÒ¥	2020/11/9
https://pqnoss.kepuchina.cn/2020/11/09/16/image/270222.jpg	1765	ÃÛ½¤¹û¸ÉºÜ½¡¿µ£¿	¿ÆÑ§±ÙÒ¥	2020/11/9
https://pqnoss.kepuchina.cn/2020/11/09/16/image/eb82a6.jpg	1766	ËáËáÈéÕâÀàÒûÆ·ºÜ½¡¿µ£¿	¿ÆÑ§±ÙÒ¥	2020/11/9
https://pqnoss.kepuchina.cn/2020/11/06/15/image/6f395a.jpg	1768	ÀäË®³ÔÒ©»áÖÂ°©£¿	¿ÆÑ§±ÙÒ¥	2020/11/6
https://pqnoss.kepuchina.cn/2020/11/06/15/image/6d1d0a.jpg	1769	²¤ÂÜÓë¿ÉÀÖ»ìºÏµÄ²¤ÂÜÖ­²»ÄÜºÈ	¿ÆÑ§±ÙÒ¥	2020/11/6
https://pqnoss.kepuchina.cn/2020/11/03/16/image/b1800a.jpg	1770	¶þ¼×Ë«ëÒËðº¦ÉöÔà£¿	¿ÆÑ§±ÙÒ¥	2020/11/3
https://pqnoss.kepuchina.cn/2020/11/03/16/image/32f5b3.jpg	1771	ËùÓÐµÄÉöÔà²¡¶¼»á·¢Õ¹³ÉÄò¶¾Ö¢£¿	¿ÆÑ§±ÙÒ¥	2020/11/3
https://pqnoss.kepuchina.cn/2020/11/03/15/image/7dda0e.jpg	1772	¶à³ÔÃ×·¹ÌÇÄò²¡·çÏÕ²»»áÉý¸ß£¿	¿ÆÑ§±ÙÒ¥	2020/11/3
https://pqnoss.kepuchina.cn/2020/11/02/15/image/fe0a4f.jpg	1773	´óÕ¢Ð·ÈÝÒ×±»¼ÄÉú³æÎÛÈ¾£¿	¿ÆÑ§±ÙÒ¥	2020/11/2
https://pqnoss.kepuchina.cn/2020/11/02/16/image/4ddeaf.jpg	1774	º«¹úÁ÷¸ÐÒßÃçÖÂ¶àÈËËÀÍö£¬ÒßÃç¸±×÷ÓÃºÜ´ó£¿	¿ÆÑ§±ÙÒ¥	2020/11/2
https://pqnoss.kepuchina.cn/2020/11/02/16/image/7c58b6.jpg	1775	ÂúÔÂÊ±£¬²»Í¬µØµã¿´µÄÔÂÁÁ´óÐ¡Ò»ÖÂ£¿	¿ÆÑ§±ÙÒ¥	2020/11/2
https://pqnoss.kepuchina.cn/2020/11/02/15/image/123024.jpg	1776	´óÕ¢Ð·ÖØ½ðÊô³¬±ê£¿	¿ÆÑ§±ÙÒ¥	2020/11/2
https://pqnoss.kepuchina.cn/2020/11/02/15/image/a2b1cd.jpg	1777	ÔÐÆÚ³Ô´óÕ¢Ð·»áµ¼ÖÂÁ÷²ú£¿	¿ÆÑ§±ÙÒ¥	2020/11/2
https://pqnoss.kepuchina.cn/2020/11/02/15/image/9829e7.jpg	1778	´óÕ¢Ð·ÐÔº®£¬Å®Éú×îºÃ²»Òª³Ô£¿	¿ÆÑ§±ÙÒ¥	2020/11/2
https://pqnoss.kepuchina.cn/2020/11/02/14/image/7ac3e9.jpg	1779	°×ÌÇ»áÔö¼Ó°©Ö¢·çÏÕ£¿	¿ÆÑ§±ÙÒ¥	2020/11/2
https://pqnoss.kepuchina.cn/2020/11/02/14/image/8cf2a7.jpg	1780	¾«Á¶ÈÃÌÇ¸üÈÝÒ×±»°©Ï¸°ûÀûÓÃ£¿	¿ÆÑ§±ÙÒ¥	2020/11/2
https://pqnoss.kepuchina.cn/2020/11/02/14/image/c2df6e.jpg	1781	¾«Á¶°×ÌÇ·Ö×ÓÐ¡£¬¸üÒ×±»Ï¸¾úÀûÓÃ£¿	¿ÆÑ§±ÙÒ¥	2020/11/2
https://pqnoss.kepuchina.cn/2020/11/02/14/image/8c0ea4.jpg	1782	éÙ×ÓÕâÃ´ºì£¬¶¼ÊÇÈ¾É«µÄ£¿	¿ÆÑ§±ÙÒ¥	2020/11/2
https://pqnoss.kepuchina.cn/2020/10/31/18/image/bb85e6.jpg	1783	éÙ×ÓºÜ½¡¿µ£¬Ó¦¸Ã¾¡Á¿¶à³Ô£¿	¿ÆÑ§±ÙÒ¥	2020/10/31
https://pqnoss.kepuchina.cn/2020/10/31/18/image/7c8c54.jpg	1784	éÙ×Ó³Ô¶àÁË£¬»á±ä³É¡°Ð¡»ÆÈË¡±£¿	¿ÆÑ§±ÙÒ¥	2020/10/31
https://pqnoss.kepuchina.cn/2020/10/31/18/image/67a799.jpg	1785	éÙ×ÓÕ¥Ö­ºÈ¸úÖ±½Ó³ÔÃ»ÓÐÇø±ð£¿	¿ÆÑ§±ÙÒ¥	2020/10/31
https://pqnoss.kepuchina.cn/2020/10/31/18/image/d420c0.jpg	1786	éÙ×Ó³Ô¶àÁË»áÉÏ»ð£¿	¿ÆÑ§±ÙÒ¥	2020/10/31
https://pqnoss.kepuchina.cn/2020/10/31/18/image/1617ee.jpg	1787	éÙ×ÓÀïÃæµÄ°×È¿¶¼ÊÇÓªÑø£¿	¿ÆÑ§±ÙÒ¥	2020/10/31
https://pqnoss.kepuchina.cn/2020/10/31/17/image/90fcf8.jpg	1788	Í¹ÆðµÄéÙ×ÓÃ»ÓÐÊì£¬ÒªÂòÆ½²»ÂòÍ¹£¿	¿ÆÑ§±ÙÒ¥	2020/10/31
https://pqnoss.kepuchina.cn/2020/10/31/17/image/d3ae92.jpg	1789	éÙ×Ó·Ö¹«Ä¸£¬Ä¸éÙ×Ó¸üÌð£¿	¿ÆÑ§±ÙÒ¥	2020/10/31
https://pqnoss.kepuchina.cn/2020/10/30/11/image/93a8dc.jpg	1790	ÁãÊ³ÖÐµÄÊ³Æ·Ìí¼Ó¼Á¶¼ÊÇ²»½¡¿µµÄ£¿	¿ÆÑ§±ÙÒ¥	2020/10/30
https://pqnoss.kepuchina.cn/2020/10/30/11/image/d41582.jpg	1791	ÍâÂô¶¼ÊÇÀ¬»øÊ³Îï£¿	¿ÆÑ§±ÙÒ¥	2020/10/30
https://pqnoss.kepuchina.cn/2020/10/30/10/image/e935b1.jpg	1792	ËÙ¶³Ê³Îï¶¼ÊÇÃ»ÓÐÓªÑøµÄ£¿	¿ÆÑ§±ÙÒ¥	2020/10/30
https://pqnoss.kepuchina.cn/2020/10/29/15/image/3917f4.jpg	1793	ÔçÉÏºÈÄÌ¸üÀûÓÚÓªÑøÎüÊÕ£¿	¿ÆÑ§±ÙÒ¥	2020/10/29
https://pqnoss.kepuchina.cn/2020/10/29/15/image/b7b1b1.jpg	1794	Ë¯Ç°ºÈÅ£ÄÌÄÜÖúÃßÂð£¿	¿ÆÑ§±ÙÒ¥	2020/10/29
https://pqnoss.kepuchina.cn/2020/10/29/15/image/a70472.jpg	1795	Å£ÄÌ¸ô´ü¼ÓÈÈÓÐÎ£º¦£¿	¿ÆÑ§±ÙÒ¥	2020/10/29
https://pqnoss.kepuchina.cn/2020/10/29/15/image/8060ac.jpg	1796	¸ß¸ÆÅ£ÄÌ¸ü²¹¸Æ£¿	¿ÆÑ§±ÙÒ¥	2020/10/29
https://pqnoss.kepuchina.cn/2020/10/29/15/image/56e4df.jpg	1797	Ö¸¼×ÓÍ²â³öÖÂ°©Îï³¬±ê Ö¸¼âÃÀÀöÈçºÎ²ÅÄÜ²»ÉËÉí£¿	¿ÆÑ§±ÙÒ¥	2020/10/29
https://pqnoss.kepuchina.cn/2020/10/28/11/image/d7fa6c.jpg	1798	Àä¶³´æ·ÅµÄÊ³Îï²»ÓÃµ£ÐÄ±äÖÊ£¬¿ÉÒÔ°²ÐÄÊ³ÓÃ£¿	¿ÆÑ§±ÙÒ¥	2020/10/28
https://pqnoss.kepuchina.cn/2020/10/28/10/image/5d6b55.jpg	1799	µç¶¯³µ²»ÄÜÔÚÊÒÄÚ»òÕßÑôÌ¨³äµç£¿	¿ÆÑ§±ÙÒ¥	2020/10/28
https://pqnoss.kepuchina.cn/2020/10/27/16/image/90be7b.jpg	1800	Ô½¹óµÄÅ£ÄÌÓªÑø¼ÛÖµÔ½¸ß£¿	¿ÆÑ§±ÙÒ¥	2020/10/27
https://pqnoss.kepuchina.cn/2020/10/27/15/image/825142.jpg	1801	ÀäÁ´Ê³Æ·Íâ°ü×°·¢ÏÖÐÂ¹Ú»î²¡¶¾£¡»¹ÄÜ³ÔÀä¶³Ê³Æ·Âð£¿	¿ÆÑ§±ÙÒ¥	2020/10/27
https://pqnoss.kepuchina.cn/2020/10/27/16/image/0dafbb.png	1802	¼õ·Ê³ÔË®¹û£¿Õâ4ÖÖË®¹ûµÄÈÈÁ¿±ÈÈâ»¹¸ß	¿ÆÑ§±ÙÒ¥	2020/10/27
https://pqnoss.kepuchina.cn/2020/10/14/14/image/59ad56.png	1803	·ÀÀ¶¹âÑÛ¾µÕæµÄÓÐÓÃÂð£¬Éú»îÖÐÓÐ±ØÒª´÷Âð£¿	¿ÆÑ§±ÙÒ¥	2020/10/22
https://pqnoss.kepuchina.cn/2020/10/21/14/image/3b0f9c.png	1804	µÃÁËÉö²¡£¬²»ÄÜ³Ô¶¹ÖÆÆ·£¿	¿ÆÑ§±ÙÒ¥	2020/10/21
https://pqnoss.kepuchina.cn/2020/10/19/15/image/0308b5.jpg	1805	Õâ3ÖÖÊ³ÎïÅÝ·¢²»µ±¿ÉÄÜ²úÉúÃ×½Í¾úËá£¬ÅÝ¶à¾Ã×îºÏÊÊ£¬Ò»¿´±ãÖª	¿ÆÑ§±ÙÒ¥	2020/10/20
https://pqnoss.kepuchina.cn/2020/10/19/13/image/64c805.jpg	1806	ÊäÒºÄÜÔ¤·ÀÄÔÖÐ·ç£¿Í¨Ñª¹Ü²»ÄÜ¿¿Õâ¸ö£¡	¿ÆÑ§±ÙÒ¥	2020/10/19
https://pqnoss.kepuchina.cn/2020/10/13/10/image/b7e773.png	1807	³¤ÆÚ³ÔÀä¶³Èâ¶ÔÈËÌåÓÐÊ²Ã´Ó°ÏìÂð£¿	¿ÆÑ§±ÙÒ¥	2020/10/13
https://pqnoss.kepuchina.cn/2020/10/13/10/image/a5d92d.jpg	1808	µ¨¹Ì´¼ÊÇÓÐº¦ÎïÖÊ£¿	¿ÆÑ§±ÙÒ¥	2020/10/13
https://pqnoss.kepuchina.cn/2020/10/13/10/image/e9139d.jpg	1809	Òª±ÜÃâµ¨¹Ì´¼Éý¸ß£¬¾ÍµÃ¶à³ÔËØ£¿	¿ÆÑ§±ÙÒ¥	2020/10/13
https://pqnoss.kepuchina.cn/2020/10/13/10/image/45188e.jpg	1810	µ¨¹Ì´¼Ô½µÍÔ½ºÃ£¿	¿ÆÑ§±ÙÒ¥	2020/10/13
https://pqnoss.kepuchina.cn/2020/09/30/17/image/b15d8c.jpg	1811	´úÌÇºÜ½¡¿µ£¬¿ÉÒÔ·ÅÐÄ³Ô£¿	¿ÆÑ§±ÙÒ¥	2020/9/30
https://pqnoss.kepuchina.cn/2020/09/30/17/image/552810.jpg	1812	ÎÞÌÇÔÂ±ý¾ÍÊÇÃ»ÓÐÌÇµÄÔÂ±ý£¿	¿ÆÑ§±ÙÒ¥	2020/9/30
https://pqnoss.kepuchina.cn/2020/09/30/16/image/974745.jpg	1813	7µãÒÔºó²»Òª³ÔÄÑÏû»¯µÄÊ³Îï£¿	¿ÆÑ§±ÙÒ¥	2020/9/30
https://pqnoss.kepuchina.cn/2020/09/30/16/image/a0f46f.jpg	1814	ÄÌ²èÖÐµÄÌÇ·ÖºÍ¿§·ÈÒò¼«¸ß£¬»áÒý·¢°©Ö¢¡¢¹ÇÖÊÊèËÉµÈ£¿	¿ÆÑ§±ÙÒ¥	2020/9/30
https://pqnoss.kepuchina.cn/2020/09/30/16/image/da3b0a.jpg	1815	ÄÌ²èº¬ÓÐ´óÁ¿·´Ê½Ö¬·¾Ëá£¿	¿ÆÑ§±ÙÒ¥	2020/9/30
https://pqnoss.kepuchina.cn/2020/09/30/16/image/ae422b.jpg	1816	ºÈ¿ÚË®Ò²ÄÜ»¼°©Ö¢£¿	¿ÆÑ§±ÙÒ¥	2020/9/30
https://pqnoss.kepuchina.cn/2020/09/30/16/image/701ae3.png	1817	¡°·ÇÓÍÕ¨¡±ÕæµÄ¸ü½¡¿µÂð£¿	¿ÆÑ§±ÙÒ¥	2020/9/30
https://pqnoss.kepuchina.cn/2020/09/29/17/image/1dfcb6.jpg	1818	²¼Â³ÊÏ¾ú²¡¾Û¼¯ÐÔ¸ÐÈ¾ÑÏÖØ£¬Å£ÑòÈâ²»ÄÜ³ÔÁË£¿	¿ÆÑ§±ÙÒ¥	2020/9/29
https://pqnoss.kepuchina.cn/2020/09/28/10/image/d07544.jpg	1819	¸ôÒ¹µÄ²èÒ¶ÅÝË®ÄÜÈÃ½ÞÃ«³¤³¤£¿	¿ÆÑ§±ÙÒ¥	2020/9/28
https://pqnoss.kepuchina.cn/2020/09/28/10/image/8907e7.jpg	1820	½ÞÃ«Ôö³¤ÒºÄÜÈÃ½ÞÃ«³¤³¤£¿	¿ÆÑ§±ÙÒ¥	2020/9/28
https://pqnoss.kepuchina.cn/2020/09/28/10/image/c1b165.jpg	1821	VE½ºÄÒÍ¿½ÞÃ«ÄÜÈÃ½ÞÃ«³¤³¤£¿	¿ÆÑ§±ÙÒ¥	2020/9/28
https://pqnoss.kepuchina.cn/2020/09/28/10/image/88c43a.jpg	1822	¼ôµô½ÞÃ«¼âÄÜÈÃ½ÞÃ«³¤³¤£¿	¿ÆÑ§±ÙÒ¥	2020/9/28
https://pqnoss.kepuchina.cn/2020/09/27/17/image/772eea.jpg	1823	³ÔÅ£ÓÍ¹û¡¢Ïã½¶¿ÉÒÔ¼õ·Ê£¿	¿ÆÑ§±ÙÒ¥	2020/9/27
https://pqnoss.kepuchina.cn/2020/09/27/17/image/663f34.jpg	1824	³ÔË®¹ûÄÜ¼õ·Ê£¿	¿ÆÑ§±ÙÒ¥	2020/9/27
https://pqnoss.kepuchina.cn/2020/09/27/17/image/49a1e2.jpg	1825	Ë®¹ûÔ½ÌðÈÈÁ¿Ô½¸ß£¬Ô½ÈÝÒ×³¤ÅÖ£¿	¿ÆÑ§±ÙÒ¥	2020/9/27
https://pqnoss.kepuchina.cn/2020/09/27/17/image/59a9b7.jpg	1826	°²¸§ÄÌ×ì¿ÉÒÔÒ»Ö±º¬×Å	¿ÆÆÕÖÐ¹ú	2020/9/27
https://pqnoss.kepuchina.cn/2020/09/27/16/image/da3f6b.jpg	1827	ÊÖ»ú¿ìÃ»µçÊ±·øÉä±ÈÂúµçÊ±ÒªÇ¿1000±¶£¿	¿ÆÑ§±ÙÒ¥	2020/9/27
https://pqnoss.kepuchina.cn/2020/09/27/16/image/6635db.jpg	1828	½Óµç»°ÒªÓÃ×ó¶ú£¿	¿ÆÑ§±ÙÒ¥	2020/9/27
https://pqnoss.kepuchina.cn/2020/09/27/16/image/33d01c.jpg	1829	Î¢²¨Â¯¼ÓÈÈÊ³ÎïÓÐº¦½¡¿µ£¿	¿ÆÑ§±ÙÒ¥	2020/9/27
https://pqnoss.kepuchina.cn/2020/09/27/15/image/020cef.jpg	1830	ÍÊºÚËØÓÐÖúË¯Ãß£¿	¿ÆÑ§±ÙÒ¥	2020/9/27
https://pqnoss.kepuchina.cn/2020/09/22/09/image/e9f9ad.png	1832	19ËêÅ®º¢¼·¶»¶»Òý·¢Â­ÄÚ¸ÐÈ¾£¿¼·¸ö¶»¶»ÕâÃ´Î£ÏÕÂð£¿	¿ÆÑ§±ÙÒ¥	2020/9/22
https://pqnoss.kepuchina.cn/2020/09/16/10/image/29cf0e.jpg	1833	·ÄÖ¯Æ·È¾ÁÏÓÐ¶¾£¬ÓÈÆäÊÇÉîÉ«¡¢ÑÕÉ«ÏÊÑÞµÄ·þ×°£¿	¿ÆÑ§±ÙÒ¥	2020/9/21
https://pqnoss.kepuchina.cn/2020/09/21/15/image/acffe8.png	1834	ÎªÊ²Ã´·¢ÏÖÁËÁ×»¯Çâ¾ÍÍÆ²â½ðÐÇÓÐÉúÃü¼£Ïó£¿´øÄãÒ»Æð¿´ÐÇÐÇ£¡	¿ÆÑ§±ÙÒ¥	2020/9/21
https://pqnoss.kepuchina.cn/2020/09/21/16/image/588506.jpg	1835	µ÷ºÍÓÍ²»ºÃ£¿	¿ÆÑ§±ÙÒ¥	2020/9/21
https://pqnoss.kepuchina.cn/2020/09/17/14/image/9e28a6.jpg	1836	ÊÜÉËÖ®ºó£¬²»Òª³ÔÅ£ÑòÈâ	¿ÆÑ§±ÙÒ¥	2020/9/21
https://pqnoss.kepuchina.cn/2020/09/17/13/image/a37cb3.jpg	1837	ÊÜÉËÖ®ºó£¬²»ÄÜ³Ô¶¹¸¯£¿	¿ÆÑ§±ÙÒ¥	2020/9/21
https://pqnoss.kepuchina.cn/2020/09/21/12/image/425f8c.jpg	1838	ÊÜÉËÖ®ºó£¬²»Òª³Ôº£ÏÊ£¿	¿ÆÑ§±ÙÒ¥	2020/9/21
https://pqnoss.kepuchina.cn/2020/09/14/17/image/1ce5ec.jpg	1839	Âóµ±ÀÍºº±¤ÊíÌõ²ØÓÚÐ¬ºÐ24Äê²»»µ£¬¿Ï¶¨ÊÇÌí¼ÓÁËºÜ¶à·À¸¯¼ÁÂð£¿	¿ÆÑ§±ÙÒ¥	2020/9/14
https://pqnoss.kepuchina.cn/2020/09/09/17/image/d8c477.jpg	1840	Ô¤·À°©Ö¢£¬ÕâÐ©¸Ã³ÔºÍ²»¸Ã³ÔµÄ¶«Î÷¶¼¿¿Æ×Âð£¿	¿ÆÑ§±ÙÒ¥	2020/9/9
https://pqnoss.kepuchina.cn/2020/09/09/15/image/08bc49.jpg	1841	ËÜÁÏÖÐµÄÊ³Æ·»áÒý·¢°©Ö¢	¿ÆÑ§±ÙÒ¥	2020/9/9
https://pqnoss.kepuchina.cn/2020/09/09/13/image/c5c992.png	1842	³¬ÊÐÀïÂôµÄÁúÀûÓã¶¼ÊÇ°ÍÉ³Óã£¬¶ÔÈËÌåÓÐº¦£¿	»¥ÁªÍø	2020/9/9
https://pqnoss.kepuchina.cn/2020/09/08/15/image/feece1.jpg	1843	ÔçÉÏ»¤·ô²»ÒËÊ¹ÓÃÎ¬ÉúËØA£¿	¿ÆÑ§±ÙÒ¥	2020/9/8
https://pqnoss.kepuchina.cn/2020/09/08/15/image/80dc92.jpg	1844	¡°ÔçCÍíA¡±±ØÐë¹Ì¶¨´îÅäÊ¹ÓÃ£¿	¿ÆÑ§±ÙÒ¥	2020/9/8
https://pqnoss.kepuchina.cn/2020/09/04/11/image/b4de9e.png	1845	¸ôÒ¹²Ë»áµ¼ÖÂÊ§Ã÷Ì±»¾£¿	¿ÆÑ§±ÙÒ¥	2020/9/4
https://pqnoss.kepuchina.cn/2020/09/04/11/image/08064b.png	1846	¸ôÒ¹²Ë»áµ¼ÖÂÉöË¥½ß£¿	¿ÆÑ§±ÙÒ¥	2020/9/4
https://pqnoss.kepuchina.cn/2020/08/19/14/piyao/image/d8fdb2.jpg	1847	°ü×°´ü¼ì³öPFAS²»´ú±íºº±¤ÀàÊ³Æ·¾Í²»ÄÜ³Ô	¿ÆÑ§±ÙÒ¥	2020/9/3
https://pqnoss.kepuchina.cn/2020/08/21/15/piyao/image/588cd2.jpg	1848	Î´Êì¶¹½¬¶¾ËÀº¢×Ó	¿ÆÑ§±ÙÒ¥	2020/9/3
https://pqnoss.kepuchina.cn/2020/09/01/10/image/9c165f.jpg	1850	ÑàÎÑµ°°×ÖÊº¬Á¿ºÜ¸ß£¿	¿ÆÑ§±ÙÒ¥	2020/9/2
https://pqnoss.kepuchina.cn/2020/08/31/10/image/088ea8.jpg	1851	³¬¹ý12ÅÅµÄÓñÃ×ÊÇ×ª»ùÒò£¿	¿ÆÑ§±ÙÒ¥	2020/9/2
https://pqnoss.kepuchina.cn/2020/09/01/10/image/9ab8f0.jpg	1852	ÑàÎÑÄÜÃÀÈÝ£¿	¿ÆÑ§±ÙÒ¥	2020/9/2
https://pqnoss.kepuchina.cn/2020/09/01/14/image/e7cbb4.jpg	1853	ÆÕÍ¨ÈËÐèÒªÊ¹ÓÃÒ½ÃÀÃæÄ¤£¿	¿ÆÑ§±ÙÒ¥	2020/9/1
https://pqnoss.kepuchina.cn/2020/09/01/14/image/55169b.jpg	1854	Ò½ÃÀÃæÄ¤ÓÐÒ½ÃÀ¼¶ÕûÈÝÐ§¹û£¿	¿ÆÑ§±ÙÒ¥	2020/9/1
https://pqnoss.kepuchina.cn/2020/09/01/14/image/8e4244.jpg	1855	Ò½ÃÀÃæÄ¤ÓÐºÜ¶àÉñÆæ¹¦Ð§£¿	¿ÆÑ§±ÙÒ¥	2020/9/1
https://pqnoss.kepuchina.cn/2020/09/01/14/image/36da8f.jpg	1856	½ºÔ­µ°°×¼õÉÙÊÇ»îÏ¸°ûµÄËÀÍöµ¼ÖÂµÄ£¿	¿ÆÑ§±ÙÒ¥	2020/9/1
https://pqnoss.kepuchina.cn/2020/09/01/14/image/8401ab.jpg	1857	³ÔÖíÌã¿ÉÒÔ²¹³ä½ºÔ­µ°°×£¿	¿ÆÑ§±ÙÒ¥	2020/9/1
https://pqnoss.kepuchina.cn/2020/09/01/14/image/0992e5.jpg	1858	¿Ú·þ/Í¿Ä¨½ºÔ­µ°°×ÈÃÈËÆ¤·ô¸üºÃ£¿	¿ÆÑ§±ÙÒ¥	2020/9/1
https://pqnoss.kepuchina.cn/2020/09/01/10/image/1b856e.jpg	1859	¿¹ÌÇ²úÆ·ÊÇ¿¹ÀÏÉñÆ÷£¿	¿ÆÑ§±ÙÒ¥	2020/9/1
https://pqnoss.kepuchina.cn/2020/08/31/15/image/ddb149.jpg	1860	±ß³äµç±ßÍæÊÖ»ú£¬»áËðº¦µç³ØÊÙÃü£¿	¿ÆÑ§±ÙÒ¥	2020/8/31
https://pqnoss.kepuchina.cn/2020/08/31/10/image/4117da.png	1861	ÈÃ°²±¶½úÈý´ÇÈ¥Ê×ÏàÖ°ÎñµÄÀ£ÑñÐÔ½á³¦Ñ×ÕæµÄÊÇ²»ÖÎÖ®Ö¢Âð£¿	¿ÆÑ§±ÙÒ¥	2020/8/31
https://pqnoss.kepuchina.cn/2020/08/31/10/image/078ee9.jpg	1862	±ùµÄÆ¡¾ÆÈÈÁ¿»áÏÂ½µºÜ¶à£¬¿ÉÒÔ·ÅÐÄºÈ£¿	¿ÆÑ§±ÙÒ¥	2020/8/31
https://pqnoss.kepuchina.cn/2020/08/31/10/image/c28b1c.jpg	1863	Æ¡¾ÆÊÇ¸ßGIÊ³Îï£¬Æ¡¾Æ×öµÄ²ËÒ²»áÔì³ÉÑªÌÇÉÏÉý£¿	¿ÆÑ§±ÙÒ¥	2020/8/31
https://pqnoss.kepuchina.cn/2020/08/31/10/image/d62fe5.jpg	1864	Æ¡¾ÆGI¸ß£¬ºÈÆÏÌÑ¾Æ¡¢°×¾Æ»òÌðÎ¶Ã×¾Æ¾ÍÃ»ÊÂ£¿	¿ÆÑ§±ÙÒ¥	2020/8/31
https://pqnoss.kepuchina.cn/2020/08/31/10/image/68850b.jpg	1865	Æ¡¾ÆGI¸ß£¬ÓÃ×ÔÄð¹û¾Æ´úÌæ¾ÍÃ»ÊÂ£¿	¿ÆÑ§±ÙÒ¥	2020/8/31
https://pqnoss.kepuchina.cn/2020/08/28/14/image/3630ac.png	1866	ÐÂ¹Ú¿µ¸´Õß¿ÉÔÙ´Î±»¸ÐÈ¾£¡ÈËÀàÒªÊäÁËÂð£¿ÒßÃç»¹ÓÐÒâÒåÂð£¿	¿ÆÑ§±ÙÒ¥	2020/8/28
https://pqnoss.kepuchina.cn/2020/08/20/11/image/cb914a.jpg	1867	ºÈÆ¡¾Æ¾Í»á³¤Æ¡¾Æ¶ÇÂð£¿Æ¡¾ÆÊÇ²»ÊÇ±»Ô©Í÷ÁË£¿	¿ÆÑ§±ÙÒ¥	2020/8/20
https://pqnoss.kepuchina.cn/2020/08/20/11/image/9b7606.jpg	1868	Ã¿ÄêÏÄÌì¶¼ÓÐÈËËµß£´®»áÖÂ°©£¬ËûÃÇËµ¶ÔÁËÂð£¿	¿ÆÑ§±ÙÒ¥	2020/8/20
https://pqnoss.kepuchina.cn/2020/08/20/09/image/068bb6.jpg	1869	³ø·¿Àï²»ÄÜ²¦´ò½ÓÌýÊÖ»úÂð£¿	¿ÆÑ§±ÙÒ¥	2020/8/20
https://pqnoss.kepuchina.cn/2020/08/19/16/image/522971.jpg	1870	³ÔÌ¼Ë®»¯ºÏÎï»á½µµÍÉúÓýÁ¦Âð£¿ÔõÃ´³Ô²Å¶Ô£¿	¿ÆÑ§±ÙÒ¥	2020/8/19
https://pqnoss.kepuchina.cn/2020/08/19/16/image/735954.jpg	1871	ÐÄÔà²¡·¢×÷»òâ§ËÀÇ°£¬ÓÃÁ¦¿ÈËÔÄÜ¾ÈÃü£¿±ÙÒ¥£ºÓÃÁ¦¿ÈËÔ¼ÓÖØ²¡Çé£¡	¿ÆÑ§±ÙÒ¥	2020/8/19
https://pqnoss.kepuchina.cn/2020/08/19/15/image/681ee5.png	1872	»Æ±ùÌÇ±È°×±ùÌÇ¸üºÃ£¿	¿ÆÑ§±ÙÒ¥	2020/8/19
https://pqnoss.kepuchina.cn/2020/08/19/15/image/75e5ef.jpg	1873	º¬ÌÇÒûÁÏÈÃÈËÈÝÒ×ÒÖÓô£¬»»³ÉÌðÎ¶¼Á»òÎÞÌÇÒûÁÏ¾ÍÃ»ÊÂ£¿	¿ÆÑ§±ÙÒ¥	2020/8/19
https://pqnoss.kepuchina.cn/2020/08/19/15/image/7e1ccd.jpg	1874	²»¿ªÐÄÁË¾Í³Ô·ÝÌðÊ³¹ÜÓÃÂð£¿	¿ÆÑ§±ÙÒ¥	2020/8/19
https://pqnoss.kepuchina.cn/2020/08/19/14/image/bcd411.jpg	1875	³ÔÌ«ÏÌÈÝÒ×ÀÏÄê³Õ´ô£¿ÑÎÕæµÄÓÐÕâÃ´¶¾Âð£¿	¿ÆÑ§±ÙÒ¥	2020/8/19
https://pqnoss.kepuchina.cn/2020/08/19/14/image/c33f4e.jpg	1876	º¢×ÓÔç²Í²»ÄÜºÈÖà£¬Òª³Ô¼¦µ°ºÈÅ£ÄÌ£¿	¿ÆÑ§±ÙÒ¥	2020/8/19
https://pqnoss.kepuchina.cn/2020/08/19/14/image/a0e1cd.jpg	1877	¿Úºì³Ô½øÈ¥»áÖØ½ðÊôÖÐ¶¾£¿	¿ÆÑ§±ÙÒ¥	2020/8/19
https://pqnoss.kepuchina.cn/2020/08/17/14/image/6312e0.jpg	1878	¹ÚÐÄ²¡ÒªºÃºÃÐÝÏ¢£¬Ç§Íò²»ÄÜÔË¶¯£¬ÕæµÄÂð£¿Ò½Éú±ÙÒ¥£¡	¿ÆÑ§±ÙÒ¥	2020/8/17
https://pqnoss.kepuchina.cn/2020/08/17/14/image/e1fd34.jpg	1879	¸ßÑªÑ¹ÊÇÒÅ´«¼²²¡£¬Ô¤·ÀÒ²Ã»ÓÐÓÃ£¿ Ò½Éú±ÙÒ¥£ºÔ¤·ÀºÜÖØÒª£¡	¿ÆÑ§±ÙÒ¥	2020/8/17
https://pqnoss.kepuchina.cn/2020/08/17/14/image/64d55e.jpg	1880	°´Ä¦½µÑªÑ¹£¬²»ÐèÒª³Ô½µÑ¹Ò©£¿±ÙÒ¥£ºÕâÑù²ÅÄÜÕý¹æ½µÑ¹	¿ÆÑ§±ÙÒ¥	2020/8/17
https://pqnoss.kepuchina.cn/2020/08/14/11/image/20ba14.jpg	1881	ÂæÍÕÄÌÓªÑø¸ß£¬ÄÜ½µÑªÌÇ£¿	¿ÆÑ§±ÙÒ¥	2020/8/14
https://pqnoss.kepuchina.cn/2020/08/14/11/image/5ade1b.jpg	1882	ÂæÍÕÄÌÓªÑø¼ÛÖµ¸ß£¬ÊÇ²¹³äÎ¬CµÄÊ×Ñ¡£¿	¿ÆÑ§±ÙÒ¥	2020/8/14
https://pqnoss.kepuchina.cn/2020/06/10/17/image/eb0738.jpg	1883	Ð¡¶ùEB²¡¶¾¸ÐÈ¾×î¶à»î5Äê£¿	¿ÆÑ§±ÙÒ¥	2020/8/13
https://pqnoss.kepuchina.cn/2020/06/09/14/image/b8201b.jpg	1884	Ð¡¶ù¸¹Í´¾ÍÊÇÓÐ³æ×ÓÃ´£¿	¿ÆÑ§±ÙÒ¥	2020/8/13
https://pqnoss.kepuchina.cn/2020/06/09/16/image/c88dfa.jpg	1885	Ð¡¶ùÀ­¶Ç×Ó¾ÍÊÇ³Ô»µÁË?	¿ÆÑ§±ÙÒ¥	2020/8/13
https://pqnoss.kepuchina.cn/2020/08/12/17/piyao/image/803277.png	1886	¼õ·ÊÉñÆ÷--°ÂÀûË¾ËûÕæµÄÓÐÐ§Âð£¿	¿ÆÑ§±ÙÒ¥	2020/8/12
https://pqnoss.kepuchina.cn/2020/08/12/17/image/cc3b75.png	1887	ÎÞÌÇÒûÁÏÕæµÄ×ã¹»½¡¿µ£¬»¹ÄÜ°ïÖú¼õ·ÊÂð£¿	¿ÆÑ§±ÙÒ¥	2020/8/12
https://pqnoss.kepuchina.cn/2020/08/11/17/image/3db42b.jpg	1888	ÈéÏãÑÀ¸à¿ÉÒÔÖÎÁÆÓÄÃÅÂÝ¸Ë¾ú¸ÐÈ¾Âð	¿ÆÑ§±ÙÒ¥	2020/8/11
https://pqnoss.kepuchina.cn/2020/08/07/09/piyao/image/e09de4.jpg	1889	Ð¡Ã×ÖàµÄ¡°Ã×ÓÍ¡±ÓªÑø¼ÛÖµ¸ß£¿	¿ÆÑ§±ÙÒ¥	2020/8/7
https://pqnoss.kepuchina.cn/2020/08/06/17/image/be675d.jpg	1890	ºÈÐ¡Ã×ÖàÄÜÑøÎ¸£¿	¿ÆÑ§±ÙÒ¥	2020/8/6
https://pqnoss.kepuchina.cn/2020/08/06/17/image/306f5c.jpg	1891	»Æ¹Ï·óÁ³¿ÉÒÔÃÀ°×£¿	¿ÆÑ§±ÙÒ¥	2020/8/6
https://pqnoss.kepuchina.cn/2020/08/06/17/image/50aad0.jpg	1892	»Æ¹Ï¿ÉÒÔ²¹Ë®±£Êª£¿	¿ÆÑ§±ÙÒ¥	2020/8/6
https://pqnoss.kepuchina.cn/2020/08/06/16/image/cb939e.jpg	1893	»Æ¹Ï¼·¡°ÄÌ¡±¸üºÃ³Ô£¿ÕæÏà¿ÉÄÜÇ¡Ç¡Ïà·´	¿ÆÑ§±ÙÒ¥	2020/8/6
https://pqnoss.kepuchina.cn/2020/08/06/16/image/973dc8.jpg	1894	ºÈ·äÃÛ¿ÉÒÔÖÎÁÆÓÄÃÅÂÝ¸Ë¾ú¸ÐÈ¾£¿	¿ÆÑ§±ÙÒ¥	2020/8/6
https://pqnoss.kepuchina.cn/2020/07/24/15/image/85efb8.jpg	1895	¡°¹¦ÄÜË®¡±ÄÜÖÎ°Ù²¡£¿	¿ÆÑ§±ÙÒ¥	2020/7/30
https://pqnoss.kepuchina.cn/2020/07/24/15/image/df38bf.jpg	1896	±©Óêµ¼ÖÂË®ÎÛÈ¾£¬Ê¹µÃ³ÔÎ÷¹Ï»á¸ÐÈ¾SK5²¡¶¾£¬²¢ÖÂÈËËÀÍö£¿	¿ÆÑ§±ÙÒ¥	2020/7/24
https://pqnoss.kepuchina.cn/2020/07/24/15/image/8ed16c.jpg	1897	´óÁ¿³¬ÊÐÍ£ÊÛµ­Ë®»îÓã£¬ÊÇÒòË®ÌåÎÛÈ¾µ¼ÖÂµÄ£¿	¿ÆÑ§±ÙÒ¥	2020/7/24
https://pqnoss.kepuchina.cn/2020/07/24/15/image/8506fe.jpg	1898	ÖÐ¹ú×ÔÀ´Ë®ÖÐÓÐ±ÜÔÐÒ©£¿	¿ÆÑ§±ÙÒ¥	2020/7/24
https://pqnoss.kepuchina.cn/2020/07/24/15/image/316f7c.jpg	1899	ÖÐ¹ú³¬°Ë³ÉµØÏÂË®ÔâÊÜÎÛÈ¾ÍþÐ²£¬²»ÄÜÒûÓÃ£¿	¿ÆÑ§±ÙÒ¥	2020/7/24
https://pqnoss.kepuchina.cn/2020/07/24/15/image/2daf22.jpg	1900	ÖÐ¹úÒûÓÃË®µÄÖÊÁ¿Ïàµ±ÓÚµÂ¹úµÄ´¦ÀíÎÛË®£¿	¿ÆÑ§±ÙÒ¥	2020/7/24
https://pqnoss.kepuchina.cn/2020/07/24/13/image/ce0972.jpg	1901	´òºôààÊÇË¯µÃÏã£¿Ò½Éú±ÙÒ¥£ºÑÏÖØµÄ´òºôàà»áµ¼ÖÂÈý¸ß¼°ÐÄ¼¡¹£ËÀ£¡	¿ÆÑ§±ÙÒ¥	2020/7/24
https://pqnoss.kepuchina.cn/2020/07/22/15/image/01fbe1.png	1902	Ö¬·¾Ìå»ýÊÇ¼¡ÈâÌå»ýµÄ5±¶£¿ÕæÃ»ÄÇÃ´¿äÕÅ	¿ÆÑ§±ÙÒ¥	2020/7/23
https://pqnoss.kepuchina.cn/2020/07/20/13/image/f3a9e6.jpg	1903	1¸öÎ÷¹ÏµÈÓÚ6ÍëÃ×·¹£¿	¿ÆÑ§±ÙÒ¥	2020/7/20
https://pqnoss.kepuchina.cn/2020/07/17/11/image/5b71e0.jpg	1904	ÉúÈé±ê×¼µÍ£¬ËùÒÔÄÌÎ¶±äµ­ÁË£¿	¿ÆÑ§±ÙÒ¥	2020/7/17
https://pqnoss.kepuchina.cn/2020/07/17/11/image/32195e.jpg	1905	ÎÞ×ÑÎ÷¹Ï¶¼ÊÇ´òÁË±ÜÔÐÒ©£¿	¿ÆÑ§±ÙÒ¥	2020/7/17
https://pqnoss.kepuchina.cn/2020/07/17/11/image/acb43e.jpg	1906	Î÷¹Ï¸Ç±£ÏÊÄ¤¸üÈÝÒ××ÌÉúÏ¸¾ú£¿	¿ÆÑ§±ÙÒ¥	2020/7/17
https://pqnoss.kepuchina.cn/2020/07/17/10/image/ff2534.jpg	1907	¸ôÒ¹Î÷¹Ï²»ÄÜ³Ô£¬»áÖÐ¶¾£¿	¿ÆÑ§±ÙÒ¥	2020/7/17
https://pqnoss.kepuchina.cn/2020/07/17/10/image/028f47.jpg	1908	ÔÐ¸¾²»ÄÜ³ÔÎ÷¹Ï£¿	¿ÆÑ§±ÙÒ¥	2020/7/17
https://pqnoss.kepuchina.cn/2020/07/17/10/image/40b07c.jpg	1909	ÌÇÄò²¡ÈË²»ÄÜ³ÔÎ÷¹Ï£¿	¿ÆÑ§±ÙÒ¥	2020/7/17
https://pqnoss.kepuchina.cn/2020/07/17/10/image/79c7f4.jpg	1910	Î÷¹Ï¸öÍ·´ó£¬¶¼ÊÇ´òÁËÅò´ó¼Á£¿	¿ÆÑ§±ÙÒ¥	2020/7/17
https://pqnoss.kepuchina.cn/2020/07/17/10/image/6a48ae.jpg	1911	Î÷¹ÏÓÖºìÓÖÌð£¬¶¼ÊÇÒòÎª´òÕëÁË£¿	¿ÆÑ§±ÙÒ¥	2020/7/17
https://pqnoss.kepuchina.cn/2020/07/17/10/image/3a8ed7.jpg	1912	Î÷¹Ï×ÑÓÐ¶¾£¿	¿ÆÑ§±ÙÒ¥	2020/7/17
https://pqnoss.kepuchina.cn/2020/07/15/16/image/3edbe4.jpg	1913	ÀóÖ¦³Ô¶àÁË»áµÃÊÖ×ã¿Ú²¡£¿	¿ÆÑ§±ÙÒ¥	2020/7/15
https://pqnoss.kepuchina.cn/2020/07/14/15/image/7a2f10.jpg	1914	³ÔÊíÆ¬»á¸ÐÈ¾ÐÂ¹Ú·ÎÑ×£¿	¿ÆÑ§±ÙÒ¥	2020/7/15
https://pqnoss.kepuchina.cn/2020/07/14/16/image/dc9e23.jpg	1915	³ÔÀóÖ¦ºó£¬»á±»²é³ö¾Æ¼Ý£¿	¿ÆÑ§±ÙÒ¥	2020/7/15
https://pqnoss.kepuchina.cn/2020/07/14/16/image/f671f3.jpg	1916	ÀóÖ¦³ÔÁË»áÉÏ»ð£¿	¿ÆÑ§±ÙÒ¥	2020/7/15
https://pqnoss.kepuchina.cn/2020/07/15/10/image/cf3854.jpg	1917	³ÔÀóÖ¦»áµÃ¡°ÀóÖ¦²¡¡±£¿	¿ÆÑ§±ÙÒ¥	2020/7/15
https://pqnoss.kepuchina.cn/2020/07/09/14/image/aeded9.jpg	1918	ÈÏÊ¶ÌÇÓÑµÄÀÏÅóÓÑGIÖµ¡ªÑªÌÇÉú³ÉÖ¸Êý	¿ÆÑ§±ÙÒ¥	2020/7/15
https://pqnoss.kepuchina.cn/2020/07/13/16/image/ebce3b.jpg	1919	ÌÇÄò²¡ÈË¿ÉÒÔ³ÔôÕ×ÓÂð£¿	¿ÆÑ§±ÙÒ¥	2020/7/13
https://pqnoss.kepuchina.cn/2020/07/13/16/image/d4c566.jpg	1920	ôÕÒ¶Ô½ÂÌ£¬ôÕ×ÓÔ½ÐÂÏÊ£¿	¿ÆÑ§±ÙÒ¥	2020/7/13
https://pqnoss.kepuchina.cn/2020/07/13/16/image/765d5f.jpg	1921	ôÕ×ÓÄÑÏû»¯£¿	¿ÆÑ§±ÙÒ¥	2020/7/13
https://pqnoss.kepuchina.cn/2020/07/10/10/image/354693.jpg	1922	ºÈ´¿¾»Ë®»áÈ±¸Æ£¿	¿ÆÑ§±ÙÒ¥	2020/7/10
https://pqnoss.kepuchina.cn/2020/07/09/16/image/abb58c.jpg	1923	µ±¸Ð¾õµ½¶öµÄÊ±ºò£¬¾ÍÊÇÔÚÏûºÄÖ¬·¾¡¢¼õ·ÊÂð£¿	¿ÆÑ§±ÙÒ¥	2020/7/9
https://pqnoss.kepuchina.cn/2020/07/09/16/image/8c1616.jpg	1924	¡°Ëá¼îÌåÖÊ¡±¡¢¡°Ëá¼îÊ³Îï¡±£¬Äã¶¼ÐÅÁËÂð£¿	¿ÆÑ§±ÙÒ¥	2020/7/9
https://pqnoss.kepuchina.cn/2020/07/09/16/image/be47b1.jpg	1925	ÒæÉú¾úÏà¹Ø·¨¹æÐ¡ÎÊ´ð	¿ÆÑ§±ÙÒ¥	2020/7/9
https://pqnoss.kepuchina.cn/2020/07/09/15/image/b6be43.jpg	1926	ÎÒ¹úÅú×¼µÄÒæÉú¾ú¾úÖÖÃûµ¥	¿ÆÑ§±ÙÒ¥	2020/7/9
https://pqnoss.kepuchina.cn/2020/07/09/15/image/64da0f.jpg	1927	¶¯ÎïË«Æç¸Ë¾úºÍÈéË«Æç¸Ë¾úÊÇÊÇÍ¬Ò»ÖÖÏ¸¾úÂð£¿	¿ÆÑ§±ÙÒ¥	2020/7/9
https://pqnoss.kepuchina.cn/2020/07/09/14/image/33e97a.jpg	1930	Ë¯Ç°Ð¡×Ã£¬ÕæµÄÓÐÖúÓÚË¯Ãß£¿	¿ÆÑ§±ÙÒ¥	2020/7/9
https://pqnoss.kepuchina.cn/2020/07/09/14/image/970f32.jpg	1931	¼¦µ°¡¢Å£ÄÌ£¬³ÔµÃ¶à²¹µÄ¶à£¿	¿ÆÑ§±ÙÒ¥	2020/7/9
https://pqnoss.kepuchina.cn/2020/07/09/14/image/e49617.jpg	1932	²¸ÈéÆÚ¶ÚÄ¸Èé£¬¿ÉÒÔ´Ì¼¤¶à²úÄ¸ÈéÂð£¿	¿ÆÑ§±ÙÒ¥	2020/7/9
https://pqnoss.kepuchina.cn/2020/07/09/11/image/15df1a.png	1933	ÀàºúÂÜ²·ËØ£¬ÔõÃ´³Ô²ÅÎüÊÕ×îºÃ£¿	¿ÆÑ§±ÙÒ¥	2020/7/9
https://pqnoss.kepuchina.cn/2020/07/09/11/image/cc23fa.jpg	1934	Äã¶¼ÊÇÈçºÎ½â¶³Ê³²ÄµÄ£¿	¿ÆÑ§±ÙÒ¥	2020/7/9
https://pqnoss.kepuchina.cn/2020/07/08/17/image/7e97b5.jpg	1935	ÌÀ£¬ìÒÔ½¾ÃÔ½ºÃÂð£¿	¿ÆÑ§±ÙÒ¥	2020/7/8
https://pqnoss.kepuchina.cn/2020/07/08/17/image/0d19ca.png	1936	Ã«¼¦µ°±È¼¦µ°Òª¸ü²¹£¿	¿ÆÑ§±ÙÒ¥	2020/7/8
https://pqnoss.kepuchina.cn/2020/07/08/17/image/b491f7.jpg	1937	Ã×»á¹ýÆÚÂð£¿³¤ÁË³æ×ÓµÄÃ×»¹ÄÜÔÙ³ÔÂð£¿	¿ÆÑ§±ÙÒ¥	2020/7/8
https://pqnoss.kepuchina.cn/2020/07/08/16/image/a7ff95.jpg	1938	ÑªÖ¬²»¸ß¾Í²»ÓÃ³ÔËûÍ¡£¿±ÙÒ¥£ºÕâÐ©¼²²¡ÑªÖ¬²»¸ßÒ²µÃ³ÔËûÍ¡	¿ÆÑ§±ÙÒ¥	2020/7/8
https://pqnoss.kepuchina.cn/2020/07/08/15/image/2d6fec.jpg	1939	ÐÄÔà²»Êæ·þ¾ÍÊÇÐÄÔà²¡£¿ Ò½Éú±ÙÒ¥£ºÕâ6ÖÖ×îÈÝÒ×±»ÎóÕïÎª¹ÚÐÄ²¡	¿ÆÑ§±ÙÒ¥	2020/7/8
https://pqnoss.kepuchina.cn/2020/07/08/15/image/6d6a89.jpg	1940	²»³ÔÍí²ÍÖ»³ÔÅ£ÓÍ¹ûÕæµÄÄÜ¼õ·ÊÂð£¿	¿ÆÑ§±ÙÒ¥	2020/7/8
https://pqnoss.kepuchina.cn/2020/07/08/11/image/54a832.jpg	1941	Äã´ÓÉÅÊ³Àï²¹³ä×ã¹»µÄÌúÁËÂð£¿	¿ÆÑ§±ÙÒ¥	2020/7/8
https://pqnoss.kepuchina.cn/2020/07/08/11/image/dd2ef3.jpg	1942	Ê£²ËÊ£·¹¼á¾ö²»ÄÜ³Ô£¿	¿ÆÑ§±ÙÒ¥	2020/7/8
https://pqnoss.kepuchina.cn/2020/07/08/11/image/088b5a.jpg	1943	»¼ÉÏÂýÐÔÎ¸Ñ×Ö»ÄÜ³ÔËØ£¿	¿ÆÑ§±ÙÒ¥	2020/7/8
https://pqnoss.kepuchina.cn/2020/07/08/11/image/8ac983.jpg	1944	¸ôÒ¹µÄÊß²Ë²»ÄÜ³Ô£¿	¿ÆÑ§±ÙÒ¥	2020/7/8
https://pqnoss.kepuchina.cn/2020/07/08/11/image/21c584.jpg	1945	Êß²Ë´ò³É½¬ºÈ¸üÀûÓÚÓªÑøÎüÊÕ£¿	¿ÆÑ§±ÙÒ¥	2020/7/8
https://pqnoss.kepuchina.cn/2020/07/08/11/image/360c12.jpg	1946	³ÔÊß²ËÕæµÄÄÜÅÅ¶¾£¿	¿ÆÑ§±ÙÒ¥	2020/7/8
https://pqnoss.kepuchina.cn/2020/07/07/17/image/db2825.jpg	1947	Êß²ËÉú³Ô¸üÓÐÓªÑø£¿	¿ÆÑ§±ÙÒ¥	2020/7/7
https://pqnoss.kepuchina.cn/2020/07/07/17/image/09613e.jpg	1948	Ë®¹û¾ÍÒ»¶¨ÊÇÌÇÄò²¡ÈËµÄ½ûÇøÂð£¿	¿ÆÑ§±ÙÒ¥	2020/7/7
https://pqnoss.kepuchina.cn/2020/07/07/17/image/55fb45.jpg	1949	±ØÐëÊÕ²ØµÄ259ÖÖÊ³ÎïGIÊý¾Ý£¡	¿ÆÑ§±ÙÒ¥	2020/7/7
https://pqnoss.kepuchina.cn/2020/07/07/16/image/d8fc98.png	1950	Ê³ÎïÓ°ÏìÑªÌÇµÄÒòËØµ½µ×ÓÐÃ»ÓÐºâÁ¿Ö¸±ê£¿	¿ÆÑ§±ÙÒ¥	2020/7/7
https://pqnoss.kepuchina.cn/2020/07/03/11/image/442f0c.jpg	1952	ÔÚÍâ¾Í²Í£¬Òª·½±ã¸üÒª½¡¿µ	¿ÆÑ§±ÙÒ¥	2020/7/3
https://pqnoss.kepuchina.cn/2020/07/03/16/image/128299.jpg	1955	È«ÃñÓªÑø¿ÆÆÕ|¼ÒÀï¼ÒÍâ³Ô¶ÔTA£¬½ÌÄãÔ¶ÀëÂý²¡	¿ÆÑ§±ÙÒ¥	2020/7/3
https://pqnoss.kepuchina.cn/2020/07/01/17/image/47f18d.jpg	1975	ºÈËáÃ·ÌÀÄÜ½âÓÍÄå¡¢¼õ·Ê£¿	¿ÆÑ§±ÙÒ¥	2020/7/1
https://pqnoss.kepuchina.cn/2020/07/01/17/image/a13682.jpg	1976	ºÈËÕ´òË®»á¸¯Ê´ÑÀ³Ý£¿	¿ÆÑ§±ÙÒ¥	2020/7/1
https://pqnoss.kepuchina.cn/2020/07/01/11/image/7c0db1.jpg	1977	ÎÞÌÇÒûÁÏ»áÖÂ°©£¿	¿ÆÑ§±ÙÒ¥	2020/7/1
https://pqnoss.kepuchina.cn/2020/06/30/13/image/3a445f.jpg	1979	20-40ËêÈËÑªÑ¹³¬¹ý130/80mmHgÐÄÄÔÑª¹Ü¼²²¡¾Í»á·­±¶	¿ÆÑ§±ÙÒ¥	2020/6/30
https://pqnoss.kepuchina.cn/2020/06/23/16/image/97e367.jpg	1980	¿Úºì¡°³öº¹¡±ÊÇ±äÖÊÁË£¿µÈµÈ£¬ÏÈ±ð¼±×ÅÈÓ	¿ÆÑ§±ÙÒ¥	2020/6/23
https://pqnoss.kepuchina.cn/2020/06/18/10/image/af3a3e.jpg	1981	ÐÂ¹Ú²¡¶¾×î³õ¾ÍÊÇÍ£ÁôÔÚ±ÇÇ»ð¤Ä¤ÉÏ£¬ËùÒÔÒªÓÃ¾Æ¾«Í¿Ä¨±ÇÇ»£¿	¿ÆÑ§±ÙÒ¥	2020/6/18
https://pqnoss.kepuchina.cn/2020/06/17/16/image/65b468.jpg	1982	³Ô·ÛÌõ»áµ¼ÖÂ°×Ñª²¡£¿	¿ÆÑ§±ÙÒ¥	2020/6/17
https://pqnoss.kepuchina.cn/2020/06/15/11/image/6a80e6.jpg	1983	³ÔÓÍÕ¨Ê³Æ·»áµ¼ÖÂ°×Ñª²¡£¿	¿ÆÑ§±ÙÒ¥	2020/6/15
https://pqnoss.kepuchina.cn/2020/06/15/11/image/c0ac2e.jpg	1984	³ÔÀ±Ìõ»áµ¼ÖÂ°×Ñª²¡£¿	¿ÆÑ§±ÙÒ¥	2020/6/15
https://pqnoss.kepuchina.cn/2020/06/15/09/image/540959.jpg	1985	¼¦µ°ºÍº£ÏÊ²»ÄÜÍ¬Ê³£¿òÂ×Ð¼åËü²»ÏãÂð£¿	¿ÆÑ§±ÙÒ¥	2020/6/15
https://pqnoss.kepuchina.cn/2020/06/15/09/image/08c273.jpg	1986	Í¬Ê³ÉËÉí£¿ÆäÊµ¼¦µ°ºìÊíºÜ°ãÅä	¿ÆÑ§±ÙÒ¥	2020/6/15
https://pqnoss.kepuchina.cn/2020/06/11/17/image/3d76e2.jpg	1987	³¤¹Ç´ÌÊÇ¸ÆÌ«¶àÁË?	¿ÆÑ§±ÙÒ¥	2020/6/11
https://pqnoss.kepuchina.cn/2020/06/11/17/image/ab5b06.jpg	1988	ÑüÍ»Ö¢±ØÈ»»áÓÐÑüÍ´£¿	¿ÆÑ§±ÙÒ¥	2020/6/11
https://pqnoss.kepuchina.cn/2020/06/10/16/image/db593a.jpg	1989	¹Ø½ÚÅ¤ÉËÖ»ÒªÈÈ·ó¾ÍºÃÁË£¿	¿ÆÑ§±ÙÒ¥	2020/6/10
https://pqnoss.kepuchina.cn/2020/06/10/16/image/598e69.jpg	1990	°©Ö¢³ÔÖ¹Í´Ò©»áÉÏñ«Âð£¿	¿ÆÑ§±ÙÒ¥	2020/6/10
https://pqnoss.kepuchina.cn/2020/06/10/16/image/aa6218.jpg	1991	ÌìÈÈ¾ÍºÈÞ½ÏãÕýÆøË®£¿	¿ÆÑ§±ÙÒ¥	2020/6/10
https://pqnoss.kepuchina.cn/2020/06/10/10/image/6298b9.jpg	1992	ÐÂÐÍ¹Ú×´²¡¶¾¸ÐÈ¾£ºÄÐÐÔÉúÓýÁ¦»áÊÜÓ°Ïì£¿	¿ÆÑ§±ÙÒ¥	2020/6/10
https://pqnoss.kepuchina.cn/2020/06/09/17/image/9052bc.jpg	1993	½µÑ¹Ò©¶¼»áÓ°ÏìÐÔ¹¦ÄÜ£¿	¿ÆÑ§±ÙÒ¥	2020/6/9
https://pqnoss.kepuchina.cn/2020/06/09/17/image/c9ac92.jpg	1994	Ã¿Ìì³ÔÒ»Æ¬Î¬ÉúËØÇ¿Éí½¡Ìå£¿	¿ÆÑ§±ÙÒ¥	2020/6/9
https://pqnoss.kepuchina.cn/2020/06/09/17/image/c4a32e.jpg	1995	¾Ã²¡ÌåÐé¾ÍÒª¶à³ÔÈË²Î£¿	¿ÆÑ§±ÙÒ¥	2020/6/9
https://pqnoss.kepuchina.cn/2020/06/09/17/image/b268ec.jpg	1996	ÊäÒº»áµ¼ÖÂ¡°ÊªÆøÖØ¡±£¿	¿ÆÑ§±ÙÒ¥	2020/6/9
https://pqnoss.kepuchina.cn/2020/06/09/16/image/d0d96d.jpg	1997	¶ùÍ¯Ê¹ÓÃ¼¤ËØÒ©»áÐÔÔçÊì£¿	¿ÆÑ§±ÙÒ¥	2020/6/9
https://pqnoss.kepuchina.cn/2020/06/05/17/image/557931.jpg	1998	Ï´Í·²»ÄÜÌ«ÇÚ£¬·ñÔò»áÍ·Í´£¿	¿ÆÑ§±ÙÒ¥	2020/6/5
https://pqnoss.kepuchina.cn/2020/06/04/17/image/b8675e.jpg	1999	ÍÆÄÃ¿ÉÒÔ¸´Î»Í»³öµÄ×µ¼äÅÌ£¿	¿ÆÑ§±ÙÒ¥	2020/6/4
https://pqnoss.kepuchina.cn/2020/06/04/17/image/24ab44.jpg	2000	ÌØÐ§Ò©¿ÉÖÎÓú¹É¹ÇÍ·»µËÀ£¿	¿ÆÑ§±ÙÒ¥	2020/6/4
https://pqnoss.kepuchina.cn/2020/06/04/17/image/2415ca.jpg	2001	ÄÔÄ¤Ñ××öÑü´©»áÔ½´©Ô½ÉµÂð£¿	¿ÆÑ§±ÙÒ¥	2020/6/4
https://pqnoss.kepuchina.cn/2020/06/04/16/image/c3dbd5.jpg	2002	ÄÔ¹£ËÀ´ºÇïÒª´òÔ¤·ÀÕëÃ´£¿	¿ÆÑ§±ÙÒ¥	2020/6/4
https://pqnoss.kepuchina.cn/2020/06/04/16/image/5e7a10.jpg	2003	Âé×í¾ÍÊÇ´òÒ»Õë£¬Ë¯Ò»¾õ£¿	¿ÆÑ§±ÙÒ¥	2020/6/4
https://pqnoss.kepuchina.cn/2020/06/04/16/image/31f4d3.jpg	2004	¼ÇÐÔ²»ºÃ¾ÍÊÇÀÏÄê³Õ´ôÖ¢Âð£¿	¿ÆÑ§±ÙÒ¥	2020/6/4
https://pqnoss.kepuchina.cn/2020/06/04/16/image/cb2b7f.jpg	2005	¸»¹ó°üÊÇÒòÎªÅÖ£¬ÊÇÕæµÄÂð£¿	¿ÆÑ§±ÙÒ¥	2020/6/4
https://pqnoss.kepuchina.cn/2020/06/04/16/image/b3d8bf.jpg	2006	ÄÐÐÔ²¹³äÐÛ¼¤ËØ¶ÔÉöºÃ£¿	¿ÆÑ§±ÙÒ¥	2020/6/4
https://pqnoss.kepuchina.cn/2020/06/04/16/image/b8a5fc.jpg	2007	Í·²»ÔÎ¾Í²»ÓÃ³Ô½µÑ¹Ò©£¿	¿ÆÑ§±ÙÒ¥	2020/6/4
https://pqnoss.kepuchina.cn/2020/06/04/16/image/bd9c71.jpg	2008	º¢×Ó²¹Î¬C×îºÃºÈÅÝÌÚÆ¬£¬ÊÇÕæµÄÂð£¿	¿ÆÑ§±ÙÒ¥	2020/6/4
https://pqnoss.kepuchina.cn/2020/06/04/15/image/62317e.jpg	2009	·Ò±ØµÃµÈÖ¹Í´Ò©¿ÉÒÔÖÎÁÆÎ¸ÌÛ£¿	¿ÆÑ§±ÙÒ¥	2020/6/4
https://pqnoss.kepuchina.cn/2020/06/04/15/image/7cb871.jpg	2010	µÃÁË¼××´ÏÙ¼²²¡Ò»¶¨Òª²¹µâÂð£¿	¿ÆÑ§±ÙÒ¥	2020/6/4
https://pqnoss.kepuchina.cn/2020/06/04/15/image/103925.jpg	2011	ÐÄÄÔÑª¹Ü¼°Èý¸ßÈËÊ¿²»ÄÜ³Ô¼á¹û£¿±ÙÒ¥£º³¤ÆÚ¼á³ÖÊÊÁ¿³Ô¼á¹û£¬ÄÜÔ¤·ÀÐÄÑª¹Ü¼²²¡£¬½µµÍÏà¹ØËÀÍö·çÏÕ£¡	¿ÆÑ§±ÙÒ¥	2020/6/4
https://pqnoss.kepuchina.cn/2020/06/03/17/image/016901.jpg	2012	Ìá¸ß¶ùÍ¯ÃâÒßÁ¦Òª¾­³£´òÃâÒßÇòµ°°×£¿	¿ÆÑ§±ÙÒ¥	2020/6/3
https://pqnoss.kepuchina.cn/2020/06/03/16/image/3d1e36.jpg	2013	¿Ú·þµÄ¡°Ö²ÎïÒÈµºËØ¡±¿ÉÒÔ½µÑªÌÇ£¿	¿ÆÑ§±ÙÒ¥	2020/6/3
https://pqnoss.kepuchina.cn/2020/06/03/16/image/d9b05b.jpg	2014	½µÑ¹Ò©²»ÄÜºÍ¸ÌéÙÒ»Æð³ÔÂð£¿	¿ÆÑ§±ÙÒ¥	2020/6/3
https://pqnoss.kepuchina.cn/2020/06/03/16/image/c8d70e.jpg	2015	¡°¼ûºÃ¾ÍÊÕ¡±ÄÜ±ÜÃâ¿¹ÉúËØÄÍÒ©Âð£¿	¿ÆÑ§±ÙÒ¥	2020/6/3
https://pqnoss.kepuchina.cn/2020/06/03/16/image/64737c.jpg	2016	¿¹¹ýÃôÒ©Îï²»»áÒýÆð¹ýÃô£¿	¿ÆÑ§±ÙÒ¥	2020/6/3
https://pqnoss.kepuchina.cn/2020/06/03/16/image/c4a6c4.jpg	2017	°²¹¬Å£»ÆÍè´æ·ÅµÄÊ±¼äÔ½¾ÃÔ½ºÃ£¿	¿ÆÑ§±ÙÒ¥	2020/6/3
https://pqnoss.kepuchina.cn/2020/06/03/16/image/c839ec.jpg	2018	Õý³£ÈË¿ÉÒÔ·þÓÃÃâÒßÔöÇ¿¼Á£¿	¿ÆÑ§±ÙÒ¥	2020/6/3
https://pqnoss.kepuchina.cn/2020/06/03/16/image/8efd92.jpg	2019	·þÓÃÖÐÒ©¸à·½»áµ¼ÖÂÓªÑø¹ýÊ££¿	¿ÆÑ§±ÙÒ¥	2020/6/3
https://pqnoss.kepuchina.cn/2020/06/03/15/image/0d50b1.jpg	2020	×¢ÉäÒº´¿¶È¸ß£¬¿Ú·þµÄÐ§¹û¸üºÃ£¿	¿ÆÑ§±ÙÒ¥	2020/6/3
https://pqnoss.kepuchina.cn/2020/06/02/17/image/f4d3f3.jpg	2021	Ïû»¯²»Á¼³Ô´ÙÎ¸¶¯Á¦Ò©¾ÍºÃÁË£¿	¿ÆÑ§±ÙÒ¥	2020/6/2
https://pqnoss.kepuchina.cn/2020/06/02/17/image/7c1a1e.jpg	2022	Ò½Éú²»¿ªÇàÃ¹ËØÊÇÒòÎª¼Û¸ñÌ«±ãÒË?	¿ÆÑ§±ÙÒ¥	2020/6/2
https://pqnoss.kepuchina.cn/2020/06/02/16/image/f4cb20.jpg	2023	¹Ç¹Ø½ÚÑ×ÐèÒª³Ô¿¹ÉúËØÏûÑ×£¿	¿ÆÑ§±ÙÒ¥	2020/6/2
https://pqnoss.kepuchina.cn/2020/06/02/16/image/e9f101.jpg	2024	ÒæÉú¾ú°üÖÎÒ»ÇÐ¸¾¿Æ¶ñ¼²£¬ÊÇÕæµÄÂð£¿	¿ÆÑ§±ÙÒ¥	2020/6/2
https://pqnoss.kepuchina.cn/2020/06/02/15/image/4b1f7a.jpg	2025	¶àÖÖÒßÃçÍ¬Ê±½ÓÖÖ£¬¸±×÷ÓÃÔö´ó£¿	¿ÆÑ§±ÙÒ¥	2020/6/2
https://pqnoss.kepuchina.cn/2020/06/02/15/image/e371d6.jpg	2026	¹ÌÌå¸Æ³Ô¶àÁË»áµÃ½áÊ¯£¿	¿ÆÑ§±ÙÒ¥	2020/6/2
https://pqnoss.kepuchina.cn/2020/06/02/14/image/903f8d.jpg	2027	¿¹Ö×ÁöÖÎÁÆ¼ä¶Ï·þÒ©ÄÜÑÓ»º°ÐÏòÒ©ÄÍÒ©Âð?	¿ÆÑ§±ÙÒ¥	2020/6/2
https://pqnoss.kepuchina.cn/2020/06/02/14/image/214710.jpg	2028	ÐÂ¹Ú·ÎÑ×µÄR0ÊÇ5.7£¬¸ßÓÚ³£¼ûµÄÁ÷ÐÐ²¡£¿	¿ÆÑ§±ÙÒ¥	2020/6/2
https://pqnoss.kepuchina.cn/2020/05/28/15/image/3f04d1.jpg	2029	°ÐÏòÒ©ÎïÃ»ÓÐ¸±×÷ÓÃËµÃ÷ÎÞÐ§£¿	¿ÆÑ§±ÙÒ¥	2020/5/28
https://pqnoss.kepuchina.cn/2020/05/28/15/image/8b7906.jpg	2030	Ê¹ÓÃ¼¤ËØÒ©¶¼»á±äÅÖ£¿	¿ÆÑ§±ÙÒ¥	2020/5/28
https://pqnoss.kepuchina.cn/2020/05/28/15/image/fccac8.jpg	2031	Ö»ÒªÊÇ¿¹²¡¶¾ÖÐÒ©¶¼ÄÜÖÎ¸ÐÃ°£¿	¿ÆÑ§±ÙÒ¥	2020/5/28
https://pqnoss.kepuchina.cn/2020/05/28/15/image/eedf26.jpg	2032	Ôö¸ßÒ©¿ÉÊ¹¹Ç÷À¶þ´ÎÉú³¤£¿	¿ÆÑ§±ÙÒ¥	2020/5/28
https://pqnoss.kepuchina.cn/2020/05/28/15/image/f328ae.jpg	2033	ÄòÆµ£¬¾Í³ÔÁùÎ¶µØ»ÆÍè£¿	¿ÆÑ§±ÙÒ¥	2020/5/28
https://pqnoss.kepuchina.cn/2020/05/28/15/image/ae6898.jpg	2034	½µÑ¹Ò©Ò»Ö±³ÔÍ¬Ò»ÖÖ»áÄÍÒ©£¿	¿ÆÑ§±ÙÒ¥	2020/5/28
https://pqnoss.kepuchina.cn/2020/05/28/15/image/a5953f.jpg	2035	»ÆÁ¬ËØÊÇ½µÌÇ½µÖ¬µÄÍòÄÜÒ©£¿	¿ÆÑ§±ÙÒ¥	2020/5/28
https://pqnoss.kepuchina.cn/2020/05/28/15/image/32fdd4.jpg	2036	¶ùÍ¯ÓÃÒ©Ö»Òª¡°¼õ°ë¡±¾ÍºÃ£¿	¿ÆÑ§±ÙÒ¥	2020/5/28
https://pqnoss.kepuchina.cn/2020/05/28/14/image/92dd89.jpg	2037	³ÔÒæÉú¾úÄÜ¹»ÅÅ³ö¿¹ÉúËØ£¬ÊÇÕæµÄÂð£¿	¿ÆÑ§±ÙÒ¥	2020/5/28
https://pqnoss.kepuchina.cn/2020/05/28/14/image/236d72.jpg	2038	³Ô¡°Î°¸ç¡±»³ÉÏµÄ±¦±¦²»ÄÜÒª£¿	¿ÆÑ§±ÙÒ¥	2020/5/28
https://pqnoss.kepuchina.cn/2020/05/28/14/image/88d1e8.jpg	2039	ÔÐ¸¾ÔÚ´²ÉÏÓÃ¼ôµ¶£¬ÈÝÒ×Éú³öÍÃ´½±¦±¦£¿	¿ÆÑ§±ÙÒ¥	2020/5/28
https://pqnoss.kepuchina.cn/2020/05/28/14/image/a085aa.jpg	2040	Éîº£ÓãÓÍÌæ´úËûÍ¡½µÑªÖ¬£¿ÐÄÑª¹ÜÒ½Éú±ÙÒ¥£º¾ø¶Ô²»ÄÜ£¡	¿ÆÑ§±ÙÒ¥	2020/5/28
https://pqnoss.kepuchina.cn/2020/05/26/17/image/bf3c8a.jpg	2041	ºÈÈ«Ö¬ÄÌÈÝÒ×³¤ÅÖ£¿È«Ö¬Å£ÄÌVSÍÑÖ¬Å£ÄÌ£ºµ½µ×ÄÄÖÖ¶Ôº¢×Ó¸ü½¡¿µ£¿	¿ÆÑ§±ÙÒ¥	2020/5/26
https://pqnoss.kepuchina.cn/2020/05/26/16/image/9bf7fd.jpg	2042	ÒæÉú¾ú³ÔÁËÃ»ÓÃ£¿90%µÄÂèÂè×ö´íÁËÕâÁ½µã£¡	¿ÆÑ§±ÙÒ¥	2020/5/26
https://pqnoss.kepuchina.cn/2020/05/26/15/image/1806e3.jpg	2043	ÒÁÎ¬¾úËØ¿ÉÒÔÖÎÁÆÐÂ¹Ú²¡¶¾·ÎÑ×£¿	¿ÆÑ§±ÙÒ¥	2020/5/26
https://pqnoss.kepuchina.cn/2019/09/19/11/piyao/image/b96bd3.jpg	2044	³µÄÚÅçÏãË®Ê±³éÑÌÄÑÒÔÒýÆð±¬Õ¨	¿ÆÑ§±ÙÒ¥	2020/5/25
https://pqnoss.kepuchina.cn/2020/05/20/17/image/b254a8.jpg	2045	ÍíÉÏË¢ÑÀºó£¬ÔçÉÏ¾ÍÃ»±ØÒªÔÙË¢ÁË£¿	¿ÆÑ§±ÙÒ¥	2020/5/20
https://pqnoss.kepuchina.cn/2020/05/20/17/image/b7813b.jpg	2046	·¹Ç°·þÒ©¾ÍÊÇ¿Õ¸¹·þÒ©Âð£¿	¿ÆÑ§±ÙÒ¥	2020/5/20
https://pqnoss.kepuchina.cn/2020/05/20/17/image/8670b7.jpg	2047	Ê§Ãß³ÔÍÊºÚËØ»áµ¼ÖÂ²»Óý£¿	¿ÆÑ§±ÙÒ¥	2020/5/20
https://pqnoss.kepuchina.cn/2020/05/20/16/image/e0607c.jpg	2048	²»´©ÐØÕÖ£¬ÐØ²¿»áÏÂ´¹£¿	¿ÆÑ§±ÙÒ¥	2020/5/20
https://pqnoss.kepuchina.cn/2020/05/20/14/image/a4c664.jpg	2049	»¯×±Æ·ÀïµÄ·À¸¯¼ÁºÜ¿ÉÅÂ£¿ÁÄÁÄÄÇÐ©±»Îó½âµÄ·À¸¯¼Á	¿ÆÑ§±ÙÒ¥	2020/5/20
https://pqnoss.kepuchina.cn/2020/05/18/18/image/9939f0.jpg	2050	¡°´¨Æé²¡¡±Ö¢×´ÒÑÈ·¶¨ÎªÐÂ¹Ú²¡¶¾¸ÐÈ¾Òý·¢µÄÐÂÖ¢×´£¿	¿ÆÑ§±ÙÒ¥	2020/5/18
https://pqnoss.kepuchina.cn/2020/05/18/18/image/6f2370.jpg	2051	¼¦ÊºÌÙÄÜÔ¤·ÀÐÂ¹Ú²¡¶¾£¿	¿ÆÑ§±ÙÒ¥	2020/5/18
https://pqnoss.kepuchina.cn/2020/05/18/15/image/a6f283.jpg	2052	´º¼¾Ñø¸ÎÒª¡°³Ô¸Î¡±£¿Ð¡ÐÄÑø¸Î²»³É·´ÉË¸Î£¡	¿ÆÑ§±ÙÒ¥	2020/5/18
https://pqnoss.kepuchina.cn/2020/05/15/10/image/f01771.jpg	2053	×éºÏÓÃôÇÂÈà­°¢ÆæÃ¹ËØºÍÁòËáÐ¿ÄÜÓÐÐ§ÖÎÁÆÐÂ¹Ú·ÎÑ×£¿	¿ÆÑ§±ÙÒ¥	2020/5/15
https://pqnoss.kepuchina.cn/2020/05/14/18/image/73404c.jpg	2054	·Î½á½Ú¾ÍÊÇ·Î°©Âð£¿	¿ÆÑ§±ÙÒ¥	2020/5/14
https://pqnoss.kepuchina.cn/2020/05/14/17/image/916a6a.jpg	2055	Å·ÃÀ¹ú¼ÒÖÐÀÏÄêÈË³Ô°¢Ë¾Æ¥ÁÖ±£½¡Ô¤·ÀÑªË¨£¿±ÙÒ¥£º´ËÒ©²»ÄÜÂÒ³Ô£¡	¿ÆÑ§±ÙÒ¥	2020/5/14
https://pqnoss.kepuchina.cn/2020/05/14/17/image/179920.jpg	2056	ÐÄÔàÑª¹ÜÖØ¶ÈÏÁÕ­£¬±ØÐëÐÄÔàÖ§¼Ü£¿×¨¼Ò±ÙÒ¥£ºÒª¾ßÌå¿´´ý£¬ÕâÐ©Çé¿ö²»ÓÃÖ§¼Ü£¡	¿ÆÑ§±ÙÒ¥	2020/5/14
https://pqnoss.kepuchina.cn/2020/05/14/17/image/d8778c.jpg	2057	Æ»¹û¡¢Éú½ª¡¢ÄûÃÊ¡¢´óËâÅäÔÚÒ»ÆðÄÜÈÃÑª¹Ü¸É¾»Èç³õ£¿×¨¼Ò±ÙÒ¥£ºÇÐÄªÄÃÉúÃü¿ªÍæÐ¦£¡	¿ÆÑ§±ÙÒ¥	2020/5/14
https://pqnoss.kepuchina.cn/2020/05/14/17/image/2935c3.jpg	2058	¼¦µ°ÓëÍÃÈâÍ¬³Ô²»ÒË£¿	¿ÆÑ§±ÙÒ¥	2020/5/14
https://pqnoss.kepuchina.cn/2020/05/14/17/image/eab582.jpg	2059	¼¦µ°²»ÒËÓë¶¹½¬Í¬Ê³£¿	¿ÆÑ§±ÙÒ¥	2020/5/14
https://pqnoss.kepuchina.cn/2020/05/14/17/image/534b88.jpg	2060	³ÔÍê¼¦µ°ºó²»ÒªÁ¢¼´Òû²è£¬Î£º¦ÈËÌå½¡¿µ£¿	¿ÆÑ§±ÙÒ¥	2020/5/14
https://pqnoss.kepuchina.cn/2020/05/14/17/image/dc28da.jpg	2061	¼¦µ°¼ÉÓëÊÁ×ÓÍ¬Ê³£¿	¿ÆÑ§±ÙÒ¥	2020/5/14
https://pqnoss.kepuchina.cn/2020/05/12/17/image/83a33f.jpg	2062	Çï¿ûÊÇºÜºÃµÄ½µÑªÌÇÊ³Îï£¿	¿ÆÑ§±ÙÒ¥	2020/5/12
https://pqnoss.kepuchina.cn/2020/05/12/17/image/e3f6de.jpg	2063	°×ÂÜ²·¿ÉÒÔ½µÑªÌÇ£¿	¿ÆÑ§±ÙÒ¥	2020/5/12
https://pqnoss.kepuchina.cn/2020/05/12/17/image/a28455.jpg	2064	ÄÏ¹Ï¿ÉÒÔ½µÑªÌÇ£¿	¿ÆÑ§±ÙÒ¥	2020/5/12
https://pqnoss.kepuchina.cn/2020/05/12/17/image/aca696.jpg	2065	Ä§Óó¿ÉÒÔ½µÑªÌÇ£¿	¿ÆÑ§±ÙÒ¥	2020/5/12
https://pqnoss.kepuchina.cn/2020/05/12/17/image/c4c6ed.jpg	2066	¿à¹Ï¿ÉÒÔ½µÑªÌÇ£¿	¿ÆÑ§±ÙÒ¥	2020/5/12
https://pqnoss.kepuchina.cn/2020/05/12/16/image/d4d898.jpg	2067	Î÷À¶»¨ÄÜ½µÑªÌÇ£¿	¿ÆÑ§±ÙÒ¥	2020/5/12
https://pqnoss.kepuchina.cn/2020/05/12/15/image/c119f0.jpg	2068	¼¦µ°Óë°×ÌÇÍ¬ÖóÓÐº¦½¡¿µ£¿	¿ÆÑ§±ÙÒ¥	2020/5/12
https://pqnoss.kepuchina.cn/2020/05/09/17/image/a20456.jpg	2069	¼¦µ°ºÍÌÇ¾«¡¢Î¶¾«Í¬Ê³ÓÐº¦½¡¿µ£¿	¿ÆÑ§±ÙÒ¥	2020/5/9
https://pqnoss.kepuchina.cn/piyao/image/2020/05/08/123.jpg	2070	ÈËÔìÈâ×ßÏò²Í×À£¬µ«ËüÕæÄÜÌæ´ú¶¯ÎïÈâÂð£¿	¿ÆÆÕÖÐ¹ú-ÀÖÏí½¡¿µ	2020/5/8
https://pqnoss.kepuchina.cn/piyao/image/2020/05/08/124.jpg	2071	Å®ÐÔ¾ø¾­ÕæµÄÔ½ÍíÔ½ºÃÂð£¿	¿ÆÆÕÖÐ¹ú-ÀÖÏí½¡¿µ	2020/5/8
https://pqnoss.kepuchina.cn/piyao/image/2020/05/08/125.jpg	2072	ÕâÖÖÐÐÎª¿ÉÄÜ»á¡°ÉËÉö¡± ½áÊ¯ÕæµÄ¿ÉÒÔ×ÔÐÐÅÅ³öÌåÍâÂð£¿	¿ÆÆÕÖÐ¹ú-ÀÖÏí½¡¿µ	2020/5/8
https://pqnoss.kepuchina.cn/piyao/image/2020/05/08/127.jpg	2074	ºÈ²èºÃ´¦¶à£¬µ«ºÜ¶àÈË¶¼Ã»ºÈ¶Ô£¡	¿ÆÆÕÖÐ¹ú-ÀÖÏí½¡¿µ	2020/5/8
https://pqnoss.kepuchina.cn/piyao/image/2020/05/08/128.jpg	2075	°¢Ë¾Æ¥ÁÖ·¹Ç°³Ô»¹ÊÇ·¹ºó³Ô£¿ÔõÑù²»ÉËÎ¸	¿ÆÆÕÖÐ¹ú-ÀÖÏí½¡¿µ	2020/5/8
https://pqnoss.kepuchina.cn/piyao/image/2020/05/08/129.jpg	2076	¡°Ò¹Ã¨×Ó¡±»áÒÅ´«Âð£¿Î£º¦±ÈÄãÏëÏóÖÐ»¹Òª´ó	¿ÆÆÕÖÐ¹ú-ÀÖÏí½¡¿µ	2020/5/8
https://pqnoss.kepuchina.cn/piyao/image/2020/05/08/130.jpg	2077	ÅÖÅ®º¢¸üÈÝÒ×µÃ×Ó¹¬ÄÚÄ¤°©£¿	¿ÆÆÕÖÐ¹ú-ÀÖÏí½¡¿µ	2020/5/8
https://pqnoss.kepuchina.cn/piyao/image/2020/05/08/118.jpg	2078	º¢×Ó¿ª¿ÚÍíÊÇ¡°¹óÈËÓï³Ù¡±£¿¼Ò³¤ÇÐÄªµôÒÔÇáÐÄ	¿ÆÆÕÖÐ¹ú-ÀÖÏí½¡¿µ	2020/5/8
https://pqnoss.kepuchina.cn/piyao/image/2020/05/08/119.jpg	2079	Î¬ÉúËØD¾¹³ÉÍøºìÉñÒ© ÕæÓÐÕâÃ´ÉñÆæ£¿	¿ÆÆÕÖÐ¹ú-ÀÖÏí½¡¿µ	2020/5/8
https://pqnoss.kepuchina.cn/piyao/image/2020/05/08/120.jpg	2080	ÓÖµ½Ò»Äê³ÔÐ·¼¾£¡Õâ¼¸ÀàÈË²»ÒË³Ô ³ÔÇ°ÄãµÃÅªÇå³þ	¿ÆÆÕÖÐ¹ú-ÀÖÏí½¡¿µ	2020/5/8
https://pqnoss.kepuchina.cn/piyao/image/2020/05/08/121.jpg	2081	µç×ÓÑÌÕæµÄÊÇ¡°½äÑÌÉñÆ÷¡±Âð£¿Ð¡ÐÄÒý·¢ÖÂÃü·Î²¡	¿ÆÆÕÖÐ¹ú-ÀÖÏí½¡¿µ	2020/5/8
https://pqnoss.kepuchina.cn/piyao/image/2020/05/08/122.jpg	2082	Ç§Íò²»ÒªÂÒÌÍ¶ú¶ä ¶úÊºµÄÕâÐ©ºÃ´¦Äã¶¼²»ÖªµÀ	¿ÆÆÕÖÐ¹ú-ÀÖÏí½¡¿µ	2020/5/8
https://pqnoss.kepuchina.cn/piyao/image/2020/05/08/104.jpg	2084	Ïë¿ªÊ¼µÍÖ¬ÒûÊ³£¿ÄãÊ×ÏÈÐèÒªÁË½âÕâÐ©ÎóÇø	¿ÆÆÕÖÐ¹ú-ÀÖÏí½¡¿µ	2020/5/8
https://pqnoss.kepuchina.cn/piyao/image/2020/05/08/105.jpg	2085	ºÈ²èÔ½Å¨Ô½ºÃ£¿Ð¡ÐÄÐÄÂÉÊ§³£	¿ÆÆÕÖÐ¹ú-ÀÖÏí½¡¿µ	2020/5/8
https://pqnoss.kepuchina.cn/piyao/image/2020/05/08/106.jpg	2086	ËùÓÐµÄ¸ÎË¥½ß¶¼ÐèÒª×ö¸ÎÒÆÖ²ÊÖÊõÂð£¿´ð°¸²¢·ÇÈç´Ë	¿ÆÆÕÖÐ¹ú-ÀÖÏí½¡¿µ	2020/5/8
https://pqnoss.kepuchina.cn/piyao/image/2020/05/08/107.jpg	2087	¡°¹íÑ¹´²¡±ÕæµÄ´æÔÚÂð£¿·¢×÷ÐÔË¯²¡¿´¹ýÀ´	¿ÆÆÕÖÐ¹ú-ÀÖÏí½¡¿µ	2020/5/8
https://pqnoss.kepuchina.cn/piyao/image/2020/05/08/108.jpg	2088	³µ»öÕæµÄ»áµ¼ÖÂÈËÊ§ÒäÂð£¿ÕâÆªÎÄÕÂ¸æËßÄãÕæÏà	¿ÆÆÕÖÐ¹ú-ÀÖÏí½¡¿µ	2020/5/8
https://pqnoss.kepuchina.cn/piyao/image/2020/05/08/110.jpg	2090	ÕâÖÖ²¡¸´ÔÓÓÖÒþ±Î ³£±»ÎóÕïÎªÒÖÓôÖ¢	¿ÆÆÕÖÐ¹ú-ÀÖÏí½¡¿µ	2020/5/8
https://pqnoss.kepuchina.cn/piyao/image/2020/05/08/111.jpg	2091	¿ÉÒÔÍ¨¹ýÊ³ÎïÀ´¸Ä±äÌåÄÚËá¼î¶È£¿ÕæÏàÆäÊµÊÇÕâÑù	¿ÆÆÕÖÐ¹ú-ÀÖÏí½¡¿µ	2020/5/8
https://pqnoss.kepuchina.cn/piyao/image/2020/05/08/112.jpg	2092	Í»·¢¡°ÐÄ¹£¡±´óÉù¿ÈËÔÄÜ¾ÈÃü£¿±ð·¸Éµ£¡	¿ÆÆÕÖÐ¹ú-ÀÖÏí½¡¿µ	2020/5/8
https://pqnoss.kepuchina.cn/piyao/image/2020/05/08/113.jpg	2093	ÅäÑÛ¾µÊ±Ò»¶¨ÒªÉ¢Í«Ñé¹âÂð£¿	¿ÆÆÕÖÐ¹ú-ÀÖÏí½¡¿µ	2020/5/8
https://pqnoss.kepuchina.cn/piyao/image/2020/05/08/114.jpg	2094	¶ÏÄÌºóÒªÅÅ²ÐÈé£¿Õâ¸öËµ·¨²»¿¿Æ×	¿ÆÆÕÖÐ¹ú-ÀÖÏí½¡¿µ	2020/5/8
https://pqnoss.kepuchina.cn/piyao/image/2020/05/08/116.jpg	2096	¿´ÊÓÆµ»á»º½âÊÓÆ£ÀÍ£¿±ðÔÙÇáÐÅÕâÖÖËµ·¨	¿ÆÆÕÖÐ¹ú-ÀÖÏí½¡¿µ	2020/5/8
https://pqnoss.kepuchina.cn/piyao/image/2020/05/08/117.jpg	2097	ÑÀ³Ý»ûÐÎ½ÃÕý ÕæµÄÓÐÄêÁäÏÞÖÆÂð£¿	¿ÆÆÕÖÐ¹ú-ÀÖÏí½¡¿µ	2020/5/8
https://pqnoss.kepuchina.cn/piyao/image/2020/05/08/83.jpg	2098	Íø´«ÖÌ´¯¸àÖÎ¡°¶»¶»¡±ÓÐÆæÐ§£¿¸ÒÄÃ×Ô¼ºµÄÁ³ÊÔÊÔÂð	¿ÆÆÕÖÐ¹ú-ÀÖÏí½¡¿µ	2020/5/8
https://pqnoss.kepuchina.cn/piyao/image/2020/05/08/84.jpg	2099	¶ùÍ¯ITP²»ÊÇ¶ñÐÔ²¡ ÖÎÁÆ¡¢»¤Àí·½·¨ÁË½âÒ»ÏÂ	¿ÆÆÕÖÐ¹ú-ÀÖÏí½¡¿µ	2020/5/8
https://pqnoss.kepuchina.cn/piyao/image/2020/05/08/85.jpg	2100	Ö»ÖªµÀ¾Æ¼ÝÎ£º¦´ó£¿¡°Ò©¼Ý¡±ÆäÊµ±È¾Æ¼Ý¸üº¦ÈË	¿ÆÆÕÖÐ¹ú-ÀÖÏí½¡¿µ	2020/5/8
https://pqnoss.kepuchina.cn/piyao/image/2020/05/08/89.jpg	2104	·¢ÉÕ³ÔµãÏûÑ×Ò©£¿µ±ÐÄÓÐº¦ÎÞÒæ	¿ÆÆÕÖÐ¹ú-ÀÖÏí½¡¿µ	2020/5/8
https://pqnoss.kepuchina.cn/piyao/image/2020/05/08/90.jpg	2105	¼õÖØÊÖÊõ=ÇÐÎ¸ÊÖÊõ£¿ÕæÏàÃ»ÄÇÃ´¼òµ¥	¿ÆÆÕÖÐ¹ú-ÀÖÏí½¡¿µ	2020/5/8
https://pqnoss.kepuchina.cn/piyao/image/2020/05/08/91.jpg	2106	ÓÃ´ú²Í¡¢±£ÏÊÄ¤¼õ·Ê£¿ÕâÐ©³£¼ûÎóÇøÄã¿ÉÄÜÒ²ÖÐ¹ýÕÐ	¿ÆÆÕÖÐ¹ú-ÀÖÏí½¡¿µ	2020/5/8
https://pqnoss.kepuchina.cn/piyao/image/2020/05/08/98.jpg	2113	²é³öÀ´¼××´ÏÙ½á½ÚÔõÃ´°ì£¿²»±Ø¹ý¶Èµ£ÐÄ	¿ÆÆÕÖÐ¹ú-ÀÖÏí½¡¿µ	2020/5/8
https://pqnoss.kepuchina.cn/piyao/image/2020/05/08/99.jpg	2114	ÓÐ¼××´ÏÙ½á½Ú£¬»¹ÄÜ³Ô¼ÓµâÑÎºÍº£ÏÊÂð£¿	¿ÆÆÕÖÐ¹ú-ÀÖÏí½¡¿µ	2020/5/8
https://pqnoss.kepuchina.cn/piyao/image/2020/05/08/100.jpg	2115	Çà¹âÑÛÈçºÎÕï¶Ï£¿ ²»ÊÇ²â¸öÑÛÑ¹ÄÇÃ´¼òµ¥	¿ÆÆÕÖÐ¹ú-ÀÖÏí½¡¿µ	2020/5/8
https://pqnoss.kepuchina.cn/piyao/image/2020/05/08/102.jpg	2117	±¦±¦¸ßÉÕ³é´¤ÔõÃ´°ì£¿ÇÐ¼ÉÇ¿ÖÆ°´Ñ¹¡¢ÆþÈËÖÐ»òÈû×¡×ì°Í	¿ÆÆÕÖÐ¹ú-ÀÖÏí½¡¿µ	2020/5/8
https://pqnoss.kepuchina.cn/piyao/image/2020/05/08/69.jpg	2124	ÀÏÄêÈËÍÈ³é½î¾ÍÊÇÈ±¸Æ£¿ÊÂÊµ²»Ò»¶¨Èç´Ë	¿ÆÆÕÖÐ¹ú-ÀÖÏí½¡¿µ	2020/5/8
https://pqnoss.kepuchina.cn/piyao/image/2020/05/08/77.jpg	2132	ÌÇ³Ô¶àÁËÈÝÒ×µÃÌÇÄò²¡¡£	¿ÆÆÕÖÐ¹ú-ÀÖÏí½¡¿µ	2020/5/8
https://pqnoss.kepuchina.cn/piyao/image/2020/05/08/82.jpg	2137	ÑÊºí·´Á÷Î£º¦¶à ²»ÊÇËùÓÐµÄÑÊºí²»ÊÊ¶¼ÊÇ¸ÐÃ°	¿ÆÆÕÖÐ¹ú-ÀÖÏí½¡¿µ	2020/5/8
https://pqnoss.kepuchina.cn/piyao/image/2020/05/08/46.jpg	2141	Ï´ÑÀ»áÊ¹ÑÀ·ì±ä´ó£¿ÆäÊµÑÀ·ìÔç¾ÍÔÚÄÇÀïÁË	¿ÆÆÕÖÐ¹ú-ÀÖÏí½¡¿µ	2020/5/8
https://pqnoss.kepuchina.cn/piyao/image/2020/05/08/52.jpg	2147	½üÊÓµÄÈË²»»áÀÏ»¨ÑÛ£¿½üÊÓÈËÈº»á¸üÔç³öÏÖÀÏ»¨ÑÛ	¿ÆÆÕÖÐ¹ú-ÀÖÏí½¡¿µ	2020/5/8
https://pqnoss.kepuchina.cn/piyao/image/2020/05/08/59.jpg	2154	½«¡°¾±ÍÐ¡±×÷Îª³£¹æÖÎÁÆÊÖ¶Î£¿»òÊ¹²¡Çé½øÒ»²½¼ÓÖØ	¿ÆÆÕÖÐ¹ú-ÀÖÏí½¡¿µ	2020/5/8
https://pqnoss.kepuchina.cn/piyao/image/2020/05/08/37.jpg	2172	ÏÄ¼¾³ÔË®¹ûÓªÑøÓÖÊÝÉí£¿Ê³ÓÃ²»µ±»òÊÊµÃÆä·´	¿ÆÆÕÖÐ¹ú-ÀÖÏí½¡¿µ	2020/5/8
https://pqnoss.kepuchina.cn/piyao/image/2020/05/08/04.jpg	2179	¡°ÊäÒºÔ¤·ÀÄÔÖÐ·ç¡±²»¿¿Æ× ¹ý¶ÈÊäÒº¿ÉÄÜÖÂËÀ	¿ÆÆÕÖÐ¹ú-ÀÖÏí½¡¿µ	2020/5/8
https://pqnoss.kepuchina.cn/piyao/image/2020/05/08/06.jpg	2181	Ç§½ðÄÑÂòÀÏÀ´ÊÝ£¿ÀÏÄêÈËÌåÖØÏÂ½µ»ò»¼Ë¥Èõ×ÛºÏÕ÷	¿ÆÆÕÖÐ¹ú-ÀÖÏí½¡¿µ	2020/5/8
https://pqnoss.kepuchina.cn/piyao/image/2020/05/08/07.jpg	2182	·¢²¡Ê±ºÈµã¿Ú·þÒº¾ÍÄÜÁËÊÂ£¿Äã¿ÉÄÜÎó»áÁËÂýÐÔÑÊÑ×	¿ÆÆÕÖÐ¹ú-ÀÖÏí½¡¿µ	2020/5/8
https://pqnoss.kepuchina.cn/piyao/image/2020/05/08/09.jpg	2184	Å¯ÆøÆ¬ºæ¿¾ÊªÒÂ·þ¡°Ò»¼ýË«µñ¡±£¿½¡¿µ¡¢°²È«Òþ»¼¼«´ó	¿ÆÆÕÖÐ¹ú-ÀÖÏí½¡¿µ	2020/5/8
https://pqnoss.kepuchina.cn/piyao/image/2020/05/08/10.jpg	2185	ÊÖÖ¸¼×¡¢½ÅÖº¼×¼ôµÃÔ½¶ÌÔ½¸É¾»£¿Ð¡ÐÄ·¢ÉúÇ¶¼×	¿ÆÆÕÖÐ¹ú-ÀÖÏí½¡¿µ	2020/5/8
https://pqnoss.kepuchina.cn/piyao/image/2020/05/08/12.jpg	2187	³ÔÒ©Ò²»áµ¼ÖÂÑªÑ¹Éý¸ß£¿´øÄãÁË½â¡°Ò©Ô´ÐÔ¸ßÑªÑ¹¡±	¿ÆÆÕÖÐ¹ú-ÀÖÏí½¡¿µ	2020/5/8
https://pqnoss.kepuchina.cn/piyao/image/2020/05/08/13.jpg	2188	Æµ·±ÍÆÄÃ°´Ä¦ÕæµÄºÃÂð£¿³öÏÖÕâ¼¸ÖÖÇé¿ö²»Òª×ö°´Ä¦	¿ÆÆÕÖÐ¹ú-ÀÖÏí½¡¿µ	2020/5/8
[truncated: 1,608 more rows]
